# Supplementary material for: Time-Series Transcriptome of Cucumis melo Reveals Extensive Transcriptomic Differences with Different Maturity
Source: Genes (Basel). 2024 Jan 24;15(2):149. doi: 10.3390/genes15020149 (PMC10887994; doi:10.3390/genes15020149)
Supplement: Supplementary file 1 [file genes-15-00149-s001.zip › Table S1.xlsx]

## Sheet: Sheet1
Table S1. Statistics of sequencing data across the 36 samples
Sample_ID	Number of raw reads	Bases of raw reads	Number of clear reads	Bases of clean reads	Total_mapped	Multiple_mapped	Unique_mapped
M33D_0_1	43256368	6531711568	43040792	6356546648	37239024(86.52%)	543045(1.26%)	36695979(85.26%)
M33D_0_2	42478904	6414314504	42214722	6261330645	37512262(88.86%)	561635(1.33%)	36950627(87.53%)
M33D_0_3	44956728	6788465928	44687000	6594032933	40021861(89.56%)	569674(1.27%)	39452187(88.29%)
M33D_3_1	59265196	8949044596	59025238	8738490942	35356946(59.9%)	581315(0.98%)	34775631(58.92%)
M33D_3_2	44257686	6682910586	44050048	6482853507	29159926(66.2%)	469317(1.07%)	28690609(65.13%)
M33D_3_3	43698516	6598475916	43468232	6399641415	29570008(68.03%)	459851(1.06%)	29110157(66.97%)
M33D_5_1	48124304	7266769904	47842160	7025752025	43589716(91.11%)	678618(1.42%)	42911098(89.69%)
M33D_5_2	42117442	6359733742	41893546	6244308379	37661008(89.9%)	557198(1.33%)	37103810(88.57%)
M33D_5_3	48636258	7344074958	48380532	7146444540	44082371(91.12%)	664625(1.37%)	43417746(89.74%)
M33D_7_1	43694624	6597888224	43468170	6419057501	35530744(81.74%)	563900(1.3%)	34966844(80.44%)
M33D_7_2	44255890	6682639390	44033360	6509043245	35209252(79.96%)	555772(1.26%)	34653480(78.7%)
M33D_7_3	41232030	6226036530	41038646	6059281202	33070744(80.58%)	513705(1.25%)	32557039(79.33%)
M33D_14_1	47501136	7172671536	47269034	6979570978	34456257(72.89%)	602380(1.27%)	33853877(71.62%)
M33D_14_2	47174780	7123391780	46893330	6901232322	35327996(75.34%)	560742(1.2%)	34767254(74.14%)
M33D_14_3	47824046	7221430946	47600972	7047349028	36007496(75.64%)	619405(1.3%)	35388091(74.34%)
M33D_21_1	43323488	6541846688	43099282	6389091210	35695287(82.82%)	556647(1.29%)	35138640(81.53%)
M33D_21_2	44063742	6653625042	43806734	6446366613	38410318(87.68%)	614118(1.4%)	37796200(86.28%)
M33D_21_3	42573940	6428664940	42271588	6264256903	37180598(87.96%)	618830(1.46%)	36561768(86.49%)
M42D_0_1	64538370	9745293870	64167896	9515237319	58587252(91.3%)	989243(1.54%)	57598009(89.76%)
M42D_0_2	43738326	6604487226	43488546	6433589070	37711029(86.71%)	576667(1.33%)	37134362(85.39%)
M42D_0_3	49243998	7435843698	48792344	7200524356	45450235(93.15%)	751744(1.54%)	44698491(91.61%)
M42D_3_1	50343002	7601793302	50099398	7376259082	42602299(85.04%)	667017(1.33%)	41935282(83.7%)
M42D_3_2	64755386	9778063286	64461402	9480950989	54392297(84.38%)	883466(1.37%)	53508831(83.01%)
M42D_3_3	45519022	6873372322	45211756	6646727291	38266526(84.64%)	589113(1.3%)	37677413(83.34%)
M42D_5_1	47098232	7111833032	46862266	6906449979	42597766(90.9%)	672885(1.44%)	41924881(89.46%)
M42D_5_2	56411494	8518135594	55894262	8268244000	48446234(86.67%)	713269(1.28%)	47732965(85.4%)
M42D_5_3	42891954	6476685054	42592622	6294889950	38645742(90.73%)	595367(1.4%)	38050375(89.34%)
M42D_7_1	44634996	6739884396	44374408	6508691263	37054841(83.5%)	598053(1.35%)	36456788(82.16%)
M42D_7_2	47128788	7116446988	46867820	6911525947	39204116(83.65%)	661028(1.41%)	38543088(82.24%)
M42D_7_3	53111676	8019863076	52744356	7686821331	46528586(88.22%)	752650(1.43%)	45775936(86.79%)
M42D_14_1	43944702	6635650002	43721860	6438666682	29475785(67.42%)	614981(1.41%)	28860804(66.01%)
M42D_14_2	58345006	8810095906	58044154	8580163427	42906021(73.92%)	885617(1.53%)	42020404(72.39%)
M42D_14_3	45323442	6843839742	45091780	6646801497	31081241(68.93%)	622737(1.38%)	30458504(67.55%)
M42D_21_1	45045940	6801936940	44770736	6599255154	27841957(62.19%)	587527(1.31%)	27254430(60.88%)
M42D_21_2	57239998	8643239698	56912864	8352562867	34810133(61.16%)	719159(1.26%)	34090974(59.9%)
M42D_21_3	57762994	8722212094	57465838	8522239735	40380245(70.27%)	1016061(1.77%)	39364184(68.5%)
