# Supplementary material for: Time-Series Transcriptome of Cucumis melo Reveals Extensive Transcriptomic Differences with Different Maturity
Source: Genes (Basel). 2024 Jan 24;15(2):149. doi: 10.3390/genes15020149 (PMC10887994; doi:10.3390/genes15020149)
Supplement: Supplementary file 1 [file genes-15-00149-s001.zip › Table S2.xlsx]

## Sheet: Sheet1
Table S2. Read counts for each gene across the 36 samples
gene_id	description	length	M33D_0_1	M33D_0_2	M33D_0_3	M33D_14_1	M33D_14_2	M33D_14_3	M33D_21_1	M33D_21_2	M33D_21_3	M33D_3_1	M33D_3_2	M33D_3_3	M33D_5_1	M33D_5_2	M33D_5_3	M33D_7_1	M33D_7_2	M33D_7_3	M42D_0_1	M42D_0_2	M42D_0_3	M42D_14_1	M42D_14_2	M42D_14_3	M42D_21_1	M42D_21_2	M42D_21_3	M42D_3_1	M42D_3_2	M42D_3_3	M42D_5_1	M42D_5_2	M42D_5_3	M42D_7_1	M42D_7_2	M42D_7_3
MELO3C000001.2	protein Ycf2-like	250	0	0	0	0	0	0	0	0	0	0	0	0	0	0	0	0	0	0	0	0	0	0	0	0	0	0	0	0	0	0	0	0	0	0	0	0
MELO3C000003.2	Stress-related ozone-induced family protein	928	903	1203	1298	732	730	824	827	916	897	944	863	684	1165	842	1210	976	994	883	2542	1056	2919	769	958	814	775	924	1129	1235	1449	981	1036	1175	1164	1024	950	1101
MELO3C000004.2	Unknown protein	247	0	0	0	0	0	0	0	0	0	0	0	0	0	0	0	0	0	0	0	0	0	0	0	0	0	0	0	0	0	0	0	0	0	0	0	0
MELO3C000009.2	ABC transporter B family protein	3771	359.83	304.91	295.89	251.93	314.89	219.77	253.95	193.79	202.39	322.89	292.27	315.12	636.44	777.96	510.53	312.96	272.67	302.95	602.48	422.58	301.98	853.44	1474.01	444.27	461.08	374.9	3314.96	279.34	386.91	262.39	1228.78	426.83	622.36	498.73	671.68	645.8
MELO3C000012.2	Unknown protein	195	0	0	0	0	0	0	0	0	0	0	0	0	0	0	0	0	0	0	0	0	0	3	0	0	0	0	0	0	0	0	0	0	0	0	0	0
MELO3C000014.2	sm-like protein LSM7	431	201.93	226.96	271	225	197.87	223	141	257	178	134	169	134.94	258.98	162	284	207	182	195	330.98	205.94	232	157	229	146	135	161	161.94	235.96	306.93	223	210	180.96	218	238	178	285.97
MELO3C000019.2	zinc finger protein ZAT10-like	1152	72	42	50	78	246	96	33	74	54	77	69	74	304	234	245	32	26	38	66	36	73	25	17	31	14	15	28	98	96	114	234	793	228	72	38	66
MELO3C000022.2	Unknown protein	192	0	0	0	0	0	0	0	0	0	0	0	0	0	0	0	0	0	0	0	0	0	0	0	0	0	0	0	0	0	0	0	0	0	0	0	0
MELO3C000026.2	6,7-dimethyl-8-ribityllumazine synthase	361	0	0	0	0	0	0	0	0	0	0	0	0	0	0	0	0	0	0	0	0	0	0	2	0	0	0	0	0	0	0	0	0	0	0	0	0
MELO3C000027.2	eukaryotic translation initiation factor 3 subunit M	582	91.2	86.82	96.97	42.43	46.72	53.18	40.92	66.5	58.38	47.87	62.52	38.36	65.24	48.82	67.78	37.78	58.23	59.97	103.31	50.83	97.14	56	64.35	48.29	43.21	47.57	57.09	72.23	75.98	54.98	65.92	58	48.02	91.04	75.49	69.1
MELO3C000029.2	AT-hook motif nuclear-localized protein 22	1253	0	0	0	0	0	0	0	0	0	0	0	0	0	0	0	0	0	0	0	0	0	0	0	0	0	0	0	0	0	0	0	0	0	0	0	0
MELO3C000030.2	LOW QUALITY PROTEIN: probable WRKY transcription factor 48	1172	35	48	63	86	123	102	54	84	79	103	63	78	123	100	146	42	60	43	86	67	47	54	71	24	31	35	50	64	47	63	98	116	135	96	79	92
MELO3C000031.2	Zinc finger, CCCH-type	339	1	0	0	0	0	0	1	0	0	0	0	0	1	0	0	0	0	0	0	0	0	0	0	0	0	2	0	0	0	0	0	0	0	0	0	0
MELO3C000032.2	U3 small nucleolar ribonucleoprotein IMP3	156	69.69	66.92	99.29	54.28	52.07	58.84	60.79	93.32	72.3	82.11	111	76.92	71.4	37.44	77.81	91.27	68.86	72.55	200.25	98.44	222.19	56.03	102.2	79.18	78.53	67.06	81.14	68.79	94.91	50.21	74.97	74.73	90.78	84.11	65.57	70.6
MELO3C000034.2	Unknown protein	260	0	0	0	0	0	0	0	0	0	0	0	0	0	0	0	0	0	0	0	0	0	0	0	0	0	0	0	0	0	0	0	0	0	0	0	0
MELO3C000036.2	U3 small nucleolar ribonucleoprotein protein IMP3	694	74.95	96.51	70.88	69.72	75.5	71.52	110.4	105.44	104.91	56.11	59.27	46.66	110.2	75.61	96.27	64.65	59.63	69.09	143.04	80.3	176.12	51.81	100.19	48.74	57.7	84.95	84.13	81.58	91.88	80.91	59.01	74.58	56.63	88.75	51.87	94.15
MELO3C000039.2	tRNA synthetase beta subunit family protein	643	194	240	284	142	141	211	153	198	183	154	152	111	205	184	233	199	140	144	404	180	501	188	291	205	160	166	227	191	210	172	169	164	213	211	168	213
MELO3C000043.2	Unknown protein	279	0	0	0	0	0	0	0	0	0	0	0	0	0	0	0	0	0	0	0	0	0	0	0	0	0	0	0	0	0	0	0	0	0	0	0	0
MELO3C000044.2	Gamma-tubulin complex component	504	39.42	44.38	46.44	20.49	10.34	16.58	20	26.49	19	20.67	24	27.44	49	28	43	23.32	29	22	65	39.36	82.27	18.29	29	17	18	15.26	18.42	35	27.75	27.53	29.76	9.18	35.99	31.09	46.08	32.76
MELO3C000046.2	phospholipase A1-IIbeta-like	671	0	0	0	0	0	0	0	0	0	0	0	0	2	0	0	3	0	0	0	0	0	0	2	0	0	0	0	0	0	0	1	0	0	0	0	0
MELO3C000047.2	D-galacturonate reductase-like	973	0	0	0	0	0	0	0	0	0	0	0	0	0	0	1	0	0	0	0	0	0	2	0	0	0	0	1	0	0	0	1	0	0	0	0	0
MELO3C000049.2	Auxin response factor	235	0	0	0	0	0	0	0	0	0	0	0	0	0	0	0	0	0	0	0	0	0	0	0	0	0	0	0	0	0	0	0	0	0	0	0	0
MELO3C000051.2	RING-type E3 ubiquitin transferase	243	0	0	0	0.9	0	0	0	0	0	2.11	1.58	0	0	0	0	0	0	1.02	0	3.1	0	0	0	0	0	0	1.17	0	0	0	0	0	0	0	0	0
MELO3C000059.2	NBS-LRR type resistance protein	348	4	0	0	0	0	0	2	1	0	0	0	2	1	0	2	2	0	1	0	0	0	3	3	1	1	2	2	0	0	0	1	9	0	1	3	0
MELO3C000061.2	B-cell receptor-associated protein 31-like	886	231	240	265	112	119	121	140	133	96	188	149	117	232	141	203	233	161	197	259	220	268	74	134	108	115	117	157	212	272	213	193	187	147	210	206	280
MELO3C000062.2	Vat protein	827	20	32	14	85.65	55.18	41	30.54	40.84	29	49	50.77	48	44.66	48	38.25	62	68	62.94	9	29	1	54.77	112.35	53	75.89	81.81	116.95	62.7	63.73	41	43	17	12	30.6	88.85	91.86
MELO3C000064.2	Cytochrome P450 family ent-kaurenoic acid oxidase	1200	0	0	0	0	0	0	0	0	0	0	0	0	0	0	0	0	0	0	0	2	0	0	0	0	0	0	0	0	0	0	0	0	0	0	0	0
MELO3C000065.2	V-type proton ATPase proteolipid subunit	1196	2962.85	3407.29	3715.95	1714.43	1939.82	2015.91	2026.86	2075.59	2171.19	2309	2007.8	1878.59	2933.89	2504.28	2986.42	2198.01	2222.02	1912.71	3766.24	2559.41	2973.43	1599.58	2278.98	1881.43	1720.04	2197.24	2527.73	2487.38	3266.45	2260.13	2668.98	2799.85	1883.7	2596.43	2584.53	3038.58
MELO3C000067.2	reticulon-like protein B16	1635	1	2	3	5.02	0	0	3	0	5	0	2	0	0	0	2.02	5	2	2	4.25	1	2	0	3	1.99	0	1.01	5.41	4.13	3.39	0	2.01	2	2.18	4.72	3	2.31
MELO3C000068.2	LOB domain-containing protein 16	637	0	0	0	0	0	0	0	0	0	0	0	2	1	1	0	0	0	0	0	0	0	1	4	0	0	0	0	1	0	0	0	5	1	8	0	4
MELO3C000069.2	Unknown protein	380	0	0	0	0	0	0	0	0	0	0	0	0	0	0	0	0	0	0	0	0	0	0	0	0	0	0	0	0	0	0	0	0	0	0	0	0
MELO3C000070.2	sugar transport protein 10-like	1455	1	1	3	0	3	1	1	5	1	3	2	3	3	1	3	1	2	1	5	1	4	8	4	3	3	2	2	2	2	0	5	0	5	2	5	7
MELO3C000071.2	Unknown protein	231	0	0	0	0	0	0	0	0	0	0	0	0	0	0	0	0	0	0	0	0	0	0	0	0	0	0	0	0	0	0	0	0	0	0	0	0
MELO3C000075.2	Myosin heavy chain-like protein, putative	757	155	159	135	98	65	55	71	73	76	124	89	99	167	116	139	105	100	96	220	134	156	59	92	59	29	34	55	129	184	154	171	135	157	160	151	162
MELO3C000076.2	LOB domain-containing protein 4	339	0	0	0	0	0	0	0	0	0	0	0	0	0	0	0	0	0	0	0	0	0	0	0	0	0	0	0	0	0	0	0	0	0	0	0	0
MELO3C000081.2	DNA polymerase	384	65	54	49	77	87	81	80	89	56	59	54	36	67	51	65	72	66	56	91	61	56	69	91	54	67	90	75	79	90	52	65	86	65	67	49	63
MELO3C000082.2	Unknown protein	157	0	0	0	0	0	0	0	0	0	0	0	0	0	0	0	0	0	0	0	0	0	0	0	0	0	0	0	0	0	0	0	0	0	0	0	0
MELO3C000083.2	O-glucosyltransferase rumi homolog	843	0	0	0	0	0	1	0	0	0	0	1	1	0	0	0	0	0	0	0	1	0	0	1	0	0	0	0	0	0	0	2	0	0	0	0	0
MELO3C000084.2	Methyltransferase	629	7.36	6.5	8.03	1.95	4.47	5.04	2.16	0	1.99	3.21	0	0	8.34	6.06	6.52	4	9.27	2	16.74	3.46	9.32	0	0	2	0.99	0	0	8.32	4.05	7.71	2.25	4.99	8.05	1.96	0	1.06
MELO3C000086.2	Serine/threonine-protein phosphatase 7 long form homolog	744	69.17	28.65	45.31	4	1	0	0	2	1	40.38	15.81	8.32	16.36	12.48	23.29	8.69	9.18	3	154.22	122.37	64.82	5.04	1	3	0	1	0	2.41	9.92	3	13.83	12.48	12.89	52.38	65.78	94.61
MELO3C000087.2	axial regulator YABBY 1-like	519	0	0	0	0	0	0	0	0	0	0	0	0	0	0	0	0	0	0	0	0	0	0	0	0	0	0	0	0	0	0	0	0	0	0	0	0
MELO3C000089.2	ferric reduction oxidase 7, chloroplastic	188	0	0	0	0	0	0	0	0	0	0	0	0	0	0	0	0	0	0	0	0	0	0	0	0	0	0	0	0	0	0	0	0	0	0	0	0
MELO3C000090.2	GATA zinc finger domain-containing protein 10-like isoform X2	712	0	0	0	0	0	0	2	0	0	1	0	0	0	0	0	0	0	0	0	0	0	0	0	0	3	0	1	0	0	0	0	0	0	0	0	0
MELO3C000093.2	casein kinase I	867	57	64	51	6	11	4	40	35	30	12	3	7	32	20	29	1	0	1	37	25	73	4	3	1	5	17	14	2	9	2	27	21	11	8	16	10
MELO3C000099.2	zinc-finger homeodomain protein 10-like	1241	0	0	0	0	4	0	0	0	0	0	0	0	1	0	0	0	0	0	0	0	1	0	1	0	0	0	0	0	0	0	0	0	3	0	0	0
MELO3C000100.2	Photosystem I P700 chlorophyll a apoprotein A2	629	2	2	0	0	1	0	2	0	0	0	0	0	0	3	0	0	0	2	0	0	0	0	0	0	0	3	0	0	0	2	0	0	0	0	0	0
MELO3C000101.2	Photosystem I P700 chlorophyll a apoprotein A1	414	0	0	0	0	0	0	0	0	0	0	0	0	1.99	2	0	0	0	0	0	1	0	0	0	0	0	0	0	2	0	1	0	0	0	0	0	1
MELO3C000102.2	Unknown protein	223	0	0	0	0	0	0	0	0	0	0	0	0	0	0	0	0	0	0	0	1	2	0	0	0	0	0	0	1	0	0	1	0	0	1	0	3
MELO3C000103.2	Magnesium transporter MRS2-like protein	433	217.25	198.32	259.02	122.04	91.2	113.33	111.43	159.93	118.75	172.09	131.91	132.37	220.98	175.35	192.97	200.19	138.82	140.16	330.68	194.65	169.23	108.39	139.73	96.83	82.78	121.77	115.97	235.27	258.53	186.39	176.9	233.46	179.62	185.11	179.8	240.7
MELO3C000105.2	Carboxypeptidase	288	0	0	0	0	0	4	0	0	0	0	2	0	0	0	0	0	0	0	0	0	2	0	1	0	1	0	1	0	1	0	0	0	1	0	0	0
MELO3C000106.2	30S ribosomal protein S12, chloroplastic	1635	38	64	76.56	38	43.13	76.08	53	65	60	92	59.85	66.46	113.54	72.7	124.68	88	57.06	64.68	246	131	281	28	28	31.96	46	48.83	57	73.7	61	60.27	61.68	78.24	98.76	105.62	49.79	85.4
MELO3C000108.2	50S ribosomal protein L16, chloroplastic	1485	23	24	25	15	18	22	46	28	33	22	26	22	46	39	42	44	30	37	74	42	75	23	22	17	12	31	19	27	29	33	29	26	26	22	35	40
MELO3C000109.2	GEM-like protein 4	913	42	34	24	3	2	2	0	1	3	2	4	1	9	13	14	10	13	11	63	31	29	1	0	0	0	0	0	72	76	48	16	20	22	8	1	9
MELO3C000111.2	50S ribosomal protein L2, chloroplastic	1457	5	17	23	8	3	9.69	7	14	4	7	3	11	13	16.09	14	13	14.8	6.52	31	8	20	6	12.69	13	3.14	8	7	19	15	9	21	30	23	17.42	15.01	17
MELO3C000113.2	cytochrome P450 71A1-like	859	2027.9	2036.4	2245	2519.99	853.98	2011	1755.99	3220	1997	2016	2467.97	1900	2007.98	1542	2283.93	2015.98	1972	2448.97	3095.95	1829.97	1692.97	2408.95	4302.03	2774.91	1794.96	2516.87	2524.68	1630.99	2141.76	1153	2262.43	517	1653.3	2913.98	3131.27	2969.9
MELO3C000117.2	Alanine aminotransferase 2	938	1430.41	1800.84	1837.21	677.5	831.84	836.34	757.16	741.47	949.92	1078.32	806.2	939.5	1514.75	1270.04	1446.36	1150.46	1226.97	1094.51	4294.65	1939.93	3966.23	548.23	741.76	625.21	694.31	872	769.47	1606.72	2043.9	1444.5	1117.05	1377.23	1404.46	1401.82	1168.74	1536.13
MELO3C000121.2	Leguminosin group486 secreted peptide	423	0	0	0	0	0	0	0	0	0	0	0	0	0	0	0	0	0	0	0	0	0	0	0	0	0	0	0	0	0	0	0	0	0	0	0	0
MELO3C000123.2	Zf-CCHC domain-containing protein	1183	0	0	0	1	34.95	0	0	1	0	3.01	1.01	0	0	0	0	1.52	0	0	2.02	2.03	2.99	0	3.08	0	3	2.14	4.12	0	4.05	2	6.07	1.07	0	2.03	0	0
MELO3C000126.2	Protein disulfide-isomerase	737	278	372	403	100	145	86	159	160	134	124	106	126	214	169	263	268	249	134	574	321	697	129	166	99	100	132	253	166	242	171	185	162	225	214	208	292
MELO3C000129.2	Unknown protein	213	0	0	0	0	0	0	0	0	0	0	0	0	0	0	0	0	0	0	0	0	0	0	0	0	0	0	0	0	0	0	0	0	0	0	0	0
MELO3C000130.2	Ribulose bisphosphate carboxylase large chain	629	0	0	0	0	1	0	6	4	0	4	0	0	0	4.09	4.93	3	4	3	3	6	1	0	2.19	2	0	2	2	1	4	0	2	2.43	1	0	0	1.98
MELO3C000131.2	Photosystem II CP43 reaction center protein	1039	0	0	0	1	2	2	1	0	0	4	0	3	3	1	1	0	0	3	1	0	1	0	1	1	0	0	0	0	4	0	3	6	1	0	0	0
MELO3C000134.2	exopolygalacturonase-like	1320	0	0	0	0	0	0	0	0	0	0	0	0	0	0	0	0	0	0	0	0	0	0	0	0	0	0	0	0	0	0	0	0	0	0	0	0
MELO3C000137.2	transformation/transcription domain-associated protein-like	645	0	0	0	0	0	0	0	0	0	0	0	0	0	0	0	0	0	0	0	0	0	0	2	0	0	0	1	0	0	0	0	0	0	0	0	0
MELO3C000138.2	Unknown protein	136	49	43	45	29	45	33	42.74	53	52	38	30	35	69.17	32	60	24	50	45	51	51	58	25	24	34	27	31	21	48	57	39	38	33	32.51	58.03	46	49.86
MELO3C000140.2	High-affinity nitrate transporter 2.2	1303	0	0	0	0	0	0	0	0	0	0	0	0	0	0	0	0	0	0	0	0	0	0	0	0	0	0	0	0	0	0	0	0	0	0	0	0
MELO3C000141.2	Ulp1 protease family, carboxy-terminal domain protein	537	53.73	38.13	34.89	80.78	49.42	77.87	69.5	124.86	90.22	62.48	59.7	41.11	64.13	48.96	63.07	77.46	89.14	65.77	57.65	60	34.91	41.91	93.53	72.79	67.95	69.05	93.09	61.68	79.72	55.09	63.27	71.92	51.44	69.45	85.18	78.41
MELO3C000144.2	major extracellular endoglucanase-like	255	0	0	0	0	0	0	0	0	0	0	0	0	0	0	0	0	0	0	0	0	0	0	0	0	0	0	0	0	0	0	0	0	0	0	0	0
MELO3C000146.2	NBS-LRR type resistance protein	227	0	0	0	0	0	0	0	0	0	0	0	0	0	0	0	0	0	0	0	0	0	0	0	0	0	0	0	0	0	0	0	0	0	0	0	0
MELO3C000147.2	Aaa-atpase	456	0	0	0	0	1.44	0	0	0	0	0	0	0	9.87	7.33	10.94	1	0	0	5	5.68	0	0	1	0	0	1	3	0	0	2.46	6.33	2	1.86	0	3	3.42
MELO3C000149.2	Serine/threonine-protein phosphatase 7 long form-like protein	576	0	0	0	0	0	0	0	0	0	0	0	0	0	0	0	0	0	0	0	0	0	0	0	0	0	0	0	0	0	0	0	0	0	0	0	0
MELO3C000150.2	protein NRT1/ PTR FAMILY 4.3-like	342	0	2	0	7	1	0	0	0	2	0	1	0	1	2	1	0	0	3	3	2	0	1	2	3	1	1	2	3	6	0	2	1	6	1	0	2
MELO3C000152.2	At5g67020	1247	16	13	17	7	12	14	18	13	17	7	9	9	22	26	31	14	13	5	46	16	27	1	8	2	1	2	1	13	5	7	10	8	15	16	16	23
MELO3C000153.2	Unknown protein	270	0	0	0	0	0	0	0	0	0	0	0	0	0	0	0	0	0	0	0	0	0	0	0	0	0	0	0	0	0	0	0	0	0	0	0	0
MELO3C000154.2	Unknown protein	332	0	0	0	0	0	0	0	0	0	0	0	0	0	0	0	0	0	0	0	0	0	0	0	0	0	0	0	0	0	0	0	0	0	0	0	0
MELO3C000155.2	Transmembrane protein, putative	313	0	0	0	0	0	0	0	0	0	0	0	0	0	0	0	0	0	0	0	0	0	0	0	0	0	0	0	0	0	0	0	0	0	0	0	0
MELO3C000157.2	Universal stress protein A-like protein	178	285	243	310.36	118	143	125	315	303	252.32	167	122	141.31	332	307.41	358	562	408.34	362	362	352.4	249.36	115	270	195	214	228	138	168	242	173	104	62	82	250.4	348	455.07
MELO3C000161.2	Histone-lysine N-methyltransferase SETD1B-like protein	759	0	2	2	0	0	2	0	0	0	0	0	0	0	0	1	0	1	2	0	1	0	3	0	0	1	0	1	0	0	1	0	2	0	0	0	1
MELO3C000166.2	DExH-box ATP-dependent RNA helicase DExH12-like	2310	1324.36	1455.67	1295.51	1468.56	1388.6	1522.45	1492.01	1642.67	1349.59	1262.52	1134.22	1034.51	1551.49	1328.87	1458.46	1348.75	1377.19	1341.27	1796.67	1319.48	744.33	1325.66	1785.26	1113.81	1183.72	1421.03	1704.76	1322.2	1683.33	1127.82	1350.76	1274.42	1270.5	1527.52	1516.83	1741.66
MELO3C000169.2	MLO-like protein	450	450	498	533	270	268	265	397	386	334	450	365	382	291	242	385	688	611	457	571	449	181	580	687	632	340	516	255	388	403	353	1303	2237	653	603	671	801
MELO3C000171.2	Unknown protein	154	0	0	0	0	0	0	0	0	0	0	0	0	0	0	0	0	0	0	0	0	0	0	0	0	0	0	0	0	0	0	0	0	0	0	0	0
MELO3C000173.2	Photosystem II CP43 reaction center protein	570	1	4	1	1	0	2	0	0	0	7	1	1	4	3	5	0	2	1	1	2	1	0	0	0	0	1	1	0	0	4	1	3	0	1	0	3
MELO3C000175.2	Serine/threonine protein phosphatase 7 long form isogeny	651	0	1.05	0	0	0	0	0	0	0	0	0	0	0	0	0	0	0	0	0	0	0	1	0	0	1	1	0	0	0	0	0	0	0	1	0	1
MELO3C000178.2	Unknown protein	390	0	0	0	0	0	0	0	0	0	0	0	0	0	0	0	0	0	0	0	0	0	0	0	0	0	0	0	0	0	0	0	0	0	0	0	0
MELO3C000179.2	NAD(P)H-quinone oxidoreductase subunit 1, chloroplastic	555	3	0	2	3	2	1	1	0	4	4	5	0	3	1	1	1	1	1	3	0	4	2	0	0	1	4	0	3	0	3	1	1	1	0	4	2
MELO3C000180.2	NAD(P)H-quinone oxidoreductase subunit I, chloroplastic	195	0	1	0	0	0	0	1	0	0	0	0	2	0	0	0	0	0	0	0	0	0	0	0	0	0	0	0	0	0	0	0	0	0	0	0	0
MELO3C000189.2	Cadmium/zinc-transporting ATPase 3-like protein	229	18	6	10	3	6	3	1	6	0	2	2	1	5	10	9	2	4	5	5	8	0	0	4	1	0	0	0	11	19	21	9	3	1	4	5	4
MELO3C000192.2	LOB domain-containing protein 18	378	0	0	0	0	0	0	0	0	0	0	0	0	3	1	3	0	0	0	1	0	2	1	4	6	0	0	0	0	0	0	5	0	1	0	2	1
MELO3C000193.2	pectinesterase inhibitor-like	280	0	0	0	0	0	0	0	0	0	0	0	0	0	0	0	0	0	0	0	0	0	0	0	0	0	0	0	0	0	0	0	0	0	0	0	0
MELO3C000196.2	ATP synthase subunit alpha, chloroplastic	1328	5	5	2.05	13	15	8.18	7	5	11	14	7	9	18.35	11	21	13	11	13	26	10.13	14	0	4	9	5	5	1	13	9	4	10	23	6	4	8	12
MELO3C000198.2	heparanase-like protein 2	375	0	0	0	0	0	0	0	0	0	0	0	0	0	0	0	0	0	0	0	0	0	0	0	0	0	0	0	0	0	0	0	0	0	0	0	0
MELO3C000199.2	Protein disulfide-isomerase	318	141.37	200.31	210.37	47.77	56.49	70.34	60.57	84.44	81.91	65.65	79.03	69.94	93.42	71.84	110.05	140.19	154.36	101.1	230.89	144.54	152.68	48.25	66.89	53.85	70.4	70.84	131.91	92.88	118.72	78.65	104.28	106.17	110.87	101.83	87.52	136.76
MELO3C000200.2	Bidirectional sugar transporter SWEET	663	0	0	0	0	0	0	0	0	0	0	0	0	0	0	0	0	0	0	0	1	0	0	0	0	0	0	0	0	0	0	0	0	0	0	0	0
MELO3C000201.2	dof zinc finger protein DOF1.5-like	740	164	232	271	7	8	11	8	16	11	23	14	16	60	37	63	12	27	12	92	67	66	19	24	10	3	4	11	20	39	9	26	3	19	28	46	62
MELO3C000203.2	salicylate carboxymethyltransferase-like	835	0	0	0	0	0	0	0	0	0	0	0	0	0	0	0	0	0	0	0	0	0	0	0	0	0	1	0	2	0	0	0	0	0	0	0	0
MELO3C000204.2	salicylate carboxymethyltransferase-like	786	0	0	0	0	0	0	0	0	0	0	0	0	0	0	0	0	0	0	0	0	0	0	0	0	0	0	0	0	0	0	0	0	0	0	0	0
MELO3C000210.2	Unknown protein	165	0	0	0	0	0	0	0	0	0	0	0	0	0	0	0	0	0	0	0	0	0	0	0	0	0	0	0	0	0	0	0	0	0	0	0	0
MELO3C000213.2	Rab proteins geranylgeranyltransferase component A	231	18	16	18	11	13	16	12	17	19	10	22	15	15	14	20	20	11	18	20	14	39	20	13	19	15	28	21	17	22	11	13	18	14	23	17	31
MELO3C000215.2	Mitochondrial outer membrane protein porin	225	0	0	0	0	0	0	0	0	0	0	0	0	0	0	0	0	0	0	0	0	0	0	0	0	0	0	0	0	0	0	0	0	0	0	0	0
MELO3C000217.2	RNA-binding protein, putative	1172	1866.67	1558.33	1688.99	1717.7	1759.27	1637.04	1926.04	1730.87	1710.2	1653.45	1409.83	1372	2177.43	1747.54	1934.1	1838.14	1727.47	1641.04	1883.73	1569.38	829.59	1302.26	1863.49	1407.4	1418.12	1984.62	2248.88	1863.53	2392.1	1784.16	1957.92	2327.32	1553.64	1862.32	1903.41	2384.88
MELO3C000220.2	Glycosyltransferase	1256	6	10	3	0	3	0	2	1	1	0	1	2	1	1	4	4	2	2	21	5	9	0	2	0	0	0	0	3	4	0	5	1	2	0	0	0
MELO3C000225.2	disease resistance protein RGA2-like	622	2	1	3	4	5	0	2	3	1	3	2	0	1	3	0	3	2	0	3	2	3	2	2	3	1	3	4	0	4	2	2	0	2	0	2	4
MELO3C000228.2	UBN2_3 domain-containing protein	1116	48	22	29	25	12	17	11	16	15	19	7	15	25	21	22	19	11	22	21	31	23	15	42	16	40	46	46	36	40	20	20	17	15	18	28	31
MELO3C000230.2	GDSL esterase/lipase At5g03980-like	720	0	0	0	0	0	0	0	0	0	0	0	0	0	0	0	0	0	0	0	0	0	7.49	1.23	1	1	0	2	0	0	0	1	0	1	0	0	0
MELO3C000231.2	beta-galactosidase-like	978	0	0	0	2	0	0	0	0	0	0	0	0	0	0	0	0	0	0	0	1	0	1	0	0	0	0	0	0	0	0	0	0	0	0	0	0
MELO3C000234.2	Unknown protein	150	0	0	0	0	0	0	0	0	0	0	0	0	0	0	0	0	0	0	0	0	0	0	0	0	0	0	0	0	0	0	0	0	0	0	0	0
MELO3C000236.2	Unknown protein	185	0	0	0	0	0	0	0	0	0	0	0	0	0	0	0	0	0	0	0	0	0	0	0	0	0	0	0	0	0	0	0	0	0	0	0	0
MELO3C000237.2	Major facilitator superfamily domain-containing protein 12	369	170.9	172	204.13	140.09	115.37	140.7	198.67	200.35	188.26	130.7	96.53	148.78	224.52	164.9	243.59	205.27	186.18	142.66	294	173.82	230.07	155	226.03	142.7	110	116.48	144.75	220.06	283.87	190	196.58	206.62	167.29	198.19	223.86	241.23
MELO3C000238.2	transcription initiation factor TFIID subunit 12	889	0	0	0	0	0	0	0	0	0	0	0	0	0	0	0	0	0	1.03	0	1.68	0	0	0	0	0	0	0	0	0	0	0	0	0	0	0	0
MELO3C000240.2	Protein LAZ1	215	0	0	0	0	0	0	0	0	0	0	0	0	0	0	0	0	0	0	0	0	0	0	0	0	0	0	0	0	0	0	0	0	0	0	0	0
MELO3C000241.2	50S ribosomal protein L14, chloroplastic	637	3.12	0	8	1	1	0	3	4	3	5	0	0	8.7	3.54	2.43	6	2.52	5	5	6	2	2	1	4	1	0	2	5	4.72	5	1	8	0	4.25	3.32	1.56
MELO3C000242.2	DEAD-box ATP-dependent RNA helicase-like protein	168	0	0	0	0	0	0	0	0	0	0	0	0	0	0	0	0	0	0	0	0	0	0	0	0	0	0	0	0	0	0	0	0	0	0	0	0
MELO3C000243.2	Unknown protein	157	0	0	0	0	0	0	0	0	0	0	0	0	0	0	0	0	0	0	0	0	0	0	0	0	0	0	0	0	0	0	0	0	0	0	0	0
MELO3C000247.2	NAC domain-containing protein, putative	370	0	0	0	0	1	0	0	0	0	0	0	0	0	0	0	0	0	1	0	0	0	0	0	0	0	0	0	0	0	0	0	0	0	0	0	0
MELO3C000249.2	Importin subunit beta-1	438	915	613	545	614	733	523	843	773	735	750	601	558	571	595	600	713	675	633	296	651	47	449	723	596	666	835	859	828	1102	719	745	887	339	542	639	894
MELO3C000251.2	Protein LAZ1	372	98	92	131	27	40	43	41	66	60	52	65	44	51	49	48	79	73	63	184	84	103	55	61	38	33	43	64	65	64	57	75	193	70	67	69	85
MELO3C000253.2	Translation machinery-associated protein 22	681	457	580	486	395	455	505	498	569	583	449	366	353	475	435	524	465	416	379	748	526	449	392	577	390	374	531	530	445	612	455	455	523	502	442	433	552
MELO3C000254.2	Auxin response factor	1067	223.43	184.08	163.58	232.71	192.14	235.04	241.3	288.62	244.36	206.55	133.85	173.1	206.48	214.15	237.49	234.2	229.89	211.85	150.12	200.49	16.09	119.29	227.47	159.46	172.44	253.5	170.42	294.38	334.71	241.07	309.62	284.43	189.02	187.39	236.82	263.91
MELO3C000256.2	Coatomer subunit beta'	331	0	0	0	0	0	0	0	0	0	0	0	0	0	0	0	0	0	0	0	0	0	0	0	0	0	0	0	0	0	0	0	0	0	0	0	0
MELO3C000258.2	malate dehydrogenase, chloroplastic-like	328	489.28	487.17	548.5	116	95	121.47	138	145.97	102	184	206	197.02	236	186	232	316	280	315	1127	537	1100.43	207	457.44	197	156.01	194	409	249	273	161	377.99	214	420.77	520	469	654.85
MELO3C000260.2	MADS box transcription factor AGAMOUS	411	385	412	431	605	500	634	491	549	444	408	400	320	453	369	506	319	414	390	638	363	324	498	619	493	399	540	789	539	676	457	495	385	448	429	501	598
MELO3C000262.2	MACPF domain-containing protein	474	52.71	55	41	42	61	30	42	62	38	38	61.95	27	62	39	72	42.35	64	52	86	59	30	29	78.64	51.85	37	68	74.07	56	97	51.55	78.46	142.98	63	58	55	57
MELO3C000268.2	Lipoxygenase	782	0	0	0	0	0	0	0	0	0	0	0	0	0	0	0	0	0	0	0	0	0	0	0	0	0	0	0	0	0	0	0	0	1	0	0	0
MELO3C000273.2	Prefoldin subunit 5	210	0	3.53	1	0	0	3.24	0	0	0	0	0	1.25	2	0	0	1.05	1.1	3.59	2.11	1.08	3.36	0	0	0	1.19	1.12	2.23	1.04	1.37	1.07	0	1.17	0	0	0	7.18
MELO3C000277.2	Cytochrome b6	949	97.86	36.82	44	1248.48	670.87	1189.2	444.73	580.45	516.59	798.93	480.96	556.84	212.87	192.69	221.78	198.4	169.52	180.01	124	149.43	41.99	831.27	1127.48	1183.45	1310.94	1795.96	1093.78	653.23	760.81	387.3	299.04	203.65	172.55	274.59	303.36	352.4
MELO3C000279.2	Late cornified envelope protein 1E	798	1377	1702	2044	97	168	91	674	590	543	439	504	399	614	630	587	765	691	550	2071	1261	1416	455	619	531	611	660	656	732	1029	823	752	468	639	596	745	864
MELO3C000282.2	Anthranilate synthase component I-2	223	0	0	0	0	0	0	0	0	0	0	0	0	0	0	0	0	0	0	0	0	0	0	0	0	0	0	0	0	0	0	0	0	0	0	0	0
MELO3C000284.2	Alanine aminotransferase 2	1089	384.97	379.86	392.09	185.29	255.36	250.07	236.79	187.63	246.47	290.53	220.44	286.37	355.59	354.96	375.56	346.24	311.16	283.84	630.71	534.32	292.93	111.83	166.88	168.42	153.51	240.04	168.11	393.15	535.11	392.03	265.58	408.49	292.91	281.01	295.56	372.12
MELO3C000289.2	Unknown protein	198	0	0	0	0	0	2	0	0	0	0	0	0	0	0	0	0	0	0	0	0	0	0	0	0	0	0	0	0	0	0	0	0	0	0	0	0
MELO3C000290.2	Unknown protein	238	0	0	0	0	0	0	0	0	0	0	0	0	0	0	0	0	0	0	0	0	0	1	0	0	0	0	0	0	0	0	0	0	0	0	0	0
MELO3C000294.2	Unknown protein	162	0	0	0	0	0	0	0	0	0	0	0	0	0	0	0	0	0	0	0	0	0	0	0	0	0	0	0	0	0	0	0	0	0	0	0	0
MELO3C000295.2	girdin-like	1114	0	0	0	0	0	0	0	0	0	0	0	1	0	0	0	0	0	0	1	0	0	0	0	0	0	1	0	0	0	0	0	0	0	0	0	1
MELO3C000296.2	DnaJ like protein	175	93.68	101.48	61.94	93.27	108.52	112.18	75.09	60.55	57.45	69.41	76.04	72.13	83.48	82.86	107.78	103.44	70.59	65.63	101.7	104.15	47.02	34.8	71.93	12.16	42.38	61.68	87.35	73.05	72.43	64.2	44.31	54.19	35.88	52.91	53.68	79.62
MELO3C000298.2	Protein trichome birefringence	646	23	21	19	24	88	57	33	23	24	31	19	33	109	66	135	24	30	28	62	29	50	8	4	5	1	8	6	18	10	15	29	45	28	16	25	37
MELO3C000302.2	Unknown protein	471	0	0	0	0	0	0	0	0	0	0	0	0	0	0	0	0	0	0	0	0	0	0	0	0	0	0	0	0	0	0	0	0	0	0	0	0
MELO3C000306.2	Peripheral-type benzodiazepine receptor-associated protein 1	416	0	0	0	0	0	0	0	0	0	0	0	0	0	0	0	0	0	0	0	0	0	0	0	0	0	0	0	0	0	0	0	0	0	0	0	0
MELO3C000307.2	AT-hook motif nuclear-localized protein 22	792	0	0	1	5	0	2	1	4	3	0	0	1	1	5	6	1	3	1	0	1	0	6	3	4	2	2	5	0	0	3	0	0	0	0	0	0
MELO3C000309.2	Unknown protein	471	0	0	0	0	0	0	0	0	0	0	0	0	0	0	0	0	0	0	0	0	0	0	0	0	0	0	0	0	0	0	0	0	0	0	0	0
MELO3C000311.2	two-component response regulator ARR16-like	822	0	0	0	0	0	0	0	0	0	1	0	0	0	0	0	0	0	0	0	0	0	0	0	0	0	0	0	0	0	0	0	0	0	0	0	0
MELO3C000313.2	Amaranthin-like lectin	816	0	0	0	0	0	0	0	0	0	0	0	0	0	0	0	0	0	0	0	0	0	0	0	0	0	0	0	0	0	0	0	0	0	0	0	0
MELO3C000317.2	Methyltransferase	730	7.83	2.69	2.9	1.03	0.44	10.74	5.04	0	0	0	0	3.67	8.52	6.63	3.77	0	1.72	0.99	10.19	4.41	7.27	0	0	2	0	0	2	3.78	4.34	0	5.06	7.87	1.73	0.28	6.69	2.99
MELO3C000319.2	Unknown protein	190	0	0	0	0	0	0	0	0	0	0	0	0	0	0	0	0	0	0	0	0	0	0	0	0	0	0	0	0	0	0	0	0	0	0	0	0
MELO3C000321.2	LOW QUALITY PROTEIN: disease resistance protein RGA2-like	669	0	0	0	0	0	0	0	1	0	0	0	0	0	3.1	0	2	0	0	0	0	0	0	2	1	0	0	2.91	1	1.3	0	0	1	0	0	0	0
MELO3C000323.2	protein MNN4-like	344	0	0	0	0	0	0	0	0	0	0	0	0	0	0	0	0	0	0	0	0	0	0	0	0	0	0	0	0	0	0	0	0	0	0	0	0
MELO3C000324.2	major extracellular endoglucanase-like	255	0	0	0	0	0	0	0	0	0	0	0	0	0	0	0	0	0	0	0	0	0	0	0	0	0	0	0	0	0	0	0	0	0	0	0	0
MELO3C000325.2	DnaJ-like protein	234	0	0	0	0	0	0	0	0	0	0	0	0	0	0	0	0	0	0	0	0	0	0	0	0	0	0	0	0	0	0	0	0	0	0	0	0
MELO3C000329.2	Egg cell-secreted protein 1.1	598	0	0	2	1	0	0	0	0	0	0	0	2	0	0	3	0	0	0	1	0	0	0	4	0	0	1	0	0	1	0	0	1	1	1	2	0
MELO3C000330.2	DNA-directed RNA polymerase subunit beta''	534	1	1	0	0	3	0	2	0	3	0	2	0	0	0	0	0	0	1	0	0	7	3	2	0	0	0	0	2	0	0	0	0	1	0	1	0
MELO3C000332.2	DNA-directed RNA polymerase subunit beta	816	0	0	0	0	0	0	0	0	0	0	0	2	0	2	1	2	1	0	1	0	1	0	1	0	0	3	1	0	2	0	2	0	1	2	0	2
MELO3C000333.2	Phosphatidylinositol-4-phosphate 5-kinase, putative	442	11	28.7	12	15	18	23.07	10	13.94	12	9	11.13	12	37.57	18	18.46	16	9	16	18.2	21	19	6	5.35	4	3	1	10.16	13.09	18	13	18	24	19	10	8	22
MELO3C000334.2	Acetyl-coenzyme A carboxylase carboxyl transferase subunit beta, chloroplastic	583	0	0	0	1	0	4	0	0	0	0	0	0	1	4	3	0	0	0	3.07	5	5.29	0	0	0	1	0	0	0	0	1	5	4	0	6.99	0	0
MELO3C000335.2	MRGH13	732	0	0	1	2	0	2	4	0	0	0	1	1	0	1	0	0	0	0	0	0	0	1	0	2	1	1	7	0	0	0	1	1	0	1	0	0
MELO3C000336.2	Transcription factor	825	328.39	330.53	367.74	418.2	423.5	514.1	524.3	673.77	588.27	414.29	329.24	392.41	551.83	440.85	542.68	512.96	477.48	419.23	632.25	415.89	433.36	414.67	573.45	436.09	448.99	530.01	533.28	458	510.68	367.11	430.84	509.49	433.23	526.42	502.95	667.1
MELO3C000339.2	serine/threonine-protein phosphatase 7 long form homolog	508	0	0	0	0	0	0	0	0	0	0	0	0	0	0	0	0	0	0	0	0	0	0	0	0	0	0	0	0	0	0	0	1	0	0	0	0
MELO3C000340.2	endoglucanase-like	248	0	0	0	0	0	0	0	0	0	0	0	0	0	0	0	0	0	0	0	0	0	0	0	0	0	0	0	0	0	0	0	0	0	0	0	0
MELO3C000341.2	Protein DETOXIFICATION	790	11.02	21	19.03	37.53	16	21	9.11	16	13.04	41.74	65	34.77	17	8.09	37.65	54.59	51	44.76	68	48.82	72	69	107.96	93.37	69.21	91.77	76.18	26	14	12	88.37	41.94	96.83	92.24	112.94	111.98
MELO3C000342.2	carboxypeptidase Y-like	221	0	0	0	0	0	0	0	0	0	0	0	0	0	0	0	0	0	0	0	0	0	0	0	0	0	0	0	0	0	0	0	0	0	0	0	0
MELO3C000347.2	protein transport protein Sec61 subunit alpha-like	1245	2276.78	2358.79	2448.16	819.4	1029.73	739.17	1141.28	1056.18	1127.64	1365.9	1215.78	1132.25	1782.31	1488.6	1714.47	1453.18	1359.23	1305.51	2359.22	1693.07	1726.68	1166.79	1554.83	894.79	1152.98	1232.5	2485.32	1403.12	1966.65	1484.87	1735.88	1861.63	1368.43	1478.61	1529.74	1874.33
MELO3C000349.2	Unknown protein	232	0	0	0	0	0	0	0	0	0	0	0	0	0	0	0	0	0	0	0	0	0	0	0	0	0	0	0	0	0	0	0	0	0	0	0	0
MELO3C000350.2	Unknown protein	404	0	0	0	0	0	0	0	0	0	0	0	0	0	0	0	0	0	0	0	0	0	0	0	0	0	0	0	0	0	0	0	0	0	0	0	0
MELO3C000351.2	40S ribosomal protein S13-like	332	0	0	0	0	0	0	0	0	0	0	0	0	0	0	0	0	0	0	0	0	0	0	0	0	0	0	0	0	0	0	0	0	0	0	0	0
MELO3C000356.2	Fatty acyl-CoA reductase	333	0	0	0	0	0	0	0	0	0	0	0	0	0	0	0	0	0	0	0	0	0	0	0	0	0	0	0	0	0	0	0	0	0	0	0	0
MELO3C000358.2	acyl-CoA-binding domain-containing protein 4	228	0	0	0	0	0	0	0	0	0	0	0	0	0	0	0	0	1.02	0	0	0	0	0	0	0	0	0	0	0	0	0	0	0	0	0	0	0
MELO3C000359.2	RNA ligase, putative	297	0	0	0	0	0	0	0	0	0	0	0	0	0	0	0	0	0	0	0	0	0	0	0	0	0	0	0	0	0	0	0	0	0	0	0	0
MELO3C000362.2	serine carboxypeptidase-like 25 isoform X3	261	0	0	0	2	2	4	0	0	0	0	1	1	0	4	0	0	0	0	0	1	1	7	14	8	17	14	85	2	0	0	1	0	3	1	0	8
MELO3C000364.2	Unknown protein	324	0	0	0	0	0	0	0	0	0	0	0	0	0	0	0	0	0	0	0	0	0	0	0	0	0	0	0	0	0	0	0	0	0	0	0	0
MELO3C000366.2	extensin-3-like	381	0	0	0	0	0	0	0	0	0	0	0	0	0	0	0	0	0	0	0	0	0	0	0	0	0	0	0	0	0	0	0	0	0	0	0	0
MELO3C000367.2	Unknown protein	693	0	0	0	0	0	0	0	0	0	0	0	0	0	0	0	0	0	0	0	0	0	0	0	0	0	0	0	0	0	0	0	0	0	0	0	0
MELO3C000370.2	Unknown protein	250	0	0	0	0	0	0	0	0	0	0	0	0	0	0	0	0	0	0	0	0	0	0	0	0	0	0	0	0	0	0	0	0	0	0	0	0
MELO3C000371.2	Unknown protein	157	0	0	0	0	0	0	0	0	0	0	0	0	0	0	0	0	0	0	0	0	0	0	0	0	0	0	0	0	0	0	0	0	0	0	0	0
MELO3C000372.2	Phospholipid-transporting ATPase	659	10	19	21	0	1	2	0	6	5	2	8	4	14	32	11	4	3	7	5	12	0	3	11	0	5	4	38	13	6	7	15	10	10	5	1	6
MELO3C000374.2	Coatomer subunit beta'	563	0	0	0	0	0	0	0	0	0	1.78	0	0	0	0	0	0	0	0	0	0	0	1.01	1.01	0	0	0	6.51	0	1	0	0	0	0	0	0	0
MELO3C000376.2	Small ubiquitin-related modifier	355	4.06	4.05	9.26	87.4	31.29	74.84	16.99	23.56	8.94	22.1	23.61	19.1	17.4	9.01	14.48	13.95	25.79	17.66	18.15	3.02	14.91	169.64	181.53	198.35	236.08	300.37	560.46	18.17	23.79	12.28	21.39	20.6	32.29	31.25	37.06	38.69
MELO3C000377.2	Unknown protein	192	0	0	0	0	0	0	0	0	0	0	0	0	0	0	0	0	0	0	0	0	0	0	0	0	0	0	0	0	0	0	0	0	0	0	0	0
MELO3C000378.2	Respiratory burst oxidase, putative	750	1	0	1	1	2	0	1	0	2	1	0	5	0	1	1	0	0	0	0	2	0	1	0	0	0	0	4	0	0	0	0	1	0	0	0	1
MELO3C000379.2	Unknown protein	501	0	0	0	0	0	0	0	0	0	0	0	0	0	0	0	0	0	0	0	0	0	0	0	0	0	0	0	0	0	0	0	0	0	0	0	0
MELO3C000382.2	Kinesin-like protein	238	0	0	0	0	0	0	0	0	0	0	0	0	0	0	0	0	0	0	0	0	0	0	0	0	0	0	0	0	0	0	0	0	0	0	0	0
MELO3C000387.2	pectinesterase inhibitor-like	519	0	0	0	0	0	0	0	0	0	0	0	0	0	0	0	0	0	0	0	0	0	2	0	0	2	1	23.05	0	0	0	0	0	0	0	0	0
MELO3C000388.2	Regulatory-associated of TOR 1-like protein	484	126	153	133	101	85	97	121	103	101	117	94	87	116	120	131	106	102	85	139	135	65	108	164	112	85	107	113	129	158	108	107	110	78	103	95	127
MELO3C000389.2	Unknown protein	380	0	0	0	0	0	0	0	0	0	0	0	0	1	0	0	0	0	0	0	0	0	0	0	0	0	0	0	0	0	0	0	0	0	0	0	0
MELO3C000391.2	zinc finger protein ZAT5-like	945	32	36	25	22	9	21	18	24	32	12	32	22	22	25	26	21	29	22	32	33	35	51	67	46	30	30	47	48	27	37	28	34	63	35	22	46
MELO3C000392.2	cellulose synthase-like protein D5	362	1	3	2	2	3	6	0	8	12	4	2	7	7	12	14	0	1	0	0	2	0	0	1	0	0	1	2	16	5	6	0	6	4	1	6	4
MELO3C000393.2	ferric reduction oxidase 7, chloroplastic	326	0	0	0	0	0	0	0	0	0	0	0	0	0	0	0	0	0	0	0	0	0	0	0	0	0	0	0	0	0	0	0	0	0	0	0	0
MELO3C000395.2	Unknown protein	174	0	0	0	0	0	0	0	0	0	0	0	0	0	0	0	0	0	0	0	0	0	0	0	0	0	0	0	0	0	0	0	0	0	0	0	0
MELO3C000397.2	Protein KRI1	1797	514	431.87	469.59	364.42	314.66	361.52	356.24	450	494.78	322.88	307.43	254.31	461.2	405.28	457.67	372.25	364.01	362	584.38	433.32	224.4	384.57	607.73	382.85	278.9	331	474.16	444.39	532.01	363.64	418.46	324	355.84	381.33	461.42	538.44
MELO3C000398.2	Dof zinc finger protein DOF2.1	281	5	6	0	5	1	4	2	0	2	0	4	2	1	1	7	3	3	5	19	6	10	6	13	3	8	2	3	1	2	4	4	4	3	13	10	11
MELO3C000399.2	Cytochrome b6-f complex subunit 4	442	0	2	5	0	2	1	1	3	2	3	2	0	3	1	2	0	1	1	2	2	2	0	0	0	0	2	8	2	0	0	4	6	2	0	1	0
MELO3C000402.2	Unknown protein	191	0	0	0	0	0	0	0	0	0	0	0	0	0	0	0	0	0	0	0	0	0	0	0	0	0	0	0	0	0	0	0	0	0	0	0	0
MELO3C000403.2	DUF4283 domain protein	1008	0	0	0	0	0	0	0	0	0	0	0	0	0	0	0	0	1	1	0	0	0	0	1	0	0	0	0	0	0	0	0	0	0	0	0	0
MELO3C000406.2	DUF4283 domain protein	972	0	0	0	0	0	0	0	0	0	0	0	1	0	0	0	0	0	0	1	0	0	0	0	0	0	2	0	0	1.97	0	0	0	0	0	0	1
MELO3C000407.2	Unknown protein	156	0	0	0	0	0	0	0	0	0	0	0	0	0	0	0	0	0	0	0	0	0	0	0	0	0	0	0	0	0	0	0	0	0	0	0	0
MELO3C000409.2	Carbohydrate esterase plant-like protein	883	0	0	0	0	0	0	0	0	0	0	0	0	0	0	0	0	0	0	0	0	0	0	0	0	0	0	0	0	0	0	0	0	0	0	0	0
MELO3C000410.2	2-oxoglutarate-dependent dioxygenase	856	0	0	0	0	0	0	0	0	0	0	0	0	0	0	0	0	0	0	0	0	0	0	0	0	0	0	0	0	0	0	0	0	0	0	0	0
MELO3C000411.2	Unknown protein	169	0	0	0	0	0	0	0	0	0	0	0	0	0	0	0	0	0	0	0	0	0	0	0	0	0	0	0	0	0	0	0	0	0	0	0	0
MELO3C000413.2	Cytosolic Fe-S cluster assembly factor NARFL	571	228	216	202	263	264	243	288	301	337	243	241	231	278	201	301	275	266	234	247	238	94	297	387	304	244	295	345	285	391	269	312	325	190	278	244	352
MELO3C000414.2	Unknown protein	152	0	0	0	0	0	0	0	0	0	0	0	0	0	0	0	0	0	0	0	0	0	0	0	0	0	0	0	0	0	0	0	0	0	0	0	0
MELO3C000415.2	Unknown protein	267	0	0	0	0	0	0	0	0	0	0	0	0	0	0	0	0	0	0	0	0	0	0	0	0	0	0	0	0	0	0	0	0	0	0	0	0
MELO3C000416.2	U4/U6 small nuclear ribonucleoprotein Prp3, putative	257	0	0	0	0	0	0	0	0	0	0	0	0	0	0	0	0	0	0	0	0	0	0	0	0	0	0	0	0	0	0	0	0	0	0	0	0
MELO3C000421.2	Unknown protein	186	0	0	0	0	0	0	0	0	0	0	0	0	0	0	0	0	0	0	0	0	0	0	0	0	0	0	0	0	0	0	0	0	0	0	0	0
MELO3C000423.2	ATP synthase subunit alpha	533	0	0	0	0	0	0	0	0	0	0	0	0	0	0	0	0	0	0	0	0	0	0	0	0	0	0	0	0	0	0	0	0	0	0	0	0
MELO3C000424.2	Nuclear-pore anchor	881	135	71	61	129	151	90	185	110	124	156	102	123	79	124	103	159.12	140	130	46	97	26	78	203	136	161	171	172	168	217	114	179	163	31	57	141	197
MELO3C000425.2	alanine--tRNA ligase-like	230	26.04	26.29	27.44	51.95	61.36	55.81	71.02	66.5	41	118.86	64.88	88.22	46.6	43.57	53.25	59.59	74.25	59.52	84.4	66.03	33.41	30.05	32.09	48.48	30.29	84.4	51.87	29.88	43.99	56.74	58.16	93.9	36.34	48.77	56.37	71.02
MELO3C000428.2	Photosystem II protein D1	654	6	13	17	15	21	18	19	21	15	22	13	17.49	20	15	34	22	13	15	41	17	42.51	7	18	11	13	8	12	8	14	14	17	28	12	26	10	29
MELO3C000439.2	MACPF domain-containing protein NSL1	381	4.29	10	2	6	11	0	3	1	3	4	2.05	3	6	0	4	4.65	3	6	5	5	2	4	8.36	6.15	3	1	5.93	4	5	7.45	6.54	5.02	2	11	10	5
MELO3C000443.2	Unknown protein	168	0	0	0	0	0	0	0	0	0	0	0	0	0	0	0	0	0	0	0	0	0	0	0	0	0	0	0	0	0	0	0	0	0	0	0	0
MELO3C000447.2	Serine/threonine-protein phosphatase 7 long form-like protein	501	0	0	0	1.12	1	1.36	1	0	0	0	0	0	0	0	0	0	0	0	0	0	0	2	0	1.94	4.74	6.67	1.14	1	0	0	0.99	0	1	0	0	0
MELO3C000449.2	Wall-associated receptor kinase-like 20	469	0	0	0	2.28	1.5	6.43	1.07	14.9	2.25	0	0	0	0	0	0	0	0	1.86	0.38	0.34	1.37	0	2.24	0.11	0	0	0	0	0	0	0	0.24	0	0	0	2.19
MELO3C000450.2	IAA-amino acid hydrolase ILR1, putative	315	129	142.33	135.27	71.82	84.84	74.12	77.81	130.03	129.85	126.11	93.47	93	157.83	74.67	171.41	96.83	109.77	134.63	168.87	139.56	66.01	48.53	82.2	53	63.21	104.63	92.52	147.78	169	136	150.65	132.67	154.81	150	111.34	145.92
MELO3C000452.2	Coiled-coil protein (DUF572)	270	1.45	5.93	0	1.62	0	0	0	0	0	0	0	0	1	0	1.03	0	0	0	0	0	0	0	1.36	0	0	1.64	6.07	0	0.94	0	0	0	0.88	0	0	1.51
MELO3C000453.2	importin subunit beta-1-like	877	369.04	310.04	316.15	223	293.36	234.57	297	289	301.45	254.84	262.01	263	296.31	298.5	229	341	254	231.73	247.9	351.74	43	165.48	321	202.04	237	308.28	343	352.59	452.12	291	315.1	363.04	253.38	242.54	267	384.14
MELO3C000454.2	Zinc finger protein WIP2	615	0	0	0	0	0	0	0	0	0	0	0	0	0	0	0	0	0	0	0	3	0	0	0	1	0	0	0	0	0	0	1	0	0	2	0	0
MELO3C000456.2	Unknown protein	160	0	0	0	0	0	0	0	0	0	0	0	0	0	0	0	0	0	0	0	0	0	0	0	0	0	0	0	0	0	0	0	0	0	0	0	0
MELO3C000457.2	Serine/threonine-protein phosphatase 7 long form-like protein	702	0	0	0	0	0	0	0	0	0	0	0	0	0	0	0	0	0	0	0	0	0	0	1	0	0	0	0	0	0	0	0	0	0	0	0	0
MELO3C000458.2	Unknown protein	248	0	0	0	1.02	3	2	1	3.17	0	2.02	1.01	1.02	1.16	0	0	1	1	0	3.04	2.02	4.01	7.09	2.05	1.03	0	2.99	0	0	2.03	0	2.02	7.22	4.45	1	0	4.06
MELO3C000460.2	Regulatory-associated protein of tor 1	354	40	35	40	37	42	25	45	36	27	44	26	30	38	25	37	44	45	36	35	44	39	31	52	42	29	55	33	45	61	56	47	33	24	45	30	57
MELO3C000464.2	Unknown protein	314	0	0	0	0	0	0	0	0	0	0	0	0	0	0	0	0	0	0	0	0	0	0	0	0	0	0	0	0	0	0	0	0	0	0	0	0
MELO3C000465.2	Adenylyl-sulfate kinase	225	0	0	0	0	0	0	0	0	0	0	0	0	0	0	0	0	0	0	0	0	0	0	0	0	0	0	0	0	0	0	0	0	0	0	0	0
MELO3C000474.2	Unknown protein	316	0	0	0	0	0	0	0	0	0	0	0	0	0	0	0	0	0	0	0	0	0	0	0	0	0	0	0	0	0	0	0	0	0	0	0	0
MELO3C000478.2	Unknown protein	353	82.33	57.2	58.32	67.02	79.08	54.95	87.56	73.01	65.57	59.53	40.07	63.14	64.28	67.67	75.98	58.81	69.58	57.64	97.64	71.49	83.79	57.48	97.88	57.85	63.91	85.97	66.67	77.85	85.86	72.29	75.67	65.2	64.8	94.79	64.74	124.68
MELO3C000479.2	Lysine histidine transporter	306	0	0	0	0	0	0	0	0	0	0	0	0	0	0	0	0	0	0	0	0	0	0	0	0	0	0	0	0	0	0	0	0	0	0	0	0
MELO3C000482.2	ATP-dependent clp protease	189	0	0	0	0	0	0	0	0	0	0	0	0	0	0	0	0	0	0	0	0	0	0	0	0	0	0	0	0	0	0	0	0	0	0	0	0
MELO3C000483.2	Ribulose bisphosphate carboxylase large chain	675	1	4	3	0	1	0	3	1	2.18	2	1	8	1	7	9	0	6	5	2	0	1	3	0	3	1	1	0	3	1	0	3	2.44	1	2	1	0
MELO3C000487.2	O-methyltransferase, putative	920	0	0	0	0	0	0	0	0	0	0	0	0	0	0	0	0	0	0	0	0	0	0	0	0	0	0	0	0	0	0	0	0	0	0	0	1
MELO3C000488.2	Coiled-coil domain-containing 73	180	0	0	0.31	0	0	0	0	0	0	0	0.96	0	0.83	0	0	0	0	0	0.74	0	0	0.35	0.33	0	0	0	0	0	0	0	0	0	0.74	0	0	0
MELO3C000489.2	Unknown protein	191	0	0	0	0.88	0	0	0	0	0	0	0	0	0	0	0	0	0	0	0	0	0	0	0	0	0	0	0	0	0	0	0	0.98	0	0	0	0
MELO3C000490.2	Unknown protein	201	0	0	0	0	0	0	0	0	0	0	0	0	0	0	0	0	0	0	0	0	0	0	0	0	0	0	0	0	0	0	0	0	0	0	0	0
MELO3C000497.2	glial fibrillary acidic protein-like	330	0	0	0	0	0	0	0	0	0	0	0	0	0	0	0	0	0	0	0	0	0	0	0	0	0	0	0	0	0	0	0	0	0	0	0	0
MELO3C000499.2	Unknown protein	216	0	0	0	0	0	0	0	0	0	0	0	0	0	0	0	0	0	0	0	0	0	0	0	0	0	0	0	0	0	0	0	0	0	0	0	0
MELO3C000500.2	Photosystem II CP47 reaction center protein	338	0	0	0	0	0	0	0	0	0	0	0	0	0	0	0	0.5	0	0	0	0	0	0	0	0	0	0	0	0	0	0	0	0	0	0	0	0
MELO3C000503.2	polyol transporter 5-like	711	0	0	0	0	5	2	0	0	0	0	1	0	0	1	0	0	0	0	0	0	0	0	3	3	3	0	11	0	0	0	0	0	1	0	0	0
MELO3C000505.2	Anthranilate synthase component I-2	261	0	0	0	0	0	0	0	0	0	0	0	0	0	0	0	0	0	0	0	0	0	0	0	0	0	0	0	0	0	0	0	0	0	0	0	0
MELO3C000507.2	Myb transcription factor	503	2	1	3	5	0	1	1	3	4	1	0	8	2	3	6	7	3	4	4	2	0	0	0	0	0	0	1	7	2	0	9	5	10	0	0	0
MELO3C000512.2	Metal transporter	218	7.62	2.39	6.06	0	4.72	2.05	0.93	5.88	1.1	0	3.32	6.1	12.74	5.68	9.65	5.46	3.97	5.82	13.83	7.2	9.99	1.61	23.12	7.02	0	7.19	3.66	1.47	3.13	5.98	0.16	1.25	0.03	7.7	3.67	4.73
MELO3C000513.2	Alpha/beta hydrolase domain-containing protein 11	615	115.3	132	142.01	80	116.52	85	93.16	94	90	103	88	89.8	116.83	98	91	107	105	119.6	241	145	140	91	97	69	58.42	70	80	112.32	147	121	125	190.59	139	110	119.55	159.37
MELO3C000514.2	Unknown protein	381	0	0	0	0	0	0	0	0	0	0	0	0	1	0	0	0	0	0.5	0	0	0.5	0.5	0.5	0.5	0	0.5	0	1	0	0	0.5	0	0	0	0	0
MELO3C000515.2	TMV resistance protein N-like isoform X1	1140	16.38	16.31	9.11	16.16	11.69	21.68	11.05	13.3	8.25	5.04	0	8	13.16	11.36	3.05	18.01	23.66	17.34	20.1	10.15	21.39	7.82	5.25	12.64	13.86	9.14	12.21	32.34	8.24	31.17	18.1	16.35	18.46	19.12	36.42	40.78
MELO3C000517.2	Pyruvate kinase	557	2.11	2	8.01	3	1.26	2	8.86	8.19	10	5.96	5	10.18	9	8	4	5	9	1.06	7.94	10.86	2	4.36	8.55	5.5	7.23	5.49	11.19	3	12.21	10.23	8.24	11.86	5.99	2	3.25	14.44
MELO3C000519.2	Unknown protein	225	0	0	0	0	0	0	0	0	0	0	0	0	0	0	0	0	0	0	0	0	0	0	0	0	0	0	0	0	0	0	0	0	0	0	0	0
MELO3C000522.2	Cyclopropane-fatty-acyl-phospholipid synthase family protein	204	0	0	0	0	0	0	0	0	0	0	0	0	0	0	0	0	0	0	0	0	0	0	0	0	0	0	0	0	0	0	0	0	0	0	0	0
MELO3C000525.2	O-methyltransferase	318	0	0	0	0	0	0	0	0	0	0	0	0	0	0	0	0	0	0	0	0	1	0	0	0	0	0	0	0	0	0	0	0	0	0	0	0
MELO3C000526.2	Unknown protein	380	29.64	53.69	62	41.79	46.56	36	21	17.25	18.97	34	29.42	24	11	7	11.76	30.51	43.58	37.87	89.59	49	87.48	8	12	9	7	16	14	51	38.41	29.43	50.77	51.73	25.3	31	47.46	57.91
MELO3C000527.2	homeobox protein knotted-1-like 2	1473	3.14	9.1	3.2	61.98	39.29	83	15.23	13.62	10.39	6.98	13.23	11.71	7.21	5.44	10.85	15.11	19.09	25.51	11.67	4.54	5.32	84.99	99.05	63.92	141.31	121.12	298.67	10.09	19.93	10.47	13.59	13.49	24.3	18.17	29.17	19.81
MELO3C000530.2	Unknown protein	318	0	0	0	0	0	0	0	0	0	0	0	0	0	0	0	0	0	0	0	0	0	0	0	0	0	0	0	0	0	0	0	0	0	0	0	0
MELO3C000533.2	L-ascorbate oxidase homolog	851	0	0	0	0	0	0	0	0	0	0	2	0	0	0	0	0	0	0	0	0	0	0	0	0	0	0	0	0	0	0	0	0	0	0	0	0
MELO3C000534.2	Regulatory protein NPR5	504	1	0	0	0	0	0	0	0	0	0	0	0	0	0	0	0	0	2	0	0	0	0	1	0	0	0	0	0	0	0	0	0	0	0	0	0
MELO3C000537.2	Monooxygenase, FAD-binding protein	814	143	146.81	181	125.79	110.07	138	99	104	106	128	129.82	99	163	128.79	179	112	89	130	291	152.69	206	88	123.74	77.73	103	122.6	147.62	183	214	146	130	92	120	133	111	146.84
MELO3C000538.2	Sensor histidine kinase resE	745	1433	1611	1836	420	477	396	551	549	502	741	755	731	1231	1073	1253	1019	912	1094	2282	1711	1331	614	988	751	644	705	605	1497	1909	1487	1612	1922	1295	891	1080	1189
MELO3C000540.2	Chaperone protein dnaJ 6	684	146	233	284	38	39	31	36	64	30	28	25	27	75	82	60	72	82	58	395	129	576	35	38	26	30	27	32	66	67	45	60	31	78	64	56	104
MELO3C000543.2	Unknown protein	174	0	0	0	0	0	0	0	0	0	0	0	0	0	0	0	0	0	0	0	0	0	0	0	0	0	0	0	0	0	0	0	0	0	0	0	0
MELO3C000545.2	Unknown protein	159	0	0	0	0	0	0	0	0	0	0	0	0	0	0	0	0	0	0	0	0	0	0	0	0	0	0	0	0	0	0	0	0	0	0	0	0
MELO3C000547.2	Unknown protein	315	0	0	0	0	0	0	0	0	0	0	0	0	0	0	0	0	0	0	0	0	0	0	0	0	0	0	0	0	0	0	0	0	0	0	0	0
MELO3C000551.2	Pectinesterase inhibitor	507	0	0	0	0	0	0	0	0	0	0	0	0	0	0	0	0	0	0	0	0	0	0	0	0	0	0	0	0	0	0	0	0	0	0	0	0
MELO3C000553.2	Unknown protein	186	0	0	0	0	0	0	0	0	0	0	0	0	0	0	0	0	0	0	0	0	0	0	0	0	0	0	0	0	0	0	0	0	0	0	0	0
MELO3C000565.2	Unknown protein	237	0	0	0	0	0	0	0	0	0	0	0	0	0	0	0	0	0	0	0	0	0	0	0	0	0	0	0	0	0	0	0	0	0	0	0	0
MELO3C000569.2	Chromodomain-helicase-DNA-binding protein 4	237	0	0	1.03	0	0	0	0	1.13	0	0	0	0	0	0	0	0	1.01	0	0	0	0	0	2.02	0	1.02	0	0	0	0	0	0	0	0	0.35	0	0
MELO3C000574.2	Unknown protein	206	0	0	0	0	0	0	0	0	0	0	0	0	0	0	0	0	0	0	0	0	0	0	0	0	0	0	0	0	0	0	0	0	0	0	0	0
MELO3C000583.2	Histone H3	616	120	122	127	32	42	54	39	77	41	59	37	69	132	152	82	37	35	20	203	92	195	33	69	40	17	34	51	54	63	56	66	26	78	66	90	76
MELO3C000585.2	Photosystem I P700 chlorophyll a apoprotein A1	801	2	1	0	0	1.5	0.5	0.5	0.5	1	2	3	1.51	3.5	0.5	1	0.5	0	0	3.53	2	1	0.51	0	0	1	0	0	4	2	1.5	0.5	2	1.5	2	2	1
MELO3C000589.2	Kinase family protein	384	0	0	0	0	0	0	0	2	0	0	2	0	1	1	1	0	0	0	2	0	0	0	2	0	0	0	4	0	0	0	2	3	0	0	1	0
MELO3C000592.2	Heat shock protein, putative	682	728.09	483.81	388	584.35	729.23	534.16	749.23	646.59	652.53	539.48	407.27	326.24	600.3	585.37	546.54	411	322.24	310.43	318.08	456.06	39.69	583.14	876.56	404.08	589.52	776.7	1610.17	650.68	859.05	671.83	712.46	875.66	454	453.84	553.25	560.59
MELO3C000599.2	acetyl-CoA carboxylase 1-like	270	3	0	0	2	5	2	2	2	1	1	5	2	0	1	5	1	1	4	1	3	1	1	3	5	10	2	3	1	3	0	9	4	3	2	1	3
MELO3C000601.2	DNA-directed RNA polymerase subunit beta'	682	2	1	0	7	5	1	0	0	0	3	0	2	2	0	1	2	1	1	2	0	1	0	3	3	0	0	2	1	4	0	0	2	0	5	0	0
MELO3C000605.2	Unknown protein	222	0	0	0	0	0	0	0	0	0	0	0	0	0	0	0	0	0	0	0	0	0	0	0	0	0	0	0	0	0	0	0	0	0	0	0	0
MELO3C000606.2	Unknown protein	151	54.27	52.94	56.12	49.28	59.03	51.77	73.47	71.48	57.55	49.64	60.35	51.99	67.06	55.21	67.28	60.21	56.45	62.27	55.18	58.79	36.58	49.48	86.39	53.94	44.69	45.38	67.96	64.97	83.9	42.4	87.01	66.83	42.06	51.01	59.19	65.46
MELO3C000608.2	Unknown protein	564	0	0	3	0	0	0	0	0	0	0	0	2	6	0	0	0	0	0	1	0	4	1	0	0	0	0	0	0	0	0	0	0	1	0	0	0
MELO3C000609.2	HMG-Y-related protein A	742	101	109	131	42	24	30	17	32	27	69	38	52	79	76	58	33	14	18	122	60	127	31	46	20	19	23	12	15	23	28	66	32	56	67	62	47
MELO3C000611.2	SUPPRESSOR OF ABI3-5-like	231	298.77	232.47	257.46	329.75	286.31	275.16	442.42	518.38	485.39	331.4	182.89	242.76	322.76	308.42	375.65	374.41	360.55	338.72	308.06	378.05	129.54	229.93	391.52	281.95	223.36	263.8	261.79	407.06	551.56	409.8	267.86	387.78	149.43	299.06	334.41	437.59
MELO3C000612.2	Unknown protein	263	0	0	0	0	0	0	0	0	0	0	0	0	0	0	0	0	0	0	0	0	0	0	0	0	0	0	0	0	0	0	0	0	0	0	0	0
MELO3C000613.2	Cytochrome P450	507	503	563.53	670.5	1558.91	947.87	1738.73	965.94	1275.04	1040.76	539.02	576.02	523.34	655.01	529.39	763.31	1110.94	1189.01	1042.82	1039.21	479.71	950.91	1176.88	1311.1	1182.65	908.08	1193.8	2020.22	824.42	1022.96	545.33	712	327.46	953.28	1495.79	1354.17	1603.04
MELO3C000615.2	Trihelix transcription factor GT-2	901	24	27	34	24	46	30	35	38	39	23	37	30	52	38	51	24	23	28	31	14	3	39	65	52	37	40	61	31	35	21	24	35	23	28	36	33
MELO3C000620.2	polygalacturonase-like	1198	0	0	0	0	0	0	0	0	0	0	0	0	0	0	0	0	0	0	0	0	0	0	0	0	0	0	0	0	0	0	0	0	0	0	0	0
MELO3C000622.2	Retrovirus-related Pol polyprotein LINE-1	1170	0	0	0	0	0	0	0	0	0	0	0	0	0	0	0	0	0	0	0	0	0	0	0	0	1	0	0	0	0	0	0	0	0	0	0	0
MELO3C000623.2	30S ribosomal protein S2, chloroplastic	666	0	0	1	0	0	0	0	2	0	2.66	0	0	0	0	1.48	0	0	0	1.87	0	0	0	0	2	0	0	0	0	0	0	0	0	0	0	0	0
MELO3C000631.2	ABC transporter C family member 2-like	609	3	10	3	0	0	0	0	0	0	0	0	0	0	0	4	0	0	0	0	1	0	3	0	0	2	1	2	0	0	0	0	0	1	0	1	0
MELO3C000643.2	pectinesterase inhibitor-like	519	0	0	0	0	0	0	0	0	0	0	0	0	0	0	0	0	0	0	0	0	0	3	3	0	1	0	1.98	0	0	0	0	0	0	0	0	0
MELO3C000644.2	ankyrin repeat-containing protein At5g02620-like	453	0	0	0	0	0	0	0	0	0	0	0	0	0	0	0	0	0	0	0	0	0	0	0	0	0	0	0	0	0	0	0	0	0	0	0	0
MELO3C000645.2	MuDRA transposase-like	861	1.07	3.02	3	10	4	2	3	0	5	4	6	3	4	5	0	2	7	2	5.86	0	13	3	4	2	5	1	7	4	1	2	4	0	5	5	8	9
MELO3C000650.2	Unknown protein	374	0	0	0	0	0	0	0	0	1	0	0	0	0	3	0	0	0	1	0	0	0	0	0	4	0	0	0	0	0	0	0	0	0	0	0	0
MELO3C000653.2	NBS-LRR type resistance protein	259	1	0	0	33.78	12.17	55.75	1	3	5.6	4	14.77	7	0	2	0	3	1.01	3	6	3	4.54	132.07	127.29	88.12	144.76	193.05	309.5	0	4	0	18.81	0	6.01	6	11.01	7.64
MELO3C000655.2	cytochrome P450 76C4	983	14	22	13	1	2	2	0	0	1	21	16	11	32	27	32	3	1	8	71	15	101	70	77	8	22	14	53	1	3	4	35	6	19	23	13	8
MELO3C000658.2	Unknown protein	247	0	0	0	0	0	0	0	0	0	0	0	0	0	0	0	0	0	0	0	0	0	0	0	0	0	0	0	0	0	0	0	0	0	0	0	0
MELO3C000665.2	Transmembrane protein, putative	977	0	0	0	0	0	0	0	0	0	0	0	0	0	0	0	0	0	0	0	0	0	0	0	0	0	0	0	0	0	0	0	0	0	0	0	0
MELO3C000666.2	beta-galactosidase-like	476	0	0	0	0	0	0	0	0	0	0	0	0	0	0	0	0	0	0	0	0	0	0	0	19.71	0	0	0	0	0	0	0	0	0	0	0	0
MELO3C000667.2	Unknown protein	206	1	0	1	2	0	0	1	0	1	1	1	0	0	0	5	8	0	1	2	2	3	2	4	3	9	1	9	1	2	1	5	2	4	3	7	2
MELO3C000668.2	Protein DETOXIFICATION	466	102	123	146	14	12	17	32	52	41	26	17	21	30	27	40	27	38	28	69	55	66	7	13	16	17	22	9	63	75	43	31	23	19	12	11	13
MELO3C000671.2	DnaJ like subfamily C member 14	312	50	25	34	35	44	43	39	46	30	29	36	38	35	19	46	44	26	37	40	39	9	23	38	39	27	45	38	56	88	41	29	36	25	25	38	50
MELO3C000673.2	ATP-dependent zinc metalloprotease FtsH	451	234.9	250.38	213.56	232.68	275.65	306.61	294.16	374.73	297.71	239.03	222.25	129.67	328.3	263.85	303.06	214.22	244.57	217.52	234.35	142.48	119	145	239.68	209	221	217.59	213.6	270	354.91	220.61	223.31	310.47	209.99	211.93	251.81	265.3
MELO3C000680.2	Tetraspanin family protein	489	0	0	0	1	3	0	0	0	0	1	0	1	0	0	0	0	0	0	0	0	0	1	2	7	16.02	21.05	23.01	0	0	1	1	0	0	1	0	0
MELO3C000682.2	FGGY carbohydrate kinase domain-containing protein	434	155.64	106.71	140.1	1262.16	815.67	1130.31	394.51	436.54	296.02	377.35	529.12	341.62	245.21	184.3	217.12	296.84	326.3	378.47	323.97	230.58	277.75	937.05	1490.28	1189.53	2034.86	2241.2	3835.16	283.55	291.8	281.98	442.95	216.79	342.92	426.86	441.57	529.4
MELO3C000684.2	Lipoxygenase	1069	0	0	0	0	0	0	0	0	0	0	0	0	0	0	0	0	0	0	0	0	0	0	0	0	0	0	0	0	0	0	0	0	0	0	0	0
MELO3C000685.2	Inhibitor protein	468	0	0	1	0	0	0	0	0	0	0	0	0	0	0	0	0	0	0	0	0	0	0	1	0	0	0	0	0	0	0	3	0	0	0	0	0
MELO3C000692.2	Unknown protein	364	0	0	0	0	0	0	0	0	0	0	0	0	0	0	0	0	0	0	0	0	0	0	0	0	0	0	0	0	0	0	0	0	0	0	0	0
MELO3C000695.2	Glycosyl hydrolase family 5 protein	856	0	0	0	0	0	0	0	0	0	0	0	0	0	0	0	0	0	0	0	1	0	0	0	0	0	0	0	0	0	0	0	0	0	0	0	0
MELO3C000701.2	DNA-directed RNA polymerase subunit beta''	801	0	0	0	0	0	0	0	0	0	0	0	0	0	0	0	0	0	0	0	0	0	0	0	0	0	0	0	0	0	0	0	0	0	0	0	0
MELO3C000703.2	Protein kinase	400	568.88	517.6	561.17	810.31	870.97	814.77	591.84	644.33	682.65	604.76	595.41	556.61	808.75	625.93	804.25	622.66	621.07	537.68	837.26	569.24	380.25	1195.12	1788.51	976.09	795.13	1028.66	1752.02	762.82	976.91	665.96	870.93	1102.88	732.54	817.57	695.94	848.66
MELO3C000704.2	Proteasome subunit beta type	360	239	219	244	89	83	97	75	112	95	83	141	88	185	128	192	109	116	100	378	232	481	167	271	160	91	139	129	168	217	157	179	163	163	157	160	202
MELO3C000706.2	Unknown protein	216	0	0	0	0	0	0	0	0	0	0	0	0	0	0	0	0	0	0	0	0	0	0	0	0	0	0	0	0	0	0	0	0	0	0	0	0
MELO3C000707.2	NBS-LRR type resistance protein	435	0	0	0	0	0	0	0	0	0	0	0	0	0	0	0	0	0	0	0	0	0	0	0	0	0	0	0	0	0	0	0	0	0	0	0	0
MELO3C000708.2	Unknown protein	221	0	0	0	0	0	0	0	0	0	0	0	0	0	0	0	0	0	0	0	0	0	0	0	0	0	0	0	0	0	0	0	0	0	0	0	0
MELO3C000709.2	Phosphatidate phosphatase PAH2	284	0	1	1	0	2	0	0	1	0	1	0	0	3	0	2	0	0	1	5	4	2	2	4	4	2	2	6	0	0	0	0	0	0	2	1	2
MELO3C000712.2	Leguminosin group486 secreted peptide	438	0	0	0	0	0	0	0	0	0	0	0	0	0	0	0	0	0	0	0	0	0	0	0	0	0	0	0	0	0	0	0	0	0	0	0	0
MELO3C000713.2	Succinate dehydrogenase subunit 4	454	0	0	0	0	0	0	0	0	0	0	0	0	0	0	0	0	0	0	0	0	0	0	0	0	0	0	0	0	0	0	0	0	0	0	0	0
MELO3C000718.2	Glutamate receptor	827	0	0	0	0	0	0	0	0	0	0	0	0	0	0	0	0	0	0	0	0	0	0	0	0	0	0	0	0	0	0	1	0	0	0	0	0
MELO3C000721.2	Unknown protein	207	0	0	0	0	0	0	0	0	0	0	0	0	0	0	0	0	0	0	0	0	0	0	0	0	0	2	0	0	0	0	0	0	0	0	0	0
MELO3C000722.2	pectinesterase inhibitor-like	561	0	0	1	0	0	0	0	0	0	0	1	0	0	0	0	2	0	0	1	0	0	0	0	0	0	0	0	0	0	0	0	0	0	0	0	0
MELO3C000729.2	NAD(P)H-quinone oxidoreductase subunit 2, chloroplastic	150	0	0	0	0	0	0	0	0	0	0	0	0	0	0	0	0	0	0	0	0	0	0	0	0	0	0	0	0	0	0	0	0	0	0	0	0
MELO3C000732.2	Copper centre Cu(A)	590	4	7	4	4	3	9	10	0	2	0	4	6	4	3	1	0	2.19	1	13.95	0	24.59	16	12	8.79	9.13	9.64	19.52	6	7.22	5	3	4	0	6	7.43	8
MELO3C000736.2	Exocyst complex component	750	161	184	232	117	112	91	101	114	116	107	116	106	162	147	177	113	97	114	305	168	394	151	169	96	84	141	194	132	185	104	175	234	152	164	150	177
MELO3C000737.2	Unknown protein	209	0	0	0	0	0	0	0	0	0	0	0	0	0	0	0	0	0	0	0	0	0	0	0	0	0	0	0	0	0	0	0	0	0	0	0	0
MELO3C000742.2	polygalacturonase-like	519	0	0	0	0	0	0	0	0	0	0	0	0	0	0	0	0	0	0	0	0	0	0	0	0	0	0	0	0	0	0	0	0	0	0	0	0
MELO3C000744.2	Unknown protein	510	0	0	0	0	0	0	0	0	0	0	0	0	0	1	0	0	0	0	0	0	0	0	0	0	0	0	0	0	0	0	1	5	2	0	0	0
MELO3C000745.2	Unknown protein	158	0	0	0	0	0	0	0	0	0	0	0	0	0	0	0	0	0	0	0	0	0	0	0	0	0	0	0	0	0	0	0	0	0	0	0	0
MELO3C000754.2	Ribosomal protein	187	22	26	18	15	26	36	32	16	30	21	23	26	24.07	28	46	37	21	23	41	35	19	9	17	18	20	15	18	45	35	23	25	44	20	17	20	29
MELO3C000756.2	Alanine--tRNA ligase	324	239	189	250	282	244.75	302	377	398	379	277	214	252	400	342	365.99	265	299	301	380.99	258	215	211	252	252	209.96	280	247	370	444	248	301	356	228	229	305.91	341
MELO3C000759.2	Ribosomal protein L5	331	0	0	0	1.5	0	0	0.5	0	0.5	1	0	0.5	0	0	0	0	0	0	0	0	2	0.5	0.5	1	0	0	0	0	0	0	0.5	0	0	0	0	0
MELO3C000760.2	riboflavin synthase	699	52	84	64.78	39.77	49.86	44	48	51	62	42	28	28	48.77	60	74	34.9	50	52	130	77.83	89	19	22	23	14	25	18	73	55	48	25	51	29.57	54	45	56
MELO3C000761.2	elongation factor 2	969	8032.35	9423.25	10467.5	6678.91	7435.47	6968.9	7628.44	8358.69	7709.13	7719.15	6474.85	6379.14	7831.95	6053.29	7910.85	7631.66	7859.42	7411.94	12887.7	8259.56	9349.68	6768.44	9199.18	6710.03	6372.29	8283.69	8415.73	7766.9	9760.09	7124.34	8950.54	10618.4	8165.13	8951.59	8395.68	9596.51
MELO3C000762.2	Proteasome subunit beta type	257	612.5	578.8	663.43	354.61	371.43	365.92	378.89	430.64	337.02	384.92	362.84	358.85	577.44	429.95	537.58	404.85	364.89	319.39	752.63	523.71	534.38	387.96	796.56	480.05	355.36	462.3	609.65	585.58	688.78	523.25	547.47	504.14	443.15	438.78	455.63	516.74
MELO3C000763.2	ATPase ASNA1 homolog	177	0	0	0	0	0	0	0	0	0	0	0	0	0	0	0	0	0	0	0	0	0	0	0	0	0	0	0	0	0	0	0	0	0	0	0	0
MELO3C000768.2	Unknown protein	324	99.16	91.2	90.3	60.65	46.58	59.47	53.03	74.02	62.71	58.33	63.09	60.02	75.57	47.9	79.56	84.08	77.44	64.51	153.94	63.82	64.72	53.99	112.06	63.62	75.89	89.9	82.44	76.06	111.21	83.08	104.7	80.52	98.21	83.16	81.88	103.62
MELO3C000769.2	Acetyl-coenzyme A synthetase	850	148.67	155.3	182.17	65.38	69.96	68.01	58.97	45.24	42.16	70.81	40.36	56.49	147.15	73.64	136.06	66.28	94.08	82.28	308.62	116.31	374.03	47.64	56.76	35.6	9.2	53.05	55.68	138.94	190.94	97.18	112.18	155.68	145.16	82.67	103.39	163.57
MELO3C000770.2	Lipoxygenase	598	1	0	0	5.21	0	1	1	0	2	4.32	9.12	7.26	0	2	0	1	3	0	10.25	2.63	10.46	13.63	21.14	15.54	31	59.95	23.99	0	3	0	7.24	3.66	2.6	3.17	4.59	9.99
MELO3C000772.2	Peroxidase	447	0	0	0	0	0	0	0	0	0	0	0	1	0	0	0	0	0	0	0	0	0	0	0	0	0	0	0	0	0	0	0	0	0	0	0	0
MELO3C000773.2	(S)-ureidoglycine aminohydrolase	168	9	15	9	8	5	17	5	3	9	5	6	6	7	10	20	3	7	4	14	6	9	5	7	11	5	8	7	10	8	5	12	12	8	6	3	3
MELO3C000776.2	Aquaporin	799	2	0	0	0	0	0	1	1	0	0	0	1	3.58	0	0	0	1	0	7	1.59	4.39	4	1	0	0	0	1	0	0	0	0	1	3	0	0	2
MELO3C000779.2	Unknown protein	258	0	0	0	0	0	0	0	0	0	0	0	0	0	0	0	0	0	0	0	0	0	0	0	0	0	0	0	0	0	0	0	0	0	0	0	0
MELO3C000781.2	ABC transporter family protein	613	2	2	5	0	0	0	0	0	0	0	0	1	1	1	1	1	0	0	0	0	0	0	0	0	1	0	0	1	0	0	0	0	0	0	0	1
MELO3C000787.2	Serine/threonine-protein phosphatase 7 long form-like protein	1503	15.5	15.55	19.04	12.17	25.86	2.03	35.34	23.14	43.54	42.74	9	26.29	39.45	34.42	39.87	84.09	87.2	50.36	33.88	38.83	3.1	55.52	69.14	35.54	34.33	50.91	46.4	44.87	44.69	32.76	67.55	102.23	18.99	47.97	54.06	81.18
MELO3C000788.2	nodulin homeobox isoform X2	729	0	3	4	1	3	5	2	3	0	5	9.06	1.63	0	0	0	1	0	0	5	7	3.63	3	6.79	7	12	3	10	1	1	4	2	0	3	4	0	0
MELO3C000790.2	Unknown protein	188	0	0	0	0	0	0	0	0	0	0	0	0	0	0	0	0	0	0	3	0	0	0	0	0	0	0	0	0	0	0	0	0	0	0	1	0
MELO3C000792.2	Unknown protein	501	0	0	0	0	0	0	0	0	0	0	0	0	0	0	0	0	0	0	1	0	0	0	0	0	0	0	0	1	1	0	1	0	0	0	0	0
MELO3C000794.2	Chaperone protein ClpC, chloroplastic	216	0	0	0	0	0	0	0	0	0	0	0	0	0	0	0	0	0	0	0	0	0	0	0	0	0	0	0	0	0	0	0	0	0	0	0	0
MELO3C000795.2	Aminotransferase-like, plant mobile domain family protein	714	5.76	7.01	9.08	5.1	13.39	3	25.32	18.34	25.12	21.21	11.33	25.68	23.49	31.12	29.22	42.16	28.34	41.69	24.8	17.06	1	26.34	56.64	18.5	16.01	15.64	20.97	25.7	23.83	24.34	15.83	49.98	9.98	24.97	27.29	66.62
MELO3C000796.2	Unknown protein	228	0	0	0	0	0	0	0	0	0	0	0	0	0	0	0	0	0	0	0	0	0	0	0	0	0	0	0	0	0	0	0	0	0	0	0	0
MELO3C000797.2	Pentatricopeptide repeat-containing protein At3g09040, mitochondrial	270	0	0	0	0	0	0	0	0	0	0	0	0	0	0	0	0	0	0	0	0	0	0	0	0	0	0	0	0	0	0	0	0	0	0	0	0
MELO3C000805.2	PHD finger family protein	264	0	0	0	0	0	0	0	0	0	0	0	0	0	0	0	0	0	0	0	0	0	0	0	0	0	0	0	0	0	0	0	0	0	0	0	0
MELO3C000806.2	Polyphenol oxidase	591	0	0	0	0	0	0	0	0	0	0	0	0	0	0	0	0	0	0	0	0	0	1	0	0	0	0	0	0	0	0	0	0	0	0	0	0
MELO3C000813.2	Unknown protein	243	0	0	0	0	0	0	0	0	0	0	0	0	0	0	0	0	0	0	0	0	0	0	0	0	0	0	0	0	0	0	0	0	0	0	0	0
MELO3C000816.2	Carbohydrate esterase, putative (DUF303)	756	0	0	0	0	0	0	0	0	0	0	0	0	0	0	0	0	0	0	0	0	0	1	1	0	0	3	0	0	0	0	0	0	0	0	0	0
MELO3C000817.2	Magnesium transporter MRS2-like protein	186	5	0	4	2	3	1	3	1	1	2	0	3	7	1	3	1	1	3	10	1	10	5	1	7	3	7	6	4	3	5	5	10	5	8	4	5
MELO3C000818.2	Unknown protein	237	0	0	0	0	0	0	0	2	0	0	0	0	0	0	0	0	0	0	0	0	2	0	0	0	0	0	0	0	0	0	0	0	0	0	0	0
MELO3C000821.2	cell division control protein 6 homolog B	170	0	0	0	0	0	0	0	0	0	0	0	0	0	0	0	0	0	0	0	0	0	0	0	0	0	0	0	0	0	0	0	0	0	0	0	0
MELO3C000822.2	Receptor-like protein kinase, putative	1434	6	0	3	1	13	9	6	3	3	4	3	6	25	7	41	0	5	3	5	6	2	1	1	0	2	3	11	1	3	10	2	13	0	1	3	5
MELO3C000826.2	Transcription factor	459	25	25	34	2	3	0	1	2	1	3	5	9	12	8	4	5	0	1	25	6	25	3	7	0	2	3	27	1	2	4	13	7	7	11	4	4
MELO3C000827.2	ATP synthase subunit b, chloroplastic	286	0	0	0	0.5	0	0	0	0.5	0	0.5	1	0.5	0	0	3.5	0	0	0	0.5	0	0	0	0	0	0	0	0	0.5	0.5	0.5	0	0.5	0	0.5	0.5	0
MELO3C000830.2	Unknown protein	193	2	0	0	0	0	0	0	0	0	0.88	0.59	0.94	0	0	0	0	0	0	0.29	0	0	0	0	0	0	0	0	0	0	0	0	0	0	0	1.74	0
MELO3C000835.2	Coatomer subunit beta'	156	9.1	2.22	0	8	5.08	4	1	9.03	2	4.02	5.02	0	4.76	4	3	2.01	2	1	2	6	13.68	3	3	1	4	5.02	5.01	3	1	0	2.91	0	2	0	1.02	0
MELO3C000841.2	Xyloglucan 6-xylosyltransferase, putative	774	519.17	474.01	492.62	413.52	582.94	452.47	471.75	510.85	472.25	521.3	481.66	431.32	701.93	606.75	767.22	363.28	369.3	361.78	591.22	472.64	212.47	361.51	546.42	401.16	318.96	332.79	512.17	551.91	641.01	416	847.57	1229.15	654.53	502.81	488.31	589.5
MELO3C000846.2	Desiccation-related protein PCC13-62	375	0.6	0	0	0	0	0	1	1	0	0	0	0	0	0	6.86	0	0	0	0	0	1	0	0	0	0	0	0	0	0	0	0	0	1	0	0	1
MELO3C000849.2	Subtilisin-like protease	363	2	2	3	0	0	0	0	0	0	0	0	2	0	0	0	0	0	1	0	1	3	0	0	0	1	0	3	0	3	0	1	2	1	0	0	0
MELO3C000850.2	Photosystem II protein D1	385	1.05	2	12.46	1.04	4	7	3	7.45	1.59	1.65	0	0	1.04	2	2	4.33	5	2	11.37	5	9	3	6.35	6.55	2.09	2	0	3.17	1.04	4.24	7	4.17	0	4	2	3.14
MELO3C000851.2	Unknown protein	219	0	0	0	0	0	0	0	0	0	0	0	0	0	0	0	0	0	0	0	0	0	0	0	0	0	0	0	0	0	0	0	0	0	0	0	0
MELO3C000853.2	Unknown protein	268	0	0	0	0	0	0	0	0	0	0	0	0	0	0	0	0	0	0	0	0	0	0	0	0	0	0	0	0	0	0	0	0	0	0	0	0
MELO3C000855.2	Unknown protein	211	0	0	0	0	0	0	0	0	0	0	0	0	0	0	0	0	0	0	0	0	0	0	0	0	0	0	0	0	0	0	0	0	0	0	0	0
MELO3C000865.2	mitotic checkpoint protein BUB3.3-like	242	0.08	0	0.6	1.06	0.79	0	0	4.6	0.17	0	0	0.47	0.87	0	0.1	1.6	0	0	1.07	1.39	2.75	0.1	0.18	0	4.82	1.93	0.33	0	0	0	0	0.13	0	0.1	2.18	0
MELO3C000868.2	Phospholipid-transporting ATPase	432	13.28	17.32	19.22	3	0	4	4	3	1	10.63	6	5	13	24.38	31.6	9	4	9	15.37	18.42	6	3	9	5	2	4.43	44.84	6.49	4.55	11	11	4	18.06	8	5	7.55
MELO3C000875.2	glial fibrillary acidic protein-like	266	0	0	0	0	0	0	0	0	0	0	0	0	0	0	0	0	0	0	0	0	0	0	0	0	0	0	0	0	0	0	0	0	0	0	0	0
MELO3C000879.2	Maturase K	168	0	0	0	0	0	0	0	0	0	0	0	0	0.5	0	0	0	0	0	0	0	0.5	0	0	0	0	0	0	0	0	0	0	0	0.5	0	0	0
MELO3C000881.2	Unknown protein	159	9	8	7	0	2.33	0	0	1.05	0	0	0	0	2.1	1	2	1	0	0	2.02	4	0	0	0	0	0	0	0	1.93	0	0	0.16	0	0	0	0	0
MELO3C000885.2	auxin-responsive protein SAUR71-like	471	9	18	17	1	1	0	3	0	0	1	1	1	2	14	5	0	1	2	2	1	6	0	0	2	0	0	0	2	0	0	7	5	2	1	1	0
MELO3C000887.2	Kunitz-type trypsin inhibitor	631	3	2	2	0	1	0	0	0	3	2	1	2	0	4	0	0	0	0	0	0	1	4	9	0	19	9	596	0	0	0	0	0	4	1	0	0
MELO3C000888.2	Unknown protein	540	0	0	0	0	0	0	0	0	0	0	0	0	0	0	0	0	0	0	0	0	0	0	0	0	0	0	0	0	0	0	0	0	0	0	0	0
MELO3C000894.2	Unknown protein	271	0	0	0	0	0	0	0	0	0	0	0	0	0	0	0	0	0	0	0	0	0	0	0	0	0	0	0	0	0	0	0	0	0	0	0	0
MELO3C000897.2	BnaA07g12620D protein	830	18	23	26	1	6	9	3	2	5	1	1	6	20	8	30	9	7	6	27	13	17	4	8	0	2	1	1	16	19	13	8	4	13	12	8	14
MELO3C000900.2	Protein Ycf2	549	0	0	0	0	0	0	0	0	0	0	0	0	0	0	0	0	0	0	0	0	0	0	0	0	0	1	0	0	0	0	0	0	0	0	0	0
MELO3C000904.2	NBS-LRR type resistance protein	446	1	0	0	0	0	2	0	0	0	0	0	0	0	0	0	0	0	0	1	1	0	0	0	0	0	0	1	0	0	0	0	0	0	0	0	0
MELO3C000905.2	Unknown protein	222	0	0	0	0	0	0	0	0	0	0	0	0	0	0	0	0	0	0	0	0	0	0	0	0	0	0	0	0	0	0	0	0	0	0	0	0
MELO3C000909.2	Ankyrin repeat family protein, putative	177	0	0	0	0	0	0	0	0	0	0	0	0	0	0	0	0	0	0	0	0	0	0	0	0	0	0	0	0	0	0	0	0	0	0	0	0
MELO3C000910.2	Lysine histidine transporter	323	0	0	0	0	0	0	0	0	0	0	0	0	0	0	0	0	0	0	0	0	0	0	0	0	0	0	0	0	0	0	0	0	0	0	0	0
MELO3C000911.2	RNA-dependent RNA polymerase	360	7.74	0	3.13	4.46	1.89	0	1.5	0.69	3.64	5.31	10.49	11.01	12.08	11.46	0	2.08	0	4.5	2.92	2.02	0	10.08	3.4	3.51	0	0	0	7.13	0	0	6.71	8.46	5.57	10.69	0	0
MELO3C000914.2	Kinesin-like protein	84	0	0	0	0	0	0	0	0	0	0	0	0	0	0	0	0	0	0	0	0	0	0	0	0	0	0	0	0	0	0	0	0	0	0	0	0
MELO3C000915.2	Unknown protein	186	0	0	0	0	0	0	0	0	0	0	0	0	0	0	0	0	0	0	0	0	0	0	0	0.5	0	0	0	0	0	0	0	0	0	0	0	0
MELO3C000916.2	GDSL esterase/lipase	163	0	0	0	0	0	0	0	0	0	0	0	0	0	0	0	0	0	0	0	0	0	0	0	0	0	0	0	0	0	0	0	0	0	0	0	0
MELO3C000919.2	Methyltransferase type 11	727	0	0	0	0	0	0	0	0	0	0	0	0	0	0	0	0	0	0	0	0	0	0	0	0	0	0	0	0	0	0	0	0	0	0	0	0
MELO3C000920.2	Unknown protein	172	0	0	0	1.09	0.5	0	0	0	0	0.68	0	0	0	0.62	8.19	1.26	1.41	4.62	0.73	0	0	0	2.74	0	2.31	0.38	0	0	0	0	2	3.89	3.19	0	0	0
MELO3C000922.2	NAC domain-containing protein, putative	384	0	0	0	0	0	0	0	0	0	0	0	0	0	0	0	0	0	0	0	0	0	0	0	0	0	0	1	0	0	0	0	0	0	0	0	0
MELO3C000923.2	BnaA08g27600D protein	444	2	2.03	0.13	9.83	2.65	7.97	6.67	4.84	2.12	5.27	1	4.36	8	3	5.39	11.37	9.74	10	3	3	0.9	10.02	6.48	6.46	2.66	2.53	5.33	6.35	6.34	4.94	5.33	15.16	1	1.21	10	4.79
MELO3C000924.2	NAD(P)H-quinone oxidoreductase subunit K, chloroplastic	363	0	0	0	0	0	0	0	0	0	0	0	0	0	0	0	0	0	0	0	0	0	0	1	0	0	0	0	0	0	0	0	0	0	0	0	0
MELO3C000925.2	BnaA04g06320D protein	152	0	0	0	0	0	0	0	0	0	0	0	0	0	0	0	0	0	0	0	0	0	0	0	0	0	0	0	0	0	0	0	0	0	0	0	0
MELO3C000934.2	DExH-box ATP-dependent RNA helicase DExH12-like	634	863.1	1229.08	1283.79	863.7	804.92	1126.33	911.8	1161.16	1019.41	824.07	719.78	665.39	1260.96	959.8	1270.91	880.17	953.25	820.52	2770.03	1072.81	3312.79	1012.97	1200.61	779.19	745.12	878.97	1053.43	903.77	1069.14	798.01	905	836.58	1299.14	1256.38	1019.74	1260.19
MELO3C000936.2	Unknown protein	239	2	0	2.81	97.79	41.17	85.78	12.66	35.56	37.4	7.62	44.14	16.09	11.41	10.61	0.73	13.5	19.2	22.84	16.48	10.64	3.68	167.67	189.46	134.71	263.98	285.16	523.95	13.46	6.38	5.88	31.45	10.88	35.7	34.9	42.05	34.57
MELO3C000937.2	Unknown protein	642	0	0	1	1	0	0	2	1	0	3	2	3	1	0	0	0	0	0	2	3	2	1	0	4.03	0	6	3	5	0	0	3	0	0	0	0	3
MELO3C000951.2	DNA-directed RNA polymerase subunit alpha	577	3	4.5	0	0	0	0	0	2	0	0	3	0	6.5	0	0	0	0	0	0	0	0	0	2.5	0	0	0	0	2	1.5	2	0	4.5	0	0	0	0
MELO3C000955.2	14-3-3 protein, putative	189	0	0	0	0	0	0	0	0	0	0	0	0	0	0	0	0	0	0	0	0	0	0	0	0	0	0	0	0	0	0	0	0	0	0	0	0
MELO3C000960.2	Peptidase_M22 domain-containing protein	504	128.68	142.36	118.04	92.01	71.62	76.23	112.08	124.68	137.46	103.49	98.27	55.56	108.15	109.53	105.34	103.05	78.31	93.24	150.07	118.45	91.53	97.16	129.29	84.52	54.63	85.03	97.27	141.43	142.76	111.32	113.87	93.42	83.44	108.34	103.5	109.76
MELO3C000962.2	RNA-binding protein 24	186	0	0	0	0	0	0	0	0	0	0	0	0	0	0	0	0	0	0	0	0	0	0	0	0	0	0	0	0	0	0	0	0	0	0	0	0
MELO3C000965.2	ATP synthase subunit a	403	0	1	0	4	1	0	2	0	0	0	0	2	0	0	0	0	0	0	0	0	0	0	0	0	5	0	1.03	4	0	2	0	0	0	0	0	0
MELO3C000966.2	phosphatidylinositol-glycan biosynthesis class F protein-like	291	84.45	64.53	53.3	3042.7	1709.36	2330.81	815.55	1121.81	893.69	499.84	867.03	508.24	209.49	235.67	220.12	641.79	796.83	849.01	185.66	325.15	83.44	3130.67	4924.91	3321.55	5463.1	5929.36	16635.8	390.74	273.24	214.46	841.19	227.72	285.78	482.13	836.56	810.71
MELO3C000969.2	NBS-LRR type resistance protein	318	0	0	0	0	0	0	0	0	0	0	0	0	0	0	0	0	0	0	0	0	0	0	0	0	0	0	0	0	0	0	0	0	0	0	0	0
MELO3C000973.2	Unknown protein	297	0	0	0	0	0	0	0	0	0	0	0	0	0	0	0	0	0	0	0	0	0	0	0	0	0	0	0	0	0	0	0	0	0	0	0	0
MELO3C000977.2	Unknown protein	156	0	0	0	0	0	0	0	0	0	0	0	0	0	0	0	0	0	0	0	0	0	0	0	0	0	0	0	0	0	0	0	0	0	0	0	0
MELO3C000979.2	Unknown protein	207	15	20	7.14	16	13	8.94	15	9	15	20	18	20.93	25.86	25.86	29	28	10.4	15.52	7	16.37	3	2	12	7	6	8.46	13.5	33.96	26.29	32.92	19	19	8	14	13.78	26.79
MELO3C000980.2	Bud13	384	0	0	0	0	0	1	0	0	0	0	0	0	0	0	0	0	2	0	0	0	0	1	1	0	0	0	1	0	0	0	0	0	0	0	0	1
MELO3C000985.2	polygalacturonase-like	885	331.38	534.74	507.49	1353.04	701.32	1271.23	312.71	364.62	243.87	430.43	419.41	340.41	470.07	350.34	524.52	320.36	248.49	340.75	147.94	165.21	70.02	995.48	1168.09	1549.64	610.06	723.93	443.98	667.4	1026.58	583.95	692.75	371.24	386.08	388.23	543.1	417.01
MELO3C000986.2	Unknown protein	462	0	0	0	0	0	0	0	0	0	0	0	0	0	0	0	0	0	0	0	0	0	0	0	0	0	0	0	0	0	0	0	0	0	0	0	0
MELO3C000989.2	Unknown protein	177	0	0	0	0	0	0	0	0	0	0	0	0	0	0	0	0	0	0	0	0	0	0	0	0	0	0	0	0	0	0	0	0	0	0	0	0
MELO3C000990.2	Unknown protein	283	0	0	0	0	0	0	0	0	0	0	0	0	0	0	0	0	0	0	0	0	0	0	0	0	0	0	0	0	0	0	0	0	0	0	0	0
MELO3C000993.2	Reverse transcriptase	235	0	0	0	0	0	0	0	0	0	0	0	0	0	0	0	0	0	0	0	0	0	0	0	0	0	0	0	0	0	0	0	0	0	0	0	0
MELO3C000994.2	wall-associated receptor kinase 2-like	219	2	0	2	0	0	0	5	2	2	2	1	0	2	0	0	3	1	1	1	3	1	2	2	0	3	1	0	0	2	2	3	3	0	2	1	2
MELO3C000995.2	ATP synthase subunit a, chloroplastic	493	5	1	5.33	2	2	1	0	3	7	2	0	2	0	1.22	5.81	4	0	4	5.33	2	14.2	0	0	3	1	3	0	1	6	3	0	4	1	5	0	2.16
MELO3C001002.2	Leguminosin group486 secreted peptide	438	1.25	0	0.13	97.35	65.01	88.05	6.78	25.14	18.45	17.35	67.95	21.79	6	11.1	8.47	14.67	14.86	41.41	22.84	15.52	32.37	149.18	176.58	170.03	195.56	220.9	441.36	8.15	19.07	7.27	23.39	6.82	22.19	30.09	32.78	46.6
MELO3C001005.2	Cytochrome P450	443	464.72	583.25	586.5	503	176	391.5	341.5	572.63	404.5	413.11	641.57	391.5	485	374.53	518.5	449.5	436	529.76	991.8	440.6	1401.8	578.5	932.64	587.88	356.5	568.82	547.44	307	400	269.78	451.5	116.86	516.72	733	657	626.9
MELO3C001006.2	MACPF domain-containing protein	123	49	54	62	42	65.55	50	34	39.48	36	54	45.28	56	89	50	69	44	44.8	44	57	54	49	59	58	52	49	53	83	69.01	76	50.57	84	115	89	56.79	57	54.64
MELO3C001014.2	protein NRT1/ PTR FAMILY 4.6-like	665	9	2	2	4	2	0	2	0	0	0	2	2	5	1	7	0	2	0	1	20	1	0	0	2	0	1	0	2	0	2	6	15	9	3	4	5
MELO3C001017.2	ribonuclease 3-like protein 2	484	2	2	1	4	0	3	0	6	0	1	1	3	4	2	4	0	0	2	3	1	0	6	6	2	3	2	19	0	1	2	2	3	0	0	0	1
MELO3C001037.2	ORF-209	269	0	0	0	0	0	0	0	0	0	0	0	0	0	0	0	0	0	0	0	0	0	0	0	0	0	0	0	0	0	0	0	0	0	0	0	0
MELO3C001048.2	F11F12.2 protein, putative	279	0	0	0	0	0	0	0	0	0	0	0	0	0	0	0	0	0	0	0	0	0	0	0	0	0	0	0	0	0	0	0	0	0	0	0	0
MELO3C001055.2	Glyoxylate reductase	444	96.1	132.92	134.61	92.62	103.44	87.17	93	96.86	53.69	122.27	93.3	60.24	140.53	119.36	147.28	86.63	90.59	104.19	199.5	113.73	86.67	63.34	92.19	70.15	75.78	89.59	84.52	132.45	173.86	128.37	158.74	153.36	141.52	107.47	136.56	167.84
MELO3C001056.2	Cationic amino acid transporter, putative	229	0	0	0	0	0	0	0	0	0	0	0	0	0	0	0	0	0	0	0	0	0	0	0	0	0	0	0	0	0	0	0	0	0	0	0	0
MELO3C001058.2	Lipoxygenase	256	1	0	0	0	0	0	0	0	0	0	0	0	0	0	0	0	0	0	0	2	0	0	0	0	0	0	0	0	0	0	0	0	0	0	0	0
MELO3C001063.2	2-oxoglutarate-dependent dioxygenase	243	0	0	0	0	0	0	0	0	0	0	0	0	0	0	0	0	0	0	0	0	0	0	0	0	0	0	0	0	0	0	0	0	0	0	0	0
MELO3C001065.2	BnaA07g25870D protein	224	2	1	1	0	0	1	1	1	2	0	0	1	0	2	0	2	0	0	1	0	0	0	4	1	0	4	0	0	0	0	3	1	0	5	0	9
MELO3C001068.2	Octicosapeptide/Phox/Bem1p family protein	390	39.1	28.01	40.32	23.16	22.17	28.3	50.99	41.97	45.07	19	17.15	19.12	33.1	33	43	22.06	29	23	82.07	36	85	9.45	14.41	9	21.19	16.03	16.16	29	27.97	31	15	17.19	38	24.08	15	21.06
MELO3C001070.2	Unknown protein	432	0	0	0	0	0	0	0	0	0	0	0	0	0	0	0	0	0	0	0	0	0	0	0	0	0	0	0	0	0	0	0	0	0	0	0	0
MELO3C001077.2	Unknown protein	183	0	0	0	0	0	0	0	0	0	0	0	0	0	0	0	0	0	0	0	0	0	0	0	0	0	0	0	0	0	0	0	0	0	0	0	0
MELO3C001078.2	Membrane insertase, putative (DUF1685)	479	452	501	546	422	461	485	432	474	399	533	473	495	442	297	513	436	398	459	1095	572	1196	657	890	648	555	705	928	448	510	485	725	840	815	641	530	766
MELO3C001082.2	Protein TIC 214	275	0	0	1	0	0	1	0	2	0	0	0	0	0	0	0	0	0	1	0	0	3	0	2	1	1	0	0	0	0	0	0	0	0	0	0	0
MELO3C001088.2	Fatty acyl-CoA reductase	234	0	0	0	0	0	0	0	0	0	0	0	0	0	0	0	0	0	0	0	0	0	0	0	0	0	0	0	0	0	0	0	0	0	0	0	0
MELO3C001093.2	DNA-directed RNA polymerase subunit beta''	323	0	0	0	0	0	0	0	0	1	0	0	0	0	0	1	1	0	0	0	0	0	0	0	0	0	0	0	0	0	0	0	0	0	1	0	0
MELO3C001094.2	Unknown protein	248	0	0	0	0	0	0	0	0	0	0	0	0	0	0	0	0	0	0	0	0	0	0	0	0	0	0	0	0	0	0	0	0	0	0	0	0
MELO3C001095.2	Unknown protein	204	41	43	46	54	81	34	61	74	98	43	56	30	72	28	39	51	36	45	50	29	33	36	76	51	51	69	67	36	45	47	58	53	65	64	44	91
MELO3C001101.2	Octicosapeptide/Phox/Bem1p	279	0	0	0	0	0	0	0	0	0	0	0	0	0	0	0	0	0	0	0	0	0	0	0	0	0	0	0	0	0	0	0	0	0	0	0	0
MELO3C001110.2	ABC transporter B family protein	748	44.14	14.82	14.92	18.96	12.93	30.25	18.18	18.52	27.6	11.98	23.9	22.29	43.03	24.7	25.16	26.88	33.78	40.99	18.07	37.07	0.99	7.28	26.89	14.71	11.38	4.07	17.08	35.19	40.48	24.82	31.5	41.28	18.87	16.19	26.05	35.17
MELO3C001111.2	MADS-box protein	258	0	0	1.99	0	2.7	0	2.88	0	0.28	0	0.45	0	0	0	1.05	0.8	0	0	2.39	0.77	0	0	2	0	0.79	0	0.72	0	0.22	0	0	3.61	0	0.71	1.93	0.93
MELO3C001113.2	U4/U6 small nuclear ribonucleoprotein Prp3	197	0	0	0	0	0	0	0.57	0.5	0	0	0	0	0	0	0	0	0	0	2.17	0	0	0	0	0	0	0	0	0	0	0	0	0	0	0	0	0
MELO3C001115.2	NADH-plastoquinone oxidoreductase, chain 5 subgroup	183	0	0	0	0	0	0	0	0	0	0	0	0	0	0	0	0	0	0	0	0	2	0	0	0	0	0	0	0	0	0	0	0	0	0	0	0
MELO3C001120.2	two-pore potassium channel 1 isoform X1	291	0	0	0	0	0	0	0	0	0	0	0	0	0	0	0	0	0	0	0	0	0	0	0	0	0	0	0	0	0	0	0	0	0	0	0	0
MELO3C001121.2	Aspartate aminotransferase	258	16.38	15	11.4	4	12	0	2	2	2	4	6	3	13.81	9.19	13	9	6	8	21.44	17.78	2.36	3.57	4.11	3	6	6.33	8.13	12.39	13.15	9.14	21	25	12.19	5.4	9	9.16
MELO3C001128.2	DTW domain-containing protein	234	0	0.46	0	0.37	0	0	0	5.08	1.17	0	0.55	0	0	0.15	0	0	0.76	0	0	0	0	0	1.24	0	0	0.41	0	0	3.55	0	0	0	0	2.3	0	0
MELO3C001132.2	Unknown protein	228	0	0	0	0	0	0	0	0	0	0	0	0	0	0	0	0	0	0	0	0	0	1.07	4	0	0	0	0	0	0	0	0	0	0	0	0	2.04
MELO3C001148.2	FAD-dependent urate hydroxylase-like	435	33	35	33	15	28.9	18	22.46	48.86	23	27	17	14.46	26	14	39	24	15.33	17.81	39	28	30	11	11.26	6	5	15	60	10	6	10	14	16.73	14.85	18	19	15.61
MELO3C001150.2	Non-heme dioxygenase N-terminal domain-containing protein	506	27.61	29.13	29.13	3.19	11.83	5	14.3	8.37	19.88	11.1	12.34	13	42.45	30.7	33.65	20.9	16.29	11.59	51.88	36.69	32.95	7	5	4	10	6.08	13	23.14	33.26	38.72	18.47	21.47	13.87	11.39	21.87	13.33
MELO3C001156.2	At3g63390	426	41	42	37	33	28	40	71	82	52	35	20	16	62	21	33	40	60	43	39	39	8	28	29	34	36	46	69	49	53	32	42	43	18	31	38	45
MELO3C001158.2	Unknown protein	171	0	0	0	0	0	0	0	0	0	0	0	0	0	0	0	0	0	0	0	0	0	0	0	0	0	0	0	0	0	0	0	0	0	0	0	0
MELO3C001160.2	Kinesin-like protein	727	5	17	27	6.36	13	3	7	2	6	11	12	11	16.55	11	12	13	18	14	30	22	19	13	14	14	5	23	16	16	16	11	20	26	16.6	23	17	21.72
MELO3C001161.2	Unknown protein	312	0	0	0	0	0	0	0	0	0	0	0	0	0	0	0	0	0	0	0	0	0	0	0	0	0	0	0	0	0	0	0	0	0	0	0	0
MELO3C001165.2	eukaryotic translation initiation factor 3 subunit M	732	140.42	199.74	205.9	88.19	110.92	94.13	141.59	141.65	160.99	110.54	60.54	95.74	180.05	119.25	154.84	136.82	125.18	119.31	212.82	145.31	199.89	102.89	125.89	86.91	66.04	76.73	135.1	98.16	133.19	125.87	123.54	133.59	73.58	123.99	124	149.66
MELO3C001168.2	40S ribosomal protein S13	156	0	0	0	0	0	0	0	0	0	0	0	0	0	0	0	0	0	0	0	0	0	0	0	0	0	0	0	0	0	0	0	0	0	0	0	0
MELO3C001173.2	IQ domain-containing protein IQM1	333	0	0	0	0	0	0	0	0	0	0	0	0	0	0	0	0	0	0	0	0	0	0	0	0	0	0	0	0	0	0	0	0	0	0	0	0
MELO3C001174.2	Protein Ycf2	267	0	0	0	0	0	0	0	0	0	0	0	1	0	0	0	0	0	0	0	0	0	0	0	0	0	0	0	0	0	0	0	0	0	0	1	0
MELO3C001175.2	Glutathione s-transferase	531	182.79	237.05	244.36	296.45	271.34	249.92	333.07	430.35	388.2	206.48	152.79	201.55	271.81	225.44	335.54	225.72	228.62	225.39	619.5	260.49	727.75	210.48	209.03	180.86	193.77	236.92	574.24	222.73	276.92	213.05	235.78	290.47	328.93	284.15	219.55	340.16
MELO3C001187.2	30S ribosomal protein S11, chloroplastic	541	16	10	16	20	18	12	9	10	13	20	8	28	14	22	28	15	30	23	56	25	81	12	7	10	6	5	16	9	26	20	21	18	18	19	26	23
MELO3C001202.2	Protein TIFY 5A	473	0	1	0	0	0	0	0	0	0	0	1	0	0	0	0	1	0	0	2	0	4	1	0	0	0	2	1	3	0	0	0	3	0	0	0	1
MELO3C001206.2	Auxin efflux carrier component	406	0	0	0	0	0	0	0	0	0	0	0	0	0	1	0	0	0	0	0	0	0	0	0	0	0	0	0	0	0	0	0	0	0	0	0	0
MELO3C001210.2	Unknown protein	156	0	0	0	0	0	0	0	0	0	0	0	0	0	0	0	0	0	0	0	0	0	0	0	0	0	0	0	0	0	0	0	0	0	0	0	0
MELO3C001212.2	Protein kinase superfamily protein	495	2.18	1	0	0	0	0	2	7.03	4.99	4	0	0	0	0	2	0.8	3	0	1.01	0	11.36	0	0	0	2.99	0	0	1	1.01	1.49	0	2.04	6.14	0	0.97	7
MELO3C001216.2	Receptor-like protein kinase	288	0.24	0	0.59	0	0	0	0	0	0	0	0.06	0	0	0	0	0	0	0	0	0.73	0	0	0	0	0	0	2.9	0	0.57	0	1.19	0	0.57	0	0	0.94
MELO3C001220.2	Unknown protein	477	0	0	0	0	0	0	0	0	0	0	0	0	0	0	0	0	0	0	0	0	0	0	0	0	0	0	0	0	0	0	0	0	0	0	0	0
MELO3C001224.2	Glycosyltransferase	344	7.18	11	16	4	3	3	6	6	8	2	2	2	3	2	5	4	0	3	10	1	8	5	7	6	2	4	6	6	11.14	1	1	4	13	4	5	9.76
MELO3C001225.2	Acetyl-coenzyme A carboxylase carboxyl transferase subunit beta, chloroplastic	505	3.99	0	0	0	0	0	0	0	0	0	0	0	0	0	1	0	0	0	0	0	0	1.97	1.07	0	2	0	12.31	0	3	0	0	0	0	0	1	0
MELO3C001230.2	Unknown protein	399	0	0	0	0	0	0	0	0	0	0	0	0	0	0	0	0	0	0	0	0	0	0	0	0	0	0	0	0	0	0	0	0	0	0	0	0
MELO3C001232.2	Unknown protein	219	0	0	0	0	0	0	0	0	0	0	0	0	0	0	0	0	0	0	0	0	0	0	0	0	0	0	0	0	0	0	0	0	0	0	0	0
MELO3C001234.2	Sulfate transporter 3.1	310	3	1	0	0	1	0	1	4	0	0	0	0	3	3	10	1	0	0	0	0	0	0	0	0	0	0	0	0	1	1	1	3	1	3	0	0
MELO3C001235.2	Protein DETOXIFICATION	168	0	0	0	2.47	0	0	1.89	0	0	0	0	1.32	0	0.91	0.35	0.41	0	0.18	0	1.25	0	0	0	1.12	1.79	0.23	0.2	0	0	0	0	0.06	1.17	1.01	1.06	0.6
MELO3C001238.2	anthocyanidin 3-O-glucosyltransferase 2-like	510	2	0	0	4	0	1	0	0	3	3	0	1	9	1	7	1	0	1	0	2	0	2	0	1	1	1	6	0	2	0	0	3	1	0	0	1
MELO3C001244.2	Unknown protein	456	0	1	0	0	0	0	0	0	0	0	0	0	0	0	4	0	0	0	1	0	0	2	0	0	0	0	0	0	0	0	0	0	0	0	0	0
MELO3C001245.2	glial fibrillary acidic protein-like	306	0	0	0	0	0	0	0	0	0	0	0	0	0	0	0	0	0	0	0	0	0	0	0	0	0	0	0	0	0	0	0	0	0	0	0	0
MELO3C001246.2	Unknown protein	153	0	0	0	0	0	0	0	0	0	0	0	0	0	0	0	0	0	0	0	0	0	0	0	0	0	0	0	0	0	0	0	0	0	0	0	0
MELO3C001251.2	Unknown protein	153	0	0	0	0	0	0	0	0	0	0	0	0	0	0	0	0	0	0	0	0	0	0	0	0	0	0	0	0	0	0	0	0	0	0	0	0
MELO3C001253.2	Amino acid permease	204	0	0	0	0	0	0	0	0	0	0	0	0	1.3	0	0	0	0	0	0	0	0	0	0	0	0	0	0	0	0	0	0	0	0	0	0	0
MELO3C001258.2	protein NRT1/ PTR FAMILY 5.2-like	294	2.05	0	2.57	1	0	1	5.61	2	6.95	5.39	0	0	1.1	1	6	2.4	2.66	3	2	2.34	1.2	0	3	0	0	0	1	0	0	1.4	3.25	0	0	0	0	2.75
MELO3C001259.2	Glycosyl hydrolase family 5 protein	1080	0	0	0	0	0	0	0	0	0	0	0	0	0	0	0	0	0	0	0	0	0	0	0	0	0	0	0	0	0	0	0	0	0	0	0	0
MELO3C001266.2	eukaryotic translation initiation factor 3 subunit A-like	222	22.73	42.3	7.91	10.03	16.37	11.31	9.03	16.68	31.82	12.91	16.2	16.88	18.98	0	0	25.05	16.3	27.66	17.05	3.65	0.94	31.67	27.5	45	0.55	12.46	19.36	12.5	17.05	0	17.6	3.24	34.79	23.31	18.51	36.97
MELO3C001268.2	DNA-directed RNA polymerase subunit beta''	428	0	1	0	0	1.5	1	0	0	0	0	0	0	0	0	1	0	0	1	1.5	0	0.5	0	0	0	0.5	0	0	0	0	2	1	0	0	0	3	0
MELO3C001272.2	pectinesterase inhibitor-like	525	0	0	0	0	1.09	0	0	0	0	0	0	0	0	0	0	0	0	0	0	0	0	2	0	0	0	1	0	0	0	0	0	0	0	0	0	0
MELO3C001274.2	mitochondrial uncoupling protein 5-like	399	9	14	19	21	143	35	4	2	6	29	64	35	82	50	82	3	5	1	25	18	16	66	133	87	4	12	83	40	24	51	53	97	43	16	6	16
MELO3C001276.2	Unknown protein	168	0	0	0	0	0	0	0	0	0	0	0	0	0	0	0	0	0	0	0	0	0	0	0	0	0	0	0	0	0	0	0	0	0	0	0	0
MELO3C001279.2	NBS-LRR type resistance protein	266	0	0	0	0	0	0	0	0	0	0	0	0	0	0	0	0	0	0	0	0	0	0	0	0	0	0	0	0	0	0	0	0	0	0	0	0
MELO3C001286.2	Unknown protein	328	0	0	0	0	0	0	0	0	0	0	0	0.5	1	0.5	0.5	0	0	0	0	0	0.5	0	0	0.5	0	0	0	0	0	0	0	0	0	0	0.5	0.5
MELO3C001290.2	Unknown protein	363	0	0	0	0	0	0	0	0	0	0	0	0	0	0	0	0	0	0	0	0	0	0	0	0	0	0	0	0	0	0	0	0	0	0	0	0
MELO3C001295.2	Unknown protein	921	0	0	0	0	0	0	0	0	0	0	0	0	0	0	1	0	0	0	0	0	0	0	0	0	0	0	0	0	0	0	0	0	0	0	0	0
MELO3C001297.2	Unknown protein	325	0	0	0	0	0	1	0	0	0	0	0	0	0	0	0	0	0	0	0	0	0	0	0	0	0	0	1	0	0	0	0	0	0	2	0	0
MELO3C001302.2	Unknown protein	253	0	0	0	0	0	0	0	0	0	0	0	0	0	0	0	0	0	0	0	0	0	1	0	0	0	0	0	0	0	0	0	0	0	0	0	0
MELO3C001303.2	Subtilisin-like protease	971	22.84	24.44	22.1	21.07	26.75	34.08	46.48	41.84	38.28	30.51	18.85	30.44	21.51	30.59	26.72	18.81	25.27	19.21	50.61	35.68	7.52	24.49	26.64	12.76	7.12	21.1	24.28	28.12	25.89	27.64	24.19	29.07	26.85	17.96	24.66	23.93
MELO3C001305.2	26S protease regulatory subunit, putative	398	0	0	0	0	0	0	0	0	0	0	0	0	0	0	0	0	0	0	0	0	0	0	0	0	0	0	0	0	0	0	0	0	0	0	0	0
MELO3C001307.2	Phosphatidate phosphatase PAH2	150	11.98	17.12	21.59	23.37	15.74	12.48	22.42	15.99	10.65	24.14	16.85	4.42	21.5	18.37	23.37	10.58	15.48	17.22	23.73	14.88	26.13	15.68	22.49	11.29	14.89	15.17	14.94	18.22	38.99	14.21	38.44	26.72	28.66	17.02	16.75	30.94
MELO3C001309.2	30S ribosomal protein S18, chloroplastic	447	0	0	1	1.33	0.5	0.9	1	3.5	0.5	2	0	1.75	1.38	0.84	0	0.95	0.5	0.93	3	0	1	0.5	1.94	1.53	0	2	0.73	0	2.5	1	2.73	0.93	2.5	2	0	0
MELO3C001310.2	Protein PHLOEM PROTEIN 2-LIKE A9	228	0	0	0	0	0	0	0	0	0	0	0	0	0	0	0	0	0	0	0	0	0	0	0	0	0	0	0	0	0	0	0	0	0	0	0	0
MELO3C001315.2	Unknown protein	171	0	0	0	0	0	0	0	0	0	0	0	0	0	0	0	0	0	0	0	0	0	0	0	0	0	0	0	0	0	0	0	0	0	0	0	0
MELO3C001317.2	Coiled-coil protein (DUF572)	162	1966.69	1925.95	2089.57	3144.09	3283.33	3202.14	3796.87	4349.46	4136.3	2391.26	2254.88	1945.25	2356.86	1954.52	2611.96	2341.39	2319.96	2186.09	2204.21	1915.97	1199.67	1972.69	2922.68	2311.25	2726.85	3409.6	2955.48	2591.28	3177.18	2341.1	2723.3	2797.27	2072.92	2208.13	2332.66	2722.39
MELO3C001319.2	Unknown protein	186	0	0	0	0	0	0	0	0	0	0	0	0	0	0	0	0	0	0	0	0	0	0	0	0	0	0	0	0	0	0	0	0	0	0	0	0
MELO3C001321.2	Unknown protein	423	9	1	5	31	26	31	19	31	23	66	94	57	3	2	2	20	18	16	14	13	19	95	121	119	187	189	155	1	2	5	42	13	20	23	28	47
MELO3C001323.2	transmembrane protein 184C	198	4.77	3.97	8.1	6.75	2.81	3.55	1.22	0	1.26	4.84	3.83	9.21	1.49	5.26	3.54	6.11	1.94	6.33	12.75	9.4	34.6	2.84	2.82	10.47	4.87	5.24	5.71	7.9	10.5	9.11	8.97	40.6	10.22	22.42	4.03	6.09
MELO3C001327.2	Unknown protein	155	0	0	0	0	0	0	0	0	0	0	0	0	0	0	0	0	0	0	0	0	0	0	0	0	0	0	0	0	0	0	0	0	0	0	0	0
MELO3C001328.2	Retrovirus-related Pol polyprotein LINE-1	333	0	0	0	0	0	0	0	0	0	0	0	0	0	0	0	0	0	0	0	0	0	0	0	0	0	0	0	0	0	0	0	0	0	0	0	0
MELO3C001330.2	Copper centre Cu(A)	319	1	0	0	0	0	0	1	0	0	1	0	0	0	0	0	0	0	0	0	0	2	0	0	0	0	0	1	0	0	0	0	0	0	0	0	0
MELO3C001332.2	pectinesterase inhibitor-like	574	0	0	0	0	0	0	0	0	0	0	0	0	0	0	0	0	0	0	0	0	0	0	0	0	0	0	0	0	0	0	0	0	0	0	0	0
MELO3C001335.2	Cytochrome b reductase 1	243	1	0	0	0	0	0	0	0	0	0	0	0	0	0	0	0	0	0	0	0	0	0	0	0	3	1	0	0	0	0	0	0	0	0	0	0
MELO3C001336.2	Anthranilate synthase component I-2	597	0	0	0	0	0	0	0	0	0	0	0	0	0	0	0	0	0	0	0	0	0	0	0	0	0	0	0	0	0	0	0	0	0	0	0	0
MELO3C001345.2	threonine synthase, chloroplastic-like	213	11.44	9.27	4.37	6.71	2	6	1.68	6.23	1.07	0.55	1.74	5.9	0	0	1.03	5.49	6.35	11.04	2.91	2	1.25	3.7	15.19	6.11	28.69	19.56	68.87	1.47	1.9	2.64	1	0.37	0.69	5.57	3.31	4.96
MELO3C001347.2	Unknown protein	210	57	70	82.14	32.12	46.43	36.4	41.47	56	49	25	52	38	45	67.36	60.26	49.47	55	37	125.62	47.42	115	51	55	31.78	32.86	37.62	39.84	54.61	71.99	46	40.98	35	38.01	62.67	45.49	71.56
MELO3C001348.2	Major pollen allergen Ole e 6	483	0	0	0	0	0	0	0	0	0	0	0	0	0	0	0	0	0	0	0	0	0	0	0	0	0	0	0	0	0	0	0	0	0	0	0	0
MELO3C001351.2	NBS-LRR type resistance protein	318	0	0	0	0	0	0	0	0	0	0	0	0	0	0	0	0	0	0	0	0	0	0	0	0	0	0	0	0	0	0	0	0	0	0	0	0
MELO3C001352.2	30S ribosomal protein S2, chloroplastic	619	0	1	2	0	3	1	1	0	1	1.34	0	0	4	0	1.52	3	5	0	8.13	3	9	0	5	0	3	1	0	0	0	2	2	4	0	3	2	2
MELO3C001354.2	Kinase family protein	297	85.46	74.43	82.01	3.07	4	2.25	9	10	4	10	23.55	40.87	52.84	57.89	65.08	34.29	21.26	31.29	74.05	51.3	36.93	2	2	3	3.36	2.74	2	38.13	58	40.22	32.93	17.76	34.24	28.89	51.36	87.23
MELO3C001356.2	Unknown protein	180	0	0	0	0	0	0	0	0	0	0	0	0	0	0	0	0	0	0	0	0	0	0	0	0	0	0	0	0	0	0	0	0	0	0	0	0
MELO3C001358.2	30S ribosomal protein S2, chloroplastic	264	0	0	0	0	0	0	0	0	0	0	0	0	0	0	0	0	0	0	0	0	0	0	0	0	0	0	0	0	1	0	0	0	0	0	0	0
MELO3C001359.2	Unknown protein	300	0	0	0	1	0	0	0	0	0	1	0	3	0	0	0	0	0	0	0	0	0	1	2	1	0	0	2	0	0	0	1	0	0	0	0	0
MELO3C001363.2	Vesicle transport protein	268	25.2	21.33	36.23	14	13	15	22	19	11	12	21	17	21.24	15	25.25	19	19	14	34	22	45.36	12	24	20.01	18	18	27.26	33	42.32	23.27	22	28.25	19	20.71	28.16	28
MELO3C001364.2	BEACH domain-containing protein A2	171	6.23	2.46	2.81	9.39	13.63	14.56	6.08	42.47	5.23	6.99	11.89	15.87	37.48	0	16.34	18.24	19.19	22.82	0	10.61	0	40.16	62.73	29.82	41.96	79.85	135.79	3.57	27.15	7.31	24.53	17.13	15.24	10.34	11.97	19.75
MELO3C001365.2	Unknown protein	174	0	0	0	0	0	0	0	0	0	0	0	0	0	0	0	0	0	0	0	0	0	0	0	0	0	0	0	0	0	0	0	0	0	0	0	0
MELO3C001366.2	Unknown protein	231	0	0	0	0	0	0	0	0	0	0	0	0	0	0	0	0	0	0	0	0	0	0	0	0	0	0	0	0	0	0	0	0	0	0	0	0
MELO3C001368.2	Unknown protein	830	301	260	338	23	37	25	41	52	51	52	78	125	173	150	126	89	44	72	638	300	552	32	60	8	10	11	14	203	163	159	39	34	117	74	52	136
MELO3C001373.2	Unknown protein	186	0	0	0	0	0	0	0	0	0	0	0	0	0	0	0	0	0	0	0	0	0	0	0	0	0	0.5	0	0	0	0	0	0	0	0	0	0
MELO3C001376.2	Unknown protein	170	0	0	0	0	0	0	0	0	0	0	0	0	0	0	0	0	0	0	0	0	0	0	0	0	0	0	0	0	0	0	0	0	0	0	0	0
MELO3C001377.2	exopolygalacturonase-like	552	0	0	0	0	0	0	0	0	0	0	0	0	0	0	0	0	0	0	0	0	0	0	0	0	0	0	0	0	0	0	0	0	0	0	0	0
MELO3C001380.2	Aspartyl aminopeptidase	216	16.12	10.79	8.8	14.48	21.34	11.11	17.83	21.71	9.09	17.83	20.33	20.98	27.26	4.93	12.83	22.42	26.95	12.7	23.94	25.53	4.74	10.69	13.53	10.95	13.75	24.98	10.48	29.91	26.34	6.41	12.83	18.8	23.84	27.04	13.65	60.19
MELO3C001387.2	ATP synthase subunit c, chloroplastic	346	2.5	0.5	0	1.5	0	0	2	1	0	0.5	0.5	0	0.5	0	0	0	0.5	0.5	1.5	0	3.29	1	0.5	0.5	2	0.68	0	0.5	0	0.5	0	1	0.5	0	0	1.5
MELO3C001388.2	BAG family molecular chaperone regulator	197	16.02	17.61	17.29	8.91	9.65	5.9	14.52	0.26	12.09	2.97	22.54	19.34	30.44	13.14	9.68	25.71	10.06	14.67	7.05	12.83	6.52	12.15	28.52	21.42	30.38	16.98	34.59	16.61	16.79	10.2	23.25	11.81	14.58	21.44	6.8	20.85
MELO3C001390.2	Ubiquitin ligase protein cop1	346	0	0	0	0	0	0	0	0	0	0	0	0	0	1	0	0	0	0	0	0	0	0	0	0	0	0	0	0	0	0	0	0	0	0	0	0
MELO3C001392.2	Adp,atp carrier protein, mitochondrial	219	1243.44	1317.74	1241.13	722.69	849.91	805.5	777.29	741.48	721.4	823.31	831.17	773.54	1210.57	962.63	1123.33	961.98	882.01	775.42	1080.78	1004.21	493.29	751.68	1114.57	756.5	679.06	832.53	917.28	996	1191.57	820.46	1892.8	2704.16	1383.58	1011.68	1087.33	1257.96
MELO3C001395.2	Unknown protein	192	0	0	0	0	0	0	0	0	0	0	0	0	0	0	0	0	0	0	0	0	0	0	0	0	0	0	0	0	0	0	0	0	0	0	0	0
MELO3C001396.2	Serine/threonine-protein phosphatase 7 long form-like protein	330	0	0	0	0	0	0	0	0	0	0	0	0	0	0	0	0	0	0	0	0	0	0	0	0	0	0	0	0	0	0	0	0	0	1	0	1
MELO3C001398.2	Cyclopropane-fatty-acyl-phospholipid synthase	897	16.97	8.16	24.78	8.32	19.96	16.06	12.68	14.45	5.14	14.14	6.1	12.86	10.45	20.72	32.91	19.1	4.95	20.15	17.15	11.22	13.86	8.42	15.08	5.95	9	12.09	9.12	14.89	13.51	18.97	21.44	11.19	23.14	8.1	20.67	19.66
MELO3C001403.2	Unknown protein	274	0	0	0	0	0	0	0	0	0	0	0	0	0	0	0	0	0	0	0	0	0	0	0	0	0	0	0	0	0	0	0	0	0	0	0	0
MELO3C001405.2	KH domain-containing family protein	195	72.98	89.14	91.91	28.25	48.24	56.14	24	19	16.03	60.19	57.6	48.32	13.16	15	18.67	53.98	47.53	35.2	86.66	66.03	42.22	6	12.59	7.99	9	11	12	71.33	76.17	66.12	66.46	81.98	38.5	60.98	41.41	79.53
MELO3C001406.2	ATP-dependent zinc metalloprotease FtsH	2294	838.48	818.65	753.85	840.18	822.24	739.81	1003.5	1124.51	1009.84	859.57	667.17	797.76	1005.29	832.35	878.78	848.8	861.58	818.26	1023.97	818.95	568.6	726.65	1131.52	720.44	625.11	892.34	833.34	1098.59	1403.11	936.76	849.73	899.4	620.95	778.8	931.98	1046.86
MELO3C001407.2	Unknown protein	189	0	0	0	0	0	0	0	0	0	0	0	0	0	0	0	0	0	0	0	0	0	1	0	0	0	0	0	0	0	0	1	0	0	0	0	0
MELO3C001415.2	50S ribosomal protein L2, chloroplastic	429	0	2	0	0	0	0	0	0	0	0	3	0	0	0	0	0	0	0	0	0	13	0	0	0	0	0	0	0	9	0	0	4	3.56	0	0	1.51
MELO3C001419.2	Aaa-atpase	201	0	0	0	0	0	0	0	0	0	1	0	1	1	0	0	0	0	0	0	0	0	0	0	0	0	0	0	0	0	0	0	0	0	0	0	1
MELO3C001427.2	L-ascorbate oxidase homolog	206	0	0	0	0	0.78	2.06	0	0	0	1.22	0	0	0.79	0.39	0	0	0	0	0	0	0	1.18	0	0	1.87	0.78	0	0	0	0	0.62	0.02	0	0	0	1.21
MELO3C001430.2	Polygalacturonase	1203	0	0	0	0	0	0	0	0	0	0	0	0	0	0	0	0	0	0	0	0	0	0	0	0	0	0	0	0	0	0	0	0	2	0	0	0
MELO3C001454.2	Unknown protein	169	0	0	0	0	0	0	0	0	0	0	0	0	0	0	0	0	0	0	0	0	0	0	0	0	0	0	0	0	0	0	0	0	0	0	0	0
MELO3C001461.2	Polyphenol oxidase	348	0	0	0	0	0	0	0	0	0	0	0	0	0	0	0	0	0	0	0	0	0	0	0	0	0	0	0	0	0	0	0	0	0	0	0	0
MELO3C001462.2	Unknown protein	197	98.7	115.29	123.07	66.05	61.91	63.95	73.09	65	69.69	82.32	83.02	88.26	129.31	81.41	155.85	122	90.84	112.67	253.81	156.54	90.55	28	70.48	73.45	39.55	100.19	63.36	146.24	179.89	109.54	103.31	100.7	107.99	116.87	88.72	123.19
MELO3C001466.2	Mitochondrial folate transporter/carrier	1099	213	243	269	152	178	140	167.83	166	178	154	168	170	214.76	201	247	182.64	168	176.74	409.99	221	372	149.83	263	154	127	139.97	183.52	187	260.82	205	200	222	201	175	256	243
MELO3C001469.2	Unknown protein	183	0	0	0	0	0	0	0	0	0	0	0	0	0	0	0	0	0	0	0	0	0	0	0	0	0	0	0	0	0	0	0	0	0	0	0	0
MELO3C001482.2	Unknown protein	207	0	0	0	0	0	0	0	0	0	0	0	0	0	0	0	0	0	0	0	0	0	0	0	0	0	0	0	0	0	0	0	0	0	0	0	0
MELO3C001489.2	terpene synthase 10-like	354	0	0	0	0	0	0	0	0	0	0	0	0	0	0	0	0	0	0	0	0	0	0	0	0	0	0	0	0	0	0	0	0	0	0	0	0
MELO3C001492.2	Unknown protein	356	0	0	0	0	0	0	0	0	0	0	0	0	0	0	0	0	0	0	0	0	0	0	0	0	1	0	0	0	0	0	0	0	0	0	0	0
MELO3C001494.2	Pectinesterase	192	1.21	0	0	0	0	0	0	0	0	0	0	0	0	0	0	0	0	0	0	0	0	0	0	0	0	0	0	0	0	0	0	0	0	0	0	0
MELO3C001497.2	Unknown protein	342	0	0	0	0	0	0	0	0	0	0	0	0	0	0	0	0	0	0	0	0	0	0	0	0	0	0	0	0	0	0	0	0	0	0	0	0
MELO3C001500.2	Terpene cyclase/mutase family member	550	0	0	0	0	0	0	0	0	0	0	0	1	0	0	0	0	0	2	0	0	0	0	0	0	0	0	0	0	0	0	0	0	0	0	0	0
MELO3C001501.2	B-cell receptor-associated protein 31-like	242	0	0	0	0	0	0	0	0	0	0	0	0	0	0	0	0	0	0	0	0	0	0	0	0	0	0	0	0	0	0	0	0	0	0	0	0
MELO3C001502.2	Vesicle transport protein	225	417.06	470.21	552.36	471.07	418.53	579.07	788.88	1078.12	838.84	503.61	603.78	414.58	392.97	288.34	362.79	445.81	434.54	387	776.39	382.02	1010.71	504.55	626.19	560.02	341.73	462.99	388.18	393.87	462	354.83	456.57	454.87	421.78	514.54	434.4	642.36
MELO3C001504.2	Unknown protein	231	1	0	0	0	1	0	0	0	0	0	0	0	0	0	0	0	0	0	0	0	0	0	0	0	0	0	0	0	0	0	0	0	0	0	0	0
MELO3C001510.2	Magnesium transporter NIPA	564	13.16	9.07	22.14	10.01	11.06	6.07	22.09	7.04	15.12	5.05	5	7.11	11	5.09	18.21	3.06	10.02	11	20.04	13.03	37.24	4.09	3	2	2	1	2.01	7	9.02	9.04	2	11.06	3.01	4.01	4.02	14
MELO3C001514.2	50S ribosomal protein L33, chloroplastic	240	0	0	0	0	0	0	0	0	0	0	0	1	2	0	0	0	2	0	5	0	1	0	0	2	0	0	0	0	0	2	0	0	2	0	1	1
MELO3C001516.2	Unknown protein	366	38	16	34	26	26	15	15	19	16	26	19	30	43	18	56	44	28	46.04	34	33	10	31.93	67	36	26	41	59	50	60	46	67	60	49	75	77	56
MELO3C001521.2	Estradiol 17-beta-dehydrogenase 1	918	0	0	0.89	45.04	26.83	36.9	11.66	24.37	14.92	6.88	17.49	8.01	7.51	3.04	9.19	15.43	11.72	6.99	3.14	3.98	12.33	45.37	71.26	58.42	67.12	75.39	111.29	13.16	6.8	6.12	8.38	3.28	6.68	24.76	19.66	12.69
MELO3C001541.2	Unknown protein	233	0	0	0	0	0	0	0	0	0	0	0	0	0	0	0	0	0	0	0	0	0	0	0	0	0	0	0	0	0	0	0	0	0	0	0	0
MELO3C001545.2	BHLH transcription factor	237	0	0	0	0	0	0	0	0	0	0	0	0	0	0	0	0	0	0	0	0	0	0	0	0	0	0	0	0	0	0	0	0	0	0	0	0
MELO3C001553.2	Unknown protein	234	0	2	1.39	0	0	0	0	0	0	3.51	1	1	2	0	1.18	1	0	0	3	2.04	1.93	0	1	0	0	0	1	3.22	5.89	2.21	0	0.38	0	0	0	7
MELO3C001555.2	Unknown protein	333	0	0	0	0	0	0	0	0	0	0	0	0	0	0	0	0	0	0	0	0	0	0	0	0	0	0	0	0	0	0	0	0	0	0	0	0
MELO3C001556.2	U3 small nucleolar ribonucleoprotein protein IMP3	286	105	96	135	97	125	112	152	195	149	108	113	83	132	113	146	129	144	113	195	107	133	93	104	106	80	158	124	132	160	104	119	136	101	93	114	159.4
MELO3C001561.2	Unknown protein	263	0	0	0	0	0	0	0	0	0	0	0	0	0	0	0	0	0	0	0	0	0	0	0	0	0	0	0	0	0	0	0	0	0	0	0	0
MELO3C001566.2	ATP synthase subunit c, chloroplastic	173	0	0	0	0	0	0	0	0	0	0	0	0	0	0	0	0	0	0	0	0	0	0	0	0	0	0	0	0	0	0	0	0	0	0	0	0
MELO3C001567.2	Unknown protein	186	0	0	0	0	0	0	0	0	0	0	0	0	0	0	0	0	0	0	0	0	0	0	0	0	0	0	0	0	0	0	0	0	0	0	0	0
MELO3C001571.2	Unknown protein	238	6.13	5.01	3.02	30.45	19.4	26.62	18.85	21.27	35.99	30.18	28.52	24.52	19.96	11.41	17.76	25.2	31.06	18.97	15.9	9.35	1	57.92	51.09	90.2	10.12	23.08	7.33	22.72	73.16	34.6	28.49	16.21	57.96	60	38.86	67.97
MELO3C001574.2	Ulp1 protease family, carboxy-terminal domain protein	846	0	0	0	0	0	0	0	0	0	0	0	0	0	0	0	0	0	0	0	2	0	0	0	0	0	0	0	0	0	0	0	0	0	0	0	0
MELO3C001577.2	Unknown protein	177	0	0	0	0	0	0	0	0	0	0	0	0	0	0	0	0	0	0	0	0	0	0	0	0	0	0	0	0	0	0	0	0	0	0	0	0
MELO3C001580.2	Unknown protein	288	0	0	0	0	0	0	0	0	0	0	0	0	0	0	0	0	0	0	0	0	0	0	0	0	0	0	0	0	0	0	0	0	0	0	0	0
MELO3C001586.2	GATA zinc finger domain-containing protein 10-like isoform X2	358	0	0	0	0	0	0	0	0	0	0	0	0	0	0	0	0	0	0	0	0	0	0	0	0	0	0	0	0	0	0	0	0	0	0	0	0
MELO3C001590.2	Unknown protein	180	0	0	0	0	0	0	0	0	0	0	0	0	0	0	0	0	0	0	0	0	0	0	0	0	0	0	0	0	0	0	0	0	0	0	0	0
MELO3C001593.2	F-box plant-like protein, putative	759	0	0	0	3	6	13	5.65	13.88	12	0	1	0	0	3	0	0	0	0	1	0	1	2	0	0	0	0	0	0	0	0	0	0	0	0	1	3.93
MELO3C001595.2	Photosystem I P700 chlorophyll a apoprotein A1	207	0	0	0	0.67	0	0	0	0.67	0	0	0	0	0	0	0	0	0	0.33	0	0	0.33	0.33	0	0	0	0	0	0	0	0	0	0	0.33	0	0.33	0
MELO3C001601.2	Subtilisin-like protease	227	0	0	0	0	0	0	0	0	0	0	0	0	0	0	0	0	0	0	0	0	0	0	0	0	0	0	0	0	0	0	0	0	0	0	0	0
MELO3C001609.2	Isoaspartyl peptidase/L-asparaginase	159	0	0	0	0	0	0	0.88	0	0	0	0	0	0	0	0	0	0	0	0	0	0	0	0	0	0	0	0	0	0	0	0	0	0	0	0	0
MELO3C001612.2	B-cell receptor-associated protein 31-like	242	0	0	0	0	0	0	0	0	0	0	0	0	0	0	0	0	0	0	0	0	0	0	0	0	0	0	0	0	0	0	0	0	0	0	0	0
MELO3C001614.2	Class I heat shock protein	213	30.46	49.57	51.95	0	11.16	19	0	0	25	36.46	19.57	32.36	10.46	0	0	55.32	21.63	35.93	176.96	82.04	235.01	28.23	0	11.9	10.68	9.62	32.47	41.88	38.96	10.16	122.09	35.39	56.84	27.79	31.15	46.47
MELO3C001616.2	U-box domain-containing protein 7	264	0	0	0	0	0	0	0	0	0	0	0	0.44	0	0	0	0	0	0	0	0	0	0	0	0	0	0	1.15	0	1.55	0	0.41	0	0	0	0	0
MELO3C001621.2	PHD finger family protein	234	97.55	76.12	117.56	142.13	101.53	116.53	199.61	291.92	198.26	107.37	155.28	91.51	57.61	32.9	44.07	103.15	111.79	65.95	89.2	60.78	142.71	77.22	151.28	167.04	76.23	164.22	73.82	95.04	117.24	86.96	98.14	72.32	88.32	102.11	106.52	170.77
MELO3C001633.2	Unknown protein	315	0	0	0	0	0	0	0	0	0	0	0	0	0	0	0	0	0	0	0	0	0	0	0	0	0	0	0	0	0	0	0	0	0	0	0	0
MELO3C001635.2	Unknown protein	168	0	0	0	0	0	0	0	0	0	0	0	0	0	0	0	0	0	0	0	0	0	0	0	0	0	0	0	0	0	0	0	0	0	1	0	0
MELO3C001637.2	Unknown protein	180	8	8	3	1.18	7	3	7	5	9	2	6	3	7.42	3	7	4	4	3	5	3	3.36	0	1	1	2	3	0	2	8.08	2	2	1	2.35	8	3	8.49
MELO3C001641.2	Pentatricopeptide repeat-containing protein At2g17670	243	0	0	0	0	0	0	0	0	0	0	0	0	0	0	0	0	0	0	0	0	0	0	0	0	0	0	0	0	0	0	0	0	0	0	0	0
MELO3C001644.2	NBS-LRR type resistance protein	270	0	0	0	0	0	0	0	0	0	0	0	0	1	0	0	0	0	0	0	0	0	1	1	0	0	0	4	0	0	0	0	0	0	1	0	0
MELO3C001650.2	Bidirectional sugar transporter SWEET	213	1	4	2	2	2	2	3	6	2.43	3	1	2.7	2	0	2	4	2.49	3.86	8.99	3	2	3	5.91	1.17	9.75	5	2	2	1.24	1	2	14.96	6	6	6	3.82
MELO3C001651.2	glutamic acid-rich protein isoform X2	243	4.29	0	2.89	0.95	0	0	1	1.65	1	2	0	0	2	1	1	1.78	3	0	0	1	0	0	0	1	0	4.2	0	0	0	0	2.35	0	2	0	1.55	1.24
MELO3C001656.2	Unknown protein	177	176.95	85.13	88.93	186.71	199.77	204.23	171.14	101.12	117.4	126.81	79.52	88.77	154.97	148.84	168.63	266.77	195.79	197.39	95.83	182.87	23.82	171.52	376.07	263.08	184.57	292.65	139.28	300.42	347.2	251.27	117.01	138.01	76.1	144.05	157.9	216.82
MELO3C001657.2	BAG family molecular chaperone regulator 4	201	72.03	36.56	73.89	117.82	59.35	101.2	71.86	71.63	88.89	64.96	64.13	63.83	95.99	97	121.73	69.58	65.27	88.41	154.78	85.1	79.91	162.55	221.51	148.68	157.67	177.37	384.28	108.25	134.93	97.08	81.28	75.23	87.19	94.15	124.34	106.8
MELO3C001663.2	Unknown protein	280	0	0	0	0	0	0	0	0	0	0	0	0	0	0	0	0	0	0	0	0	0	0	0	0	0	0	0	0	0	0	0	0	0	0	0	0
MELO3C001664.2	Photosystem I P700 chlorophyll a apoprotein A1	222	0	0	0	0	0	0	0	0	0	0	0	0	0	0	0	0	0	0	0	0	0	0.28	0	0	0	0	0	0	0	0	0	0	0	0	0	0
MELO3C001671.2	TMV resistance protein N-like	159	7.41	5	8	6.35	2.69	3	7	2	2	5	0	3	2.7	9	4	5	1.35	3	4.37	4	2	7	3	3	3	3	23	5	8.39	4	12.78	10	7	5	5	8.7
MELO3C001676.2	Unknown protein	267	0	0	0	0	0	0	0	0	0	0	0	0	0	0	0	0	0	0	0	0	0	0	0	0	0	0	0	0	0	0	0	0	0	0	0	0
MELO3C001682.2	Unknown protein	259	0	0	0	0	0	0	0	0	0	0	0	0	0	0	0	0	0	0	0	0	0	0	0	0	0	0	0	0	0	0	0	0	0	0	0	0
MELO3C001698.2	Bidirectional sugar transporter SWEET	245	3	5	4	1	7.53	6	5	3.64	8.27	9	4.47	3	4	1.26	0	3	4	4.48	10	1	5	6.04	11	5	4	2	5.44	0	5	2	5	8.39	7	6	3	10
MELO3C001701.2	eukaryotic translation initiation factor 3 subunit M	151	0	0	0	0	0	0	0	5.26	0	0	0	0	0	0	2.51	0	0	3.71	0	0	3.58	0	0	0	0	0	0	0	3.09	0	0	0.17	0	1.17	0	0
MELO3C001702.2	Glutathione s-transferase	217	0	1.77	0	0.57	3.58	0	0	0	0	0	0	0	1.03	0	0	0	0.6	0	0	0	0.04	0	1.14	0	0	0	0	0	0.65	0	0	1.34	1.05	0	0.86	0
MELO3C001707.2	Unknown protein	480	49.77	28.12	54.84	90.87	39.01	49.99	72.76	92.42	52.63	48.54	52.76	43.05	67.24	38.81	63.51	76.35	97.79	62.13	79.37	61.65	80.53	83.89	113.56	144	36.82	37.89	37.33	66.21	141.27	72.42	81.81	85.99	99.48	154.76	109.17	158.63
MELO3C001711.2	Unknown protein	162	0	0	0	0	0	0	0	0	0	0	0	0	0	0	0	0	0	0	0	0	0	0	0	0	0	0	0	0	0	0	0	0	0	0	0	0
MELO3C001721.2	PHD finger family protein	229	2.02	0	4.94	44.29	17.49	61.97	25.45	30.87	7.61	12.16	21.02	11.35	10.31	7.51	25.75	14.55	19.92	17.55	13.57	9.66	22.23	64	72.6	48.89	79.72	77.12	380.58	9.45	8.05	2.14	11.97	3.87	10.49	21.76	15.45	16.26
MELO3C001739.2	Histone H2B	195	46.09	41.51	64.34	14.88	21.01	13.85	25.04	25.32	16.45	14.76	18.58	17.89	57.74	20.96	31.18	28.48	15.34	19.37	77.23	49.59	145.83	13.47	16.95	16.78	15.07	26.48	23.58	45.87	40.17	20.91	31.52	6.27	29	37.78	28.75	43.71
MELO3C001741.2	Unknown protein	183	0	0	0	0	0	0	0	0	0	0	0	0	0	0	0	0	0	0	0	0	0	0	0	0	0	0	0	0	0	0	0	0	0	0	0	0
MELO3C001749.2	pectinesterase inhibitor-like	519	0	0	0	0	0	0	0	0	0	0	0	0	0	0	0	0	0	0	0	0	0	0	0	0	0	0	1	0	0	0	0	0	0	0	0	0
MELO3C001754.2	Unknown protein	168	0	0	0	0	0	0	0	0	0	0	0	0	0	0	0	0	0	0	0	0	0	0	0	0	0	0	0	0	0	0	0	0	0	0	0	0
MELO3C001755.2	Unknown protein	189	0	0	0	0	0	0	0	0	0	0	0	0	0	0	0	0	0	0	0	0	0	0	0	0	0	0	0	0	0	0	0	0	0	0	0	0
MELO3C001757.2	Unknown protein	249	0	0	0	0	0	0	0	0	0	0	0	0	0	0	0	0	0	0	0	0	0	0	0	0	0	0	0	0	0	0	0	0	0	0	0	0
MELO3C001758.2	Unknown protein	162	0	0	0	0	0	0	0	0	0	0	0	0	1	0	0	0	0	0	0	0	0	0	0	0	2.93	0	0	0	0	0	0	0	1	0	0	0
MELO3C001761.2	multiple inositol polyphosphate phosphatase 1-like isoform X2	165	0	0	0	0	0	0	0	0	0	0	0	0	0	0	0	0	0	0	0	0	0	0	0	0	0	0	0	0	0	0	0	0	0	0	0	0
MELO3C001764.2	Unknown protein	276	0	0	0	0	0	0	0	0	0	0	0	0	0	0	0	0	0	0	0	0	0	0	0	0	0	0	0	0	0	0	0	0	0	0	0	0
MELO3C001765.2	Unknown protein	249	0	0	0	0	0	0	0	0	0	0	0	0	0	0	0	0	0	0	0	0	0	0	0	0	0	0	0	0	0	0	0	0	0	0	0	1
MELO3C001768.2	Cellulase (Glycosyl hydrolase family 5) protein	150	0	0	0	0	0	0	0	0	0	0	0	0	0	0	0	0	0	0	0	0	0	0	0	0	0	0	0	0	0	0	0	0	0	0	0	0
MELO3C001773.2	Cellulase (Glycosyl hydrolase family 5) protein	150	0	0	0	0	0	0	0	0	0	0	0	0	0	0	0	0	0	0	0	0	0	0	0	0	0	0	0	0	0	0	0	0	0	0	0	0
MELO3C001782.2	Unknown protein	189	0	0	0	0	0	0	0	0	0	0	0.65	0	0	0	0	0	0	0	1	0	4	0	1	0	0	0	0	0	0	0	0	1.04	0.85	0	0	0
MELO3C001795.2	Unknown protein	202	0	0	0	0	0	0	0	0	0	0	0	0	0	0	0	0	0	0	0	0	0	0	0	0	0	0	0	0	0	0	0	0	0	0	0	0
MELO3C001803.2	Unknown protein	234	0	0	0	0	0	0	0	0	0	0	0	0	0	0	0	0	0	0	0	0	0	0	0	0	0	0	0	0	0	0	0	0	0	0	0	0
MELO3C001806.2	Unknown protein	163	0	0	0	0	0	0	0	0	0	0	0	0	0	0	0	0	0	0	0	0	0	0	0	0	0	0	0	0	0	0	0	0	0	0	0	0
MELO3C001808.2	carboxypeptidase Y-like	204	0	0	0	0	0	0	0	0	0	0	0	0	0	0	0	0	0	0	0	0	0	0	0	0	0	0	0	0	0	0	0	0	0	0	0	0
MELO3C001809.2	GATA zinc finger domain-containing protein 10-like isoform X2	270	0	0	0	0	0	0	0	0	0	0	0	0	0	0	0	0	0	0	0	0	0	0	0	0	0	0	0	0	0	0	0	0	0	0	0	0
MELO3C001812.2	Terpene cyclase/mutase family member	186	0	0	0	0	0	0	0	0	0	0	0	0	0	0	0	0	0	0	0	0	0	0	0	0	0	0	0	0	0	0	0	0	0	0	0	0
MELO3C001821.2	Cytochrome f	171	0	0	0	0	0	0	1	0	0	0	0	0	0	0	0	0	0	0	0	0	0	0	0	0	0	0	0	0	0	0	0	0	0	0	0	0
MELO3C001842.2	Unknown protein	191	0	0	0	0	0	0	0	0	0	0	0	0	0	0	0	0	0	0	0	0	0	0	0	0	0	0	0	0	0	0	0	0	0	0	0	0
MELO3C001844.2	Pleiotropic drug resistance ABC transporter	588	0	0	0	0	0	0	0	0	0	0	0	0	0	0	0	0	0	0	0	0	0	0	0	0	0	0	0	0	0	0	0	0	0	0	0	0
MELO3C001863.2	Unknown protein	174	0	0	0	0	0	0	0	0	0	0	0	0	0	0	0	0	0	0	0	0	0	0	0	0.5	0	0	0	0	0	0	0	0	0	0	0	0
MELO3C001865.2	Unknown protein	179	0	0	1	0	0	2	0	0	0	0	0	0	0	0	0	0	0	0	0	0	1	0	0	0	0	1	0	0	0	0	0	0	0	1	0	0
MELO3C001880.2	TIM-barrel signal transduction protein isoform 1	176	0	0	0	0	0	0	0	0	0	0	0	0	0	0	0	0	0	0	0	0	0	0	0	0	0	0	0	0	0	0	0	0	0	0	0	0
MELO3C001889.2	Unknown protein	184	2.34	0	0	2	0	0	0	0	0	0	0	0	0	0	0	0	0	0	0	0	0	0	0	0	1	0	0	0	0	0	0	1	0	0	0	0
MELO3C001900.2	Unknown protein	183	0	0	0	0	0	0	0	0	0	0	0	0	0	0	0	0	0	0	0	0	0	0	0	0	0	0	0	0	0	0	0	0	0	0	0	0
MELO3C001902.2	Unknown protein	180	0	0	1	0	0	0	1	0	0	2	0	1	1	0	0	0	0	1	0	0	0	0	0	0	1	1	0	0	0	1	1	0	0	0	0	0
MELO3C001905.2	Unknown protein	169	0	0	0	0	0	0	0	0	0	0	0	0	0	0	0	0	0	0	0	0	0	0	0	0	0	0	0	0	0	0	0	0	0	0	0	0
MELO3C001914.2	TSA: Wollemia nobilis Ref_Wollemi_Transcript_14781_959 transcribed RNA sequence	153	1	0	1	0	1	0	3	0	1	1	0	1	0	0	1	3	0	0	0	0	0	1	9.89	2	0	0	0	0	0	1	0	2	0	1.3	2	2
MELO3C001915.2	L-ascorbate oxidase homolog	2113	1	0	0	0	0	0	0	0	0	0	0	0	0	3	0	0	0	0	0	2	0	0	0	0	0	0	0	0	0	0	0	0	0	0	0	0
MELO3C001916.2	chaperone protein DnaJ isoform X2	2198	231	259	257	207	199	205	212	247	256	183	138	160	264	258	264	188	200	190	297	221	166	165	245	174	161	155	161	246	287	211	200	261	190	181	225	266
MELO3C001921.2	Kinase, putative	4526	1513	1406	1377	1048	1206	1110	1151	1120	1059	1086	830	1009	1409	1343	1501	1336	1300	1246	1818	1596	1052	963	1698	1172	1009	1324	1303	1570	2005	1311	1325	1469	915	1118	1410	1663
MELO3C001922.2	extra-large guanine nucleotide-binding protein 3-like	2991	1610	1323	1304	1516	1634.04	1402	1688	1750	1784	1463	1074	1379	1759	1739	1792	1951	1779	1660	1676	1600	1033	1099	1966	1409	1439	1915	2160	2082	2601	1769	1810	2061	1107	1422	1813	2017
MELO3C001923.2	RNA polymerase II subunit A C-terminal domain phosphatase SSU72	1142	307	361	403	152	171	167	217	203	215	236	193	160	226	229	269	277	245	205	515	309	465	159	269	154	182	258	288	316	379	267	310	324	271	291	240	307
MELO3C001924.2	N-alpha-acetyltransferase 40	2132	476	554	625	342	380	387	408	454	479	457	324	365	525	404	544	444	443	421	941	544	745	299	407	343	262	400	345	564	616	483	600	869	622	471	517	562
MELO3C001926.2	Dihydroxyacetone kinase family protein	2259	1040	1077	1015	937	856	828	1003	1006	949	1023	923	934	888	827	880	1098	1111	968	971	1054	704	777	1220	1044	836	1049	846	1055	1211	997	1143	1247	818	877	1103	1190
MELO3C001929.2	protein SHOOT GRAVITROPISM 5-like	1836	17	18	19	10	20	10	17	12	12	11	16	5	38	23	40	20	23	19	44	20	38	15	21	6	18	7	20	30	16	17	24	106	13	11	11	15
MELO3C001930.2	CASP-like protein	833	3	1	5	2	3	4	0	0	3	2	1	1	3	1	0	3	0	0	11	0	3	1	9	6	1	1	4	0	2	0	3	1	5	1	4	3
MELO3C001931.2	Transmembrane 9 superfamily member	2357	3768	4126	4475	1584	2002	1802	2142	2023	2067	2420	1947	2075	3764	3162	3763	2684	2648	2106	5813	3504	4834	1375	1902	1438	1436	1856	2087	3002	3566	2506	3145	3243	2821	3251	3254	3900
MELO3C001932.2	Kinase family protein	4394	1715	1705	1649	1495	1627.13	1707.34	1882	1998.65	1815	1497.24	1207	1298	1685	1629	1779	1575	1468	1480	2389	1634	1548.19	1081	1598	1201	1109	1368.38	1496	1724.54	2169	1606.41	1741	1968	1642.65	1444.62	1739	2112
MELO3C001934.2	Unknown protein	162	0	0	0	0	0.87	0.66	0	0.35	0	0.76	0	0	0	0	0	0	0	0	0	0	1.81	0	0	0	0	0.62	0	0.46	0	1.59	0	0	0.35	0.38	0	0
MELO3C001937.2	DNA polymerase epsilon subunit	2464	1761	1782	1768	1269	1092	1279	1481	1576	1378	1398	1111	1330	1748	1664	1830	1713	1549	1564	3359	1975	2649	1260	1834	1183	1204	1719	1363	1944	2651	1982	1525	1792	1506	1531	1620	2073
MELO3C001938.2	glutamate decarboxylase	1715	44172	44681	46079	21578	25642	22148	25201	25566	26175	26788	19866	23484	41822	33984	41722	34446	35350	30935	79117	43848	66852	11493	15907	15514	12062	16226	9092	53735	69635	49071	32514	34278	36313	31992	30464	38739
MELO3C001939.2	Oxidoreductase Tas aldo/keto reductase family protein	1435	285	392	384	181	158	155	144	155	127	170	158	159	231	223	245	304	310	292	753	420	552	118	162	114	115	106	93	314	532	301	274	201	260	301	286	285
MELO3C001940.2	Homeobox-leucine zipper family protein	2908	0	1	1	0	0	0	0	0	3	0	1	0	0	0	1	2	2	1	2	0	1	1	7	0	3	1	1	0	0	0	4	0	0	1	0	0
MELO3C001941.2	Cyclic nucleotide gated channel	2977	734	786	699	974	954	908	900	1054	943	747	711	693	1007	924	958	858	798	831	925	810	571	866	1300	979	1022	1213	1285	963	1184	882	1032	1338	693	718	903	1174
MELO3C001942.2	bifunctional D-cysteine desulfhydrase/1-aminocyclopropane-1-carboxylate deaminase, mitochondrial	1828	2669.58	2865.92	2912.02	1248	1214	1171.91	1445.96	1858.99	1742	2068.54	1540	1862	2479.67	2024.11	2539.42	2285.04	2249	1823.74	4767	3017.86	3512	1474	1907	1473	1178	1731	1376	2533.26	3336.49	2346.86	3979	7504	3622	2149	2341	3174
MELO3C001943.2	17. class I heat shock protein	1254	340.42	124.08	178.98	0	0	53.09	51.04	0.01	0	47.46	0	0	71.33	114.89	21.58	10.96	0	0.26	0	51.14	0	0	0	0	0	0	0	255.74	303.51	180.14	0	0	0	0	0	0
MELO3C001944.2	Cotton fiber expressed protein	1705	9157	9659	9884	4451	5356	5722	7710	7615	8390	7027	3713	5156	8891	7316	9303	5817	6079	4594	10752	7269	7817	887	1108	1533	1687	2255	867	8557	11935	8470	5528	10609	5948	4066	4410	6405
MELO3C001945.2	Unknown protein	222	0	0	0	0	0	0	0	0	0	0	0	0	0	0	0	0	0	0	0	0	0	0	0	0	0	0	0	0	0	0	0	0	0	0	0	0
MELO3C001946.2	Blue copper protein	1314	7	5	11	1	2	0	0	0	0	1	2	0	3	3	1	0	1	1	3	5	6	0	0	0	1	0	0	3	0	0	5	11	8	5	2	5
MELO3C001947.2	eukaryotic translation initiation factor 3 subunit G-like	1558	1742	1783	1910	1079	1482	1245	1743	1670	1867	1559	1152	1331	1755	1472	1738	1631	1479	1374	2401	1591	1842	740	1001	813	1052	1293	1327	1472	1889	1507	1463	1991	1289	1354	1294	1728
MELO3C001948.2	Short-chain dehydrogenase, putative	1916	912	858	903	185	180	169	191	148	173	374	242	250	544	437	612	273	245	214	953	605	757	126	173	144	160	219	179	543	825	535	412	483	365	202	242	311
MELO3C001949.2	kinase-interacting family protein	1732	785.08	782.6	788.2	776.72	631.56	850.13	756.89	789.94	823.98	827.7	772.68	699.43	883.92	792.99	800.79	834.61	838.54	783.45	1301.09	800.7	941.64	657.24	911.87	793.24	775.67	1001.09	629.46	766.97	1048.07	729.56	856.63	1022.05	918.72	1007.21	892.7	1159.82
MELO3C001950.2	Tetratricopeptide repeat (TPR)-containing protein	1511	568.92	561.4	670.8	505.28	522.44	578.87	555.11	710.06	589.02	582.3	371.32	557.57	840.08	697.01	867.21	682.39	815.46	647.55	1089.91	611.3	798.36	218.76	308.13	283.76	205.33	297.91	212.54	837.03	1032.93	799.44	763.37	1516.95	837.28	699.79	661.3	919.18
MELO3C001951.2	Xyloglucan endotransglucosylase/hydrolase	984	0	0	2	1	1	0	0	2	3	0	2	0	0	1	2	0	0	0	0	1	2	3	2	0	0	1	2	0	0	0	0	6	0	0	1	0
MELO3C001952.2	Nascent polypeptide-associated complex subunit beta	913	2046	2237	2639	2077	1972	2229	2230	2508	2279	2004	1733	1542	2403	1892	2365	2154	2088	1965	4027	2015	4393	1581	2280	1490	1394	1817	1836	2236	2877	1970	2311	2219	2298	2446	2271	2693
MELO3C001953.2	IBR domain-containing protein	1058	611	788	871	443	486	471	523	487	529	515	444	418	733	597	733	509	487	479	1240	659	1335	412	503	336	338	440	501	612	818	586	619	537	646	629	626	773
MELO3C001954.2	Glycosyltransferase	1686	316	410	536	7	18	10	51	44	27.4	58.98	94	58	136	118	107	51.14	28.37	62	402	148.45	311	109	128.32	37	60	59	135	51	67	41	311	285	230.53	82.06	89	89
MELO3C001955.2	Unknown protein	189	0	0	0	0	0	0	0	0	0.6	0.02	0	0	0	0	0	0.86	0.63	0	0	0.55	0	0	1.68	0	0	0	0	0	0	0	0	0	0.47	0.94	0	0
MELO3C001956.2	Sucrose synthase	2773	13	14	18	11	11	9	5	5	3	21	14	12	9	12	16	7	12	12	43	12	40	56	68	18	33	17	103	5	8	5	30	9	27	14	20	34
MELO3C001957.2	protein argonaute 1	3842	17476	15973	16286	11933	11765	11437	11251	10881	10961	11182	9796	9466	12829	11563	12731	13220	13086	11479	14778	13158	10431	7291	11818	8536	8435	10687	10869	16021	21201	14721	14526	15071	11151	10978	12941	15493
MELO3C001958.2	Pectate lyase	1673	0	0	1	0	0	0	0	0	0	0	0	0	0	0	0	0	0	0	0	3	0	2	0	0	0	1	1	0	0	0	0	0	0	0	0	0
MELO3C001959.2	NAC domain-containing protein 86	1091	0	2	4	0	1	0	2	0	0	0	1	1	0	0	1	1	0	0	1	0	4	0	0	0	1	0	0	0	0	0	0	0	1	1	0	0
MELO3C001960.2	DHHA1 domain protein	2071	18	29	21	11	12	11	11	12	13	15	16	13	12	7	9	9	11	22	36	30	31	23	40	21	23	5	50	8	15	9	19	12	17	4	8	7
MELO3C001961.2	Glycine-rich RNA-binding protein	876	86	82	80	78	146	136	98	104	101	61	37	51	150	116	110	51	85	73	94	53	98	19	15	25	41	35	45	109	137	117	55	106	47	31	43	52
MELO3C001962.2	protein REVEILLE 2-like	1402	608	637	751	661	587	640	734	875	848	669	556	576	687	649	767	650	604	640	1452	760	1044	583	1002	777	673	1019	690	864	1095	801	614	531	691	709	803	813
MELO3C001963.2	Unknown protein	336	0	0	0	0	0	0	0	0	0	0	0	0	0	0	0	0	0	0	0	0	0	0	0	0	0	0	0	0	0	0	0	0	0	0	0	0
MELO3C001964.2	BTB/POZ and TAZ domain-containing protein 1-like	2250	1	0	2	0	3	1	0	0	3	2	0	0	1	5	7	0	1	0	12	5	1	2	6	4	4	0	65	0	2	1	5	44	8	0	2	1
MELO3C001965.2	UPF0426 protein chloroplastic	781	241	248	294	80	73	86	109	110	135	147	139	96	227	149	208	205	194	144	369	223	315	70	125	84	79	118	170	159	254	163	209	176	210	182	149	165
MELO3C001966.2	Ankyrin repeat protein	1163	310	352	356	218	259	277	298	287	301	294	234	251	324	265	379	337	290	300	530	333	524	177	232	196	168	202	226	349	433	336	347	366	294	277	316	363
MELO3C001967.2	Kelch repeat-containing F-box family protein	1927	360	437	406	320	315	289	369	429	370	363	276	296	461	400	502	338	377	324	643	447	457	178	255	193	192	280	187	426	504	408	488	729	400	383	369	425
MELO3C001968.2	transcription factor PRE5-like	654	0	0	0	0	0	0	2	0	2	0	0	0	0	0	0	0	0	0	1	0	0	0	3	1	0	0	0	5	0	0	0	0	0	0	0	0
MELO3C001969.2	pectinesterase 3	1007	184	171	227	161	429	234	271	254	281	249	214	226	301	274	333	148	132	146	333	188	208	175	268	283	146	164	320	199	195	176	314	706	320	181	162	207
MELO3C001970.2	RP/EB family microtubule-associated protein	1567	2	0	1	0	0	0	0	0	0	2	0	0	3	4	1	0	0	1	4	3	5	0	0	0	0	0	1	1	0	0	0	0	1	0	1	1
MELO3C001971.2	HVA22-like protein	1062	0	1	0	4	19	7	1	0	0	3	2	6	6	3	6	4	8	4	0	3	15	0	2	3	2	3	6	3	2	1	3	6	3	3	4	9
MELO3C001972.2	transcription factor TCP15-like	1843	0	0	0	0	0	0	0	0	0	0	0	0	0	0	0	0	0	0	2	0	0	1	0	0	0	0	0	0	0	0	0	0	0	1	0	1
MELO3C001973.2	NAP1-related protein 2	1682	1993	1994	2248	1773	1551	1841	1831	1886	1920	1610	1330	1340	2166	1798	2102	1989	1933	1800	3006	1910	2056	1204	1908	1272	1165	1391	1272	1785	2288	1512	1940	2098	2036	2054	2175	2386
MELO3C001974.2	protein PHYTOCHROME KINASE SUBSTRATE 1-like	2442	580.66	549.18	617.27	703.68	650.03	601.51	755.55	823.75	709.25	591.51	502.07	451.99	718.29	607.03	689.51	591.31	648.36	631.02	837.91	563.21	660.33	525.31	721.02	554.98	580.75	724.52	894.38	864.88	955.89	720.93	647.99	716.11	505.97	589.22	556.93	685.11
MELO3C001976.2	Pentatricopeptide repeat-containing family protein	3263	729.62	556.2	559.36	1099.31	1093.91	1159.85	1548.31	1654.63	1664.69	1022.33	627.75	791.18	1039.43	1039.14	1130.7	965.98	1024.03	900.17	879.63	770.5	372.89	738.67	849.63	641.17	807.46	1044.21	1032.11	1034.01	1445.46	1031.68	976.42	1076.31	774.12	819.75	1017.13	1240
MELO3C001977.2	Glutathione s-transferase	620	0	0	0	0	0	0	0	0	1	0	0	0	0	0	0	1	2	0	0	2	0	0	1	0	1	0	0	0	0	0	0	0	0	0	0	3
MELO3C001978.2	Glutathione s-transferase	470	70	93.23	65	12.43	14.42	4	8	14	11	42	35	39	21.97	20	19	28	24.4	6	301	114	250.96	63	125.86	26	134	65	801	8	7.35	13	90	19.66	55.95	78	69.14	74
MELO3C001979.2	pentatricopeptide repeat-containing protein At1g74630	1929	28	32	19	14	21	20	27	14	27	21	23	12	27	30	32	24	28	19	44	22	15	10	27	15	5	20	39	14	27	19	22	28	24	16	25	37
MELO3C001980.2	Alpha/beta-Hydrolases superfamily protein	1444	1004	1166	1210	520	584	559	650	600	726	753	524	617	839	768	960	1011	980	918	2042	1290	1601	501	754	518	492	631	945	1165	1403	1002	933	1021	951	843	870	1143
MELO3C001981.2	MYB-related transcription factor	1204	0	0	0	0	0	0	0	0	0	0	0	0	0	0	0	0	0	0	0	0	0	0	0	0	0	0	0	0	0	0	0	0	0	0	0	0
MELO3C001982.2	Zinc finger homeodomain protein 1	1174	6	7	6	0	0	0	0	0	0	0	0	0	0	0	0	0	0	1	4	2	4	0	1	0	0	0	0	0	1	0	2	0	0	1	3	0
MELO3C001983.2	Exostosin-like protein	2094	8	8	8	1	1	0	1	0	0	0	0	0	1	1	5	6	1	1	17	5	13	1	0	2	5	0	10	5	0	4	1	4	5	3	2	2
MELO3C001984.2	CLAVATA3/ESR (CLE)-related protein 45	694	0	0	3	0	0	0	0	6	0	0	0	0	0	0	0	0	0	0	0	0	1	0	0	0	0	0	0	0	0	0	0	0	1	0	4	0
MELO3C001985.2	RING/FYVE/PHD zinc finger protein	1501	598	724	771	280	330	301	300	336	370	375	305	307	585	484	505	454	450	364	984	578	737	313	427	330	287	356	423	556	655	530	474	522	497	483	446	546
MELO3C001986.2	Disulfide bond formation protein B 2, putative	1212	0	0	2	0	0	0	0	0	0	0	1	1	0	0	0	2	0	0	0	0	3	0	1	0	0	0	0	0	0	0	0	2	0	0	0	0
MELO3C001987.2	cyclic dof factor 3	1895	80	144	90	201	265	220	366	370	446	216	162	159	285	248	302	214	222	207	464	240	399	107	149	204	241	374	175	229	311	279	88	123	151	177	164	255
MELO3C001988.2	Calcium-binding EF-hand family protein, putative	783	14	12	9	1	11	3	0	1	3	2	8	10	39	20	38	4	0	3	23	11	23	1	4	0	2	1	1	6	1	6	4	24	10	7	3	5
MELO3C001989.2	Biotin/lipoate A/B protein ligase family	1391	97	104	136	62	68	50	72	97	97	74	61	56	131	111	143	73	89	84	225	102	159	51	51	39	34	27	54	99	128	90	84	84	101	100	100	129
MELO3C001991.2	Mads box protein, putative	2211	75	75	94	69	42	38	58	47	68	49	41	41	35	53	32	75	62	55	158	67	128	45	103	54	59	86	75	46	65	45	69	47	44	71	77	81
MELO3C001992.2	Chlorophyll a-b binding protein, chloroplastic	267	0	0	0	0	0	0	0	0	0	0	0	0	0	0	0	0	0	0	0	0	0	0	0	0	0	0	0	0	0	0	0	0	0	0	0	0
MELO3C001993.2	expansin-A10	968	0	0	0	0	1	0	1	0	0	0	2	0	0	1	0	0	0	1	0	0	0	22	3	1	3	2	8	0	0	0	0	0	0	0	0	1
MELO3C001994.2	thioredoxin-like 1-2, chloroplastic	1430	372	402	416	503	370	541	674	772	749	553	473	428	712	608	707	372	351	414	618	338	449	337	623	403	608	786	705	538	673	483	248	104	323	461	487	509
MELO3C001995.2	YGL010w-like protein	1199	1414	1712	2014	5071	3930	5367	3927	5466	4675	3649	3281	2620	2971	2574	2943	4088	3678	3191	3051	1673	2740	1761	2191	1871	2549	3376	2682	2026	2310	1572	4185	3329	3166	4480	4502	5214
MELO3C001996.2	NAC domain-containing protein 100-like	1186	944	1040	1319	1698	1175	1516	1631	2047	1911	1344	1434	1223	1796	1658	1901	1237	1109	1329	1972	827	1438	1358	2154	1362	1132	1502	1172	1264	1554	1158	1624	990	1295	1307	1464	1644
MELO3C001997.2	Galactoside 2-alpha-L-fucosyltransferase	2483	11	15	14	1	0	0	3	0	0	0	3	4	6	12	10	7	5	8	27	17	23	4	5	3	1	0	5	6	1	4	15	14	15	4	10	7
MELO3C001998.2	Ribulose-phosphate 3-epimerase-like protein	1404	801	832	915	1070	1355	1213	1065	989	1138	968	545	795	1401	1056	1339	1084	1006	871	1629	917	1273	594	774	688	741	864	1491	1302	1636	1283	936	1316	929	899	805	1029
MELO3C001999.2	two-component response regulator-like APRR1	2903	1314.69	1349.8	1328.2	1490.35	1496.36	1631.26	1915.28	1975.41	1961.92	1371.57	1212.16	1158.65	1443.48	1368.15	1558.42	1391.66	1400.26	1442.8	2044.62	1440.06	1158.76	1431.59	2000.25	1537.12	1540.2	1794.24	1795.37	1835.55	2291.63	1667.44	1386.93	1235.66	1368.31	1312.9	1533.29	1775.55
MELO3C002000.2	Kinase, putative	2330	293.31	363.2	459.8	433.65	414.64	472.74	312.72	367.59	348.08	297.43	289.84	232.35	454.52	353.85	399.58	365.34	360.74	304.2	687.38	304.94	1087.24	189.41	339.75	275.88	204.8	280.76	291.63	416.45	472.37	308.56	260.07	171.34	265.69	445.1	383.71	483.45
MELO3C002001.2	Transmembrane protein, putative	1156	319	319	400	101	121	126	89	100	109	139	72	81	139	168	229	181	248	143	701	369	529	23	43	36	53	36	21	242	345	236	135	61	123	211	242	315
MELO3C002002.2	Formin-like protein	4643	40	25	29	11	24	15	13	14	25	14	5	15	19	18	21	15	19	23	35	34	29	16	49	16	8	5	20	17	30	13	17	11	15	17	23	32
MELO3C002003.2	Kinase superfamily protein	2870	14	15	10	4	6	8	14	3	4	3	8	18	7	16	20	7	5	3	14	24	15	10	14	7	7	8	28	7	7	2	17	33	5	3	3	7
MELO3C002004.2	At2g03350	510	7	2	6	1	2	0	0	0	3	3	0	2	6	4	2	0	6	4	8	5	4	0	9	0	1	2	2	7	2	2	2	2	0	3	3	3
MELO3C002005.2	Unknown protein	180	0	0	0.02	0.28	0	1.17	0	0	0.29	0.08	0	0	0	0	2.62	0	2.97	0.27	0	0	0	0	0	0	0	0.17	0	0	0.39	0.49	1.08	1.16	0	0	1.2	0
MELO3C002006.2	T-box transcription factor, putative (DUF863)	2617	1009	1067	1122.98	441.72	593	517.83	495	484	490.71	624.92	532	533	962	967	1043.38	633	658.03	614.73	1554	964	1121	347	477	411	305	380.83	412	866	945.61	726.51	1235.92	1742.84	1308	816	836.8	959
MELO3C002007.2	Flavin-containing monooxygenase	1971	0	0	0	0	0	0	0	0	0	0	0	0	0	0	0	0	0	0	0	0	0	1	0	0	0	0	0	0	0	0	0	0	0	0	0	0
MELO3C002008.2	Plant calmodulin-binding-like protein	1860	166	173	153	123	131	113	162	172	162	173	136	130	158	176	184	167	156	132	289	181	114	148	237	149	120	160	176	138	182	134	155	221	122	153	207	214
MELO3C002009.2	F-box protein CPR30	1389	19	18	30	2	1	1	0	4	6	8	18	10	3	2	3	2	3	2	33	6	25	38	59	32	9	12	41	1	2	1	30	5	23	10	15	29
MELO3C002010.2	heparanase-like protein 1	2193	0	0	0	0	0	0	0	1	0	0	0	1	0	1	0	0	0	0	0	0	0	2	1	0	0	0	2	0	0	0	5	4	1	0	2	3
MELO3C002011.2	Remorin family protein	954	0	0	0	0	0	0	0	0	0	0	0	0	0	0	0	0	0	0	0	0	0	0	1	0	1	0	0	0	0	0	0	0	0	0	0	0
MELO3C002012.2	transcription factor PIF7-like isoform X1	1365	4	15	6	2	2	3	1	8	5	1	3	4	5	1	4	2	2	3	19	12	13	9	16	1	1	4	11	5	0	2	9	0	6	9	0	3
MELO3C002013.2	LYR motif-containing protein 4	482	54	70	69	43	60	41	80	58	54	96	84	70	68	53	70	59	86	52	102	52	103	64	50	53	61	67	71	83	100	74	68	53	53	95	76	65
MELO3C002014.2	SNAP25 homologous protein SNAP33	1392	305	266.02	368	96.72	435	86	136.88	103.8	134.73	288.2	265	258.39	297.53	250.09	389.35	169	203.36	153	632.44	369	602.1	256.19	326.97	231	129.08	159	384	264.24	265.43	261.79	985	2893.22	1092	232.55	219	276
MELO3C002015.2	Myosin heavy chain-like protein	2086	359	339	322	272	386	334	431	427	422	321	240	231	418	356	447	337	399	249	467	330	358	265	361	252	277	356	501	458.85	490	364	335	538	296	287	342	400
MELO3C002016.2	zinc finger protein ZAT4-like	1518	109	143	165	24	35	29	39	42	22	59	46	51	101	105	117	71	80	62	156	100	127	7	23	9	17	18	23	53	75	64	78	59	92	97	107	131
MELO3C002017.2	Diacylglycerol kinase	2193	397.03	334	400.06	162.25	218.97	175.1	155.26	159.99	176.37	148.25	99.71	157.5	173.67	239.55	191.58	204.96	168.22	144.2	159.9	214.2	112.1	81.72	125.17	95.36	114.85	120.92	71.67	231.51	244.42	195.85	397.36	719.14	278.69	227.16	291.77	361.61
MELO3C002018.2	Dentin sialophosphoprotein-like protein	6203	3143.97	2830	2731.94	4451.75	4538.03	4628.9	4530.74	4766.01	4464.63	3622.43	2746.09	3018.89	3771.43	3661.45	3910.42	3806.04	3654.78	3792.57	4121.1	3195.8	2795.9	2815.28	4590.7	3359.64	2862.15	3798.35	3404.33	3986.38	4747.33	3355.51	3879.72	3524.9	3003.26	3602.09	4038.23	4854.94
MELO3C002019.2	protein LEO1 homolog	2405	1928	1856	1932	1314	1290	1434	1538	1656	1527	1346	1109	1135	2067	1698	1879	1787	1634	1463	2823	1789	2288	915	1436	1038	893	1137	1308	1679	2223	1610	1649	1682	1978	1646	1844	2354
MELO3C002020.2	Chaperone protein	3082	9321	8489	8337	1511	1570	1356	4019	4052	4112	5403	4727	4856	4016	3480	3368	5950	5604	4874	20413	13883	15026	3400	5563	3396	3165	3767	6168	6496	8923	5826	5220	2781	4712	4591	5216	5467
MELO3C002021.2	transmembrane protein adipocyte-associated 1 homolog	1187	1276	1384	1366	1373	1253	1527	1254	1448	1400	1411	1188	1136	1926	1396	1678	1449	1340	1210	1843	1070	1508	763	1213	999	740	971	640	1719	2161	1619	1426	1537	1506	1557	1407	1736
MELO3C002022.2	H/ACA ribonucleoprotein complex subunit 4	2226	1224	1051	1106	744	730	706	999	940	1031	865	864	753	953	833	875	942	960	786	1279	987	705	1040	1270	645	887	1034	1733	700	839	615	976	932	1021	863	1032	1219
MELO3C002023.2	DExH-box ATP-dependent RNA helicase DExH14	6251	8010	6491	6353	7445	5840	6388	6336	6250	5770	5886	5599	5463	6966	7006	7297	8238	7399	7292	6249	6108	3308	5246	8907	6759	5245	6687	6276	8820	10386	6976	9366	7386	6764	7627	10244	11432
MELO3C002024.2	PLASMODESMATA CALLOSE-BINDING PROTEIN 3-like	1107	546	593	735	293	144	241	132	223	202	153	113	154	596	412	536	200	167	225	514	289	611	66	78	38	27	43	30	312	385	302	145	168	211	202	183	240
MELO3C002025.2	RING/FYVE/PHD zinc finger superfamily protein	2767	1	3	1	1	1	0	2	0	0	1	0	0	4	1	0	0	1	1	0	2	3	2	3	6	0	2	5	0	0	0	0	0	0	1	8	2
MELO3C002027.2	ATP synthase subunit gamma	1484	2560	3037	3013	1702	2024	1789	1790	1670	1722	2009	1728	1630	2500	2086	2516	1777	1803	1634	3571	2443	2720	1454	1984	1393	1343	1630	2101	2228	2825	2048	2453	2758	2370	2107	2016	2482
MELO3C002028.2	Formate hydrogenlyase subunit 5	1942	29	41	64	6	1	5	2	1	3	8	21	7	9	22	10	8	8	8	75	43	64	6	7	3	11	13	22	0	18	9	20	4	28	25	28	28
MELO3C002029.2	Glycine-rich RNA-binding protein	706	0	0	0	0	0	10.66	16.07	38.63	19.21	7.77	0	7.41	0	0	0	29.29	21.89	14.81	1.41	0	1.69	0	0	1.86	3.65	9.34	0	49.74	12.56	3.93	0	55.45	0	5.56	0	0
MELO3C002030.2	Glycine-rich RNA-binding protein	900	3052	3005	3430	1265	1221	1335.34	1410.93	1431.37	1483.79	1805.23	1509	1291.59	2087	1731	2051	1789.71	1939.11	1715.19	5145.59	2661	4945.31	2048	2617	1145.14	1553.35	1749.66	3212	1399.26	1902.44	1261.07	2268	1995.55	2352	2388.44	2383	2742
MELO3C002031.2	exocyst complex component EXO70A1	2813	466	519	571	778	809	908	789	789	831	820	567	646	639	594	811	752	776	652	959	561	693	667	905	747	415	569	621	674	956	652	878	755	775	901	908	1148
MELO3C002032.2	Presenilin	1795	226	248	243	208	244	256	237	236	271	178	169	166	277	199	277	229	234	183	413	222	298	113	134	124	100	160	145	232	277	230	233	186	192	211	266	290
MELO3C002033.2	glycerophosphodiester phosphodiesterase GDPD6	1524	1424	1589	1813	2058	1770	2282	1818	2285	2351	1675	1219	1341	1846	1784	1914	1779	1614	1645	3920	1859	3336	1044	1474	1225	1166	1446	1641	2118	2643	1753	1804	1969	2041	1835	1874	2254
MELO3C002034.2	ninja-family protein 6-like isoform X2	1475	2210.4	2375.97	2392.31	5958.23	5735.44	6498.65	6639.59	7459.43	7578.06	4879.34	3440.14	3985.06	5009.11	4034.67	4795.67	5093.84	4887.14	4886.32	5762.43	3443.64	4325.45	2126	2800.52	2695.48	1851.55	2830.25	1403	3944.07	4801.81	3719.22	3574.2	4517.54	4638.2	5357.25	4874.25	6446.47
MELO3C002035.2	mitochondrial import receptor subunit TOM5 homolog	659	838	865	1057	1010	884	1067	947	1354	979	1105	991	838	844	756	829	981	995	885	2047	922	2059	1122	1566	932	905	1179	1429	815	1066	745	990	914	920	1087	1047	1179
MELO3C002036.2	DUF1118-domain-containing protein	1040	482.09	510.8	634.54	787.44	715.85	969.03	687.45	895.87	775.17	804.75	622.18	581.05	674.09	529.6	580.78	868.36	938.02	813.26	1175.57	621.98	1221.56	343.96	503.55	508.93	442.34	649.28	411.64	773.32	941.86	698.28	477.34	508.17	608.98	855.65	786.71	1127.92
MELO3C002037.2	Furry	1151	937	1081	1138	510	611	652	630	650	670	811	597	666	1100	862	1115	724	730	601	1720	1006	1769	347	518	385	404	491	767	775	1076	791	859	997	834	761	742	945
MELO3C002038.2	transcription factor TCP5	855	0	0	0	0	0	0	0	0	0	0	0	0	0	0	0	0	0	0	1	0	0	0	0	0	0	0	0	0	0	0	2	0	0	0	0	0
MELO3C002039.2	protein LONGIFOLIA 1-like	4736	237	210	205	109	112	135	128	136	114	166	162	159	246	214	265	198	160	172	451	277	348	91	189	150	75	120	103	188	225	184	209	102	172	242	235	338
MELO3C002040.2	Haloacid dehalogenase-like hydrolase (HAD) superfamily protein	2136	353	379	412	150	197	155	156	189	203	229	211	217	309	285	278	249	260	218	577	343	453	201	274	171	177	190	261	313	397	300	269	336	262	202	242	306
MELO3C002041.2	RHOMBOID-like protein 12, mitochondrial	1640	295	310	354	208	221	239.93	239	241	226	197	203.9	168	275.87	265	317	323.01	312.75	298.58	488	288.88	395	182	291	219	133	202	153	362.98	398.97	235.77	257	277	279	325.4	254	409
MELO3C002042.2	ABC transporter B family protein	2449	361	308	366	212	268	229	186	261	197	210	195	211	316	282	379	323	281	266	848	484	655	188	343	234	240	280	432	296	357	225	316	306	335	360	353	418
MELO3C002043.2	cytochrome P450 78A5-like	1943	0	0	3	0	3	0	0	1	2	0	0	0	4	8	6	2	7	4	0	0	0	0	0	0	0	0	0	1	0	2	1	61	1	2	0	1
MELO3C002044.2	DNA polymerase alpha subunit B	2977	373	404	421	71	66	83	64	53	71	84	67	72	140	153	123	242	199	174	443	247	326	56	143	73	39	50	101	119	180	107	224	102	181	177	205	236
MELO3C002045.2	Cleavage stimulation factor subunit 50	1694	595	556	638	496	423	443	468	494	371	483	342	401	676	502	632	537	508	441	1007	498	900	392	522	322	274	391	431	615	808	569	558	605	546	585	570.42	713
MELO3C002046.2	COBRA-like protein 4	1203	30	27	21	24	20	12	23	15	34	26	15	14	28	17	16	38	27	30	52	28	50	1	38	17	19	22	24	29	29	32	36	22	16	29	26	15
MELO3C002047.2	Alpha-1,4-glucan-protein synthase [UDP-forming]	1434	1945	2077	2117	575	637	638	596	645	726	1032	850	945	1502	1132	1263	1479	1393	1011	2934	1617	2255	914	1279	834	788	1053	1609	1135	1577	1119	1446	1481	1590	1565	1552.58	1983
MELO3C002048.2	squamosa promoter-binding-like protein 12 isoform X1	2823	494	437	439	638	454	578	589	523	575	379	453	305	651	620	746	409	392	365	642	405	565	236	378	266	293	341	625	505	550	372	601	381	556	637	767	838
MELO3C002049.2	MADS-box transcription factor	821	0	0	0	0	0	0	0	0	0	0	0	0	0	1	2	0	0	0	0	0	0	0	0	0	0	0	0	0	0	0	0	0	0	0	0	0
MELO3C002050.2	MADS box transcription factor	1410	26	41	31	15	121	29	67	102	71	39	8	37	63	27	78	41	53	48	312	130	443	5	23	4	7	18	28	52	19	29	25	256	46	72	39	76
MELO3C002051.2	Adenine nucleotide alpha hydrolases-like superfamily protein, putative	2118	6.71	1.31	3.96	10.18	7.56	5.23	1.25	2.41	2.59	10.7	1.42	3.82	6.76	9.52	6.34	1.3	7.99	5.05	16.12	4.1	13.98	6.65	2.56	2.43	5.1	3.94	9.1	17.34	1.43	5.11	13.49	22.95	10.31	6.91	8.9	6.7
MELO3C002052.2	ADP,ATP carrier protein, mitochondrial	1796	403.29	458.69	483.04	378.82	331.44	392.77	411.75	456.59	386.41	413.3	344.58	328.18	635.24	534.48	658.66	394.7	364.01	376.95	960.88	526.9	825.02	221.35	330.44	239.57	261.9	339.06	410.9	473.66	603.57	500.89	594.51	881.05	608.69	503.09	534.1	616.3
MELO3C002053.2	Protein BREAKING OF ASYMMETRY IN THE STOMATAL LINEAGE	1285	0	1	0	0	0	0	0	0	0	0	0	0	0	2	0	0	0	0	0	1	0	0	1	0	0	0	0	0	0	0	0	0	0	0	1	0
MELO3C002054.2	Movement protein binding protein 2C	2404	414	440	477	470	567	518	600	629	617	449	356	403	622	536	643	486	469	501	860	440	882	265	374	283	214	320	262	490	572	501	441	682	592	540	567	706
MELO3C002056.2	O-fucosyltransferase family protein	2813	242	300	287	107	120	90	169	122	151	252	173	191	236	163	212	197	208	159	416	410	247	83	122	64	100	153	229	186	274	182	335	301	241	273	267	335
MELO3C002057.2	transcription factor BIM1-like isoform X2	2449	595	622	569	292	280	301	197	261	206	289	174	259	522	524	509	511	473	493	1113	684	839	156	254	199	158	282	187	738	748	607	300	482	421	399	354	554
MELO3C002058.2	PHD and RING finger domain-containing protein 1	2348	886	852	890	709	776	711	987	961	1011	817	503	677	1052	972	1131	915	968	802	1199	906	716	371	536	414	513	595	608	1117	1379	1003	708	1091	794	788	813	1019
MELO3C002059.2	light-inducible protein CPRF3-like	729	0	11	11	0	0	1	0	2	1	1	0	0	16	23	17	1	2	2	0	0	1	0	0	0	0	0	0	0	0	0	0	2	1	1	0	5
MELO3C002060.2	H/ACA ribonucleoprotein complex subunit 2-like protein	739	634	687	793	454	557	569	598	756	578	480	415	446	628	496	636	616	634	520	1300	588	1302	460	542	307	368	462	583	540	596	434	456	523	610	698	679	775
MELO3C002061.2	Serine/threonine protein kinase, putative	1927	1002	1098	1271	786	793	803	901	981	955	945	732	766	1069	914	1054	932	1031	884	1466	964	1578	511	778	629	632	686	801	962	1229	965	1049	1002	807	936	930	1217
MELO3C002062.2	tetraspanin-8-like	1399	4.54	0	0	9.04	1.27	0	1.21	0	0	1.97	5.09	2.57	0	1.42	0	0	2.3	0	2.52	3.78	3.59	0	2.71	0	0	1.54	0	0	1.16	0	3.96	1.09	0	4.08	4.65	1.32
MELO3C002063.2	Calcium sensing receptor, chloroplastic-like protein	3048	172.78	207.26	198.17	50.93	67.63	68.63	44.18	57.27	74.68	91.77	103.42	95.96	163	178.08	223.64	154.6	110.22	113.33	493.43	241.16	314.7	67.48	95.06	65.68	68.16	82.55	78.09	138.81	194.74	143.24	92.14	87.84	108.68	159.22	132.43	181.69
MELO3C002064.2	phospholipid-transporting ATPase 10-like	2627	110.62	118.73	251.99	28.76	50	46.37	30.61	46.73	28.34	68.64	39.82	48.42	125	95.8	89.92	59.74	86.48	76.85	414.12	186.94	639.71	57.52	87.9	39.11	33.52	53.62	194.13	72.2	103.8	90.77	81.99	62.59	73.86	77.71	83.65	83.41
MELO3C002065.2	phospholipid-transporting ATPase 10-like	2066	123.78	161.69	187.62	17.27	44.1	20	21	28	37.98	32.99	55.67	57.06	172	139.32	161.83	29.66	28	44.82	206.56	105.71	177	14	40.33	19.21	24.31	45.85	163.94	74.5	64.75	64	76.91	68.49	57.41	36	70.27	54.03
MELO3C002066.2	Protein MIZU-KUSSEI 1	1246	15	6	17	1	5	7	2	1	3	4	8	5	5	4	5	9	7	1	13	7	12	1	4	1	0	2	0	1	1	0	8	2	9	3	5	16
MELO3C002067.2	RNA helicase	2331	680	827	947	731	795	799	921	909	937	671	610	552	815	652	738	825	800	685	1385	804	1019	779	1089	744	693	759	1115	656	814	655	914	881	852	854	852	999
MELO3C002068.2	Early nodulin-like protein 1	731	39	16	25	7	11	5	4	7	4	12	53	17	36	34	30	5	13	23	21	17	32	282	102	24	53	33	117	24	26	14	59	8	22	30	47	16
MELO3C002069.2	Nuclear-interacting partner of ALK	2931	644	590	699	412	354	419	402	456	419	417	401	385	646	604	588	490	494	496	1022	511	826	623	882	452	545	622	850	594	614	466	670	466	540	673	788	839
MELO3C002070.2	Peptidyl-prolyl cis-trans isomerase	1398	1	2	1	1	2	3	8	1	0	1	0	1	0	1	2	0	0	0	1	1	3	0	0	2	1	4	3	1	1	0	1	1	0	0	0	2
MELO3C002071.2	single-stranded DNA-binding protein, mitochondrial	1158	245	292	324	158	144	165	181	136	150	172	165	152	255	193	240	194	165	136	411	228	395	123	159	125	94	121	214	184	259	177	180	239	216	202	212	238
MELO3C002072.2	Adenine nucleotide alpha hydrolases-like superfamily protein	1439	4	20	14	4	8	8	3	6	12	5	2	3	15	10	12	5	1	2	19	6	13	7	13	1	1	0	5	10	5	1	10	7	7	3	2	12
MELO3C002073.2	Transmembrane protein, putative	867	809	992	1100	614	584	764	420	474	455	305	377	283	750	732	558	398	392	472	1240	529	1271	758	732	416	457	627	1880	445	564	332	396	139	427	492	425	476
MELO3C002074.2	transcription initiation factor TFIID subunit 2	5258	2132	1949	2063	1774	1821	1948	2263	2252	2260	2103	1675	1678	2263	2126	2215	1911	1926	1889	3661	2181	2643	2070	3192	1956	1545	1864	2034	2174	2910	1959	2447	2410	2248	2133	2394	2591
MELO3C002076.2	Transcription factor TEOSINTE BRANCHED 1	1679	0	1	0	0	12	0	0	0	1	3	0	7	11	2	12	0	1	2	8	1	12	0	2	0	0	0	0	1	0	9	5	17	4	1	0	0
MELO3C002077.2	gastric triacylglycerol lipase isoform X2	2736	1682	1797	1859	1125	1242	1206	1645	1784	1749	1537	1230	1350	1918	1578	1789	1899	1848	1819	2937	1966	2308	1729	2379	1746	1906	2338	2364	1875	2249	1641	1938	2343	1551	1825	1753	2061
MELO3C002078.2	ATP-dependent Clp protease adapter protein ClpS	808	657	694	791	640	589	676	755	839	690	624	430	515	873	801	896	793	773	725	1635	782	1479	368	584	409	496	694	491	877	1212	761	642	684	802	820	793	1009
MELO3C002079.2	protein ASPARTIC PROTEASE IN GUARD CELL 1-like	1896	9	8	8	15	16	17	16	19	19	12	4	13	17	19	24	7	13	10	20	14	10	11	22	5	16	20	19	3	4	7	6	22	19	13	7	17
MELO3C002080.2	peptidyl-tRNA hydrolase, chloroplastic	1307	131.51	156.04	212.75	237.67	153.05	185.27	184.3	190.51	163.42	148.33	87.72	126.31	146.98	132.11	150.95	178.87	184.49	173.04	243.37	149.46	252.44	114.02	221.37	143.51	97.61	113.75	121.75	145.14	183.68	155.68	149.12	164.95	154.63	172.65	185.05	228.15
MELO3C002081.2	DENN domain and WD repeat-containing protein SCD1	3928	2614.49	2181.96	2131.25	1295.33	1550.95	1232.73	1473.7	1497.49	1365.58	1629.67	1526.28	1493.69	2003.02	1811.89	2014.05	2311.13	2131.51	1778.96	1900.63	2019.54	1377.56	1279.98	2297.63	1490.49	1345.39	1693.25	2907.25	2268.86	2684.32	1838.32	2513.88	3077.05	1506.37	1969.35	2295.95	2785.85
MELO3C002082.2	Aspartic proteinase Asp1	2114	1356.51	1343.11	1443	579.3	993.9	731.94	845.34	725	875.32	1153.35	661.16	990	1784.94	1433.53	1926.74	1026.37	1049.61	950.13	2187.18	1548.88	1503.9	279	407	386.21	400.15	511.21	455.68	1286.98	1688.18	1269	1243	2230.97	1055.73	775.19	810.82	1114.52
MELO3C002083.2	Bowman-Birk type bran trypsin inhibitor	869	0	0	0	0	1	1	2	3	2	1	0	1	2	0	5	0	0	0	1	2	2	5	10	13	0	6	24	0	1	4	3	2	0	3	1	7
MELO3C002084.2	Protein NEGATIVE REGULATOR OF RESISTANCE	459	16	26	45	4	37	1	5	4	2	135	92	65	399	241	522	6	4	7	65	35	39	13	36	20	4	6	12	11	9	14	62	275	73	41	59	61
MELO3C002085.2	ethylene-responsive transcription factor ERF071	2124	1255	973	1035	1898	2067	2015	3228	3773	3756	2049	1498	1488	1452	1267	1533	1811	1895	1623	1657	1239	787	1449	2169	1760	1807	2480	2103	1771	2250	1537	1529	1833	1364	1573	1748	2081
MELO3C002086.2	NADH dehydrogenase [ubiquinone] 1 beta subcomplex subunit 10-B	674	2018	2122	2307	776	796	845	797	751	804	1166	1075	1023	2105	1602	1984	1302	1238	1035	3810	1980	3597	801	1153	749	711	961	1302	1576	2178	1600	1763	1615	1701	1409	1498	1783
MELO3C002087.2	cleavage stimulating factor 64-like	1747	401	411	468	368	414	423	428	369	378	381	299	365	486	364	484	495	428	427	579	398	504	354	415	359	320	386	480	431	517	374	427	693	379	362	426	579
MELO3C002088.2	C2 domain-containing family protein	3027	80	55	75	40	47	30	24	29	43	41	58	35	89	71	92	39	58	42	122	85	62	73	125	42	68	57	135	71	72	64	94	108	92	52	63	77
MELO3C002089.2	transcription factor BEE 3-like	1163	0	0	0	0	0	0	0	0	0	0	2	0	0	0	0	0	0	0	1	0	1	0	0	1	0	0	0	0	0	0	0	0	0	0	1	0
MELO3C002090.2	transcription factor MYB108-like	1227	15	22	8	0	11	3	1	6	7	17	18	29	19	22	14	6	3	1	79	40	47	43	64	18	43	40	315	7	4	1	14	10	18	30	23	17
MELO3C002091.2	40S ribosomal protein S7	1099	2289	2484	2682	2292	2497	2570	3033	3429	3111	2405	1956	1806	2555	2322	2685	2234	2329	2030	3592	2296	2717	1709	2224	1416	1693	2228	2252	1940	2540	1834	2149	2597	2034	2387	2326	2855
MELO3C002092.2	Receptor-like kinase	1842	249	254.78	348	54	112.38	76	70	89.14	99	153	126	120	275	215	247.26	168	160	144	412.25	217	359.09	27	56	17	34	40.15	75.17	252.48	273	203.75	322.02	512	326.31	184	156.18	183.21
MELO3C002093.2	AMSH-like ubiquitin thioesterase 1	2401	1146	1270.22	1436	709	803.62	726	772	862.86	831	866	775	712	925	918	1173.74	885	876	825	2400.75	1116	1948.91	941	1359	884	709	853.85	1113.83	1304.52	1614	1040.25	1209.98	1447	1191.69	1047	1110.82	1201.79
MELO3C002094.2	Copper-binding periplasmic protein	900	0	0	0	0	0	0	0	0	0	0	0	0	0	0	0	0	0	0	0	0	0	0	0	0	0	0	0	1	0	0	0	0	0	0	0	0
MELO3C002095.2	Unknown protein	1011	55	66	70	77	71	86	105	110	83	68	49	60	64	70	88	65	60	63	100	49	53	27	50	20	31	38	39	55	64	43	56	47	36	63	60	74
MELO3C002096.2	AP-3 complex subunit delta	3203	499	601	591	420	530	466	369	416	426	455	426	385	536	504	522	412	431	376	820	501	659	397	499	403	284	355	450	461	589	414	484	523	547	528	469	567
MELO3C002097.2	Core-2/I-branching beta-1,6-N-acetylglucosaminyltransferase family protein	1438	0	0	0	3	0	0	0	0	0	0	0	1	0	1	0	0	0	0	2	0	3	0	0	0	0	0	0	0	0	1	1	1	0	2	0	1
MELO3C002098.2	Core-2/I-branching beta-1,6-N-acetylglucosaminyltransferase family protein, putative	1352	39	32	35	6	16	5	15	6	20	4	12	14	21	28	18	10	5	6	39	59	28	9	3	4	0	1	0	36	46	40	3	10	22	9	0	28
MELO3C002099.2	Calmodulin binding protein-like, putative	2117	2740	2834	2938	3523	4841	4029	2811	3259	3026	2355	2394	2005	5316	4821	5473	3907	4074	3308	5188	2568	4045	3193	4610	4301	1987	2462	3053	4282	4674	3348	3701	3139	4341	4219	4115	5021
MELO3C002100.2	Receptor-like kinase, putative	1035	1	0	1	0	0	0	0	0	0	0	0	0	4	1	3	2	1	0	0	0	0	0	0	0	0	0	2	1	0	0	0	2	2	0	1	0
MELO3C002101.2	Receptor-like kinase	1533	14.17	31.83	42.03	3	13.05	7.3	13.45	15.7	5.02	7.52	2.11	8.5	16.91	6.7	27.23	25.43	4.35	11.03	25.71	20.56	31.38	3	6.55	3.69	4	9	1	15.78	10.17	10.1	29.58	6.69	24.71	13.36	7.14	12.94
MELO3C002102.2	Receptor-like kinase	2118	17	3	17	16	6	11	17	34	30	9	5	14	31	15	13	14	14	20	20	14	9	7	13	9	11	11	27	22	19.31	6	10	3	12	23	12	10
MELO3C002103.2	Receptor-like kinase	2115	41.5	31.4	63.99	21	44	48.47	34	39	52.27	19	22.02	28	60.01	65	55.26	28.02	42	18	53.39	50.38	57	21.16	19.22	11.26	36.31	39.87	54.22	49.36	42.71	41	30.08	36	31.98	37	32.07	52.34
MELO3C002104.2	Receptor-like kinase	861	68.52	90.66	105.3	45.58	54.26	51.75	72.64	64.71	76.47	63.82	43.18	49.53	65.32	70.7	56.52	73.38	107.07	56.42	167.2	89.49	134.98	52.45	74.63	43.55	104.75	139.18	108.01	68.38	90.34	48.32	76.36	51.21	67.57	57.36	75.53	108.46
MELO3C002105.2	LEAF RUST 10 DISEASE-RESISTANCE LOCUS RECEPTOR-LIKE PROTEIN KINASE-like 1.2 isoform X2	3618	540.98	576.94	548.72	178.42	289.74	177.78	214.36	229.29	231.26	207.18	144.79	225.47	309.67	235.3	351.22	281.6	195.93	245.58	1061.41	605.13	958.02	680.36	933.16	358.19	728.94	954.95	2273.77	456.26	452.64	396.68	530.56	555.79	514.45	284.64	324.4	418.2
MELO3C002106.2	Kinesin-like protein	3018	190	173	209	3	1	0	3	1	1	6	2	13	55	38	37	8	4	3	162	120	124	12	14	9	4	8	54	41	31	12	40	27	42	37	63	44
MELO3C002107.2	Reticulon-like protein	868	67	58	52	0	1	2	0	1	1	0	3	1	40	36	46	1	0	4	44	27	36	1	2	0	1	0	4	33	4	5	5	0	8	2	3	14
MELO3C002108.2	Unknown protein	410	5	11	7	1	0	0	0	0	1	0	0	0	0	4	1	1	0	1	26	5	12	0	0	0	0	0	0	5	3	3	0	2	1	1	1	2
MELO3C002109.2	Ribosomal protein S24/S35, mitochondrial	665	120	133	169	92	109	72	104	97	86	93	70	72	124	71	88	92	119	67	198	112	188	35	56	33	47	55	110	115	120	75	86	110	101	96	82	134
MELO3C002110.2	E3 ubiquitin-protein ligase MBR2 isoform X2	1779	444	461	494	232	246	243	212	216	218	169	171	164	349	335	401	264	221	220	669.07	351	531	219	263	158	214	247	404	314	378	260	262	248	277	263	283	357
MELO3C002111.2	Alpha/beta hydrolase family protein	2091	56	52	74	14	32	11	19	25	25	94	98	86	45	49	94	91	68	87	399.93	250	333	55	113	89	52	55	57	38	73	52	166	105	130	139	171	185
MELO3C002112.2	UDP-N-acetylglucosamine--N-acetylmuramyl- (Pentapeptide) pyrophosphoryl-undecaprenol N-acetylglucosamine transferase	1989	106	139	133	35	30	22	16	30	23	44	38	32	80	61	50	75	84	77	216	134	192	42	84	48	78	74	128	60	76	62	109	48	86	88	87	113
MELO3C002114.2	Transmembrane protein, putative	1458	1	0	3	0	0	0	0	0	2	2	1	0	2	0	5	0	1	0	2	8	5	2	3	0	0	0	2	0	0	0	3	2	1	0	0	1
MELO3C002115.2	Poly(A) polymerase	2690	2463.54	2412.64	2649.2	4593.3	3955.6	4311.91	4708.81	5752.35	4934.69	3112.66	2997.17	2865.54	2998.22	2634.82	3109.76	3442.13	3560.54	3350.01	4219.08	3022.49	2964.94	4332.3	6187.2	4709.26	4235.35	5398.81	4783.29	3839.5	4911.96	3332.94	4044.63	3640.48	3244.79	3314.76	3841.65	4096.17
MELO3C002116.2	Unknown protein	631	232.46	253.36	256.8	253.7	275.4	255.09	293.19	351.65	291.31	286.34	222.83	206.46	282.78	237.18	301.24	233.87	220.46	234.99	269.92	318.51	222.06	201.7	368.8	228.74	230.65	342.19	290.71	324.5	434.04	305.06	315.37	288.52	168.21	197.24	245.35	304.83
MELO3C002117.2	T-complex protein 1 subunit delta	2077	2985	2775	2991	1341	1447	1435	1810	1888	1728	2097	1774	1755	1901	1676	1946	2253	2193	1768	3317	2509	2421	1183	1964	1161	1563	2036	2454	1940	2599	1950	2342	2391	1592	1989	2164	2445
MELO3C002118.2	Elongation factor 1 alpha	2159	5978	6238	6189	4159	4002	4104	3997	4521	4314	3821	3536	3328	5109	4616	5254	4552	4613	4136	9197	5765	7393	3861	5567	3585	3354	4034	5854	5664	7125	4981	5691	5473	5176	5358	5467	6533
MELO3C002119.2	Chaperone protein DnaJ	1014	18	28	30	16	26	27	5	16	5	34	23	39	65	53	82	41	44	38	168	111	178	38	57	53	39	53	49	68	66	38	27	26	32	98	60	107
MELO3C002120.2	pre-mRNA-splicing factor SPF27 homolog	1210	916	873	998	795	838	783	908	995	987	858	725	694	974	846	1059	930	904	836	1453	928	913	733	960	728	786	900	902	1056	1291	957	1127	1582	1005	815	936	1011
MELO3C002121.2	exonuclease 1	1928	126	128	129	152	174	122	157	189	206	130	96	90	150	133	146	130	168	152	186	101	146	99	156	94	87	164	103	117	159	97	140	214	131	128	140	165
MELO3C002122.2	Beta-glucosidase, putative	1796	4	11	8	1	0	3	0	3	0	3	8	3	7	1	4	3	7	3	36	15	32	11	19	23	6	10	5	3	2	2	20	3	5	5	7	9
MELO3C002123.2	Laccase	1790	7	1	2	0	1	2	1.4	0	1	2	0	1	2	5	1	2	3	2	11	2	4	1	9	4	0	3	3	0	1	0	9	0	4.33	9	2	6
MELO3C002124.2	Mitogen-activated protein kinase	2065	32	49	25	1	6	1	8	1	2	12	9	7	17	22	35	11	9	15	78	55	35	3	3	3	1	0	8	16	27	27	8	22	11	7	6	4
MELO3C002125.2	serine/threonine-protein kinase EDR1 isoform X1	4069	1591	1192	1194	1088	1303	1094	1318	1322	1318	1234	1029	1000	1490	1333	1563	1108	1091	970	1433	1324	1045	671	1117	732	1100	1337	1877	1506	1993	1340	1274	1373	884	1016	1194	1461
MELO3C002126.2	Peptidylprolyl isomerase	1149	100	119	142	25	53	52	43	27	46	78	49	82	148	150	163	138	133	125	560	278	412	23	45	34	25	31	22	170	238	139	90	101	103	123	90	154
MELO3C002127.2	3-oxo-5-alpha-steroid 4-dehydrogenase (DUF1295)	1294	690	781	777	483	450	527	365	475	381	455	396	365	552	444	554	456	489	463	1001	583	793	380	483	315	258	411	531	705	794	586	540	488	491	557	488	634
MELO3C002128.2	Thaumatin	1334	1	1	5	0	1	0	0	0	0	3	3	3	2	0	2	1	1	1	2	0	1	0	1	0	1	1	0	0	0	0	3	3	6	0	0	6
MELO3C002129.2	WUSCHEL-related homeobox 1-like	1412	0	0	0	0	0	0	0	1	1	0	0	0	2	0	0	0	0	0	0	0	0	0	0	0	0	0	0	0	0	0	0	1	0	0	0	1
MELO3C002130.2	tubulin beta chain-like	2501	0	1	0	0	0	0	0	0	0	0	0	0	1	0	0	0	1	2	0	4	0	0	3	0	1	2	0	0	0	0	0	0	0	0	0	0
MELO3C002131.2	Phosphoethanolamine n-methyltransferase, putative	2032	21	16	8	0	8	4	7	6	3	0	0	3	2	11	14	3	4	8	22	21	23	9	7	0	0	3	16	10	9	13	3	14	3	1	3	3
MELO3C002132.2	Auxin efflux carrier component	3085	0	0	0	0	0	0	0	0	0	0	0	0	0	0	0	0	0	1	0	0	0	0	0	0	0	0	2	0	0	0	3	1	0	2	0	1
MELO3C002133.2	C2 domain-containing protein	745	4	1	2	2	2	3	0	0	6	0	0	1	3	2	3	4	0	2	2	2	6	3	2	1	2	0	3	0	4	1	1	0	1	6	3	1
MELO3C002134.2	protection of telomeres protein 1a-like isoform X1	1946	445	386	422	489	539	584	507	618	513	394	312	348	511	477	486	426	450	416	741	402	587	317	442	342	191	239	384	471	668	422	369	316	319	455	450	533
MELO3C002135.2	ERAD-associated E3 ubiquitin-protein ligase component HRD3A	2536	1469	1442	1586	948	1066	951	1249	1015	913	1198	965	1023	1395	1292	1448	1166	1088	1066	1918	1355	1230	721	1055	709	667	726	1100	1537	1952	1371	1432	1441	1108	1163	1254	1461
MELO3C002137.2	BnaA06g03740D protein	1370	284	379	359	89	106	98	143	133	157	169	118	162	198	199	268	195	151	133	405	296	386	9	19	24	20	26	28	237	372	244	143	174	153	143	175	194
MELO3C002138.2	Pseudouridine synthase, catalytic domain-containing protein	1092	307.33	315.37	335.48	161.74	85.41	174.4	122.5	83.66	100.3	188.85	127.1	191.84	251.78	197.67	237.75	225.39	221.08	156.84	449.84	217.89	320.69	100.62	175.28	104.93	167.51	200.48	383.95	304.65	403.16	300.52	186.29	134.97	253.19	194.2	206.01	270.63
MELO3C002139.2	SURF1-like protein	1440	253	295	310	105	141	135	170	143	193	208	183	168	251	195	245	179	185	143	376	212	276	123	209	110	102	148	283	235	334	239	182	262	203	224	201	265
MELO3C002140.2	Kinase family protein	2420	6	5	9	2	0	0	0	0	0	4	2	0	3	11	4	5	2	10	20	10	8	0	2	0	0	1	0	0	4	5	1	2	1	2	4	7
MELO3C002141.2	Lipid transfer protein	824	0	0	0	0	0	0	0	0	0	0	0	0	0	0	0	0	0	0	0	0	0	0	0	0	0	0	0	0	0	0	0	0	0	0	0	0
MELO3C002142.2	ABC transporter G family member 17-like	2620	0	0	0	0	0	0	0	0	0	0	1	0	0	0	0	0	0	0	0	0	0	0	0	0	0	0	0	0	0	0	0	0	0	0	1	1
MELO3C002143.2	Protein TIFY 6B	1458	77	111	116	141	128	107	72	71	80	85	151	88	142	138	171	67	80	106	140	105	89	234	322	162	152	194	211	95	121	101	274	144	212	149	175	167
MELO3C002144.2	Receptor-like kinase 1	2718	765	692	718	109	170	176	175	181	189	217	201	177	525	441	511	364	292	170	582	430	318	23	27	36	55	83	49	334	416	287	338	521	278	233	288	454
MELO3C002145.2	cell division cycle-associated protein 7-like	1458	17	18	27	0	0	0	0	0	0	0	0	0	6	3	8	7	0	3	7	3	5	0	0	0	0	0	0	0	1	1	0	0	1	0	0	5
MELO3C002146.2	RNA helicase	2378	326	321	357	323	298	329	362	400	389	280	231	242	325	309	346	327	302	290	528	305	352	394	477	289	287	302	393	328	390	263	382	371	344	301	330	409
MELO3C002147.2	At1g67920	734	288	312	358	395	365	431	341	427	371	305	341	291	264	212	284	504	476	453	622	323	936	736	1018	819	578	727	781	439	565	395	360	208	306	522	525	639
MELO3C002148.2	NF-X1-type zinc finger protein NFXL1	4040	1540	1219	1079	2901	3023	2613	3354	3476	3346	2151	1586	1702	1969	1689	1934	2046	1999	1929	1312	1339	726	1824	2850	2268	2049	2798	1942	1897	2423	1816	2013	2015	1543	1719	2053	2324
MELO3C002149.2	Dihydropyrimidine dehydrogenase	1889	4715	5147	5304	2268	2698	2256	1631	1774	1832	2647	2360	2320	4698	3950	4799	2688	2580	2475	6265	4316	5282	1451	2138	1506	1590	1815	1786	3879	5182	3225	3790	3032	3232	3546	3661	4067
MELO3C002150.2	mitogen-activated protein kinase kinase 9	1270	472	380	404	639	1062	961	332	483	438	580	813	582	1179	1071	1113	222	229	229	984	578	694	427	716	914	355	404	678	896	945	769	171	270	340	490	323	388
MELO3C002151.2	B-cell receptor-associated 31-like	845	1399.18	1724.53	1712.64	619.09	935.5	795.76	1122.9	930.52	1099.94	855.2	671.53	718.01	1436.17	1221.74	1346.29	1099.53	1160.66	999.86	2626.09	1522.3	2813.64	382.28	536.63	425.89	461.28	636.1	734.68	1201.99	1403.78	1061.94	1188.47	1305.41	1229.31	1209.7	1228	1558.62
MELO3C002152.2	UV-B-induced protein At3g17800, chloroplastic	2157	1315.82	1261.47	1469.36	1430.91	1457.5	1551.24	1103.1	1166.48	1124.06	1241.8	1434.47	1116.99	1593.83	1330.26	1563.71	1561.47	1454.34	1416.14	3166.91	1684.7	2677.36	1576.72	2007.37	1344.11	1041.72	1064.9	1710.32	1468.01	1839.22	1223.06	1768.53	1318.59	1689.69	2337.3	2064	2335.38
MELO3C002153.2	transcription repressor KAN1-like isoform X1	1552	16	18	22	24	21	16	25	28	21	10	32	26	59	54	47	19	11	37	22	28	24	46	70	25	68	53	50	16	17	13	44	18	47	28	25	21
MELO3C002154.2	Monoglyceride lipase	2043	107	110	143	129	132	137	199	262	178	158	141	139	100	130	103	198	195	236	537	282	474	359	515	279	152	173	320	99	119	105	179	62	132	221	199	226
MELO3C002155.2	Zinc finger family protein	1309	1	0	3	0	1	0	2	0	1	3	0	0	2	2	3	1	0	3	3	1	2	0	1	2	2	0	0	1	1	4	0	0	1	0	0	0
MELO3C002156.2	AT-rich interactive domain-containing protein 1A	1463	450	446	457	295	225	340	274	256	262	301	227	266	410	352	438	417	435	385	723	455	541	195	369	224	246	270	295	426	581	377	322	349	366	424	412	467
MELO3C002157.2	zinc-finger homeodomain protein 9-like	998	0	0	0	0	0	0	0	0	0	0	0	0	0	0	1	0	0	0	0	0	0	0	0	0	0	0	0	0	0	0	0	0	0	1	0	0
MELO3C002158.2	protein NRDE2 homolog isoform X1	3880	978	1036	1005	685	542	683	664	706	632	633	650	612	807	690	783	805	752	779	1489	977	1034	635	1007	628	514	645	720	863	1201	784	813	577	675	867	973	1133
MELO3C002159.2	Nascent polypeptide-associated complex subunit beta	1032	2118	2233	2542	1094	1278	1223	1411	1461	1446	1519	1324	1193	1907	1535	1937	1179	1270	1125	3603	1881	3360	1022	1387	1008	1147	1353	1599	1711	2132	1496	1664	2069	1762	1458	1458	1715
MELO3C002160.2	ARF-GAP domain 15	1327	30	36	38	9	14	28	10	39	12	11	18	8	14	18	14	20	17	18	68	27	72	42	46	18	20	37	40	10	12	9	36	16	21	31	34	33
MELO3C002161.2	SufE-like protein 1, chloroplastic/mitochondrial	864	29	26	30	1	5	1	5	3	1	7	10	1	15	11	17	5	9	4	38	11	51	8	5	3	1	3	9	8	9	6	6	8	6	10	5	8
MELO3C002162.2	E3 ubiquitin-protein ligase RING1-like	716	3	3	2	1	1	1	2	0	0	5	2	1	0	5	3	0	0	1	2	1	2	0	3	0	1	0	0	0	2	0	0	0	0	2	0	6
MELO3C002163.2	E3 ubiquitin-protein ligase RING1-like	1636	1046	1111	1151	825	958	962	1053	1095	1091	905	736	768	1166	963	1143	854	905	793	1583	1032	1164	798	1082	794	703	913	1028	1140	1542	1031	1087	1106	846	958	947	1333
MELO3C002164.2	Peptidoglycan-binding LysM domain protein, putative	3253	702.23	791.22	871.76	510.81	485.29	521.37	480.35	527.34	549.61	698.82	601.37	653.56	927.34	736.44	864.76	559.03	522.74	544.27	1496.99	647.08	1365.06	404.27	592.63	397.36	383.79	401.92	475.21	896.4	1065.68	747.73	1356.77	1932.13	1414.64	743.77	718.41	904.22
MELO3C002165.2	dolichyl-diphosphooligosaccharide--protein glycosyltransferase subunit STT3B	2773	3469.77	3598.78	3976.24	1344.19	1748.71	1603.63	2073.65	1917.66	2059.39	2147.18	1713.63	1761.44	2464.66	2202.56	2449.24	2256.97	2126.26	1872.73	4330.01	2938.92	3113.94	1377.73	1989.37	1422.64	1391.21	1653.08	1982.79	2330.6	3189.32	2278.27	2661.23	3034.87	2224.36	2057.23	2247.59	2767.78
MELO3C002167.2	Succinate--CoA ligase [ADP-forming] subunit alpha, mitochondrial	1668	3194	3190	3359	1242	1541	1319	1278	1147	1343	1657	1532	1388	2409	2195	2493	1614	1698	1531	3301	2499	2567	1430	2041	1268	1422	1682	2616	2068	2826	1889	2533	2661	1899	2079	2051	2527
MELO3C002168.2	DNA-binding protein RHL1 isoform X2	1837	1228	1178	1230	818	639	764	815	938	908	865	749	694	1120	998	1208	1184	1078	1037	2066	1361	1553	461	864	534	538	676	594	1358	1632	1091	1110	1235	1095	995	1017	1303
MELO3C002170.2	aldo-keto reductase family 4 member C9-like	1343	0	0	0	0	2	0	0	0	0	0	0	0	1	0	0	0	0	0	1	0	0	2	0	0	0	0	0	0	0	0	2	1	0	0	0	0
MELO3C002171.2	LOW QUALITY PROTEIN: probable metal-nicotianamine transporter YSL5	2697	277	333	335	96	159	113	168	161	152	178	123	122	322	290	346	178	163	176	273	302	215	92	230	92	115	103	251	229	253	219	412	1719	259	183	159	187
MELO3C002172.2	DNA-directed RNA polymerases I, II, and III subunit RPABC4	3364	31	13	24	4	10	5	19	15	22	17	4	17	32	30	50	18	16	15	20	36	3	4	1	2	3	3	5	14	6	10	6	40	9	15	8	15
MELO3C002173.2	DNA-directed RNA polymerases II, IV and V subunit 12	719	258.68	299.18	362.42	106.63	127.83	122.07	217.36	212.54	184.75	214.6	168.84	129.45	292.18	216.41	259.22	257.28	228.74	228.24	481.56	239.06	547.29	87.91	152.82	111.77	129.08	165.22	136.01	194.03	177.24	178.55	245.42	274.15	245.03	294.05	238.62	364.18
MELO3C002174.2	GEM-like protein 4	1346	685	824	890	770	1083	1007	2550	2624	2382	1122	862	901	990	904	979	874	1043	868	1498	819	1081	1052	1263	1322	1165	1451	1361	949	1203	861	955	1111	976	988	1050	1247
MELO3C002175.2	Kunitz trypsin inhibitor	869	507	536	616	2844	3835	3949	48806	40504	47491	27703	22856	16947	7297	5957	7616	1269	1023	2850	996	744	711	14633	19699	18589	21577	23123	16335	6921	11525	8581	13224	9363	7943	2061	2933	2254
MELO3C002176.2	miraculin-like	782	0	0	0	0	0	0	1	1	0	0	0	0	0	0	0	0	0	0	0	0	0	0	0	0	0	0	0	0	0	0	0	0	0	0	0	0
MELO3C002177.2	Kunitz trypsin inhibitor	757	7	1	2	1	2	0	13	25	13	20	17	7	2	2	1	1	2	3	10	9	3	9	13	4	13	18	50	1	5	1	17	4	8	3	6	4
MELO3C002178.2	CDT1-like protein a, chloroplastic	1809	80	97	99	15	30	30	38	28	32	47	46	59	58	41	62	51	55	45	129	73	102	14	31	21	32	19	35	52	52	31	70	88	56	40	33	44
MELO3C002179.2	Endosomal targeting BRO1-like domain-containing protein	1823	1050	1058	1038	516	620	483	564	643	663	427	382	445	746	644	808	672	625	541	1495	851	1065	433	541	329	528	553	910	1161	1399	1031	626	989	708	507	459	677
MELO3C002180.2	mRNA splicing factor, Cwf18	630	573.97	622.76	758.94	412.1	339.07	446.05	288.09	292.06	320.94	545.23	390.84	412.76	518.93	514.89	503.98	442.7	463.47	406.63	964.26	530.67	567.33	592.38	865.81	571.64	554.03	696.93	780.76	558.69	734.6	492.04	761.29	577.84	600.55	532.07	594.49	615.68
MELO3C002181.2	sm-like protein LSM8	948	722.03	909.24	948.06	614.9	714.93	622.95	663.91	861.94	761.06	572.77	674.16	523.24	871.07	791.11	909.02	645.3	594.53	579.37	1372.74	759.33	1294.67	619.62	729.19	599.36	517.97	598.07	665.24	771.31	1044.4	710.96	808.71	731.16	751.45	797.93	754.51	830.32
MELO3C002182.2	serine/threonine-protein kinase RIO1-like	2240	999	884	836	1244	1293	1274	1619	1762	1652	1238	1003	932	1080	983	1110	1250	1152	966	1161	992	718	1297	1846	1225	1197	1526	1676	1098	1295	994	1750	2584	1379	1168	1244	1476
MELO3C002183.2	Aquaporin-like protein	1602	68.66	73.13	65.22	273.42	239.77	239.67	248.78	261.06	260.95	120.03	105.22	90.01	94.51	65.72	87.79	110.72	115.72	115.06	97.85	75.61	88.18	40.47	92.83	61.71	55.26	102.37	52.91	63.31	72.82	61.54	97.27	94.42	80.01	132.57	70.6	127.04
MELO3C002184.2	Ser/thr phosphatase family protein	3406	72.34	88.87	95.78	37.58	49.23	29.33	27.22	52.94	41.05	31.97	28.78	13.99	37.49	36.28	40.21	41.28	63.28	43.94	100.15	82.39	76.82	12.53	40.17	13.29	24.74	20.63	19.09	31.69	33.18	35.46	40.73	38.58	31.99	46.43	29.4	48.96
MELO3C002185.2	Pentatricopeptide repeat-containing protein	883	52	30	53	39	14	19	25	23	20	35	21	49	21	21	17	33	19	39	50	29	13	19	38	33	17	30	29	39	33	27	32	23	27	18	37	35
MELO3C002186.2	Testis-expressed sequence 2 protein	3431	777	790	949	635	592	618	691	708	695	571	465	442	886	809	959	610	616	583	1272	786	818	533	736	488	440	547	652	866	1115	734	736	864	770	697	664	852
MELO3C002187.2	Plant/protein (DUF789)	1770	515	500	458	505	312	476	853	863	879	540	354	498	943	860	920	500	414	456	794	684	618	238	408	360	242	308	214	783	1135	775	651	846	528	583	566	733
MELO3C002188.2	ABC transporter G family member	2460	53	66	49	19	21	21	8	14	24	13	3	11	25	32	40	36	19	27	77	55	62	11	19	5	3	8	5	15	23	19	27	45	20	30	31	24
MELO3C002189.2	Alcohol dehydrogenase family protein	1586	122	95	108	45	48	50	75	78	63	77	52	55	66	57	75	79	96	70	166	95	143	73	78	70	52	77	125	98	121	95	87	77	87	61	73	104
MELO3C002190.2	Protein DETOXIFICATION	1944	1	1	1	0	0	0	0	0	0	4	0	0	0	1	0	1	0	0	3	3	6	0	0	0	0	0	0	0	0	0	1	0	0	1	0	0
MELO3C002191.2	Short-chain dehydrogenase/reductase	1118	0	0	0	0	0	0	0	0	0	0	0	0	0	0	0	0	0	0	0	0	0	0	0	0	0	0	0	0	0	0	0	0	0	0	0	0
MELO3C002192.2	Cytochrome P450	1789	0	0	0	0	0	0	0	0	0	0	0	0	0	0	0	0	0	0	0	0	0	0	0	0	0	0	0	0	0	0	0	0	0	0	0	0
MELO3C002193.2	BAHD acyltransferase At5g47980-like	1607	0	0	0	0	0	0	0	0	0	0	0	0	0	0	0	0	0	0	0	0	0	0	0	0	0	0	0	0	0	0	0	0	0	0	0	0
MELO3C002194.2	Plant/F12B17-70 protein	1566	103	66	90	45	48	47	45	60	50	63	42	43	69	62	90	71	64	50	147	80	126	51	70	44	45	50	70	67	100	60	44	74	61	54	60	77
MELO3C002196.2	glucuronoxylan 4-O-methyltransferase 1	867	0	0	0	0	0	0	0	0	0	0	0	0	0	0	0	0	0	0	0	0	0	0	0	0	0	0	0	0	0	0	0	0	0	0	0	0
MELO3C002197.2	transcription factor PRE3-like	482	0	0	0	0	0	0	0	0	0	0	0	0	0	0	0	0	0	0	0	0	0	0	0	0	0	0	0	0	0	0	0	0	0	0	0	0
MELO3C002198.2	protein kinase 2B, chloroplastic-like	1791	292	272	315	474	506	625	474	666	542	371	295	389	433	401	490	460	409	421	638	370	613	327	469	266	374	422	462	425	564	357	330	315	381	486	439	543
MELO3C002199.2	E3 ubiquitin-protein ligase	721	25	7	19	32	30	31	27	38	33	25	24	22	17	28	36	22	22	24	26	16	37	7	31	13	18	18	21	20	23	21	26	22	22	40	19	34
MELO3C002200.2	ABC transporter A family protein	3305	172	218	183	96	220	149	123	124	122	121	103	124	253	180	291	247	222	210	356	301	216	103	167	84	71	88	138	148	119	118	244	298	140	207	206	267
MELO3C002201.2	Protein IQ-DOMAIN 31	2590	1175	1135	1190	880	831	838	1039	1246	1123	844	665	717	1445	1272	1496	1279	1161	932	1403	984	938	487	752	547	570	756	549	1146	1484	980	1379	1772	1161	1134	1152	1672
MELO3C002202.2	WRKY transcription factor, putative	2354	0	0	0	0	0	0	0	0	0	0	0	0	0	0	0	0	0	0	0	1	0	2	1	0	0	0	47	0	0	0	0	0	0	0	0	1
MELO3C002203.2	Aldehyde dehydrogenase	2478	3142.5	3230.5	3530.62	2760.46	2875.73	2674.76	2612.11	2604.05	2797.14	3036.98	2677.03	2791.71	3889.64	3341.58	3795.88	2589.17	2675.43	2489.04	5229.6	3145.35	4187.84	2252.53	3552.29	2508.4	2248.75	2862.18	3142.74	3763.46	4677.85	3244.72	3505.62	3697.66	3416.67	2921.76	2939.31	3351.49
MELO3C002204.2	p-loop containing nucleoside triphosphate hydrolases superfamily protein, putative isoform 1	2918	877.5	891.5	824.38	560.54	535.27	526.24	709.89	771.95	728.86	456.02	379.97	405.29	860.36	761.42	778.12	655.83	783.57	599.96	1259.4	819.65	935.16	435.47	714.71	444.6	372.25	539.82	668.26	683.54	882.15	590.28	516.38	638.34	503.33	602.24	788.69	900.51
MELO3C002205.2	pectate lyase-like	1742	5	0	2	0	1	0	2	1	9	1	1	0	0	2	0	0	2	2	2	9	2	0	1	1	0	1	0	3	0	1	0	2	0	1	0	1
MELO3C002206.2	C2 domain-containing family protein	3298	75	44	43	47	125	86	91	87	83	100	39	63	121	109	144	40	47	39	47	57	15	29	18	31	37	39	78	63	95	77	109	364	65	37	37	62
MELO3C002207.2	BnaA06g22250D protein	492	10	5	5	3	7	8	4	0	11	19	7	11	16	5	5	10	4	6	33	17	40	2	5	2	2	2	4	9	16	7	9	15	13	10	9	7
MELO3C002208.2	DUF1118-domain-containing protein	1088	190	185	196	408	784	677	819	672	902	524	178	299	781	562	680	461	442	430	259	240	201	78	137	112	164	199	180	494	523	449	126	325	101	345	210	391
MELO3C002209.2	Homeobox leucine zipper family protein	1724	3246	3216	3476	3356	4629	4215	4639	4742	5237	2068	1179	1810	4552	3830	4666	3006	3103	2759	3899	2356	3003	557	924	851	988	1255	972	3010	3905	3210	1576	2518	1531	2739	2461	3604
MELO3C002210.2	HPP	1336	56	31	34	5	22	20	3	8	10	4	5	0	22	20	27	23	13	11	14	21	12	1	4	0	2	1	1	17	11	10	32	10	20	27	27	45
MELO3C002211.2	Receptor-like protein kinase	2150	2	0	2	0	0	0	2	0	0	0	0	0	0	3	1	1	3	1	1	1	1	1	2	0	1	0	0	2	0	0	2	1	1	1	0	0
MELO3C002212.2	protein NRT1/ PTR FAMILY 2.8	2098	7	0	4	2	2	3	1	0	0	0	0	2	3	3	0	7	0	1	5	3	0	0	0	0	0	0	0	0	0	0	1	0	1	1	1	7
MELO3C002213.2	Plasma membrane ATPase	3544	608	534	508	287	357	351	432	461	389	386	264	322	519	374	498	475	405	374	791	579	562	270	362	287	324	404	317	314	430	356	367	480	324	385	414	466
MELO3C002214.2	dnaJ homolog subfamily B member 13	1841	58	54	50	50	144	103	60	67	82	59	47	56	79	85	88	37	56	54	76	56	38	59	93	73	38	29	66	56	64	37	82	99	70	61	65	72
MELO3C002215.2	Calcium-dependent protein kinase	2314	1044	1022	984.96	681	866	774	1116	1180	1112	1034	953	903	1024	859	910	983	967	860	1032	1110	683	1031	1498	979	1159.99	1299	1764	1014	1190	965	1398	1669	843	948	1149	1317
MELO3C002216.2	MLO-like protein	1020	100	89.36	81.04	63	64	50	56	91	78	82	52	83	64.75	71	68	159.09	140	169	111	106	61	25	55.57	35	41	63	72	47	82	37.24	83	56	45	104	107	137
MELO3C002218.2	WW domain-binding protein 11 isoform X1	2398	1369	1512	1557	1131	1170	1163	1110	1151	1162	1205	1087	1089	1583	1369	1540	1247	1094	1143	2299	1456	2085	1352	2041	1334	1013	1233	1545	1385	1847	1310	1601	1621	1647	1378	1486	1870
MELO3C002219.2	HIPL1 protein-like isoform X1	2789	114	115	124	183	154	176	192	202	201	165	133	152	346	273	344	200	145	128	183	109	148	105	193	137	161	195	192	124	154	111	206	156	154	184	228	245
MELO3C002220.2	AAA-ATPase At3g28580-like	1821	289	287	351	125	156	135	133	117	122	145	121	124	504	434	621	98	78	95	176	164	149	21	40	39	37	53	37	117	101	106	81	203	104	77	86	104
MELO3C002221.2	AAA-ATPase At3g28580-like	1539	14	16	15	2	8	3	4	4	2	1	0	3	8	10	13	1	0	3	6	4	6	1	0	1	0	0	1	4	0	2	2	0	5	7	2	3
MELO3C002222.2	AAA-ATPase At3g28580-like	2259	2612	2947	3184	1019	1875	1104	559	925	562	1076	1209	1217	4960	4351	4798	1365	1284	1760	5684	2653	4873	773	1320	696	477	735	495	3241	2705	2183	2021	3585	3510	1897	1729	2270
MELO3C002223.2	hydroxyproline O-galactosyltransferase GALT6	2660	319	345	365	416	763	418	477	437	460	407	318	340	575	509	638	345	424	367	438	358	271	312	512	379	259	318	394	465	601	474	627	825	557	409	391	498
MELO3C002224.2	Dynein light chain	1239	68	60	89	98	116	112	114	137	118	107	81	85	101	98	81	63	47	70	142	54	132	71	95	76	57	88	94	57	76	63	92	98	98	79	82	95
MELO3C002225.2	Zein-binding protein	2818	2	6	7	8	3	8	6	2	2	2	10	4	6	0	2	3	3	4	11	10	9	5	16	7	7	9	9	1	3	2	12	11	3	6	13	17
MELO3C002226.2	polynucleotide 5'-hydroxyl-kinase NOL9	1798	436	527	550	377	404	435	291	420	380	396	316	310	356	310	356	282	309	323	694	416	619	170	231	159	207	258	218	416	453	331	369	325	334	335	312	353
MELO3C002227.2	Unknown protein	722	42	65	63	75	77	78	67	101	89	51	38	38	87	76	83	52	68	57	114	68	113	20	28	35	56	67	47	66	68	46	32	56	39	46	39	55
MELO3C002228.2	transcription factor MYB1R1	1383	929	945	1043	973	1032	1062	1088	1217	1187	865	556	890	1341	1001	1248	887	779	852	2439	1358	2326	774	1275	868	1798	2353	1510	1124	1322	1188	451	405	508	948	887	1138
MELO3C002229.2	Pentatricopeptide repeat-containing protein At1g74850, chloroplastic	2697	776	696	791	851	951	943	811	881	860	656	523	585	739	721	715	837	842	733	1101	789	824	589	739	628	597	761	871	931	1216	790	812	862	750	762	668	985
MELO3C002230.2	At1g74860	1966	559	526	560	597	612	709	569	668	649	475	430	436	584	561	620	634	600	592	935	610	518	555	719	510	520	725	721	689	936	642	697	857	678	588	612	687
MELO3C002231.2	AT3g47831/T23J7	758	640	652	726	501	622	628	712	859	762	528	438	487	628	511	621	613	608	513	1027	561	1109	358	503	436	477	597	546	661	788	585	668	725	628	578	509	676
MELO3C002232.2	serine/threonine-protein kinase fray2	2229	957.49	825.01	1002.42	942.9	849.94	886.02	991.84	986.93	1094.29	880.31	744.12	770.32	1086.06	851.15	938.55	973.02	901.59	929.93	1166.56	934.79	846.3	749.93	1121.66	800.18	784.55	906.07	754.86	1075.94	1431.44	1080.84	1004.74	1163.99	958.11	941.21	996.23	1208.4
MELO3C002233.2	B12d-like protein	819	5484.51	6050.99	6827.58	10601.1	10353.1	11558	9746.16	11628.1	10040.7	8695.69	7015.88	6889.68	10880.9	8685.85	10730.5	8564.98	8587.41	8103.07	11678.4	6533.21	11006.7	7420.07	10024.3	7809.82	7494.45	10211.9	9178.14	8946.06	11409.6	8142.16	9073.26	10424	9373.89	9245.79	9322.77	10478.6
MELO3C002234.2	anaphase-promoting complex subunit 8	2118	161	200	171	173	148	132	126	150	148	127	92	112	158	160	189	128	119	128	173	123	145	127	177	122	96	152	164	159	210	146	158	196	129	139	211	225
MELO3C002235.2	Pentatricopeptide repeat-containing family protein	2718	268	277	309	226	205	256	297	363	294	241	211	197	298	224	250	275	295	268	344	231	215	151	178	178	160	174	164	208	272	220	210	184	146	265	309	299
MELO3C002236.2	E2F transcription factor-like E2FE	1605	261	296	338	92	142	132	149.03	160	141	181	85	132	229	230	199	274	241	220	432	253	321	100	191	103	108	112	205	210	242	156	248	299	247	219	262	291
MELO3C002238.2	Ribosomal RNA small subunit methyltransferase G	1199	231	233	220	276	220	240	281	286	358	235	117	188	167	185	202	288	254	253	236	184	194	170	237	195	175	227	188	250	279	180	199	295	159	244	250	308
MELO3C002239.2	Unknown protein	864	1602	1867	2113	1292	1494	1448	2030	1847	2093	1461	1067	1187	1662	1451	1753	1101	1177	1028	1591	1221	1041	641	875	843	998	1215	775	1532	1954	1652	1272	1678	926	986	1076	1234
MELO3C002240.2	RING-type E3 ubiquitin transferase	1912	46	39	72	12	59	10	28	10	22	26	17	17	43	32	40	24	21	21	39	19	33	12	15	4	27	24	51	35	19	32	32	41	17	16	27	36
MELO3C002241.2	Protein ROS1	1180	91	130	118	77	81	91	111	74	125	76	72	64	110	98	133	121	108	103	257	108	160	30	48	38	32	39	48	91	133	101	81	45	99	113	116	159
MELO3C002242.2	Peroxidase	1117	0	0	0	0	0	0	0	0	0	0	0	0	0	0	0	0	0	0	2	0	1	0	0	2	0	0	0	0	0	0	0	0	0	0	0	0
MELO3C002243.2	Gibberellin-regulated protein 2	631	0	0	0	0	1	0	0	0	0	0	0	0	0	0	1	1	0	0	0	0	0	0	0	0	0	0	1	0	0	0	2	0	0	0	0	0
MELO3C002244.2	Serine/threonine-protein kinase TAO3	934	14	8	9	7	5	4	1	0	2	9	7	5	23	7	25	7	4	5	17	14	18	8	6	2	1	1	8	5	6	1	4	12	8	8	6	14
MELO3C002245.2	protease Do-like 9	2772	908.29	1038.24	949.25	578.14	703.87	594.68	650.82	642.94	672.16	718.45	570.88	557.9	890.49	646.77	879.49	676.6	713.95	640.67	1412.52	914.76	1092.62	614.35	981.97	592.59	616.79	709.36	1152.15	763.07	1053.12	816.48	773.03	996.32	714.74	707.42	791.57	822.14
MELO3C002246.2	RING-H2 finger ATL48-like protein	1545	1020.25	1032.35	1176.53	665.91	646.6	664.03	675.08	752.46	707.24	690.72	639.22	544.71	979.73	832	1049.35	748.42	686.24	621.44	1470.78	877.98	1230.56	674.77	848.44	647.58	648.21	720.49	1150.46	1106.84	1373.81	992.64	972.36	992.47	823.9	782.45	820.67	1039.22
MELO3C002247.2	Transcription factor	525	9.46	8.41	10.22	6.96	13.54	10.29	11.11	25.61	10.59	2.83	10.9	4.39	2.78	8.23	9.16	4.98	6.81	4.89	27.71	6.27	48.81	9.88	2.6	3.84	0	5.15	4.38	7.09	6.07	5.87	7.61	9.22	0.35	10.13	7.76	2.64
MELO3C002248.2	Ubiquitin-conjugating enzyme, E2	1387	193	202	263	45	45	48	55	52	70	141	141	92	129	97	132	171	189	168	529	281	594	75	119	80	69	75	146	152	188	124	212	93	172	184	184	220
MELO3C002249.2	RING-H2 finger protein ATL46-like	1453	7	4	0	6	5	7	2	3	2	5	0	6	9	6	3	8	2	0	4	5	15	5	6	7	3	3	2	8	7	1	7	7	4	7	2	4
MELO3C002250.2	NHL domain-containing protein, putative	1026	539	464	483	575	858	618	396	478	420	665	630	509	1258	939	1192	461	473	433	719	453	360	504	777	512	461	520	619	722	881	688	1458	2414	1278	579	590	644
MELO3C002251.2	Unknown protein	309	60.17	55.12	48.01	63.02	56.79	73.73	33.21	45.81	46.73	57.03	48.37	51.99	56.49	52.07	56.2	60.89	37.84	55.6	76.2	43.09	37.84	22.99	47.3	32.59	66.54	39.38	73.61	58.85	95.26	64.05	58.04	86.61	32.11	37.91	60.01	43.71
MELO3C002252.2	spermidine synthase 1-like	1080	336.83	385.88	422.99	326.98	364.21	425.27	396.79	362.19	436.27	366.97	262.63	287.01	432.51	350.93	502.8	380.11	431.16	343.4	607.8	321.91	459.16	203.01	305.7	310.41	351.46	529.62	487.39	402.15	496.74	418.95	333.96	495.39	305.89	344.09	339.99	402.29
MELO3C002253.2	RING-type E3 ubiquitin transferase	2282	344	351	350	86	445	111	39	47	60	181	171	142	486	406	411	126	107	121	413	264	255	124	313	130	23	34	79	490	422	352	458	440	495	163	175	256
MELO3C002255.2	RING-H2 finger protein ATL80	932	317	416	385	114	152	127	72	113	62	140	131	113	347	263	331	211	253	153	433	272	445	64	76	63	58	73	128	339	386	300	284	276	220	210	196	271
MELO3C002256.2	Bidirectional sugar transporter SWEET	914	0	0	0	0	0	0	0	0	0	0	0	0	0	0	0	0	0	0	0	0	0	0	0	0	0	0	0	0	0	0	0	2	0	0	0	0
MELO3C002257.2	Transcription factor bHLH36	783	0	0	0	0	0	0	0	0	0	0	0	0	2	1	0	0	0	0	1	0	0	0	0	0	0	0	1	0	0	0	2	0	0	0	0	0
MELO3C002259.2	E3 ubiquitin-protein ligase SIS3-like	2834	190.54	211	220	116.78	111	129.85	108	92	92	161	148.46	162	339.58	285	355	106	84	140	472	224.07	386	268	318	99	200	145	1272	205	209	157	251	242	223	273.52	259	266
MELO3C002260.2	Unknown protein	162	0.46	0	0	0.22	0	0.15	0	0	0	0	0.54	0	0.42	0	0	0	0	0	0	0.93	0	0	0	0	0	0	0	0	0	0	0	0	0	0.48	0	0
MELO3C002261.2	serine/threonine-protein kinase HT1-like	1826	74	74	101	74	144	129	136	165	181	208	92	127	190	206	254	100	134	126	140	59	137	17	16	28	2	7	7	137	120	112	167	627	191	118	84	130
MELO3C002262.2	DNA ligase 1-like	1265	946	940	1048	1172	803	1282	981	1239	1098	761	550	535	1010	848	1006	838	752	716	885	685	619	358	521	497	361	504	414	1086	1417	955	530	435	586	681	733	1026
MELO3C002263.2	Poly [ADP-ribose] polymerase	2070	1165	1213	1474	1479	1149	1587	1115	1195	1035	1070	1085	883	1048	909	1111	1164	1099	1125	1595	913	1592	1870	2404	1689	1059	1001	3010	831	1139	620	1077	365	841	1626	1537	1876
MELO3C002264.2	dof zinc finger protein DOF5.6	1575	1	3	5	0	0	0	0	0	0	0	0	0	3	0	2	0	0	0	5	12	4	0	1	0	3	0	3	0	0	0	1	0	3	5	4	6
MELO3C002265.2	Serine/threonine-protein kinase ATM	2889	2354	2188	2359	2314	2182	2268	2711	3056	2603	2263	1928	1850	2015	1854	1935	2011	1975	2015	3002	1876	2532	1883	2559	1995	2436	2834	2623	2001	2584	1936	2127	1887	1807	2022	2072	2504
MELO3C002267.2	pantothenate kinase 2	3042	2479	2191	2237	1424	1513	1409	1409	1450	1383	1698	1335	1354	2100	1822	2165	1819	1717	1499	2510	2152	1883	1208	1989	1358	1114	1386	1906	2377	3076	2105	2176	2344	1798	1822	1933	2470
MELO3C002268.2	Iron-sulfur cluster assembly protein	1032	2289	2529	2892	2928	2775	3289	2869	2974	2886	2558	2270	2201	3291	2667	3224	2133	2277	2104	4788	2708	4399	1980	2816	1909	1566	1979	2322	2062	3064	2015	3327	2312	3148	3510	3471	3948
MELO3C002269.2	Boron transporter	4327	3554	3901	4230	2042	5001	2568	2803	2519	2715	2275	1465	2146	3917	3298	4042	3600	3889	3439	8558	5451	6948	917	1800	1096	1280	1850	2054	2984	2967	2969	2749	5514	2442	2861	2563	3285
MELO3C002270.2	triose phosphate/phosphate translocator, non-green plastid, chloroplastic	1753	906	1003	1155	602	704	819	530	525	531	688	481	528	737	644	830	671	665	570	1553	847	1406	366	443	329	370	409	680	587	775	598	723	908	720	743	686	962
MELO3C002271.2	F-box protein SKIP16	1405	68	88	89	90	135	125	92	88	81	76	52	68	105	79	140	36	43	55	133	67	119	19	45	15	27	24	49	47	107	58	62	40	41	72	72	79
MELO3C002272.2	Transmembrane protein, putative	1469	14	9	6	8	7	7	18	11	19	16	10	8	23	22	39	1	2	9	25	19	15	17	23	5	7	3	18	11	2	6	32	43	17	16	23	45
MELO3C002273.2	Mitochondrial import inner membrane translocase subunit Tim17/Tim22/Tim23 family protein	1434	506	683	626	340	423	317	461	384	431	388	339	311	490	419	542	365	370	356	882	444	707	270	351	267	335	383	599	468	596	462	732	1350	620	396	413	493
MELO3C002274.2	Wall-associated receptor kinase 3-like protein	1212	136	114	150	88	89	98	133	129	133	130	123	97	131	86	131	130	132	97	150	110	123	57	118	90	103	112	86	148	164	107	306	414	259	137	157	170
MELO3C002275.2	anthranilate phosphoribosyltransferase, chloroplastic	1887	202	212	228	32	26	40	29	17	24	77	99	91	124	126	103	68	68	98	251	200	166	66	173	60	129	90	168	88	137	73	189	95	115	110	124	147
MELO3C002276.2	glutaredoxin	1022	242	272	306	131	216	193	268	313	281	254	133	195	431	405	472	286	286	259	549	318	436	89	132	108	119	135	131	293	310	233	212	317	263	230	226	296
MELO3C002277.2	Glutathione transport system permease protein gsiD	4890	168	191	215	104	116	140	121	132	96	115	138	125	123	135	174	166	170	152	376	213	313	140	214	129	98	112	275	144	147	115	142	99	146	167	218	246
MELO3C002280.2	LRR receptor-like serine/threonine-protein kinase GSO1	3143	112	97	102	11	10	8	8	15	17	5	3	26	36	36	28	13	24	24	174	118	161	4	7	5	6	3	9	79	48	47	15	42	53	27	17	50
MELO3C002281.2	Embryo defective 2759 protein, putative	1682	663.75	814.45	842.07	445.38	676.51	551.17	836.72	889.65	770.61	752.05	607.49	611.87	762.83	618.79	734.13	673.81	760.07	671.11	1372.04	847	1015.47	647.47	822.15	507.48	505.91	695.93	685.58	773.23	819.87	648.32	747.26	1171.56	803.86	815.15	696.13	914.48
MELO3C002282.2	Nucleoside phosphatase GDA1/CD39	1674	163.25	189.55	222.93	67.62	106.49	88.83	104.28	129.35	157.39	125.95	108.51	94.13	172.17	142.21	183.87	120.19	151.93	101.89	331.96	138	427.53	54.53	92.85	60.52	54.09	57.07	80.42	145.77	207.13	146.68	272.74	433.44	262.14	121.85	117.87	133.52
MELO3C002283.2	heme-binding protein 2-like	1122	220	253	258	134	104	138	123	98	141	166	105	146	254	154	272	257	211	215	447	243	355	73	95	78	26	47	48	188	244	155	190	106	227	277	270	365
MELO3C002284.2	Plant UBX domain-containing protein 10	2776	53	68	71	36	103	50	58	68	68	72	13	50	188	139	215	92	88	145	149	101	103	9	6	4	4	13	6	57	65	53	41	122	44	82	77	129
MELO3C002285.2	Carboxyl-terminal peptidase, putative (DUF239)	2428	437	520	592	117	174	120	361	304	362	290	159	251	694	589	615	274	191	224	470	533	360	36	72	74	281	347	114	235	362	276	420	408	283	192	246	304
MELO3C002286.2	Receptor protein kinase, putative	3414	103.12	90	67.1	26	31	28.05	31	52	31	46	31	56	86	70.03	65.13	51.03	41.01	30.01	68	85.04	31.08	4	22	7	21	23	33	65	86	53	49	44.03	36	27.04	35.01	58
MELO3C002287.2	Raffinose synthase family protein	2874	4	1	2	0	4	1	0	0	0	1	0	0	7	2	2	4	6	6	10	7	1	1	1	0	0	0	1	3	0	0	2	3	7	2	3	4
MELO3C002288.2	tryptophan aminotransferase-related protein 2	1077	0	0	0	0	0	0	0	0	0	0	0	0	0	0	0	0	0	0	0	0	0	0	0	0	0	0	0	0	0	0	0	0	0	0	0	0
MELO3C002289.2	oleosin 5-like	964	0	0	0	0	0	0	0	0	0	0	0	0	0	0	0	0	0	0	1	0	0	0	9	0	0	0	0	0	0	0	0	0	0	0	0	0
MELO3C002290.2	LOB domain-containing protein 25	687	0	0	0	0	0	4	0	0	0	0	0	0	0	2.36	0	0	0	0	0	0	0	0	0.64	1	0	0	0	0	0	0	0	0	2	0	0	0
MELO3C002291.2	S-adenosyl-L-methionine-dependent methyltransferase superfamily protein	1191	55	61	87	65	56	75	61	66	64	58	57	57	94	50.64	77	54	66	57	123	64	88	32	71.36	31	33	54	58	48	78	53	47	58	57	64	81	103
MELO3C002292.2	transcription factor MYB86-like	1399	0	0	0	0	0	0	0	1	0	0	0	0	1	0	6	0	0	0	2	4	1	0	0	0	0	0	0	0	0	0	2	0	2	0	0	2
MELO3C002293.2	Armadillo/beta-catenin repeat family protein	2484	401	412	467	213	824	287	337	308	367	424	301	337	527	524	517	257	269	256	482	357	406	210	265	196	204	218	522	419	550	431	679	1272	460	284	273	344
MELO3C002294.2	60S ribosomal protein L27A	808	3850	4228	4544	2987	3810	3269	4529	4904	4519	3637	2889	3048	3616	2878	3494	3683	3794	3363	5710	3315	4786	2102	2727	1755	2826	3379	4086	3026	3675	2833	3340	4574	3135	3389	3074	3628
MELO3C002295.2	(3R)-hydroxymyristoyl-[acyl-carrier-protein] dehydratase	782	323.73	411.43	409.39	235.44	202.85	207.84	235.13	272.16	287.43	220.69	234.48	228.86	392.8	307.13	454.35	228.41	202.01	271.07	707.49	397.52	553.37	180.7	256.47	162.61	163.57	171.86	285.34	409.3	529.64	346.8	313.52	338.29	382.28	375.25	316.43	378.72
MELO3C002296.2	C2 and GRAM domain-containing protein	4838	825.27	821.57	821.61	866.56	942.15	978.16	845.87	987.84	878.57	796.31	622.52	648.14	1095.2	1047.87	1132.65	880.59	798.99	826.93	1110.33	716.48	697.63	547.3	807.53	598.39	691.43	894.14	991.66	1087.7	1417.36	1035.2	1004.48	1067.26	860.72	778.75	855.57	1049.28
MELO3C002297.2	protein NBR1 homolog	2916	4678	5001	5150	3899	3675	3944	6276	6395	6152	4090	3615	3546	5449	5241	5313	4893	4860	4846	7908	5480	5041	4392	7326	5183	4897	6261	5239	5549	7034	4722	5543	4635	5015	4499	5254	6203
MELO3C002298.2	Methylthioribose-1-phosphate isomerase	791	83.8	71.6	105.82	73.7	113.02	88.72	141.74	108.53	97.38	104	62.39	68.75	98.41	89.58	92.3	92.41	80.74	55.78	163.95	76.1	118.5	54.28	88.47	72.99	44.46	74.51	85.19	89.92	76.61	99.39	90.82	85.75	85.64	87.07	73.88	98.48
MELO3C002299.2	pachytene checkpoint protein 2 homolog	1878	79.41	49.4	66.34	78.3	196.98	109.43	133.52	159.47	150.18	78	54.61	68.25	167.59	99.05	134.06	77.97	88.38	66.22	75.05	48.17	61.77	22.72	42.21	30.28	38.62	68.49	27.81	57.08	83.45	48.61	88	201.25	96.5	64.36	54.61	67.91
MELO3C002300.2	Unknown protein	564	1.8	0	1.84	0	0	1.84	1.74	0	3.45	0	1	0	0	2.37	0.64	3.61	3.88	0	0	4.73	1.73	0	1.32	0.73	3.93	0	0	0	1.94	2	2.17	1	0.86	3.57	1.51	3.61
MELO3C002301.2	Protein DEHYDRATION-INDUCED 19	2079	445.32	458.11	520.12	96.3	102.28	124.94	106.38	130.76	141.16	159.39	127.92	120.99	259.89	246.24	290.3	175.36	175.37	146.46	698.82	321.43	535.79	92.33	210.18	129.59	77.06	118.83	131.96	309.77	329.69	270.46	203.23	122.97	184.67	194.84	231.24	223
MELO3C002302.2	Kinase family protein	3425	532.68	526.89	586.88	471.7	505.72	491.06	423.62	330.24	390.84	587.61	438.08	511.01	770.11	780.76	856.7	363.64	363.63	336.54	859.18	615.57	753.21	276.67	552.82	312.41	215.94	267.17	343.04	753.23	1132.31	737.54	539.77	731.03	567.33	357.16	398.76	434
MELO3C002304.2	Protein prune like	2021	8	12	11	3	8	6	4	0	4	11	13	8	5	13	7	6	6	10	8	8	12	4	10	1	6	3	3	3	8	1	8	2	1	12	6	9
MELO3C002305.2	high-affinity nitrate transporter 3.1-like	1309	30	25	40	137	135	150	133	205	152	115	140	89	93	73	95	55	73	53	38	27	26	57	77	75	57	75	51	32	57	59	107	87	84	57	88	68
MELO3C002306.2	Manganese-dependent ADP-ribose/CDP-alcohol diphosphatase	1423	164	161	171	99	104	106	134	95	82	100	92	79	122	102	122	86	129	102	252	149	302	105	132	94	95	110	132	134	216	134	95	81	89	104	138	126
MELO3C002307.2	quinolinate synthase, chloroplastic	3105	944	1002	1000	832	722	825	804	795	785	702	546	609	1112	1052	1094	759	691	745	1496	886	728	730	920	622	605	752	1053	1008	1191	916	1002	1038	823	936	974	1213
MELO3C002308.2	cytochrome P450 71A1-like	1526	134	137	135	146	124	182	268	306	315	172	120	133	177	135	164	175	196	145	184	106	122	85	115	128	103	119	118	150	163	120	127	100	129	263	306	287
MELO3C002309.2	cytochrome P450 71A1-like	862	9.1	3.6	0	0	1.02	0	1.01	0	0	0	2.03	0	1.02	0	4.07	2.02	0	3.03	5.05	3.03	4.03	3.05	15.97	7.09	3.03	6.13	51.32	1.01	2.24	0	37.57	0	4.7	1.02	5.73	8.1
MELO3C002310.2	cytochrome P450 71A1-like	2088	277	374	372	23	4	17	28	60	40	63	61	37	44	68	30	128	135	102	221	168	145	73	89	57	49	48	64	115	224	115	150	15	90	91	151	157
MELO3C002311.2	Cytochrome P450	1798	2030.28	1855.34	2102.48	6478.52	4173.84	6105.85	3998.12	5269.92	4591.41	2405.32	2416.29	2261.4	2664.86	2306.73	2743.68	4874.52	4687.64	4260.36	2243.91	1985.22	985.54	4078.31	5276.35	4455.53	3907.17	4799	6928.84	3194.43	4015.5	2582.08	2769.71	1272.06	2813.51	4982.84	5425.88	6561.46
MELO3C002312.2	cytochrome P450 71A1-like	1164	347.72	366.12	459.03	257.57	222.29	258.42	257.95	278.04	333.83	86.66	125.69	80.26	192.14	206.88	185.01	480.55	536.36	377.82	749.87	445.07	350.55	285.8	647.55	287.82	252.75	348.21	617.94	247.15	252.54	180.59	380.29	340.48	359.21	423.36	433.95	765.5
MELO3C002313.2	Serine/threonine-protein kinase AFC2	1843	4461	4458	5273	4499	4358	5088	5131	5754	5317	4035	2965	3379	6433	5290	6645	4095	4168	4040	7994	4581	7065	2992.74	4769	2987	2510	3385	3213	5329	6425	4884	3396	4040	4101	5184	4663	5533
MELO3C002314.2	cytochrome P450 71A1-like	1831	2691.93	2858.3	2953.79	5296.91	5058.53	6313.15	4964.36	5962.44	5622.59	3473.24	2744.15	2948.55	5845.24	4703.81	5591.6	3044.3	2954.31	3192.88	4226.01	2510	2669.77	1692.65	2135.88	1866.29	1268.55	1635.11	1330.71	4282.25	5656.72	4013.93	2702.6	3051.02	2987.36	3273.75	3292.72	3949.05
MELO3C002315.2	Cytochrome P450	1816	7	3.03	4.04	4	9	12.01	3.02	5.02	7	4	4	4	14.08	13.02	18.03	2	2	3.02	6.08	4	7.29	9.01	2.02	3.01	18.35	9.11	227.3	12.04	6.01	4.01	4	0	7.12	3	1	2
MELO3C002316.2	Pectinesterase	1362	0	0	5	4	5	3	6	0	1	25	1	6	9	4	3	2	4	13	5	0	0	6	1	1	36	18	12	0	0	0	0	0	0	8	3	13
MELO3C002317.2	Pectinesterase	869	0	0	0	0	0	0	0	0	0	0	0	0	0	0	0	0	0	0	0	0	0	0	0	0	0	0	0	0	0	0	0	0	0	0	0	0
MELO3C002318.2	BTB/POZ and TAZ domain-containing protein 1-like	1567	34	31	39	60	489	134	164	170	227	51	6	63	91	68	80	189	204	174	52	77	26	5	2	2	8	5	3	22	5	15	26	101	22	146	111	183
MELO3C002319.2	Pectate lyase	2136	1	0	0	0	50	0	4	0	0	3	0	22	1	0	9	0	0	3	3	1	2	1	0	0	0	1	0	0	1	0	7	29	2	0	6	0
MELO3C002320.2	Unknown protein	150	0	0	0	0	0	0	0	0	0	0	0	0	0	0	0	0	0	0	0	0	0	0	0	0	0	0	0	0	0	0	0	0	0	0	0	0
MELO3C002321.2	Ufm1-specific protease	2385	948.24	936	924.18	526.22	535.73	553.73	644.33	665.28	654.76	578.14	457.98	466.63	731.03	670.81	682.42	775.56	747.56	714.46	1490.06	886.52	980.54	385.81	548.76	375.86	367.25	397	610.34	832.29	1188	775.71	718	649.45	721.52	686.12	865.3	882.98
MELO3C002322.2	Pentatricopeptide repeat-containing protein, chloroplastic	3092	7.76	0	46.82	23.78	57.27	93.27	137.67	204.72	123.24	72.86	100.02	59.37	97.97	69.19	97.58	66.44	56.44	53.54	119.94	44.48	153.46	31.19	83.24	68.14	62.75	72	97.66	27.71	0	18.29	0	3.55	3.48	49.88	58.7	116.02
MELO3C002324.2	Initiation factor eIF-4 gamma, MA3	2926	3403	3762	3718	5030	5402	5218	5192	5813	5420	4389	3684	3732	5070	4202	4921	4058	4086	4087	6475	3883	4889	3974	5852	4609	3817	5128	4291	4280	5502	3975	4103	4118	4042	4713	4700	5783
MELO3C002325.2	Tetratricopeptide TPR-1	2559	208	212	231	177	170	136	214	249	231	160	138	140	167	145	197	201	181	182	344	194	254	137	247	147	165	174	161	130	153	105	213	257	159	226	228	237
MELO3C002326.2	DNA-(Apurinic or apyrimidinic site) lyase	1160	184	209	192	175	209	231	224	229	298	168	153	128	205	172	215	225	220	182	290	177	233	144	238	175	136	165	140	180	243	182	168	209	177	186	161	219
MELO3C002327.2	lysine-specific demethylase REF6	5298	487	478	491	437	466	447	429	477	408	431	347	305	404	502	466	449	482	423	598	451	523	352	562	348	329	405	430	476	598	408	409	392	382	453	487	643
MELO3C002328.2	zinc finger CCCH domain-containing protein 43	1995	3106	3185	3251	2400	2278	2320	2404	2553	2724	2486	2023	2067	3271	2818	3258	2580	2405	2369	5459	3218	4469	1909	2684	1955	1717	2146	2385	3797	4499	3287	3086	3196	3484	2911	3038	3569
MELO3C002329.2	GDSL esterase/lipase	2242	161	214	223	45	41	64	62	57	71	50	64	52	104	101	88	103	87	77	207	125	215	63	66	26	35	44	64	121	105	69	88	60	56	84	70	122
MELO3C002331.2	B3 domain-containing protein	2245	351	352	388	259	230	267	216	292	267	235	202	207	221	225	269	338	323	304	504	349	337	254	394	252	275	277	243	238	265	205	280	222	238	334	315	398
MELO3C002332.2	Telomere length regulation TEL2	3252	1722	1642	1616	2363	1999	2265	2395	2737	2455	1965	1454	1679	2328	1850	2219	2182	2038	2230	2106	1877	1628	1469	2469	1777	1523	2111	1733	2113	2767	1963	1981	2164	1460	1945	2285	2598.07
MELO3C002333.2	30S ribosomal protein S21	796	118	151	156	190	185	251	188	191	208	153	125	101	189	128	201	174	154	158	251	151	199	80	109	63	90	123	124	164	202	120	150	137	165	211	220	308.93
MELO3C002334.2	Sentrin/sumo-specific protease	1134	113	77	82	89	62	70	97	74	74	61	63	46	82	67	78	112	89	73.62	76	92	33	34	68	48	43	56	69	69	95	46	84	73	47	70	95	133
MELO3C002335.2	26S proteasome non-ATPase regulatory subunit 6 homolog	1490	3185	3612	3776	2912	2741	3061	2885	3423	3014	2366	2118	2204	3259	2677	3195	2911	2899	2594	5922	3074	4974	3126	5177	3345	2129	2588	3063	3245	4090	2756	3151	2939	3301	3302	3184	3602
MELO3C002336.2	Protein kinase superfamily protein	2914	446	426	436	235	248	237	343	331	352	314	310	322	409	417	399	352	293	334	742	510	591	240	533	304	251	308	397	433	581	404	368	375	356	354	413	461
MELO3C002337.2	At3g48490	897	99	129	142	14	8	27	26	15	21	28	36	28	31	32	38	49	40	24	150	62	109	49	49	34	15	23	29	19	23	21	69	25	70	23	51	77
MELO3C002338.2	Nucleoside diphosphate kinase	1004	65	89	82	15	17	19	13	51	19	35	43	41	69	35	57	41	67	49	175	72	148	33	55	35	34	33	85	46	52	48	31	27	48	28	21	52
MELO3C002339.2	vinorine synthase-like	1293	2	1	0	0	0	0	0	0	0	0	0	0	0	0	0	0	0	0	1	0	5	0	0	0	0	0	8	0	0	0	0	0	0	0	0	0
MELO3C002340.2	vinorine synthase-like	1073	0	0	0	0	0	0	0	0	0	0	0	0	0	0	0	0	0	0	0	0	0	0	0	0	0	0	0	0	0	0	0	0	0	0	0	0
MELO3C002341.2	At5g50335	595	0	0	0	0	0	0	0	0	0	0	0	1	0	0	0	0	0	0	0	0	0	0	0	0	0	0	0	0	0	0	0	0	0	0	0	0
MELO3C002342.2	Glyceraldehyde-3-phosphate dehydrogenase	1542	37811.3	39146.4	41299.7	18438.7	22103.6	19753	26615.8	26442.1	27018.5	32037.5	24598.9	27060.5	34163.6	26317.7	33076.2	30114.1	29964.1	25632.5	79035.5	45457.8	62568	18961.3	31082.2	21660.8	26130.3	32539.8	41699.8	34881	44730.8	33428.1	35813.2	41026.2	37430.5	30692.9	31322.3	37080.7
MELO3C002343.2	Glyceraldehyde-3-phosphate dehydrogenase	1521	19.7	29.55	64.29	48.27	41.43	0	72.2	67.89	40.49	38.54	39.14	86.51	44.36	81.26	31.83	46.94	40.93	48.48	23.53	26.23	0	32.69	74.77	38.17	43.66	3.21	19.19	0	77.19	59.91	99.75	43.8	60.5	86.1	101.69	132.34
MELO3C002344.2	Amino acid transporter, transmembrane	2056	633	664	742	158	250	157	368	408	312	474	516	367	462	397	389	402	329	455	565	359	456	373	458	230	724	820	562	429	559	403	581	630	393	273	407	372
MELO3C002345.2	Emb|CAB62340.1	1195	261	200	239	457	414	360	279	304	238	295	366	231	393	340	311	362	363	378	534	407	441	425	634	293	391	465	535	262	303	237	548	373	467	576	634	628
MELO3C002346.2	4-coumarate-CoA ligase	1617	2223.56	2313.18	2430.91	1831.46	2394.38	1903.61	2353.04	2149.68	2652.39	1859.26	1382.32	1751.44	3388.24	2784.86	3437.96	2956.48	3054.15	2660.22	4055.98	2700.42	2528.9	1475.65	2121.26	1479.45	1387.11	1596.93	1653.86	2501.81	3069.57	2561.01	2022.41	3407.94	2416.47	2739.78	2669.73	3740.19
MELO3C002347.2	Katanin p80 WD40 repeat-containing subunit B1 homolog	2186	944	832	910	745	740	705	731	781	721	681	614	588	853	774	853	823	699	596	849	788	437	721	1044	603	534	640	944	854	1160	742	961	1165	686	754	870	1070
MELO3C002348.2	O-fucosyltransferase family protein, putative	1874	5	3	5	6	1	3	6	5	4	10	2	9	7	2	7	6	6	7	8	6	17	7	11	5	5	6	15	3	3	0	6	12	8	4	16	13
MELO3C002349.2	Adenylate kinase	910	347	458	530	198	276	231	309	325	350	333	289	265	369	296	329	293	272	241	873	351	843	370	567	306	336	382	672	392	473	351	359	493	505	354	326	400
MELO3C002350.2	Malate synthase	2457	246	277	328	226	284	248	222	255	253	282	240	246	200	194	223	398	384	381	645	361	567	215	300	204	238	271	471	231	276	170	266	193	284	399	311	444
MELO3C002351.2	Receptor protein kinase-like protein	2912	14	19	22	14	19	7	2	16	6	10	3	9	51	32	73	12	10	12	35	22	23	5	19	1	9	7	2	9	5	3	19	43	18	10	19	20
MELO3C002352.2	argininosuccinate synthase, chloroplastic-like	1760	513	496	434	583	580	683	611	624	661	593	385	452	535	397	483	650	738	518	433	413	317	358	475	416	473	581	872	438	628	422	619	744	325	599	665	847
MELO3C002354.2	cycloeucalenol cycloisomerase	1428	509	599	756	258	285	220	295	262	325	281	324	273	646	505	536	508	482	448	1127	478	1082	246	324	216	227	305	325	485	618	539	454	547	486	553	574	721
MELO3C002355.2	Elongation factor 1 beta	1247	6588	7006	7851	5061	6215	5386	7293	8235	7157	7361	5707	5747	6729	5241	6833	5337	5663	4997	9385	5991	8250	3688	4923	3735	5122	6947	7151	7885	10638	7862	6302	8534	5637	4960	5063	5751
MELO3C002356.2	AAA-type ATPase family protein	4116	3382.94	3194	3206	2041	1941	2010	2289	2379	2432	2511	2102	2023.87	2945	2671	2832	2697.9	2432	2443	4590	3142	3305	2464	3912	2535.93	2293.9	2917	3560	3034.79	4023	2567.7	3247	3072.9	2704	2737.91	3151.86	3502.76
MELO3C002357.2	UPF0235 protein At5g63440	2144	159	204	215	107	88	81	70	135	98	82	82	100	168	167	167	103	110	105	190	93	141	78	137	81	92	97	108	169	145	117	124	86	108	109	92	135
MELO3C002358.2	At5g50410	1236	179	211	213	130	129	142	173	163	191	101	120	121	152	124	163	180	152	164	368	167	332	179	211	123	99	102	142	143	213	144	146	154	165	202	185	201
MELO3C002359.2	exocyst complex component EXO70B1	2206	1907	1982	2070	1820	1944	1742	1942	1904	1999	1866	1545	1585	1878	1637	1901	1695	1677	1546	2653	1867	2065	1334	2121	1469	1575	1981	2372	1905	2541	1851	1841	1829	1365	1836	1991	2255
MELO3C002360.2	F-box protein At1g67340	1523	1341	1730	1800	777	1287	872	1462	1500	1702	1240	871	1260	1542	1252	1520	1847	1794	1428	2925	1578	2141	414	774	614	1314	1685	1131	902	1167	936	460	268	471	1388	1438	2002
MELO3C002361.2	ubiquitin-like modifier-activating enzyme 5	1883	1204	1203	1311	406	474	440	516	438	509	647	490	520	907	772	887	771	752	632	1750	1061	1397	460	833	485	393	514	787	796	1115	750	1000	1100	941	912	793	1049
MELO3C002362.2	Deoxycytidylate deaminase, putative	1039	50	78	55	26	21	21	21	26	20	16	36	18	33	48	53	40	33	32	87	40	118	13	23	16	12	7	23	37	47	33	32	30	31	40	55	43
MELO3C002363.2	TITAN-like protein	3331	1026	916.48	1071.51	844	809	990.58	977	960	993	867.67	766.46	740.37	946	941	959.16	919.42	855	848.11	1445	902.55	1232.71	783.8	1203.06	882.88	768.54	897.53	1016	1080.88	1408.55	965.78	1124.89	853	962.92	971.44	1067.26	1266.74
MELO3C002364.2	glucuronoxylan 4-O-methyltransferase 1	945	0	6.52	1.49	0	0	4.42	0	0	0	2.33	1.54	6.63	0	0	5.84	4.58	0	2.89	0	1.45	1.29	8.2	16.94	6.12	1.46	1.47	0	4.12	1.45	1.22	8.11	0	8.08	1.56	11.74	6.26
MELO3C002365.2	Molybdenum cofactor sulfurase	1732	12	25	9	3	8	4	6	15	7	24	15	18	17	20	19	27	47	6	58	30	31	13	31	24	17	18	9	16	7	6	26	10	32	31	30	31
MELO3C002366.2	protein transport protein Sec61 subunit gamma	792	1435	1471	1818	707	761	782	739	667	726	836	649	611	1340	1027	1223	896	993	818	1863	1081	1464	770	979	581	547	707	1425	994	1283	807	1360	1406	1321	1040	1024	1331
MELO3C002367.2	Thylakoid lumenal 17.9 kDa protein, chloroplastic	959	140	133	149	102	152	91	112	110	105	129	107	110	127	149	153	129	148	139	261	159	154	80	153	96	69	113	106	152	158	130	149	133	177	167	153	146
MELO3C002368.2	Unknown protein	219	0	0	0	0	0	0	0	0	0	0	0	0	4	0	0	0	0	0	0	0	0	0	0	0	0	0	0	0	0	0	0	0	0	0	0	0
MELO3C002369.2	MADS-box family transcription factor	2183	14	2	1.01	1	9.3	4	3.12	10	18.72	6	8.55	7	12	14	21.95	9.2	5	3	17.61	11.23	8	2	0	0	6.21	4	5.28	6	16.78	16	4	18.39	4	6.29	3.07	4.07
MELO3C002370.2	squamosa promoter-binding-like protein 13A	1319	0	0	1	0	0	0	1	1	0	0	0	0	0	0	0	0	0	0	0	0	0	0	0	0	0	0	0	0	0	0	0	0	0	0	0	0
MELO3C002371.2	SUMO-activating enzyme subunit 1B	1424	759	857	908	480	515	514	545	630	649	612	452	469	795	673	816	555	597	539	1142	728	913	424	650	445	378	492	459	852	1126	748	630	868	651	622	631	809
MELO3C002372.2	heavy metal-associated isoprenylated plant protein 3-like	1986	5258	5618	5935	31730	24688	29445	16774	20267	17724	10329	12164	9786	7342	6296	7702	20374	20945	20043	17575	8977	11715	17447	23351	26823	19541	26002	14904	11686	15189	9899	13362	6698	12498	17630	16757	18332
MELO3C002373.2	Acyl-[acyl-carrier-protein] hydrolase	1385	0	0	0	0	0	0	0	0	0	0	0	2	0	0	0	0	0	0	0	0	0	0	0	0	0	0	0	0	0	0	0	0	0	0	0	0
MELO3C002374.2	11-beta-hydroxysteroid dehydrogenase-like protein	1737	23	22	28	2	0	0	0	0	0	7	4	0	15	28	22	4	4	7	16	4	4	0	0	0	0	1	1	1	6	3	4	2	5	5	9	2
MELO3C002375.2	11-beta-hydroxysteroid dehydrogenase 1B-like	1417	1	1	0	0	0	0	0	0	0	0	0	0	0	0	0	0	0	0	0	0	1	0	0	0	0	0	0	0	0	0	0	0	0	0	0	0
MELO3C002376.2	11-beta-hydroxysteroid dehydrogenase 1B-like	1311	0	1	1	0	0	0	0	0	0	0	0	0	0	0	0	0	0	0	0	0	0	0	0	0	0	0	0	0	0	0	0	0	0	0	0	0
MELO3C002377.2	11-beta-hydroxysteroid dehydrogenase 1B-like	1103	1	1	2	0	0	0	0	0	0	1	0	0	0	7	0	0	0	0	0	0	0	0	0	0	0	0	1	1	0	1	2	0	0	0	0	0
MELO3C002378.2	auxin-responsive protein SAUR71-like	573	0	0	0	0	0	0	0	0	0	0	0	0	0	0	0	0	0	0	1	0	0	0	0	0	0	0	8	0	0	0	0	0	0	0	0	0
MELO3C002379.2	Protein tapetum determinant 1	1074	31	27	33	90.24	40	81.66	18	33	27	10	33.83	30	31	31	34	30.9	40.04	48.96	10	4	5.26	30	47.22	14.21	9	12	12	2	3	5	47	2	13	50.6	48.77	57
MELO3C002380.2	Bidirectional sugar transporter SWEET	1025	0	0	0	0	0	0	0	0	0	0	0	0	0	0	0	0	0	0	0	0	0	0	0	0	0	0	0	0	0	0	0	0	1	0	0	0
MELO3C002381.2	Bidirectional sugar transporter SWEET	1399	104	171	197	92	336	85	699	473	368	323	343	292	160	82	162	199	254	496	156	90	92	291	545	158	48	23	28	63	120	63	1119	179	448	619	724	714
MELO3C002382.2	Kinase family protein	2230	128	126	104	232	237	214	197	204	154	303	150	218	142	98	128	233	177	183	269	196	192	281	519	306	222	253	399	87	154	112	215	149	202	308	275	372
MELO3C002383.2	transcription factor bHLH137	1546	0	0	0	0	0	0	0	0	0	0	0	1	0	0	0	0	0	0	1	0	0	0	0	0	0	0	0	0	0	1	3	0	3	0	0	1
MELO3C002384.2	Coiled-coil domain-containing protein SCD2	2002	1491	1442	1665	1343	1383	1327	1229	1342	1233	1280	1154	1058	1383	1155	1444	1382	1436	1272	2558	1536	1753	1063	1463	1126	1050	1168	1404	1622	2094	1368	1527	1657	1514	1319	1459	1841
MELO3C002385.2	Transcription factor Inducer of CBF expression 1	2277	628.98	654.34	730.28	293.67	294.02	262.27	226.16	261.17	219.61	373.73	260.34	284.94	385.34	296.79	340.37	613.57	603.4	533.12	927.96	542.26	621.7	371	542.03	484.51	712.01	950.07	652.93	557.89	781.38	560.29	344.86	248	270.03	460.17	482.92	536.4
MELO3C002386.2	Transducin family protein / WD-40 repeat family protein	2163	443	450	441	357	369	364	418	401	408	295	319	284	341	350	400	446	403	423	743	436	577	260	466	314	393	439	429	424	534	330	393	407	399	436	441	493
MELO3C002387.2	chromophore lyase CRL, chloroplastic	1799	444	464	518	481	535	558	497	575	528	571	439	401	619	546	664	440	433	487	992	476	849	401	596	429	296	417	391	506	716	496	764	1074	721	562	568	599
MELO3C002388.2	calnexin homolog	2140	6666	6676	6884	2648	3222	2670	3713	3408	3638	3747	3487	3190	5081	4247	4731	3744	3580	3038	6528	5186	4864	3935	4735	3001	2803	3173	5063	4707	6127	4471	4826	5776	4445	3783	4089	5063
MELO3C002389.2	LRR receptor-like serine/threonine-protein kinase GSO1	4402	0	0	0	0	0	0	0	0	0	0	0	0	0	0	0	0	0	0	2	0	0	0	0	0	3	2	0	0	0	0	0	0	0	2	0	0
MELO3C002390.2	At5g44650	1234	0	0	0	0	0	0	0	0	0	0	0	0	1	0	0	0	0	0	0	0	0	0	0	0	0	0	0	0	0	0	0	0	0	0	2	0
MELO3C002391.2	Peroxidase	1333	0	0	0	0	0	0	0	0	0	0	0	0	0	0	0	0	0	0	0	0	2	0	0	0	0	0	0	0	0	0	0	0	0	0	0	0
MELO3C002392.2	LRR receptor-like serine/threonine-protein kinase GSO1	3084	0	0	0	0	0	0	0	0	0	0	0	0	0	0	1	0	0	0	0	0	0	1	0	0	0	0	0	0	0	0	0	0	0	0	0	2
MELO3C002393.2	LRR receptor-like kinase	2190	218.09	396.79	450.63	77.04	302.84	88.86	155	195.05	231.74	134.07	98.16	101.95	957.86	903.02	1093.63	90.99	152.41	174.23	331.25	240.73	222.15	7.12	11.52	15.69	6.52	10.9	10.18	638.31	293	455.25	119.13	247.38	127.84	54.44	74.11	93.65
MELO3C002394.2	LRR receptor-like kinase family protein	2422	20.34	74.51	34.13	17.12	77.4	39.78	29.33	44.74	43.98	30.84	16.91	45.27	135.21	108.82	149.16	17.21	21.64	26.42	50.32	21.05	22	3.57	15.49	2.28	18.32	15.22	11.48	126.24	51.1	78.14	23.34	24.55	28.36	11.11	27.74	24.73
MELO3C002396.2	Ribulose-1,5 bisphosphate carboxylase/oxygenase large subunit N-methyltransferase, chloroplastic	1774	585.57	664.7	696.24	395.84	510.76	415.37	576.67	563.21	581.28	402.1	347.93	338.78	814.93	711.16	883.21	471.8	464.95	399.36	1116.43	604.22	1025.85	333.32	448.99	276.02	226.16	323.88	366.34	662.46	685.9	536.61	391.53	423.07	456.8	458.45	420.15	583.62
MELO3C002397.2	Mitochondrial 37S ribosomal protein S27	1512	224	236	303	142	192	179	228.64	220	199.67	183	171.54	195	267	222	290	238	256	201	462	267	601	142	184.08	159	127	210	166	260	302	249	189	323	284	238	194.74	292.16
MELO3C002398.2	Cationic amino acid transporter	1968	1	3	2	2	0	3	2.36	2	6.33	1	6.46	6	7	5	0	2	0	3	2	4	5	6	6.92	5	3	3	5	2	0	1	4	0	3	3	3.26	4.84
MELO3C002399.2	GDSL esterase/lipase	1674	0	0	0	0	0	0	0	0	0	0	0	0	0	0	0	0	0	0	0	0	0	0	0	0	0	0	1	0	0	0	0	0	0	0	0	0
MELO3C002400.2	Glycosyltransferase	1833	3	0	1	1	9	5	0	4	4	2	1	0	5	1	3	5	2	3	1	0	1	1	0	0	2	0	12	0	1	1	4	6	2	1	2	0
MELO3C002401.2	Aberrant panicle organization 1 protein	1606	0	0	0	0	0	0	0	0	0	0	0	0	0	0	0	0	0	0	0	0	0	0	0	0	0	0	0	0	0	0	0	0	0	0	0	0
MELO3C002402.2	C-type lectin receptor-like tyrosine-protein kinase At1g52310	3577	255.89	250.48	245.09	190.23	258.16	235.95	247.14	228.02	199.57	186.03	131.97	201.56	290.33	312.34	330.36	214.26	221.03	189.03	496.81	259.16	319.14	177.87	205.11	199.18	186.06	242.97	210.38	328.63	379.23	287.4	134.45	269.83	183.07	206.01	184.44	258.57
MELO3C002403.2	Allantoate deiminase	1906	3323.11	3216.52	3265.91	6298.77	5684.84	6267.05	5898.86	5938.98	5811.43	4825.97	3727.03	4024.44	4622.67	3901.66	4865.64	5058.74	5099.97	4546.97	7528.19	4787.84	6858.86	5206.13	7450.89	6518.82	6680.94	9059.03	7855.62	5612.37	7452.77	5114.6	4183.55	4489.17	4636.93	4977.99	5657.56	5912.43
MELO3C002404.2	PLATZ transcription factor family protein	804	0	0	0	0	0	0	0	0	0	0	0	0	1	0	0	0	0	0	0	0	0	0	0	0	0	0	0	0	0	0	0	0	0	0	0	0
MELO3C002405.2	50S ribosomal protein L7/L12	921	415	497	509	267	333	280.24	382.29	376	398	325	301	290	416	340	382	407	416	316	820	412	778	169	231	219	216	265.6	199	389	472	322	400	395	452	476	361	454.6
MELO3C002406.2	bifunctional purine biosynthesis protein PurH	2231	1391	1209	1256	1866	1782	1982	1992	2061	2000	1455	1164	1214	1567	1354	1643	1627	1570	1456	1935	1219	1651	1272	1857	1359	1571	1914	1685	1466	1740	1241	1266	1599	1474	1277	1275	1692
MELO3C002407.2	PB1 domain-containing protein/Pkinase_Tyr domain-containing protein	4514	6268.55	5497.98	5322.76	3585.63	3707.93	3307.65	3750.58	3695	3624.73	4360.4	3754.06	3685.81	5487.99	5026.88	5475.71	4986.77	4812.88	4415.95	6024.88	5732.92	3247.88	2851.39	4631.53	3157	3240	3792.04	4784.21	6004.83	7891.55	5408.64	5900.6	5566.91	4750.06	4618.13	5262.72	6647.25
MELO3C002408.2	Potassium transporter	2878	200	165	233	76	109	78	55	80	63	69	65	72	93	133	94	114	99	86	240	163	138	82	181	69	136	157	480	100	95	75	135	77	100	124	124	142
MELO3C002409.2	Potassium transporter	2590	4092	3880	4196	2440	2743	2644	2909	3100	3069	2779	2140	2252	3613	3026	3723	2925	2733	2563	5706	3732	4356	1682	2632	1806	2014	2584	3145	3520	4779	3195	2527	2594	2246	3125	3256	3959
MELO3C002411.2	Transmembrane protein, putative	1380	906	1059	1246	485	562	637	842	806	817	758	716	656	950	757	856	725	738	639	1504	809	1196	466	757	530	653	703	796	866	1195	828	852	731	736	845	786	1036
MELO3C002412.2	Ankyrin repeat family protein	2402	274	275	338	133	178	143	292	272	265	191	141	152	227	236	189	265	242	262	471	300	344	98	193	133	167	194	222	231	341	245	152	133	169	225	243	326
MELO3C002413.2	Ankyrin repeat family protein	405	0	2	0	0	0	0	0	0	0	0	0	0	0	0	0	0	0	0	0	0	0	0	0	0	0	0	0	0	0	0	0	0	0	0	0	0
MELO3C002414.2	Ankyrin repeat family protein	2593	10	7	5	0	10	1	2	0	0	1	0	0	4	1	7	0	0	0	16	11	8	0	0	0	0	0	0	9	0	7	0	19	2	0	0	1
MELO3C002416.2	Ankyrin repeat family protein	2224	25	12	24	0	13	0	2	0	2	8	1	3	9	3	17	8	2	5	50	19	52	0	4	2	3	1	3	6	8	11	4	52	16	4	1	4
MELO3C002417.2	Ankyrin repeat family protein	2250	15	13	16	3	10	4	9	6	21	8	13	8	22	27	35	21	19	11	35	31	30	3	3	7	4	7	26	8	6	7	5	6	0	9	4	5
MELO3C002418.2	Ankyrin repeat family protein	1894	0	0	0	0	0	0	0	0	0	0	0	0	0	0	0	0	0	0	0	0	0	0	0	0	0	0	0	0	0	0	0	1	0	0	0	0
MELO3C002419.2	Dirigent protein	844	0	0	0	0	0	0	0	0	0	0	0	0	0	0	0	0	0	0	0	0	0	0	0	0	0	0	0	0	0	0	0	0	0	0	0	0
MELO3C002420.2	Retrovirus-related Pol polyprotein from transposon TNT 1-94	930	1	0	1	0	0	0	3	0	0	0	1	0	0	1	0	2	0	1	0	2	2	0	0	0	0	0	0	0	0	0	0	0	0	0	0	0
MELO3C002421.2	Caffeoylshikimate esterase	1706	927	1005	1080	251	240	180	394	407	457	512	480	433	963	816	793	634	576	568	1425	791	1004	382	581	364	341	433	1465	563	1001	607	580	202	454	600	888	956
MELO3C002422.2	Stigma-specific Stig1 family protein, putative	927	0	0	0	0	0	0	0	0	0	0	3	0	0	0	0	1	0	0	0	0	0	8	29	2	25	14	583	0	0	0	9	0	2	0	0	2
MELO3C002423.2	Stigma-specific Stig1 family protein, putative	474	0	0	0	0	0	0	0	0	0	0	0	0	0	0	0	0	0	0	0	0	0	0	0	0	0	0	0	0	0	0	0	0	0	0	0	0
MELO3C002424.2	Ankyrin repeat-containing protein	412	0	0	0	0	0	0	0	0	0	0	0	0	0	0	0	0	0	0	0	0	0	0	0	0	0	0	0	0	0	0	0	0	0	0	0	0
MELO3C002425.2	Ankyrin repeat-containing protein	1005	0	0	0	0	0	0	0	0	0	0	0	0	0	0	0	0	0	0	0	0	0	0	0	0	0	0	0	0	0	0	0	0	0	0	0	0
MELO3C002426.2	Ankyrin repeat family protein	2230	0	0	0	0	2	0	0	0	0	0	0	0	1	1	0	0	0	1	2	0	0	0	0	0	0	0	0	0	1	0	0	1	0	0	0	0
MELO3C002428.2	Retrovirus-related Pol polyprotein from transposon TNT 1-94	1473	0	0	0	0	0	0	0	0	0	0	0	0	0	0	0	0	0	0	0	0	0	0	0	0	0	0	0	0	0	0	0	0	0	0	0	0
MELO3C002429.2	Ankyrin repeat family protein	2105	0	0	0	0	0	0	0	0	0	0	0	0	0	0	0	0	0	0	0	0	0	0	0	0	0	0	0	0	0	0	0	0	0	0	0	0
MELO3C002430.2	wall-associated receptor kinase 2	1680	0	1	3	1	0	0	0	0	0	2	0	0	6	4	4	0	0	0	1	0	1	1	0	0	0	0	0	0	3	0	0	1	0	0	0	0
MELO3C002431.2	Pectate lyase	1441	0	0	0	0	0	0	0	0	0	0	0	0	0	0	0	0	0	0	0	0	0	0	0	0	0	0	0	0	0	0	0	0	0	0	0	0
MELO3C002432.2	Ankyrin repeat-containing protein	1276	0	0	0	0	0	0	0	0	0	0	0	0	1	0	0	0	0	0	0	0	0	0	0	0	0	0	0	0	0	1	0	0	0	0	0	0
MELO3C002433.2	Stigma-specific Stig1 family protein, putative	640	0	0	0	0	0	0	0	0	0	0	0	0	0	0	0	0	0	0	0	0	0	0	0	0	0	0	0	0	0	0	0	0	0	0	0	0
MELO3C002434.2	Ankyrin repeat family protein	1921	0	0	0	0	0	0	0	0	0	0	0	0	0	0	0	0	0	0	0	0	0	0	0	0	0	0	0	0	0	0	0	0	0	0	0	0
MELO3C002435.2	Retrovirus-related Pol polyprotein from transposon TNT 1-94	1133	5	6	5	2	8	1	7	2	6	4	6	3	26	25	24	5	3	1	13	3	5	0	0	0	0	2	1	5	6	3	5	14	4	4	13	14
MELO3C002436.2	p55	1240	0	0	0	0	0	0	0	0	0	0	0	0	0	0	0	0	0	0	0	0	0	0	0	0	0	0	0	0	0	0	0	0	0	0	0	0
MELO3C002437.2	p55	776	0	0	0	0	0	0	0	0	0	0	0	0	0	0	0	0	0	0	0	0	0	0	0	0	0	1	0	1	0	0	0	0	0	0	0	0
MELO3C002438.2	Ankyrin repeat family protein	1767	0	0	0	0	0	0	0	0	0	0	0	0	0	0	0	0	0	0	0	0	0	0	0	0	0	0	0	0	0	0	0	0	0	0	0	0
MELO3C002439.2	Ankyrin repeat-containing protein	2271	0	0	0	0	0	0	0	0	0	0	0	0	0	0	0	0	0	0	2	0	0	0	0	0	0	0	0	0	0	0	0	0	0	0	0	0
MELO3C002441.2	Ankyrin repeat-containing protein	2060	0	0	0	0	0	0	0	0	0	0	0	0	0	0	0	0	0	0	0	0	0	0	2	0	0	0	0	0	0	0	1	0	0	0	0	0
MELO3C002442.2	Aspartic proteinase	2835	18562	19063	19790	15753	16237	17034	24582	22404	23984	20077	15982	16543	25736	22371.3	25023.9	19898	19917	17926	27291.9	18359.3	19605	11187	17314	14474	13949	17514	13755	24776	33533.1	23100	23553.5	20924	19043	19994	22134.4	25204.5
MELO3C002443.2	F-box plant-like protein, putative	1502	2	0	0	1	3	0	1	0	0	3	0	0	1	4.67	2.07	0	4	0	7.12	5.73	2	0	1	0	0	2	0	0	0.88	1	13.52	3	9	2	3.64	3.52
MELO3C002444.2	Aminomethyltransferase	2153	536	588	631	138	171	141	148	172	165	194	215	204	427	415	334	371	427	353	1121	644	929	89	156	101	103	118	108	401	424	368	348	264	332	415	448	449
MELO3C002445.2	Unknown protein	657	0	0	0	0	0	0	0	0	0	0	0	0	0	0	0	0	0	0	0	0	0	0	0	0	0	0	0	0	0	0	0	0	0	0	0	0
MELO3C002446.2	glycine-rich cell wall structural protein	366	0	0	0	0	0	0	0	0	0	0	0	0	0	0	0	0	0	0	0	0	0	0	0	0	0	0	0	0	0	0	0	0	0	0	0	0
MELO3C002447.2	L-ascorbate oxidase homolog	2604	0	1	0	0	0	0	1	0	0	0	0	3	1	0	4	0	0	1	2	1	4	0	0	1	0	1	0	0	1	1	1	6	2	0	0	3
MELO3C002448.2	tyrosyl-DNA phosphodiesterase 2	1637	26	32	37	2	12	2	14	13	28	20	7	11	29	9	9	15	10	14	57	26	33	0	0	2	1	0	2	19	25	15	7	23	11	4	4	7
MELO3C002449.2	glucan endo-1,3-beta-glucosidase 1	2094	102	115	85	84	100	94	196	156	146	77	56	71	142	117	151	92	86	86	135	95	100	26	23	28	62	53	83	115	95	96	52	116	53	62	63	70
MELO3C002450.2	5'-adenylylsulfate reductase	2466	14	31	29	138	99	125	69	101	74	45	43	53	108	88	79	59	61	85	76	33	74	308	349	68	274	201	1959	21	10	16	43	35	53	113	104	100
MELO3C002451.2	Lactoylglutathione lyase	1002	8	5	11	0	0	0	2	1	0	0	2	0	0	3	0	1.49	3	2	19	21	39	0	2	0	0	0	1	0	1	0	7	2	1	2	4	5
MELO3C002452.2	Autophagy-related protein	1054	2847	3338	3658	3562	3340	3719	3128	3392	3245	2984	2910	2546	4081	3141	4097	2901	2666	2694	6064	2903	5980	2663	3587	2432	2981	3471	3933	3317	4024	2743	3076	1742	2889	3417	3309	3891
MELO3C002453.2	Hexosyltransferase	1427	0	2	2	0	1	0	0	0	0	1	0	4	1	1	5	1	0	0	11	4	3	0	1	0	2	2	3	0	0	0	1	0	3	2	1	7
MELO3C002454.2	Glycosyl transferase, family 31	969	2	3	1	0	1	2	3	3	4	2	0	0	8	2	3	5	2	4	2	1	0	0	1	0	0	0	0	0	1	0	0	1	0	2	0	2
MELO3C002455.2	starch synthase 3, chloroplastic/amyloplastic	4029	3280	2909	2958	2232	2260	2221	2191	1994	1980	2376	1818	1864	2684	2676	2735	2712	2649	2167	4462	3209	3058	1454	2473	1660	1595	1952	2546	3096	3929	2770	2654	2593	2377	2282	2700	3365
MELO3C002456.2	ATP synthase gamma-subunit	1549	249.76	300.06	368.35	121.52	290.2	230.11	237.89	156.14	255.48	295.17	136.49	210.48	599.46	541.15	583.55	301.75	300.31	236.12	908.68	512.9	870.43	10.11	27.18	36.18	150.94	196.77	86.29	474.95	610.04	428.54	112.51	202.17	161.89	262.26	185.04	271.8
MELO3C002457.2	Peroxidase	1748	204	196.53	159.65	10	5	10	15	14	19	18	32.8	14	91.59	66.4	91.34	25.93	26	19.64	345.22	203.7	313	14	34.91	19.92	13	16	70.87	37.6	45.27	47	198.65	44.69	145.52	99.72	116.97	120.65
MELO3C002458.2	Transmembrane protein, putative	1995	46	30.47	20.35	10	6	4	3	11	6	7	6.2	3	14.41	30.6	17.66	6.07	4	10.36	29.78	20.3	2	2	4.09	4.08	0	0	18.13	19.4	32.73	35	19.35	14.31	25.48	18.28	24.03	25.35
MELO3C002459.2	At1g11700	1090	898	1018	1226	2388	1217	2290	562	918	706	1067	985	842	1248	961	1227	709	674	759	1103	647	1030	738	874	757	699	856	700	616	1011	558	720	120	504	1891	1984	2007
MELO3C002460.2	At3g20340	637	63	55	66	138	359	221	48	77	71	221	368	164	167	107	131	32	72	76	81	43	46	865	1761	1365	159	140	856	79	84	64	173	210	110	168	297	218
MELO3C002461.2	GPI-anchored protein	2225	476	599	632	575	573	593	493	556	569	652	592	522	691	582	723	613	641	493	864	524	618	515	673	523	294	377	501	490	573	406	1130	1401	953	908	899	1070
MELO3C002462.2	At1g11655	634	11	9	12	1	0	2	3	0	0	13	14	15	0	1	0	17	24	5	8	11	5	22	29	51	17	13	21	1	3	0	8	3	11	27	33	31
MELO3C002463.2	UPF0051 protein ABCI8, chloroplastic	2304	2717	2882	2885	5043	5267	5588	4512	4401	4490	3865	2860	3076	4195	3654	4376	4134	4219	3646	5935	3387	3990	2863	3699	3859	2807	3650	2974	4713	6254	4336	3695	3416	3868	4205	4019	5445
MELO3C002464.2	polyadenylate-binding protein RBP45-like	1209	1541.42	1849.07	1768.41	1708.75	2174.7	1871.62	2725.95	3175.07	2943.91	2233.46	1869.42	1803.3	1580.57	1378.79	1566.08	1821.41	1782.66	1479.92	3413.01	1954.83	2025.94	1515.01	2071.06	1500.78	1839.1	2331.87	2537.35	1658.37	2399.88	1512.26	1774.13	1826.45	1818.35	1701.47	1560.77	1962.85
MELO3C002465.2	Class I heat shock protein	955	33	34	39	11	14	11	16	15	12	40	39	24	35	24	41	26	11	24	43	48	38	11	21	14	49	45	129	24	52	26	19	20	28	26	24	34
MELO3C002466.2	Abnormal spindle-like microcephaly-associated-like protein, putative	4801	3	2	7	1	3	0	1	2	6	0	1	2	6	1	1	5	5	14	13	10	17	1	5	3	1	0	1	4	3	1	2	3	1	3	11	7
MELO3C002468.2	Tobamovirus multiplication protein 1	1659	2930.97	2987.99	3317.98	9735.94	10812.9	10647.9	12724	14274	14573.9	8046.92	5907.96	6695.93	8196.79	6491.29	8149.99	6857.87	7247.99	6987.97	6725.88	4119.96	6071.96	4980.99	6781.93	6493.93	5482	7639.98	5316.93	6243.96	7789.95	5942.94	5565.97	7134.99	5207.98	6113.92	5743.94	7125.88
MELO3C002469.2	BnaC01g13120D protein	972	868	937	915	772	871	754	836	1014	1008	811	492	564	1092	838	1053	831	777	708	1407	917	1013	450	655	470	423	553	545	1146	1421	991	824	1011	757	832	810	1049
MELO3C002470.2	Patatin	4346	1175	1098	1162	357	285	312	332	233	281	472	511	524	501	491	469	741	638	628	1381	1078	748	743	1472	687	484	499	1092	667	863	546	978	452	668	822	908	952
MELO3C002471.2	RNA pseudouridine synthase 6, chloroplastic	1848	200.71	167	230.41	120	138.15	141	157.95	164.72	137.98	201	159	125	262.62	208	249	154	171	137.7	375	184.12	347	99	150.93	108.75	113	100	174.12	187.66	220.18	169.06	150.75	202.86	185.47	171	192.17	207
MELO3C002473.2	RNA pseudouridine synthase 6, chloroplastic-like	1767	75.29	96.9	101.33	49	36.82	36	32.97	42.28	27.96	77	43	53	54.31	53	57.57	81.99	84.95	76.3	211.96	110.81	216.73	51	100.92	82.2	22	43	45.81	57.34	89.71	67.94	63.78	89.08	63.47	74	81.81	95.95
MELO3C002474.2	beta-glucosidase 47	1831	5	5.1	15.26	3	1.03	2	3.08	0	5.06	0	0	0	4.07	1	6.43	1.01	2.05	2	4.04	9.07	10.27	6	4.14	2.04	0	2	2.07	2	2.11	0	8.47	3.06	4.06	5	1.02	5.05
MELO3C002475.2	Tryptophan synthase	1264	0	0	0	0	0	0	0	0	0	0	0	0	0	0	0	0	0	0	0	0	0	0	0	0	0	0	0	0	0	0	0	0	0	0	0	0
MELO3C002476.2	Tryptophan synthase	1368	0	0	0	0	0	0	0	0	0	0	0	0	0	0	0	0	0	0	0	0	0	0	0	0	0	0	0	0	0	0	0	0	0	0	0	0
MELO3C002477.2	Homeobox-leucine zipper family protein	2662	0	0	0	0	0	0	0	0	0	0	0	0	0	0	0	0	0	0	0	0	0	7	0	0	0	3	0	0	0	0	2	0	0	1	0	0
MELO3C002478.2	Crib domain-containing protein ric10	273	67	49	83	16	23	25	37	45	50	36	21	29	112	86	86	64	67	35	103	71	101	14	22	22	16	18	22	48	68	34	36	53	39	42	43	61
MELO3C002479.2	nuclear transport factor 2	713	114	110	92	41	74	46	37	48	57	92	57	92	239	200	233	48	43	43	146	93	128	15	12	12	8	5	5	166	138	124	58	87	81	70	55	90
MELO3C002480.2	Xyloglucan endotransglucosylase/hydrolase	1726	7	6	7	1	5	3	0	3	0	2	2	1	4	3	0	1	3	0	21	4	15	9	5	4	3	1	3	7	5	1	5	3	7	6	7	2
MELO3C002482.2	Chaperone protein dnaJ 50	1393	715	810	974	470	473	440	503	556	491	471	320	386	624	546	687	706	726	579	1313	660	1198	363	582	400	381	581	657	616	801	489	608	658	666	649	637	785
MELO3C002483.2	Gibberellin 2-beta-dioxygenase 8	1666	1	0	3	2	0	0	1	0	0	4	0	3	8	5	12	4	3	0	7	5	6	3	3	0	2	4	6	0	0	3	4	58	7	1	6	3
MELO3C002484.2	Pyruvate, phosphate dikinase regulatory protein, putative	3463	1634.65	1697.61	1860.2	375.91	486.06	508.79	794.41	821.08	894.96	665.61	479.85	582.78	1212.69	867.89	1152.62	852.87	956.82	792.54	2610.52	1337.5	2260.62	262.42	365.56	342.6	312	394.18	555.61	1118.6	1519.95	1037.08	855.95	964.99	899.94	750.58	794.55	1047.99
MELO3C002485.2	Transmembrane protein, putative	1474	421.35	329.39	425.8	2863.09	2692.94	2979.21	3402.59	4557.92	3882.04	1282.39	970.15	1292.22	1361.31	1265.11	1391.38	1368.13	1548.18	1459.46	1290.48	640.5	1107.38	790.58	1318.44	1222.4	727	928.82	295.39	957.4	954.05	869.92	664.05	577.01	1000.06	1579.42	1344.45	1708.01
MELO3C002486.2	Protein NDR1	1120	2	2	1	0	0	0	0	0	0	1	0	0	0	0	2	0	0	0	0	0	0	0	0	0	0	0	0	0	0	0	0	0	0	0	0	0
MELO3C002487.2	Harpin inducing protein 1-like 9	384	385	306	385	17	16	27	3	5	2	53	16	65	227	193	241	29	32	25	214	123	82	0	4	2	0	0	0	95	114	112	42	59	61	31	29	49
MELO3C002488.2	Cysteine-rich receptor-like protein kinase 25	513	73	44	78	7.89	11	9	59	50	40	91	46	79	21	11	22	123	124	94	104	67	96	16	8	19	12	19	10	37	41	35	51	115	90	27	28	45
MELO3C002489.2	cysteine-rich receptor-like protein kinase 10	3669	450	663	615	256	450	238	209	244	202	373	344	341	551	469	569	391	452	462	1010	530	1010	324	461	233	148	188	367	474	489	449	1235	1733	1057	495	533	716
MELO3C002491.2	cysteine-rich receptor-like protein kinase 25	1044	0	0	0	0	0	0	0	0	0	0	0	0	0	0	0	0	0	0	0	0	0	0	0	0	0	0	0	0	0	0	0	0	0	0	0	0
MELO3C002492.2	cysteine-rich receptor-like protein kinase 25	1204	0	0	0	0	0	0	0	0	0	0	0	0	1	0	1	1	2	0	2	0	1	0	0	0	0	0	0	0	0	2	0	1	0	0	0	0
MELO3C002493.2	Transposon Ty3-G Gag-Pol polyprotein	1527	6	5	12	1	0	9	0	0	0	0	0	1	3	6	7	3	6	6	11	6	3	0	0	0	0	0	0	0	0	0	1	3	1	7	2	7
MELO3C002495.2	cysteine-rich receptor-like protein kinase 29	2330	23	12	34	0	1	3	7	0	2	9	2	14	7	17	21	17	10	13	31	23	20	3	12	0	3	1	2	6	3	5	9	7	7	10	9	5
MELO3C002496.2	cysteine-rich receptor-like protein kinase 29	4114	0	0	0	0	0	0	0	0	0	0	1	0	0	0	0	0	0	1	0	0	0	2	1	0	1	0	5	0	0	0	0	0	1	0	0	0
MELO3C002499.2	Cysteine-rich receptor-kinase-like protein	783	0	0	0	0	0	0	0	2	0	0	0	0	1	1	0	0	0	0	1	0	0	0	0	0	0	0	1	0	0	0	0	0	0	0	0	0
MELO3C002500.2	Sulfite exporter TauE/SafE family protein, putative	1740	11	18	25	56	22	45	25	13	23	26	9	23	86	73	82	34	30	44	41	48	39	5	13	3	1	0	1	41	52	66	20	24	24	17	31	69
MELO3C002501.2	cysteine-rich receptor-like protein kinase 26 isoform X1	2387	0	0	0	0	0	0	0	0	0	0	0	0	0	0	0	0	0	0	1	0	0	0	0	0	0	1	0	0	0	0	1	1	0	0	1	0
MELO3C002504.2	cysteine-rich receptor-like protein kinase 28	4006	83	104	118	13	19	20	19	31	40	43	20	55	64	39	70	55.2	23	44	185	116	125	34	84	18	50	34	91	89	67	78	45	83.17	75	47	47	56.41
MELO3C002506.2	Receptor-like protein kinase	4239	7	15	10	0	0	0	0	0	0	8	4	5	2	0	4	2	1	1	32	12	43	3	4	2	6	1	28	0	4	0	6	2	1	3	7	4
MELO3C002507.2	transcription factor ILR3-like	1343	160.22	152.35	191.44	274.07	408.68	283.73	743.89	653.93	737.85	318.84	195.36	233.15	608.09	465.13	627.67	304.98	289.77	239.91	306.64	195.84	234.01	53.31	79.85	92.86	90.2	127.29	113.77	232.9	270.68	215.97	276.89	336.22	278.51	296.8	313.09	369.17
MELO3C002508.2	thioredoxin-like protein CXXS1	925	1187.78	1203.65	1179.56	2304.93	3393.32	2578.27	4361.11	4875.07	4538.15	2984.16	1886.64	2222.85	3811.91	3173.87	3814.33	2465.02	2685.23	2255.09	2818.36	1778.16	2265.99	829.69	952.15	1115.14	1483.8	2006.71	1006.23	2621.1	3404.32	2612.03	2118.11	3232.78	2275.49	1716.2	1827.91	2182.83
MELO3C002509.2	Kinesin-like protein	2904	18	12	17	11	11	10	6	11	12	5	4	2	10	10	13	12	10	9	15	17	6	5	7	1	3	1	6	8	8	7	13	4	9	4	9	12
MELO3C002510.2	oxygen-evolving enhancer protein 3-2, chloroplastic	1345	51	43	71	31	182	85	154	80	200	130	30	129	271	256	269	113	113	159	278	159	224	3	0	5	37	43	21	104	82	125	21	176	28	61	23	53
MELO3C002511.2	Transmembrane protein, putative (DUF1218)	819	0	1	0	1	2	1	1	2	0	0	0	0	3	1	0	1	0	2	0	2	0	0	0	0	0	0	0	0	0	0	0	0	0	1	0	0
MELO3C002512.2	exopolygalacturonase-like	1462	0	0	0	0	0	0	0	0	0	0	0	0	0	0	0	0	0	0	0	0	0	0	0	0	0	0	0	0	0	0	0	0	0	0	0	0
MELO3C002513.2	Phosphosulfolactate synthase	1061	2608	3083	3277	1009	997	1074	1874	1856	1792	2227	1818	1868	1629	1313	1594	2196	2201	1845	6924	3875	6142	1012	1584	1273	1162	1507	1960	2307	3020	2102	2171	2188	2201	1926	1845	2174
MELO3C002514.2	BTB/POZ domain-containing protein At3g22104	2105	79	57	64	1	18	0	4	17	7	7	11	26	68	39	51	17	6	6	165	83	157	7	6	7	3	0	8	14	15	16	31	110	29	26	24	16
MELO3C002515.2	Eukaryotic translation initiation factor-like protein	2392	4586	3934	3911	9398	9450	9449	10450	10698	11315	7603	5606	6564	8153	6487	7950	7953	7796	7367	7183	6247	4668	4770	7321	6229	6043	7976	8633	7712	9853	7087	6734	7022	6913	7201	7838	9337
MELO3C002516.2	(3S,6E)-nerolidol synthase 1-like	1891	0	0	0	0	2	0	0	0	0	0	0	0	0	1	1	0	0	0	0	0	1	0	0	0	0	0	0	0	0	0	0	0	0	0	0	0
MELO3C002517.2	(3S,6E)-nerolidol synthase 1-like	1956	0	0	0	0	0	0	0	0	0	0	0	0	0	0	0	0	0	0	0	2	0	0	0	0	0	0	0	0	0	0	2	0	5	0	0	0
MELO3C002519.2	Unknown protein	153	0	0	0	0	0	0	0	0	0	0	0	0	0	0	0	0	0	0	0	0	0	0	0	0	0	0	0	0	0	0	0	0	0	0	0	0
MELO3C002520.2	(3S,6E)-nerolidol synthase 1-like	2112	1744	1407	1492	0	0	1	1	0	0	0	29	5	536	712	275	6	4	2	619	602	395	1	5	0	1	3	1	886	645	387	60	26	239	18	20	35
MELO3C002521.2	At1g11440	1378	357	451	394	39	28	28	58	75	56	64	47	49	148	139	121	75	50	77	269	208	204	20	17	15	37	40	30	109	195	145	53	31	49	49	59	77
MELO3C002522.2	transcription factor bHLH112-like isoform X1	1269	0	0	0	0	0	0	0	0	0	0	0	0	0	0	0	0	0	0	0	0	0	0	0	0	0	0	0	0	0	0	0	0	0	0	0	0
MELO3C002524.2	Serine/threonine-protein kinase	5377	180	180	193	115	167	141	91	129	109	137	128	100	138	137	167	210	227	226	358	232	284	66	85	68	37	60	68	180	187	152	346	377	315	270	251	385
MELO3C002525.2	Unknown protein	177	0	0	0	0	0	0	0	0	0	0	0	0	0	0	0	0	0	0	0	0	0	0	0	0	0	0	0	0	0	0	0	0	0	0	0	0
MELO3C002526.2	Protein DETOXIFICATION	1596	0	0	0	0	0	0	0	0	0	0	0	0	0	0	0	0	0	0	0	0	0	0	0	0	0	0	0	0	0	0	0	0	0	0	0	0
MELO3C002527.2	Serine/threonine-protein kinase	3050	34	38	43	36	29	39	19	19	25	21	23	28	49	36	45	48	42	46	72	60	62	9	25	22	10	16	28	32	36	31	28	32	37	47	35	56
MELO3C002528.2	Kinesin-like protein	297	0	0	0	0	0	0	0	0	0	0	0	0	0	0	0	0	0	0	0	0	0	0	0	0	0	0	0	0	0	0	0	0	0	0	0	0
MELO3C002529.2	Serine/threonine-protein kinase	1021	4	4	5	4	9	1	1	0	2	12	16	8	21	21	23	10	11	10	15	16	12	3	1	2	1	0	0	7	3	7	18	18	10	22	3	13
MELO3C002530.2	Serine/threonine-protein kinase	2537	1	2	5	4	7	0	0	2	3	1	1	0	6	2	3	6.94	5	2	16	3	8	0	2	1	1	0	4	2	0	0	1	0	8	2	3	1
MELO3C002532.2	Serine/threonine-protein kinase	2404	0	0	2	4.58	0	3	3	3	2	1.46	0	8	1	0	3	2.06	3	0	3	2	2.52	3.11	1.5	0	4	0	9.67	0	1	0	1	0	1.43	3.11	2	3
MELO3C002534.2	Serine/threonine-protein kinase	2634	9	13	7	7	14	8	5	14	2	7	6	10	8	6	9	11	27	12	38	28	36	3	2	1	1	2	7	1	0	1	6	9	5	10	9	19
MELO3C002535.2	Serine/threonine-protein kinase	2786	10	7	8	6	8	2	2	5	5	7	12	6	9	12	6	8	11	10	26	5	12	6	12	1	6	3	17	8	0	0	15	4	17	11	26	11
MELO3C002536.2	Serine/threonine-protein kinase	2397	12	11	9	7	7	3	4	1	1	4	2	4	5	0	16	5	5	3	31	26	46	4	12	2	0	2	6	16	9	4	4	2	7	9	8	1
MELO3C002537.2	Serine/threonine-protein kinase	2674	0	1	0	0	0	0	0	0	0	0	0	0	1	1	0	0	0	0	2	1	0	4	1	2	0	0	3	0	0	0	4	1	2	0	1	2
MELO3C002538.2	receptor-like serine/threonine-protein kinase SD1-8	5426	10	15	12	1	19	7	8	12	12	13	12	12.64	8	11	12	13	14	20	39	32.66	31.5	19	21	4	16	10	22	2	1	6	11	21	9	17	19	21
MELO3C002541.2	receptor-like serine/threonine-protein kinase SD1-8	5015	3	5	14	16	10	16	5	14	5	13	16	17.36	7	9	12	7	9	15	50	34.34	29.5	12	13	11	6	8	17	4	1	1	13	6	10	12	12	14
MELO3C002542.2	Serine/threonine-protein kinase	2775	231	258	198	90	110	111	139	121	89	141	121	101	187	128	181	116	124	122	192	162	121	27	61	61	85	85	167	199	222	183	116	165	65	95	118	126
MELO3C002543.2	Serine/threonine-protein kinase	2669	0	0	1	1	0	0	0	1	0	1	0	0	0	1	1	0	0	0	1	0	0	1	0	0	0	2	16	0	0	1	1	0	0	2	0	1
MELO3C002545.2	purine permease 3-like	1337	9	7	8	0	0	0	0	0	2	1	0	0	1	1	2	0	0	0	5	0	0	0	0	0	0	0	3	0	0	2	1	2	2	0	0	2
MELO3C002546.2	Serine/threonine-protein kinase	2817	21	14	18	2	1	0	2	0	0	1	1	1	0	4	2	1	3	1	10	2	4	1	2	0	1	7	3	4	2	2	0	3	1	1	0	3
MELO3C002548.2	B-box zinc finger protein 32-like	513	0	0	0	0	0	0	0	0	0	0	0	0	0	0	0	0	0	0	0	0	0	0	0	0	0	0	0	0	0	0	0	0	0	0	0	0
MELO3C002549.2	Ribonuclease H domain-containing protein	615	0	0	0	0	0	0	0	0	0	0	0	0	0	0	0	0	0	0	0	0	0	0	0	0	0	0	0	0	0	0	0	0	0	0	0	0
MELO3C002550.2	Flowering locus T/terminal flower 1-like protein	3055	9392.99	11667	13419	6023.98	5812.99	6116.99	4611	4578.95	4844.99	5066.96	4846.98	4678.99	7598.99	5953	7882	8914	8752	8372.98	18697	8278	16871	3456	5125.97	4262	6100.98	7657.99	4764	9193.98	13252	8991.99	6893.99	3425.99	7052.98	8363	8439.99	10029
MELO3C002551.2	Transcription factor	1241	0	0	0	0	0	0	0	0	0	0	0	0	0	0	0	0	0	0	0	0	1	0	0	1	0	0	0	0	0	0	1	0	0	0	0	0
MELO3C002552.2	Wound-responsive family protein	585	218	267	322	23	34	20	47	43	51	52	47	28	83	66	77	73	67	53	289	166	266	12	44	54	66	61	30	179	241	186	32	20	21	48	41	65
MELO3C002553.2	sugar carrier protein C-like	1990	0	0	0	0	2	0	0	0	0	1	2	2	0	0	0	0	0	0	0	0	2	3	10	4	0	0	15	3	0	0	0	0	0	8	3	1
MELO3C002554.2	U-box domain-containing protein 4	2369	331	399	442	170	162	195	227	208	260	200	136	143	387	305	349	166	222	224	640	344	494	71	107	80	121	143	135	242	286	174	193	92	184	206	218	276
MELO3C002555.2	external alternative NAD(P)H-ubiquinone oxidoreductase B2, mitochondrial	1956	366	363	404	447	418	430	312	358	261	369	462	329	282	246	262	177	183	193	501	337	461	3270	1869	915	524	585	3876	204	212	159	793	270	394	430	561	534
MELO3C002556.2	heterogeneous nuclear ribonucleoprotein U-like protein 1	2305	347	368	376	384	319	398	418	484	392	344	270	284	318	257	372	395	379	336	541	312	418	639	766	528	434	487	761	320	470	292	377	225	346	401	421	523
MELO3C002557.2	Katanin p80 WD40 repeat-containing subunit B1 homolog	1702	500	570	557	330	308	337	339	313	358	402	302	305	587	387	513	407	408	344	796	492	664	281	475	288	198	249	325	539	763	462	433	419	413	430	451	560
MELO3C002558.2	bifunctional riboflavin kinase/FMN phosphatase	1999	1249	1340	1416	695	690	701	627	635	666	629	740	595	969	862	915	661	750	722	1519	1066	1102	754	1196	721	697	881	1085	1162	1487	1010	1053	973	976	841	936	1041
MELO3C002559.2	syntaxin-124	1024	0	0	2	0	0	0	0	0	0	0	0	0	1	0	1	0	0	0	0	0	0	0	0	0	0	1	0	0	0	3	0	0	0	0	0	0
MELO3C002560.2	Cotton fiber expressed protein	1544	163	237	261	27	25	29	13	20	15	57	74	41	109	51	69	18	14	31	148	145	115	51	99	33	45	22	102	98	120	107	234	53	85	90	94	119
MELO3C002561.2	transmembrane protein 184C	2087	1226.96	1352.97	1486	808.99	898.86	937.98	940.98	857.77	887	936.88	715.98	735.92	1491.78	1238.86	1508.79	1092.99	1100.98	1030	2204.84	1140.9	1800.95	516	765.96	565.98	534.97	687	812	1371.96	1774.99	1231.94	1057	1196.9	1056	1172	1115	1404.8
MELO3C002562.2	endonuclease 1	1132	29.04	13.03	21	3.01	15.14	6.02	5.02	16.23	14	11.12	7.02	8.08	46.22	31.14	58.21	7.01	10.02	8	42.16	20.1	24.05	7	8.04	5.02	8.03	5	12	14.04	7.01	8.06	13	35.1	20	7	17	31.2
MELO3C002563.2	PAP-specific phosphatase HAL2-like	2302	606	515	553	566	711	677	522	616	645	629	446	460	1067	850	1038	470	590	563	1163	787	851	328	483	350	324	362	336	805	1076	756	457	525	522	575	512	674
MELO3C002564.2	Lysine ketoglutarate reductase trans-splicing-like protein	1666	1226	1196.04	1233	1958	1966	1962	1587	1923	2006	1646	1207	1284	1726	1459	1794	1274	1259	1189	1917	1195	1538	741	983	803	362	545	411	1540	2204	1468	1519	1847	1427	1300	1417	1764
MELO3C002565.2	Secretory carrier-associated membrane protein	2125	29	18	34	48	42	50	61	62	41	34	29	28	33	19	43	27	20	25	35	6	20	9	25	19	27	40	15	19	30	22	7	17	13	12	25	33
MELO3C002566.2	Katanin p80 WD40 repeat-containing subunit B1 homolog	3365	1065	972	1004	850	931	875	1008	970	952	812	649	711	1068	987	1080	924	909	923	1276	1049	1051	640	965	595	519	721	814	1160	1346	1026	1037	1087	840	919	1086	1343
MELO3C002567.2	Unknown protein	1816	1	12	11	0	0	0	1	1	0	5	0	5	1	5	3	1	1	1	5	7	13	0	0	0	0	0	0	0	1	0	6	6	3	4	0	6
MELO3C002568.2	CTTNBP 2 amino-terminal-like protein	1212	4	2	4	0	2	0	2	0	2	0	0	0	0	2	0	1	0	3	3	1	11	0	0	0	2	1	0	0	2	0	0	1	0	0	0	1
MELO3C002569.2	Glucose-fructose oxidoreductase domain-containing protein 2, putative	721	18	11	14	2	1	17	5	6	8	5	8	11	3	5	11	7	11	7	20	9	7	13	4	5	3	4	5	6	13	7	9	4	4	15	11	16
MELO3C002570.2	LisH and RanBPM domains containing protein	1385	1543	1692	1653	1031	1210	1175	1237	1430	1438	1189	953	1052	1744	1413	1778	1649	1718	1414	3160	1767	2754	545	862	662	558	807	731	1652	2201	1448	1523	1694	1579	1679	1632	1955
MELO3C002571.2	Caffeoylshikimate esterase	1125	101	115	113	24	22	31	56	49	52	24	24	38	82	56	89	55	48	50	143	70	116	8	6	12	17	19	32	75	88	73	30	20	29	55	43	61
MELO3C002572.2	Carboxypeptidase	1591	2	1	8	1	1	0	4	0	0	1	2	2	24	5	26	0	4	2	11	7	9	0	0	0	0	0	0	22	31	33	3	14	4	0	0	1
MELO3C002573.2	NAC transcription factor 25-like	1327	0	0	0	0	0	0	0	0	0	0	0	0	0	0	0	0	0	0	0	0	0	0	0	0	0	0	0	0	0	0	0	0	0	2	0	0
MELO3C002574.2	TMV resistance protein N	676	0	0	0	0	0	0	0	0	0	0	0	0	0	0	0	0	0	0	0	0	0	0	0	0	0	0	0	0	0	0	0	0	0	0	0	0
MELO3C002575.2	Hydroxyproline-rich glycoprotein family protein	3532	15	10	4	2	2	2	6	3	11	8	3	1	12	12	13	0	2	0	22	11	14	2	1	3	2	1	9	24	7	14	14	9	13	5	6	4
MELO3C002576.2	polyphenol oxidase I, chloroplastic-like	2199	0	0	0	0	0	0	0	0	0	0	0	0	0	0	0	0	0	0	0	0	0	0	0	0	0	0	0	0	0	0	0	0	0	0	0	0
MELO3C002578.2	polyphenol oxidase, chloroplastic-like	318	0	0	0	0	0	0	0	0	0	0	0	0	0	0	0	0	0	0	0	0	0	0	0	0	0	0	0	0	0	0	0	0	0	0	0	0
MELO3C002579.2	polyphenol oxidase, chloroplastic-like	1911	0	0	0	0	0	0	0	2	0	0	0	0	0	0	0	0	0	0	0	0	0	5	1	3	0	0	19	0	0	1	4	1	1	0	1	0
MELO3C002580.2	polyphenol oxidase, chloroplastic-like	1656	0	0	0	0	0	0	0	0	0	0	0	0	0	0	0	0	0	0	0	0	0	0	0	0	0	0	0	0	0	0	0	0	0	0	0	0
MELO3C002581.2	Fiber protein Fb34	1208	429	455	530	506	509	623	1004	1003	924	587	366	522	609	477	606	492	511	439	835	440	924	396	432	363	567	659	641.92	555	671	488	513	751	495	516	478	626
MELO3C002582.2	lactosylceramide 4-alpha-galactosyltransferase	1242	0	0	0	0	0	0	0	0	0	0	0	0	0	0	0	2	0	0	0	0	0	0	3	0	0	0	0	1	0	0	0	0	0	1	0	0
MELO3C002583.2	Lysine histidine transporter 1	489	0	0	0	0	0	0	0	0	0	0	0	0	0	0	0	2	0	0	0	0	0	0	0	0	0	0	0	0	0	0	0	0	0	0	0	0
MELO3C002584.2	Lysine histidine transporter	666	0	0	0	0	0	0	0	0	0	0	0	0	0	0	0	0	0	0	1	0	1	0	0	0	0	0	0	0	0	0	0	0	0	0	0	0
MELO3C002585.2	Epoxide hydrolase 2	342	0	0	0	0	0	0	0	0	0	0	0	0	0	0	0	0	0	0	0	0	0	0	0	1	0	0	0	0	0	0	0	0	0	0	0	0
MELO3C002586.2	WAPL (Wings apart-like protein regulation of heterochromatin) protein	3150	2020	2006	2163	1812	1804	1785	1898	2075	1906	1736	1429	1502	2030	1858	2181	1817	1765	1669	2455	1785	1442	1684	2775	1885	1574	2132	2212	2300	2761	1790	1916	1955	1769	1777	1984	2242
MELO3C002587.2	Receptor-like kinase	1706	524	606	696	372	419	354	350	371	410	427	359	342	609	525	588	414	467	455	1046	583	797	395	509	357	300	389	501	559	763	539	635	628	657	602	600	678
MELO3C002588.2	Mediator of RNA polymerase II transcription subunit 16	4410	1681	1642	1476	1209	1169	1250	1138	1115	1148	1105	940	1079	1549	1492	1630	1536	1477	1396	1790	1691	1084	1290	2038	1248	1033	1308	1377	1702	2244	1563	1538	1649	1209	1362	1610	1923
MELO3C002589.2	At2g47960/T9J23.10	1875	982	974	1035	809	774	864	877	1032	927	835	645	672	1108	971	1119	826	844	785	1231	1008	852	477	763	544	472	510	645	1346	1604	1107	891	928	794	978	987	1126
MELO3C002590.2	CBS domain-containing protein CBSX5	2501	12	7	5	15	24	19	9	32	26	7	11	8	29	12	26	14	12	2	43	16	33	47	117	28	22	24	45	14	13	15	66	55	61	34	19	26
MELO3C002591.2	sphingolipid delta(4)-desaturase DES1-like	1690	1	6	2	0	1	0	3	1	2	1	0	0	2	3	3	2	3	1	8	6	15	4	5	0	5	1	6	4	1	0	4	4	7	4	0	9
MELO3C002592.2	Unknown protein	243	0	0	0	0	0	0	0	0	0	0	0	0	0	0	0	0	0	0	0	0	0	0	0	0	0	0	0	0	0	0	0	0	0	0	0	0
MELO3C002593.2	allantoinase	1887	163	205	205	57	95	63	118	121	140	79	56	75	115	91	123	131	131	111	300	134	291	44	86	69	49	69	53	121	106	92	101	148	108	106	107	94
MELO3C002594.2	DNA mismatch repair protein muts2, putative	2969	127	122	125	95	72	117	105	89	98	94	82	69	121	128	122	137	103	127	229	135	184	92	141	103	106	109	110	150	156	93	97	100	127	96	142	154
MELO3C002595.2	Pentatricopeptide repeat-containing family protein	2048	614	670	745	659	581	683	666	782	717	561	492	412	649	532	580	571	658	592	1005	660	955	544	825	536	528	639	652	567	642	448	572	557	581	693	701	835
MELO3C002596.2	pentatricopeptide repeat-containing protein At2g20710, mitochondrial-like	1979	287	288	320	92	87	89	116	113	133	129	109	130	230	163	192	137	185	142	413	251	437	95	134	62	83	103	156	189	269	171	144	207	199	160	151	202
MELO3C002597.2	pentatricopeptide repeat-containing protein At2g20710, mitochondrial-like	1511	178	170	214	45	72	49	90	103	104	70	39	53	112	109	135	105	139	88	235	181	151	11	32	15	28	22	18	147	188	122	113	115	104	80	94	91
MELO3C002598.2	E3 ubiquitin-protein ligase RMA1H1-like	1070	534	430	456	6919	3565	6331	2528	3166	2630	4832	4447	3944	3475	2603	3705	3359	3315	3953	2076	1187	1870	10574	15924	15089	6877	8920	6377	3002	4711	2624	2169	566	1589	5991	5989	6789
MELO3C002599.2	DNA ligase 1 isoform X1	985	3	1	1	4	3	4	0	1	1	4	4	3	8	5	3	2	4	2	5	12	5	4	21	13	2	10	5	1	0	0	8	1	8	13	12	19
MELO3C002600.2	Protein LOL2	870	306	362	322	253	302	257	364	319	350	278	206	178	309	268	343	324	310	287	337	320	394	147	193	136	148	174	200	283	342	288	279	477	205	313	280	406
MELO3C002601.2	Phosphoglycerate mutase, putative	1273	43	43	48	10	34.45	13	34	15	43	41	15	28	36	28	39	26.46	40	17	116	62	82	7	14	10	9	4	7	14	14	9	29	47	14	16	16	23
MELO3C002602.2	Unknown protein	168	0	0	0	0	1.55	0	0	0	0	0	0	0	0	0	0	0.54	0	0	0	0	0	0	0	0	0	0	0	0	0	0	0	0	0	0	0	0
MELO3C002603.2	callose synthase 11	5668	1395.91	1318.18	1284.22	2082.39	1924.16	1799.94	1569.82	1838.17	1626.89	1556.36	1345.68	1358.55	1869.39	1691.83	2063.72	1198	1119.56	1232.28	1865.36	1564.55	1301.48	1007.17	1346.4	858.75	1042.37	1505.39	1312.92	1559.34	1992.2	1365.5	1927.44	2572.34	1309.94	1213.05	1389.02	1708.2
MELO3C002604.2	DUF2921 family protein	2730	211.09	244.82	317.78	223.61	125.84	166.06	81.18	97.83	60.11	170.64	212.32	132.45	141.61	138.17	181.28	200	211.44	187.72	179.64	143.45	233.52	143.83	194.6	127.25	131.63	172.61	235.08	155.66	241.8	141.5	294.56	97.66	213.06	251.95	314.98	280.8
MELO3C002605.2	Inner membrane protein oxaA	2661	423	392	415	242	233	235	232	280	242	265	254	220	364	338	421	269	247	267	548	380	304	187	214	138	114	145	231	302	486	251	392	316	303	305	353	414
MELO3C002606.2	Lectin receptor kinase	2153	214	126	125	772	1489	949	394	529	426	542	621	463	615	540	623	340	257	257	367	236	236	398	638	654	315	464	776	496	620	436	350	460	378	460	421	482
MELO3C002607.2	Sulfate/thiosulfate import ATP-binding protein cysA, putative	1342	169	176	219	113	41	107	42	125	69	289	172	356	32	37	51	924	918	686	1340	710	999	140	230	326	243	300	300	101	137	94	79	20	75	427	377	502
MELO3C002608.2	transcription factor bHLH118-like	880	56	49	45	43	4	48	7	8	3	29	38	29	41	33	26	29	19	40	509	190	453	270	271	94	139	102	1315	123	118	64	103	23	266	129	144	204
MELO3C002609.2	serine/threonine-protein kinase HT1-like	2384	98	112	148	22	17	18	9	17	30	59	36	37	66	60	54	51	56	51	213	135	166	55	97	53	35	35	171	87	89	65	136	47	110	97	87	112
MELO3C002610.2	Pollen Ole e 1 allergen and extensin family protein	1019	0	0	0	0	0	0	0	0	0	0	0	0	1	0	1	0	0	0	0	0	1	0	0	0	0	0	0	0	0	0	0	0	0	0	0	0
MELO3C002611.2	VQ motif-containing protein	1462	133	189	205	20	109	26	28	40	52	70	56	47	148	105	173	61	45	37	294	141	245	33	67	10	18	33	69	91	118	113	156	600	179	45	44	67
MELO3C002612.2	Protein SMG7	3466	1802	1860	1939	1550	1705	1643	1846	2115	1930	1518	1168	1292	1958	1776	2015	1677	1698	1683	3135	2007	2599	947	1382	965	1108	1315	1457	2010	2588	1735	1381	1183	1445	1654	1837	2234
MELO3C002614.2	Nuclear control of ATPase protein 2	1385	171	196	208	158	168	132	134	194	160	131	113	156	202	138	192	158	196	144	377	231	351	189	233	161	136	175	220	191	283	225	296	228	177	220	261	276
MELO3C002615.2	Late embryogenesis abundant protein (LEA) family protein	1439	3	1	2	0	2	0	1	0	2	0	2	1	18	16	23	8	2	8	0	0	1	1	3	3	0	1	5	2	0	1	1	29	4	1	0	1
MELO3C002616.2	dof zinc finger protein DOF2.2-like	596	11	10	15	3	15	4	10	5	4	6	2	3	39	25	44	6	16	16	5	6	6	0	0	0	0	0	0	2	8	6	9	25	4	10	3	6
MELO3C002617.2	dof zinc finger protein DOF1.4-like	1809	277	241	281	37	43	60	50	50	65	51	21	34	186	174	187	56	41	56	163	128	119	13	25	4	23	14	12	111	116	102	31	48	34	28	41	70
MELO3C002618.2	Squamosa promoter-binding-like protein	1067	336.68	514	640.47	90.57	80	110	19	37	10	117	188.13	109	208	207.21	204.84	79.11	53	97	390.18	216	315.65	151.68	137.36	62.52	58	56.21	85.94	276.73	473.6	288	243	101	157	92.64	104.61	90
MELO3C002619.2	Mitochondrial carrier protein, expressed	2291	269.32	292	295.53	117.43	88	85	103	107	91	184	213.87	138	136	113.79	154.16	128.89	124	145	391.82	231	286.35	193.32	216.64	187.48	179	206.79	162.06	190.27	309.4	236	181	198	183	148.36	174.39	157
MELO3C002620.2	Auxin repressed protein	702	0	0	0	0	0	0	0	0	0	0	0	0	0	0	0	0	0	0	0	0	0	0	0	0	0	0	0	0	0	0	0	0	0	0	0	0
MELO3C002621.2	Unknown protein	399	0	0	0	0	0	0	0	0	0	0	0	0	0	0	0	0	0	0	0	0	0	0	0	0	0	0	0	0	0	0	0	0	0	0	0	0
MELO3C002622.2	Receptor-like protein kinase family	2425	137	156	153	96	127	83	157	89	108	107	98	114	176	142	155	76	101	92	202	125	78	44	68	36	59	53	71	103	145	93	217	362	132	93	85	131
MELO3C002623.2	ethylene-responsive transcription factor 12	492	0	0	0	0	3	0	0	0	0	0	0	1	0	0	2	0	0	0	0	0	0	0	2	1	0	0	3	0	0	0	0	1	1	0	0	0
MELO3C002624.2	ethylene-responsive transcription factor 8	1193	89	75	86	81	1557	141	31	52	44	256	221	228	583	398	710	17	27	25	146	91	90	225	225	181	29	42	55	100	110	138	148	948	213	192	95	112
MELO3C002625.2	MACPF domain-containing protein	1385	166	165	169	97	146	102	96	120	97	131	85	78	148	126	115	161	147	92	124	137	25	83	108	80	88	112	163	147	212	112	163	268	102	131	135	218
MELO3C002626.2	Alpha-1,4 glucan phosphorylase	3483	384	350	322	212	143	214	152	158	172	167	138	133	280	260	338	235	229	175	462	352	331	123	263	141	124	204	228	337	460	284	218	207	161	189	210	299
MELO3C002627.2	receptor-like protein kinase HSL1	3572	11	7	4	3	10	12	6	7	8	16	10	13	17	20	25	9	3	6	17	8	12	2	7	0	4	4	3	9	4	7	4	21	4	6	4	8
MELO3C002628.2	NAC domain-containing protein 73-like	1406	3535	3461	3848	2532	2288	2617	4355	4248	4697	3876	2781	3183	3337	2941	3418	3890	3593	3297	6098	4015	4340	2873	4964	3957	2258	2906	2004	3535	4843	3338	3360	3430	3502	4139	4795	5627
MELO3C002630.2	SNI1	1961	430.11	435.17	417.53	204.56	222	193.65	442.95	461.09	426.16	322	219.42	256.08	393.11	395	468.72	414.37	402.09	360	669.28	487.64	509.14	77	135.35	108.88	160.76	218.09	172	437.65	533.88	367.85	271.73	460.75	241.87	248.49	287.45	381.59
MELO3C002631.2	D-tyrosyl-tRNA(Tyr) deacylase	1435	86.89	107.83	137.47	103.44	98	116.35	126.05	119.91	118.84	104	82.58	74.92	144.89	104	136.28	131.63	120.91	119	205.72	129.36	194.86	69	129.65	67.12	90.24	119.91	112	138.35	144.12	90.15	81.27	98.25	134.13	125.51	113.55	143.41
MELO3C002633.2	ATP-dependent RNA helicase, putative	1923	667	657.97	713.99	578.98	447	492.65	605.91	625.95	648	593	488	458.96	589	459	512	645.95	682.97	607	901	710	736	654	1190.96	625	518	666	865	676	888	606	677	654	613.96	618.98	672.97	869
MELO3C002635.2	Unknown protein	1836	0	0	0	0	0	0	0	0	0	0	0	0	0	0	0	0	0	0	0	0	0	0	0	0	0	0	0	0	0	0	0	0	0	0	0	0
MELO3C002636.2	transcription factor TCP10-like	498	0	0	0	0	2	0	2	0	0	1	1	0	0	0	0	0	0	0	0	0	0	0	1	0	0	0	1	0	0	0	0	0	0	0	0	0
MELO3C002637.2	Nudix hydrolase 15, mitochondrial	1320	1	2	0	0	2	3	2	0	0	2	0	0	4	0	4	1	0	0	0	0	2	1	0	0	0	0	0	0	0	0	3	0	1	0	3	0
MELO3C002638.2	CLAVATA3/ESR (CLE)-related protein 1	309	0	0	0	0	0	0	0	0	0	0	0	0	0	0	0	0	0	0	0	0	0	0	0	0	0	0	0	0	0	0	0	0	0	0	0	0
MELO3C002639.2	Pentatricopeptide repeat-containing protein	2434	213.64	212.19	225.21	153.24	179.96	150.97	152.7	182.83	154.5	148.69	148.58	140.31	181.35	175.33	171.11	167.65	181.32	161.94	317.93	226.84	240.36	133.3	230.39	154.08	137.37	144.55	216.87	210.66	277.24	176.55	208.2	174.02	163.3	187.91	209.6	247
MELO3C002640.2	Unknown protein	228	3.36	0.79	1.66	0	0	0	1.1	0.17	0.82	1.16	0.41	4.31	2.65	2.74	4.86	0	2.98	1.06	0.16	0.01	0	0	1.74	2.92	0	0.42	2.99	0.19	0	0.33	0	3.06	0.99	0.09	3.4	0
MELO3C002641.2	Protein trichome birefringence	2205	142	178	182	3	41	0	25	41	40	10	18	16	287	142	367	7	14	13	233	180	175	8	6	1	0	4	4	8	4	9	31	87	26	16	14	42
MELO3C002642.2	Maternal effect embryo arrest 18	1886	434	463	513	306	303	298	323	292	346	328	222	263	363	352	414	365	302	347	761	436	580	224	398	262	188	263	307	397	434	311	305	365	301	404	385	446
MELO3C002643.2	RING-type E3 ubiquitin transferase	1436	0	0	0	0	0	0	0	0	0	0	0	0	1	0	0	0	0	0	0	0	0	0	0	0	0	0	0	0	0	0	0	0	1	0	3	0
MELO3C002644.2	Transcription factor	1612	2	0	2	6	1	9	9	6	9	4	7	6	20	6	21	0	2	4	5	3	0	0	2	1	1	3	2	0	1	0	4	9	0	4	0	6
MELO3C002645.2	Dual specificity protein phosphatase 12	798	127	155	130	71	58	70	78	136	80	80	83	80	99	77	126	168	180	119	284	156	263	69	110	94	61	66	101	122	160	110	125	94	113	130	139	158
MELO3C002646.2	Transcription initiation factor IIB	1839	277.91	195.19	181.55	174.48	213.95	212.35	229.42	198.27	176.75	176.34	69.15	155.73	215.11	225.62	222.38	235.88	245.76	191.56	236.24	191.06	132.63	109.3	130.57	128.44	131.18	149.68	141.56	247.76	300.04	227.34	225.21	155.63	95.88	202.37	241.14	305.63
MELO3C002647.2	heavy metal-associated isoprenylated plant protein 21 isoform X2	905	72.09	116.81	154.45	144.52	131.05	140.65	249.58	232.73	231.25	155.66	219.85	145.27	154.89	106.38	167.62	118.12	104.24	139.44	269.76	136.94	237.37	116.7	267.43	171.56	144.82	147.32	209.44	121.24	162.96	105.66	115.79	144.37	141.12	189.63	206.86	195.37
MELO3C002648.2	Alpha/beta-hydrolase superfamily protein	2270	1131	1271	1383	878	1070	1047	1015	1146	1082	1114	1007	1038	1430	1094	1449	966	1013	918	2501	1227	2620	1008	1387	1110	879	1102	1378	1543	2137	1311	1250	1482	1383	1129	1055	1272
MELO3C002649.2	Dof zinc finger protein	726	2	3	0	0	1	1	1	0	0	2	6	1	0	1	2	1	0	1	2	4	2	28	23	5	4	9	46	1	0	0	1	0	1	1	2	2
MELO3C002651.2	protein SCAR3	4440	1650	1620	1515	1616	1471	1593	1952	2023	1933	1453	1199	1188	1970	1868	1929	1401	1284	1327	1945	1487	1176	957	1571	1218	1655	2098	1370	1553	2100	1488	1288	848	1176	1383	1790	1942
MELO3C002654.2	Trihelix transcription factor ASIL2	1973	1091	1098	1174	1241	1351	1396	1239	1400	1338	1083	952	998	1486	1143	1354	1283	1245	1217	1695	1132	1338	937	1404	1150	1203	1446	1795	1408	1722	1301	1309	1490	1282	1365	1408	1712
MELO3C002655.2	6,7-dimethyl-8-ribityllumazine synthase	639	0	0	0	0	1	0	0	0	0	0	0	0	0	0	4	0	0	0	0	1	0	0	0	0	0	0	0	0	0	0	0	0	0	0	0	0
MELO3C002656.2	Abscisic acid receptor	540	1	0	1	1	2	3	0	0	5	8	6	1	1	2	9	1	0	0	6	10	14	5	28	7	5	15	14	0	1	0	5	3	3	3	3	5
MELO3C002658.2	Transcription initiation factor TFIID subunit 11, putative	2688	1080	1018	1070	616	906	632	829	823	904	771	558	587	1144	986	1162	749	721	676	1554	1009	914	536	636	520	690	808	737	1158	1348	1103	1164	1937	1046	631	616	944
MELO3C002659.2	Receptor protein kinase, putative	3574	761	855	936	488	780	609	575	594	598	591	573	564	778	636	837	714	763	638	1618	944	1357	698	1008	633	712	767	1734	846	907	732	1153	1812	916	724	720	950
MELO3C002660.2	transcription factor HBP-1b(C38)-like	876	0	0	0	0	1	0	0	0	0	0	0	0	0	0	0	0	0	0	0	0	1	0	0	0	0	0	0	0	0	0	0	0	0	0	0	0
MELO3C002661.2	Non-specific serine/threonine protein kinase	1924	2	0	1	0	0	0	1	0	1	0	0	2	0	0	0	1	0	0	1	1	2	0	3	1	1	2	13	0	0	0	12	2	2	0	4	2
MELO3C002662.2	Receptor kinase, putative	2736	352	307	342	498	1106	512	540	748	551	436	411	450	976	778	1049	409	328	461	610	341	397	478	825	244	198	314	483	393	400	351	579	519	732	602	442	644
MELO3C002663.2	SAP30-binding protein	1880	1179	1169	1266	1402	1373	1444	1454	1471	1473	1215	933	964	1226	1123	1369	1210	1258	1137	1682	1069	1186	995	1507	1199	1003	1252	1210	1318	1766	1195	1318	1230	1205	1268	1386	1557
MELO3C002664.2	Nucleobase-ascorbate transporter-like protein	2229	1006	1024	1137	709	355	630	266	451	332	367	355	409	1168	951	934	513	435	582	1041	718	806	295	532	225	184	191	122	721	937	760	768	385	807	692	671	932
MELO3C002665.2	O-fucosyltransferase family protein	2831	224	251	221	266	297	279	205	255	252	227	190	196	242	165	228	240	264	218	403	233	355	255	312	184	169	174	185	209	238	169	353	319	271	315	317	313
MELO3C002666.2	LRR receptor-like kinase	3114	3	2	0	0	2	1	0	1	2	1	1	1	0	4	0	8	2	0	2	0	4	1	7	1	2	3	3	8	0	7	4	4	5	9	7	4
MELO3C002667.2	LRR receptor-like kinase	3279	0	0	0	0	0	0	0	0	0	0	0	0	0	0	0	0	0	0	0	0	0	0	2	0	0	0	0	0	0	0	0	0	0	0	1	0
MELO3C002668.2	60S ribosomal protein L11	2308	447.77	440.77	482.91	352.21	351.66	351.27	489.25	476.49	406.27	411.52	344.88	327.5	438.25	371.78	487.63	360.27	407.2	412.49	499.56	378.63	372.59	314.78	458.55	353.72	327.13	390.45	563.18	383.2	513.28	360.28	379.93	512.79	353.46	395.68	420.72	464.72
MELO3C002669.2	SAP-like protein BP-73	1027	12.23	16.23	15.09	11.79	7.34	15.73	8.75	12.51	23.73	13.48	5.12	8.5	10.75	6.22	12.37	9.73	15.8	15.51	41.44	12.37	25.41	8.22	18.45	4.28	10.87	9.55	14.82	8.8	12.72	7.72	16.07	6.21	9.54	17.32	17.28	23.28
MELO3C002670.2	Pentatricopeptide repeat-containing protein	2154	24	27	25	24	12	35	35	54	36	23	28	17	31	11	29	28	28	28	73	37	58	17	33	33	11	26	35	40	39	32	30	22	24	40	57	54
MELO3C002671.2	LRR receptor-like kinase	1722	10	17	4	6	6	5	5	2	5	11	5	6	6	9	5	6	9	7	32	15	28	10	17	7	17	15	14	0	0	5	16	10	26	12	9	19
MELO3C002672.2	Cellulose synthase	4780	258	273	338	203	238	218	232	287	281	226	168	200	324	290	383	297	272	296	546	286	481	77	159	110	91	112	104	274	374	254	244	288	236	273	287	355
MELO3C002673.2	Unknown protein	740	1	1	0	0	3	1	0	1	0	0	1	0	3	0	3	1	1	1	8	1	4	1	0	0	0	1	5	0	0	0	3	3	4	0	3	0
MELO3C002674.2	BnaA04g24650D protein	1040	9	1	11	4	52	22	75	78	62	21	24	20	38	21	37	5	5	6	24	9	20	17	28	27	30	41	385	2	3	2	8	35	5	13	7	17
MELO3C002675.2	WRKY protein	1135	0	0	0	0	0	0	0	0	0	0	0	0	0	0	0	0	0	0	0	0	0	1	1	1	0	0	3	0	0	0	0	0	0	0	1	0
MELO3C002676.2	Ras-related protein, expressed	1120	676	757	811	787	800	963	1058	1088	1219	976	952	758	1765	1477	1780	705	676	629	758	555	611	379	510	274	272	382	486	740	862	623	1783	2418	1717	988	1206	1454
MELO3C002677.2	NAD(P)-binding Rossmann-fold superfamily protein	2128	670	737	728	832	803	781	882	851	887	845	771	704	788	644	795	812	848	749	1459	870	1049	474	700	580	459	580	707	779	877	663	828	862	733	824	812	1029
MELO3C002678.2	RING-type E3 ubiquitin transferase	2944	862	785	734	1106	3012	1168	727	794	779	1530	1968	1240	3073	2511	2860	615	620	667	1401	1063	1199	1391	1394	965	435	550	1132	1519	1898	1520	4547	6921	4133	1229	1325	1496
MELO3C002679.2	heat stress transcription factor A-4c	2692	366	365	388	347	378	367	320	438	368	283	233	224	331	291	389	304	362	317	697	423	553	197	238	174	177	200	217	388	518	331	264	224	225	339	332	440
MELO3C002680.2	mitogen-activated protein kinase kinase kinase A-like	441	0	0	0	0	0	0	0	0	0	0	0	0	0	0	0	0	0	0	0	0	0	0	0	0	0	0	0	0	0	0	0	0	0	0	0	0
MELO3C002681.2	BES1/BZR1 homolog protein 4	1386	12	5	8	2	6	4	6	11	2	5	4	2	16	7	2	1	5	10	9	7	13	6	4	1	1	1	4	1	2	6	10	11	14	13	4	5
MELO3C002682.2	RING/FYVE/PHD-type zinc finger protein	2378	1030	1035	1131	998	935	972	901	964	927	960	900	807	1211	1060	1260	921	849	852	1619	968	1246	738	1024	805	671	852	1173	1200	1571	1028	908	746	799	1057	1145	1288
MELO3C002683.2	Unknown protein	735	0	0	0	0	0	0	0	0	0	0	0	0	0	0	0	0	0	0	1	0	0	0	0	0	0	0	0	0	0	0	0	0	0	0	0	0
MELO3C002684.2	BnaC03g59480D protein	670	106.91	89.64	76.79	58.52	40.3	55.8	43.61	54.25	53.93	58.92	24.57	51.13	71.47	97.51	98.58	54.17	82.41	46	83.66	90.25	80.67	29.08	58.53	38.1	39.9	43.45	74.36	86.16	86.9	47.76	56.45	83.89	43.65	65.26	91.85	97.58
MELO3C002685.2	endoglucanase 9-like	4073	98.09	135.36	116.21	122.48	84.7	125.2	78.39	95.75	76.07	41.08	65.43	85.87	148.53	123.49	132.42	116.83	98.59	98	205.34	156.75	124.33	49.92	70.47	68.9	61.1	82.55	89.64	113.84	117.1	104.24	115.55	137.11	120.35	123.74	123.15	174.42
MELO3C002686.2	Receptor-like protein kinase	3564	1351	1302	1390	963	763	1010	915	1172	1064	1089	1076	980	1705	1664	1772	1086	1038	1236	2276	1506	2149	1058	1820	900	587	785	1352	1283	1532	1012	1651	1444	1606	1493	1725	1847
MELO3C002687.2	dynamin-related protein 4C-like	2544	20	33	53	5	9	11	3	1	4	8	11	9	44	18	33	12	12	8	71	38	59	3	6	2	5	3	11	16	35	24	32	24	25	13	14	12
MELO3C002688.2	Unknown protein	327	0	0	0	0	0	0	0	0	0	0	0	0	0	0	0	0	0	0	0	0	0	0	0	0	0	0	0	0	0	0	0	0	0	0	0	0
MELO3C002689.2	serine/threonine-protein kinase STY8-like	1647	560.13	492.57	533.24	341.62	592.38	408.94	647.28	650.43	526.51	738.85	691.74	553.45	955.34	847.06	1002.13	427.65	399	387.16	872.97	681.02	706.92	705.42	863.98	487.84	389.64	437.6	839.3	631.09	817.96	535.53	1818.29	2678.62	1395.06	467.89	534.85	676.69
MELO3C002690.2	Myosin heavy chain kinase B	2478	663.87	690.43	623.76	553.38	621.62	571.06	720.72	665.57	703.49	666.15	463.26	594.55	942.66	818.94	1054.87	810.35	809	747.84	770.03	662.98	256.08	223.58	380.02	402.16	271.36	352.4	301.7	1027.91	1348.04	1030.47	709.71	988.38	660.94	662.11	766.15	896.31
MELO3C002691.2	MADS box transcription factor AGAMOUS	1041	6364	6486	7663	5579	4751	6121	6161	6572	7051	3649	3552	2946	8262	7282	8273	3777	3839	3446	11843	5153	11490	3257	4335	3440	2212	2956	2375	7600	10910	7004	4889	4415	5328	4420	4334	5326
MELO3C002692.2	GDSL esterase/lipase	1274	2	0	0	0	0	0	0	0	0	0	0	0	0	0	0	0	0	0	0	0	0	0	0	0	0	0	0	0	0	0	0	0	0	0	0	0
MELO3C002693.2	Adenine phosphoribosyltransferase	1303	59	69	57	19	23	16	33	29	35	38	27	47	51	35	36	50	20	21	94	72	80	25	58	30	33	48	43	40	46	32	42	60	53	45	45	55
MELO3C002694.2	Trehalose-6-phosphate synthase, putative	3490	4	8	14	0	1	0	2	1	4	2	1	2	4	2	3	3	5	1	26	7	20	9	0	3	2	9	11	7	5	1	7	3	5	2	17	7
MELO3C002695.2	Gibberellin receptor GID1a	1115	105	112	115	93	73	76	88	112	53	82	77	69	117	70	94	60	46	62	224	118	151	112	144	96	100	114	193	62	100	90	90	57	101	95	102	135
MELO3C002696.2	Senescence_reg domain-containing protein	736	3	0	0	4	5	6	1	5	1	6	8	7	1	0	0	5	3	3	15	2	18	22	42	13	0	3	5	1	6	4	36	3	22	5	10	17
MELO3C002697.2	exonuclease 1	2074	30	59	45	0	5	0	0	0	0	4	1	10	22	17	14	6	5	8	29	24	30	2	0	0	0	2	0	3	6	5	8	9	15	3	2	13
MELO3C002698.2	Eukaryotic translation initiation factor 4E	1229	1555	1542	1889	1462	1445	1628	1712	2071	1774	1434	1221	1228	1648	1286	1563	1836	1658	1678	3358	1631	3337	1503	2021	1404	1392	1889	2094	1571	2105	1448	1507	1112	1623	1858	1719	2069
MELO3C002699.2	Sh3 domain-containing protein 2	1610	300	299	329	338	340	335	324	312	336	257	247	239	333	328	393	298	326	292	352	269	261	333	420	301	267	361	519	316	456	277	448	497	284	358	358	434
MELO3C002700.2	Serine/threonine-protein kinase PLK4	1756	828	838	961	450	370	445	507	595	522	510	405	430	738	640	717	618	736	676	1548	1011	1248	199	353	242	214	280	276	638	815	530	678	712	652	613	602	797
MELO3C002701.2	Unknown protein	360	0	0	0	0	0	0	0	0	0	0	0	0	0	0	0	0	0	0	0	0	0	0	0	0	0	0	0	0	0	0	0	0	0	0	0	0
MELO3C002702.2	AWPM-19-like membrane family protein	845	2	0	0	0	0	0	0	0	0	3	0	0	2	1	1	0	0	0	8	1	7	1	0	0	2	0	1	1	0	0	1	0	1	1	1	1
MELO3C002703.2	60S ribosomal protein L32-1	1078	3879	4226	4772	1868	2126	1939	2126	2137	2306	2309	2233	2003	2943	2319	2757	2772	2678	2332	6228	3369	4989	2407	3174	1865	1831	2361	2969	2478	3077	2238	2671	2726	2840	2938	2741	3193
MELO3C002704.2	Ribosome maturation factor rimM	2124	523	537	604	470	372	440	361	413	416	376	292	312	468	387	460	622	513	505	1096	532	969	496	679	445	330	390	428	618	808	521	492	445	626	532	534	633
MELO3C002705.2	Phytochrome	4287	411	371	386	448	482	436	476	504	465	371	254	308	409	395	461	429	383	429	392	417	230	237	409	214	303	349	470	446	505	363	354	330	255	356	389	473
MELO3C002706.2	Pre-mRNA-processing factor 39	3906	252	189	168	158	121	158	148	167	150	164	166	119	193	189	204	200	174	176	273	205	142	165	273	166	134	154	202	177	235	136	193	184	184	189	219	263
MELO3C002708.2	cold-regulated 413 inner membrane protein 2, chloroplastic-like	2243	308	357	372	364	362.8	403	366	397.95	364	297	235	289	323	281	337	497	605	465	887	502	684.8	213	317	286	253	355.82	249.54	434	538	355	337	379	442	451	369	540
MELO3C002709.2	Glucan endo-1,3-beta-glucosidase 1	1590	4	14	12	21	9.2	14	24	14.05	26	6	10	15	10	10	8	16	15	11	44	15	47.2	13	12	8	9	20.18	31.46	20	16	11	8	6	12	20	19	18
MELO3C002710.2	carboxyl-terminal-processing peptidase 1, chloroplastic	2028	748	849	778	647	575	672	815	813	740	675	549	504	765	637	778	704	775	648	1304	856	1000	546	821	660	599	760	568	866	1051	692	741	726	657	678	760	921
MELO3C002711.2	Mg2+ transporter protein, CorA-like/Zinc transport protein ZntB	2213	736	711	718	416	411	394	392	406	364	485	382	401	710	620	674	477	510	503	929	618	617	445	719	479	312	461	603	635	932	637	687	555	608	612	650	738
MELO3C002712.2	coatomer subunit zeta-1-like	1502	751	786	762	447	411	459	447	531	522	419	380	383	723	548	720	792	716	563	999	598	676	306	414	301	324	472	555	511	606	413	546	482	517	697	661	942
MELO3C002713.2	S-adenosyl-L-methionine-dependent methyltransferase	1788	691	673	788	636	654	660	757	864	819	750	562	575	782	675	761	649	619	589	806	617	564	371	590	436	409	582	494	640	782	550	1459	2295	840	649	815	938
MELO3C002714.2	60S ribosomal protein L18a-like protein	964	1083	1201	1325	1494	1796	1796	2038	2097	2071	1536	1277	1250	1617	1274	1656	1613	1531	1249	1815	1155	1729	1051	1548	1252	1265	1438	1441	1440	1877	1392	1668	1753	1452	1530	1547	1787
MELO3C002715.2	Ribosomal protein S11	960	2961	3327	3604	2150	2471	2211	2759	2923	2823	2541	2269	2129	2689	2052	2574	2743	2492	2266	4790	2691	4601	1769	2484	1548	2067	2498	2808	2276	2807	2161	2704	3255	2443	2721	2581	2970
MELO3C002716.2	Phospho-n-acetylmuramoyl-pentapeptide-transferase, putative	2099	1802	1742	1610	1610	1542	1469	1614	1731	1689	1613	1193	1230	1603	1318	1654	1864	1940	1574	1295	1402	782	1418	1951	1437	1210	1535	1319	1834	2582	1795	3314	5563	1827	1750	1861	2253
MELO3C002717.2	prefoldin subunit 6	859	892	1026	1104	404	458	479	506	542	499	620	522	511	806	650	788	585	583	497	1617	839	1518	675	758	498	540	612	848	668	881	611	691	715	643	627	595	722
MELO3C002718.2	Inward rectifying potassium channel	2465	0	0	0	0	0	0	0	0	0	0	9	1	1	0	0	0	0	0	0	0	0	0	0	0	0	0	0	0	1	2	0	0	0	0	0	0
MELO3C002719.2	60S ribosomal protein L18a	860	646	754	898	448	431	482	452	431	489	402	389	318	549	394	561	496	412	364	1091	519	1072	494	608	370	392	494	678	347	446	296	431	509	463	445	504	605
MELO3C002720.2	Cytochrome b561 domain-containing protein	1511	2	0	0	0	0	0	0	2	0	0	2	0	0	0	0	0	0	0	2	0	0	0	2	0	0	0	0	0	0	4	3	0	1	0	0	3
MELO3C002721.2	urease accessory protein G	1579	294	270	343	135	175	163	195	181	224	152	153	143	254	242	264	191	227	178	532	310	588	155	181	125	131	160	181	311	413	310	224	286	244	162	166	208
MELO3C002722.2	3-oxoacyl-[acyl-carrier-protein] synthase	1951	1207	1262	1360	688	880	691	521	562	481	702	600	649	891	822	896	1049	1067	828	1655	969	1280	581	783	595	508	654	776	1007	1246	883	903	965	816	976	924	1325
MELO3C002723.2	agamous-like MADS-box protein AGL29 isoform X1	522	4	2	5	0	0	2	0	0	0	1	0	0	0	2	1	2	0	0	10	0	0	0	0	0	0	1	0	0	1	4	2	8	1	1	1	1
MELO3C002724.2	Tobamovirus multiplication protein 1	1528	13	6	11	14	2	14	3	10	9	7	7	10	13	4	14	7	9	5	12	17	6	6	5	5	11	16	2	11	9	5	6	8	6	11	2	7
MELO3C002725.2	Tetratricopeptide repeat (TPR)-like superfamily protein	2804	275	259	315	200	171	211	298	304	308	254	191	204	220	232	226	322	306	261	365	272	282	226	439	303	196	317	246	268	306	255	312	261	234	284	311	335
MELO3C002726.2	Aldolase-type TIM barrel	2110	66.14	66	103	38.97	58.71	65.99	315.4	300.75	317.26	26.52	40.7	33.02	75.48	85.62	63.92	75.16	82.56	59.06	57.19	48.72	38.13	24.26	45.32	15.63	37.05	24.61	161	48	61	44	55.46	33.6	26.57	52.5	60.57	76.56
MELO3C002727.2	Chlorophyll a-b binding protein, chloroplastic	980	1.86	0	0	48.03	81.29	70.01	563.6	442.25	539.74	33.48	9.3	26.98	115.52	48.38	120.08	64.84	100.44	56.94	50.81	7.28	31.87	12.74	11.68	35.37	0.95	7.39	0	0	0	0	2.54	15.4	9.43	55.5	40.43	41.44
MELO3C002729.2	Purine permease	1729	259	271	346	381	612	458	2247	2283	2623	749	689	611	919	782	957	693	597	594	445	266	332	295	495	524	457	543	859	206	301	209	558	362	460	503	686	747
MELO3C002730.2	Purine permease	1272	13	7	21	22.57	29	6.06	24	13	19	28	14.26	37.53	48.65	31.78	64.51	22.59	21.32	15.1	74.65	14	60	1	13.09	2	10.21	7.05	19	12.19	18.21	20.21	6.16	40.24	10.05	13.13	25.58	31.5
MELO3C002731.2	Purine permease	1483	24	30	39	35	38	42	19	30	24	28	23	18	53	48	44	25	16	19	47	41	43	6	15	6	9	16	14	16	16	20	8	20	14	24	24	29
MELO3C002732.2	Protein REDUCED WALL ACETYLATION 1	2350	496	635	741	213	217	191	212	157	188	242	241	227	329	293	403	391	357	343	650	517	461	307	382	247	283	328	418	318	311	261	447	467	295	374	430	530
MELO3C002733.2	Intron maturase, type II family protein	2779	442	465	456	283	408	389	426	405	442	407	308	315	480	394	532	404	358	329	649	431	372	188	268	210	198	276	359	498	577	443	415	526	447	404	381	533
MELO3C002734.2	PIK-related kinase, FAT	1042	0	0	0	0	0	0	0	0	0	0	0	0	0	0	1	0	0	0	0	0	0	0	0	0	0	0	0	0	0	0	0	0	0	0	0	0
MELO3C002735.2	Gibberellin 2-oxidase	1622	0	1	1	5	6	3	4	2	1	15	17	18	1	2	2	7	0	11	6	4	6	214	198	45	69	58	216	0	1	1	23	0	15	16	36	12
MELO3C002736.2	Calcyclin-binding protein	1425	324	324	374	258	285	226	430	416	432	393	324	324	251	207	250	355	399	299	960	472	776	242	280	226	250	264	377	342	398	326	364	453	371	298	296	299
MELO3C002737.2	glucan endo-1,3-beta-glucosidase 14-like	1392	0	0	0	0	0	0	0	0	0	0	0	0	1	0	0	0	0	0	0	0	0	0	1	0	0	0	0	0	0	0	0	0	0	0	0	0
MELO3C002738.2	cullin-4	2903	2851	2715	2878	2346	2607	2457	3293	3247	3247	2856	2333	2290	2709	2360	2751	2864	2950	2593	4007	3162	3271	2072	3183	2266	2138	2570	2753	3118	3943	2672	3078	3197	2380	2672	3076	3529
MELO3C002739.2	Cotton fiber protein	702	10	12	25	0	11	0	0	1	0	0	0	0	0	0	2	0	0	0	72	23	64	0	0	0	0	0	0	0	0	0	4	1	5	3	1	0
MELO3C002740.2	receptor-like protein kinase 2	1329	4	3	1	0	0	0	0	0	0	0	1	0	0	0	5	0	0	0	4	1	6	0	0	0	0	0	0	2	0	4	1	0	1	0	0	0
MELO3C002741.2	Protein TIFY 5A	760	7	3	10	2	4	3	1	2	0	22	27	10	9	13	30	3	5	7	36	26	43	92	79	30	7	16	26	7	7	13	327	1069	299	16	14	14
MELO3C002742.2	Kelch repeat containing F-box protein-like	2174	1212	1289	1298	1425	1905	1476	1715	1765	1813	1670	1409	1444	2014	1657	1971	1239	1222	1161	1673	1343	1449	1380	1476	1364	1100	1394	1315	1685	2017	1573	3061	5131	2218	1537	1621	1754
MELO3C002743.2	Unknown protein	204	0	0	0	0	0	0	0	0	0	0	0	0	0	0	0	0	0	0	0	0	0	0	0	0	0	0	0	0	0	0	0	0	0	0	0	0
MELO3C002744.2	9-cis-epoxycarotenoid dioxygenase	1957	0	1	3	0	0	0	0	0	0	1	4	1	0	8	1	0	0	0	2	2	1	0	0	0	0	0	0	1	0	0	4	0	2	0	0	0
MELO3C002745.2	ATP synthase subunit c, chloroplastic	333	0	0	0	0	0	0	0	0	0	0	0	0	0	0	0	0	0	0	0	0	0	0	0	0	0	0	0	0	0	0	0	0	0	0	0	0
MELO3C002746.2	Pyruvate dehydrogenase E1 component subunit beta	1853	783	743	911	395	440	371	280	344	285	437	375	340	575	454	544	448	441	349	974	700	800	253	338	239	251	328	479	565	686	509	489	513	379	528	508	677
MELO3C002747.2	LRR receptor-like serine/threonine-protein kinase FLS2	2901	4	1	0	0	0	0	0	0	0	0	0	0	0	0	0	0	0	0	0	0	0	0	0	0	0	0	0	0	0	0	0	0	0	0	0	0
MELO3C002748.2	Alpha/beta hydrolase family protein	884	5	3	7	0	0	0	1	0	1	0	0	1	3	6	4	4	0	1	6	4	2	4	0	0	3	0	0	4	3	3	3	8	2	1	0	2
MELO3C002749.2	RACK1C	869	2	5	1	0	0	0	0	0	0	2	0	0	2	1	4	1	0	0	4	1	1	3	0	0	0	0	3	0	6	0	0	0	0	0	0	1
MELO3C002750.2	protease Do-like 5, chloroplastic	1450	28	21.05	21	29	20	26	27	34	28	21	21	19	31	23	22	71	71	55	52	40	34	45	92	44	35	47	29	45	29	34	41	48	34	46	49	66
MELO3C002751.2	Unknown protein	240	2.17	0.98	0	0	0	0	0	0	1.04	0	0	0	0	0	0	0	0	0	0	0	0	0	0	0	0	0	0	0	0	0	0	0	0	0	0	0
MELO3C002752.2	ornithine aminotransferase, mitochondrial	1878	2168	2261	2388	1752	1786	1819	2338	2457	2431	2040	1805	1763	2361	1958	2443	1889	1918	1727	3812	2255	2815	1937	2664	2103	1614	1792	2269	2118	2601	1895	2301	2700	2085	1999	2228	2461
MELO3C002753.2	F-box family protein	2006	904	917	1006	833	836	842	984	1160	1165	739	635	659	1051.02	854	998	606	636	621	1211	807	763	405	540	387.22	572	679	771	983	1101	863	669	803	683	734	699	864
MELO3C002754.2	transcription factor TCP2-like	2084	424	444	444	174	163	175	219	240	236	204	169	183	197	229	235	201	226	154	359	235	278	38	43	58	111	120	117	285	337	212	229	194	206	166	143	238
MELO3C002755.2	Inositol transporter	2288	28	29	46	3	31	3	12	35	17	38	20	54	284	215	392	21	35	49	54	57	50	1	13	6	6	14	4	96	63	72	12	157	28	20	17	32
MELO3C002756.2	Inositol transporter	2338	13	7	4	1	6	2	11	18	17	7	5	6	21	16	37	13	7	4	22	11	12	1	3	7	2	4	5	6	11	18	10	25	9	8	10	17
MELO3C002757.2	signal recognition particle 14 kDa protein	866	170	154	211	107	119	140	162	121	134	120	117	102	209	155	164	99	81	95	241	132	268	79	112	46	28	50	90	186	163	131	133	173	146	99	130	133
MELO3C002758.2	Glycine-rich family protein	1326	518	464	448	528	563	583	527	607	506	455	378	402	530	415	513	660	655	556	690	517	655	335	408	388	299	462	338	607	811	513	503	549	442	583	586	664
MELO3C002759.2	Chitinase family protein	1032	0	0	0	0	1	0	0	0	0	0	0	1	0	1	0	1	1	1	0	0	5	0	3	1	0	2	105	0	0	1	2	1	0	0	0	0
MELO3C002760.2	Unknown protein	485	0	0	0	0	0	0	0	0	0	0	0	0	0	0	0	0	0	0	0	0	0	0	0	0	0	0	0	0	0	0	0	0	0	0	0	0
MELO3C002761.2	Unknown protein	234	0	0	0	0	0	0	0	0	0	0	1	0	0	0	0	0	0	0	0	0	0	0	0	0	0	0	0	0	0	0	0	0	0	0	0	0
MELO3C002762.2	Xylosyltransferase 1	207	0	0	0	0	0	0	0	0	0	0	0	0	0	0	0	0	0	0	0	0	0	0	0	0	0	0	0	0	0	0	0	0	0	0	0	0
MELO3C002763.2	Galactosyltransferase family protein	669	5	1	0	0	0	0	1	2	1	2	0	2	1	1	0	0	0	0	0	0	0	0	0	3	1	1	1	0	0	2	0	0	2	3	1	0
MELO3C002765.2	Myb/SANT-like DNA-binding domain protein	1343	0	0	0	0	0	0	0	0	0	0	0	0	0	0	0	0	0	0	0	0	0	0	0	0	0	0	0	0	0	0	0	0	0	0	0	0
MELO3C002766.2	Non-specific serine/threonine protein kinase	2416	1740	1688	1690	1244	1165	1238	1355	1457	1368	1425	1194	1173	1862	1618	1891	1471	1464	1370	2389	1540	1474	1147	1569	1230	1057	1407	1395	2055	2546	1747	1981	2084	1807	1620	1750	2090
MELO3C002767.2	Nuclear-interacting partner of ALK	3166	1826	1563	1762	1520	1743	1648	1894	1973	1814	1654	1312	1335	1889	1659	1926	1752	1670	1622	2441	1684	2025	1497	2267	1607	1658	1881	2379	1942	2450	1719	1783	2015	1689	1712	1765	1950
MELO3C002768.2	Transcription termination factor family protein	1167	124	127	135	150	124	215	304	391	333	185	89	150	347	306	346	206	176	243	439	202	325	6	4	6	1	4	1	333	283	227	100	98	262	262	186	332
MELO3C002769.2	Auxilin-related protein 1	1838	10	11	19	4	4	2	1	4	7	5	5	3	13	14	22	4	8	6	16	10	14	6	11	4	1	5	2	6	12	4	9	3	7	5	5	11
MELO3C002770.2	Metallo-hydrolase/oxidoreductase superfamily protein	1467	92	116	110	53	49.96	48	50	58	52	31.02	30	31	86.99	81.99	109	64.97	57.97	54	172.95	79	138.86	16	42	12	22	35.95	39	72	87.93	60	56	95	38	43	35	90
MELO3C002771.2	Auxin response factor	3951	401	426	421	556	570	595	709	779	758	540	482	504	478	418	522	693	681	503	701	473	391	317	496	346	586	768	589	343	353	344	370	698	271	439	406	597
MELO3C002772.2	Unknown protein	300	0	0	0	0	0	0	0	0	0	0	0	0	0	0	0	0	0	0	0	0	0	0	0	0	0	0	0	0	0	0	0	0	0	0	0	0
MELO3C002773.2	phospholipase A1-Igamma1, chloroplastic	1815	12	7	10	0	25	2	1	6	0	16	10	19	54	34	50	0	5	0	9	20	11	4	13	10	2	1	12	3	2	10	20	43	16	9	10	5
MELO3C002774.2	Unknown protein	178	0	0	0	0	0	0	0	0	0	0	0	0	0	0	0	0	0	0	0	0	0	0	0	0	0	0	0	0	0	0	0	0	0	0	0	0
MELO3C002775.2	Tyrosine decarboxylase	1617	0	0	0	0	0	0	0	0	0	0	0	0	0	0	2	0	0	0	0	0	0	0	0	0	0	0	0	0	0	0	0	0	0	0	0	0
MELO3C002777.2	Salicylic acid-binding protein 2	1115	0	0	0	1	0	1	3	2	0	1	1	3	0	0	0	0	0	0	0	0	0	0	0	0	4	0	0	0	0	0	2	0	0	0	0	0
MELO3C002778.2	BAG family molecular chaperone regulator 3-like	1251	1	0	0	1	3	0	0	0	0	0	1	0	3	2	3	2	0	0	7	0	0	0	1	0	0	0	4	2	2	0	2	0	0	2	0	1
MELO3C002779.2	outer dense fiber protein 2	1845	0	2	0	0	0	0	0	0	0	0	6	0	0	1	1	0	0	0	0	0	0	0	1	0	0	0	0	0	0	0	0	1	0	0	0	0
MELO3C002780.2	Unknown protein	177	0	0	0	0	0	0	0	0	0	0	0	0	0	0	0	0	0	0	0	0	0	0	0	0	0	0	0	0	0	0	0	0	0	0	0	0
MELO3C002781.2	protein kinase PINOID	1885	140	148	166	441	465	455	371	485	378	670	774	566	165	186	218	188	145	169	197	128	159	586	524	525	272	331	253	239	313	276	927	1395	717	286	309	332
MELO3C002782.2	Glucan endo-1,3-beta-glucosidase, putative	757	0	0	0	0	0	0	0	0	0	0	0	0	0	0	7	0	0	0	0	0	0	0	0	0	0	0	0	0	0	0	0	0	0	0	0	0
MELO3C002784.2	DUF868 family protein (DUF868)	936	0	0	0	0	0	0	0	0	0	0	0	0	1	2	0	0	0	0	1	0	1	0	0	0	0	0	0	0	0	0	0	0	0	0	0	0
MELO3C002785.2	epimerase family protein SDR39U1 homolog, chloroplastic-like	1501	46.03	68.04	73.37	34	45.12	56	43	35	42	25.04	52	18.18	44.3	26	46.6	49.14	54.05	36.11	59.11	58.51	62.56	49.38	66.02	45	49.21	96.82	55.05	48.07	54.27	30.46	62	39.01	37.06	50.01	44.29	43.53
MELO3C002786.2	Ubiquitin fusion degradation 1	1592	1133.48	1172.53	1389.29	385.28	386.06	390.19	329.65	314.16	317.12	701.55	543.68	569.07	693.21	660.8	840.63	681.32	679.51	642.54	2050.61	1063.87	1743.82	635.79	916.43	578.43	417.53	479.72	795.02	765.93	1085.7	739.75	916.85	574.6	819.05	866.75	893.85	1017.45
MELO3C002787.2	Sorbitol-6-phosphate dehydrogenase	707	2	2	2	4	2	2	1	0	3	1	4	1.01	5.01	2	2	0	1	3	6	2	7.02	0	0	2	0	3	0	3.01	0	0	1	3.15	0	0	1	3
MELO3C002788.2	3-oxo-5-alpha-steroid 4-dehydrogenase family protein	1478	409	472	560	597	510.99	610.92	491	604	548.8	398	369	377	487	499	544.86	508.82	580.96	445	804	516.87	667.98	384	535.28	415	386	497	488	538	725	471	456	425	400	470.87	522.99	615.83
MELO3C002789.2	BnaCnng71930D protein	1249	245	266	276	156	156	211	183	190	155	141	153	131	208	150	206	211	244	204	426	238	407	95	185	164	116	169	195	234	296	204	209	184	198	216	226	250
MELO3C002790.2	Unknown protein	198	1.55	1.35	0	0	0	0	0	1.97	0.21	0	0	0	0	0	0	0.41	1.07	5.34	0	0	0.9	1.12	0	0.89	0.86	0	0	0	0.42	0	1.07	0	0	0	0	0
MELO3C002791.2	Ribosomal RNA small subunit methyltransferase H	1444	40.11	43.93	37.33	27.81	29.39	52.06	32.45	38.95	24.79	35.47	31	15	26.32	12.3	19.61	64.59	56.36	36.73	75.51	49.98	70.1	61.34	96.54	65.28	53.14	66.49	49.38	35	44.62	36	42.63	21	41.91	51.62	56.13	43.56
MELO3C002793.2	DNA damage-binding protein 1a	3508	2767	2599	2477	2605	2787	2537	2468	2447	2392	2616	2331	2260	2530	2463	2616	2788	2784	2504	2802	2602	1758	2518	4172	2954	2448	2956	3574	3052	3911	2668	2988	3147	2054	2440	2644	3155
MELO3C002794.2	GATA zinc finger domain-containing protein 10-like isoform X2	477	0	0	0	0	0	0	0	0	0	0	0	0	0	0	0	0	0	0	0	0	0	0	0	0	0	0	0	0	0	0	0	0	0	0	0	0
MELO3C002795.2	WAT1-related protein At3g30340-like	1162	0	0	0	0	0	0	0	0	0	0	0	0	0	0	0	0	0	0	0	0	0	0	0	0	0	0	0	0	0	0	0	0	0	0	0	0
MELO3C002796.2	BZIP domain class transcription factor (DUF630 and DUF632)	2873	27	41	35	43	44	37	36	40	34	35	25	26	103	97	109	26	38	41	123	73	75	34	43	23	33	27	80	38	56	39	27	39	23	39	41	44
MELO3C002797.2	Expansin	333	0	0	0	0	0	0	0	0	0	0	0	0	0	0	0	0	0	0	0	0	0	0	0	0	0	0	0	0	0	0	0	0	0	0	0	0
MELO3C002798.2	transcription termination factor MTERF8, chloroplastic-like	1685	133	152.94	161.93	73	71	84	104	82	107	74	67	64.97	121	90.95	123	83	103.94	77	189	129.97	150.97	52	73	33	45	56.97	86	71	117	85.98	101	109.91	95	116.98	86	123.9
MELO3C002800.2	50S ribosomal protein L33-like	667	212	190	245	124	126	108	117	183	171	114	110	78	149	134	175	85	130	89	340	165	274	132	141	87	62	110	130	142	164	134	120	139	140	125	87	136
MELO3C002801.2	GPI ethanolamine phosphate transferase 3 isoform X1	3163	1038	1065	1091	497	547	589	572	661	561	640	714	620	784	722	737	755	725	713	1577	969	1373	856	1291	716	638	698	1101	759	1139	766	830	630	649	862	992	1061
MELO3C002802.2	Unknown protein	351	0	0	0	0	0	0	0	0	0	0	0	0	0	0	0	0	0	0	0	0	0	0	0	0	1	0	0	0	0	0	0	0	0	0	0	0
MELO3C002803.2	Cation-chloride cotransporter 1	3944	1102	982	951	545	635	639	883	833	808	720	643	641	1047	1025	984	763	786	665	974	795	730	842	1229	747	640	788	910	862	1026	758	1212	1133	767	754	859	1024
MELO3C002805.2	30-kDa cleavage and polyadenylation specificity factor 30	2946	486	498	474	360	427	393	493	480	459	331	247	309	522	467	553	405	381	357	615	406	376	263	437	298	256	376	525	455	586	363	380	452	430	340	325	436
MELO3C002806.2	sec1 family domain-containing protein MIP3	3040	554	591	623	433	406	366	463	446	490	401	350	318	496	424	498	583	559	467	669	504	416	399	617	342	337	418	467	541	644	444	469	465	386	467	584	654
MELO3C002807.2	Homeobox leucine-zipper protein	3469	77	41	40	83	60	65	112	90	85	65	53	58	21	14	20	95	97	54	61	47	61	99	145	118	222	307	263	34	41	41	80	96	35	42	67	86
MELO3C002808.2	ADP-ribosylation factor GTPase-activating protein AGD12-like	1464	135	106	181	57	82	70	107	86	78	67	49	44	81	77	82	133	119	82	315	205	365	33	57	26	66	52	75	86	99	87	69	74	89	116	85	167
MELO3C002809.2	Transmembrane protein, putative	748	8	0	1	2	4	1	19	2	16	2	3	0	2	2	2	2	0	4	0	3	8	1	0	2	6	3	4	0	0	2	3	6	0	5	3	0
MELO3C002810.2	Zinc ion-binding protein	3996	1429	1205	1337	1580	1637	1575	2116	1853	2027	1538	1147	1281	1932	1775	2024	1313	1258	1203	1982	1311	1148	1303	1847	1131	1508	1911	1919	1589	2020	1486	1591	1961	1500	1510	1584	1943
MELO3C002811.2	SWIM zinc finger family protein	325	0	1	0	0	0	0	0	0	0	0	0	0	0	0	2	1	2	0	0	0	2	0	0	0	0	0	0	0	0	0	0	0	0	0	0	0
MELO3C002812.2	Tetratricopeptide repeat protein 1	276	11	1	3	11	9	8	11	10	15.71	18	6	4	10	13	4	4	3	9	1	3	0	3	6	8	10	16	17	14	23	6	11	14	3	2	5	7
MELO3C002813.2	3-hydroxyisobutyrate dehydrogenase	744	372	427	461	113	127	119	122	135	112	185	124	152	257	203	286	179	174	192	744	342	600	119	191	131	112	219	141	227	330	231	234	278	270	215	193	205
MELO3C002814.2	LRR receptor-like kinase family protein	3569	3	6	6	13	11	6	8	13	12	11	3	4	12	7	7	6	6	9	13	10	22	4	14	3	3	12	1	2	11	5	7	3	3	2	2	4
MELO3C002815.2	Pectinesterase	2030	0	0	0	0	0	0	0	0	0	0	0	0	0	0	0	0	0	0	0	0	0	0	0	0	0	0	0	0	0	0	0	0	0	0	0	0
MELO3C002816.2	obg-like ATPase 1	1605	2266	2255	2382	1487	1700	1485	1934	1928	1849	1852	1518	1596	2089	1783	2008	1900	1978	1599	3191	2354	2473	1559	2231	1539	1382	1575	2369	2075	2739	1925	2421	2512	1920	1802	2057	2563
MELO3C002819.2	eukaryotic translation initiation factor 3 subunit A-like	1953	1235.49	972.25	1018.75	998.07	863.83	964.78	1246.19	1199.95	1307.63	1065.4	907.09	903.44	1280.56	1062.41	1165.34	1115.33	1068.35	982.45	1469.74	1162.07	1158.82	1159.33	1677.36	1134.64	1193	1601.36	1366.08	1055.39	1348.02	1079.63	1192.43	1334.55	949.86	985.18	1149.74	1320.73
MELO3C002820.2	Unknown protein	177	0	0	0	0	0	0	0	0	0	0	0	0	0	0	0	0	0	0	0	0	0	0	0	0	0	0	0	0	0	0	0	0	0	0	0	0
MELO3C002821.2	Unknown protein	357	24.78	38.45	44.33	19.9	19.8	29.06	31.78	54.37	23.54	27.64	45	30.68	43.45	13.59	31.66	51.62	28.23	38.79	77.18	41.28	78.52	45.8	36.14	26.35	33.58	46.37	44.56	39.65	38.93	36.37	47.53	42.44	32.33	33.49	24.74	46.3
MELO3C002822.2	eukaryotic translation initiation factor 3 subunit A-like	3333	2786.66	2481.94	2532.97	2685.23	2618.01	2658.82	2533.11	2837.88	2933.83	2388.31	2105.64	2011.45	2542.45	2192.12	2509.15	2845.16	2586.49	2600.36	3765.31	3145.24	2171.39	2875.78	4174.96	3072.06	3300.95	4365.81	4067.34	3122.81	4177.27	2685.87	3181.83	2998.8	2939.45	2651.19	3021.02	3551.47
MELO3C002823.2	Protein SULFUR DEFICIENCY-INDUCED 1	2746	0	0	0	0	0	0	0	0	0	0	0	0	0	0	0	0	0	0	0	0	0	0	0	0	0	0	0	0	0	0	0	0	0	0	0	0
MELO3C002826.2	Small RNA 2'-O-methyltransferase	3728	768	787	795	462	471	491	509	515	508	519	497	440	538	545	566	554	551	537	1107	704	697	485	842	574	512	559	766	702	806	532	665	577	589	505	565	695
MELO3C002828.2	Histidinol dehydrogenase, chloroplastic	1866	644.88	640.36	618.21	556.72	673.52	577.28	627.14	613.72	681.98	628.89	514.21	532.34	665.06	509.89	759.93	532.84	686.63	520.04	748.16	562.39	403.58	682.39	853.28	600.28	579.59	710.91	803.61	756.81	1025.8	758.36	648.08	871.83	581.32	447.59	536.85	662.43
MELO3C002829.2	Germin-like protein 1	1246	49.3	78.64	97.79	73.28	25.56	71.72	38.86	66.28	69.53	37.11	59.79	38.66	50.94	39.11	52.07	92.16	86.06	86.96	278.52	130.61	207.42	72.84	130.72	77.72	43.41	78.09	96.39	44.19	59.29	39.64	104.59	34.17	74.68	152.41	152.15	124.57
MELO3C002830.2	tubulin beta chain	1780	2337	2284	2383	3568	4463	3891	6929	7606	7594	4082	3090	3020	3566	2840	3458	5539	5238	4259	2879	2237	2067	1757	2596	1790	3394	4462	3013	1884	2262	1778	3640	4095	3152	4336	4340	5512
MELO3C002831.2	Pentatricopeptide repeat-containing protein	2567	249	244	246	267	246	222	440	452	411	250	190	231	235	219	220	272	288	252	402	267	270	261	393	228	279	315	506	282	352	267	267	258	147	253	288	381
MELO3C002832.2	Ethylene-responsive nuclear / ethylene-regulated nuclear protein (ERT2)-like protein	1651	51	54	74	35	55	38	118	146	143	41	29	35	64	53	56	31	40	32	98	67	112	10	25	14	19	39	56	46	35	21	30	43	39	36	35	34
MELO3C002833.2	Unknown protein	471	0	0	0	1	0	0	0	0	0	0	1	1	0	0	0	3	1	2	0	3	0	1	0	4	0	4	2	0	0	0	2	0	1	1	1	4
MELO3C002835.2	transducin beta-like protein 3	3310	938	941	983	944	982	967	1081	1090	1005	917	823	818	1063	952	1050	902	905	865	1292	872	847	1326	2058	1264	1191	1363	1717	1027	1197	1013	1135	1169	930	950	1097	1182
MELO3C002837.2	Maternal effect embryo arrest 22	5270	925.58	807.65	784.88	1161.52	1158.32	1046.45	1191.2	1273.96	1167.69	987.84	711.49	740.45	962.98	969.73	980.43	929.25	989.61	868.7	849.91	816.01	647.34	761.51	1258.58	785.97	810.85	1087.86	1081.07	1034.01	1256.29	909.08	855.02	850.79	548.47	738.28	979.47	1156.39
MELO3C002839.2	FAD-binding Berberine family protein	1632	2172	2018	2263	2977	1082	2040	392	850	697	1475	1963	1488	3187	2794	3753	2015	1063	2543	3828	1905	3166	3923	5888	1852	987	1714	1363	5003	6420	3447	4519	712	5928	2217	2715	2616
MELO3C002841.2	FAD-binding Berberine family protein	1735	0	0	0	0	0	0	0	0	0	0	0	0	0	0	0	0	0	0	0	0	0	0	0	0	0	0	0	0	0	0	0	0	0	0	0	0
MELO3C002842.2	FAD-binding Berberine family protein	1951	0	0	0	0	0	0	0	0	0	0	0	0	0	0	0	0	0	0	0	0	0	0	0	0	0	0	0	0	0	0	0	0	0	0	0	0
MELO3C002843.2	reticuline oxidase-like protein	1864	0	0	0	4	0	2	0	0	1	0	0	0	0	0	0	0	0	0	0	0	0	23	14	4	21	16	710	1	0	1	0	1	1	0	0	2
MELO3C002844.2	tetrahydrocannabinolic acid synthase-like	1762	0	0	0	0	0	0	0	0	0	0	0	0	0	0	0	0	0	0	0	0	0	0	1	0	0	0	67	0	0	0	0	0	0	0	0	0
MELO3C002845.2	cannabidiolic acid synthase-like 1	1641	0	0	0	0	0	0	0	0	0	0	0	0	0	0	0	0	0	0	0	0	0	0	0	0	0	0	0	0	0	0	0	0	0	0	0	0
MELO3C002846.2	Cysteine protease	985	0	0	0	0	0	0	0	0	0	0	0	0	0	0	0	0	0	0	0	0	0	0	0	0	0	0	0	0	0	0	0	0	0	0	0	0
MELO3C002849.2	Unknown protein	273	0	0	0	0	0	0	0	0	0	0	0	0	0	0	0	0	0	0	0	0	0	0	0	0	0	0	0	0	0	0	0	0	0	0	0	0
MELO3C002850.2	tetrahydrocannabinolic acid synthase-like	1919	0	0	0	0	0	0	0	0	0	0	0	0	0	0	0	0	0	0	0	0	0	0	0	0	0	0	0	0	0	0	0	0	0	0	0	0
MELO3C002851.2	tetrahydrocannabinolic acid synthase-like	1819	0	0	0	0	0	0	0	0	0	0	0	0	0	0	0	0	0	0	0	0	0	0	0	0	0	0	0	0	0	0	0	0	0	0	0	0
MELO3C002852.2	cannabidiolic acid synthase-like	1775	0	2	0	0	0	0	0	0	0	0	0	0	0	0	0	0	0	0	0	1	0	2	6	1	0	0	0	0	0	0	12	0	6	1	1	0
MELO3C002853.2	tetrahydrocannabinolic acid synthase-like	2063	110	61	47	16	9	15	33	38	62	9	2	7	17	10	14	24	31	38	512	375	270	10	4	2	11	19	1	101	211	114	50	92	61	18	17	64
MELO3C002855.2	Unknown protein	708	3	2	2	1	1	2	3	1	0	3	0	2	4	2	2	2	1	2	10	3	1	2	2	0	3	0	1	3	2	1	8	1	1	0	1	3
MELO3C002856.2	cannabidiolic acid synthase-like	2164	114	122	125	75	93	91	79	96	84	82	74	70	86	95	112	107	104	94	163	135	129	47	76	53	57	72	67	134	169	99	114	111	85	86	132	117
MELO3C002857.2	Unknown protein	240	0	0	0	0	0	0	0	0	0	0	0	0	0	0	0	0	0	0	0	0	0	0	0	0	0	0	0	0	0	0	0	0	0	0	0	0
MELO3C002860.2	tetrahydrocannabinolic acid synthase-like	1973	0	0	0	0	0	0	0	0	0	0	0	0	0	0	0	0	0	0	0	0	0	0	0	0	0	0	0	0	0	0	0	0	0	0	0	0
MELO3C002861.2	cannabidiolic acid synthase-like 2	1783	0	0	0	0	0	0	0	0	0	0	0	0	0	1	0	0	0	0	0	0	0	0	0	0	0	0	0	0	0	0	0	0	0	0	0	0
MELO3C002862.2	Unknown protein	207	0	0	0	0	0	0	0	0	0	0	0	0	0	0	0	0	0	0	0	0	0	0	0	0	0	0	0	0	0	0	0	0	0	0	0	0
MELO3C002863.2	patellin-4	1937	2	1	8	0	12	2	3	0	5	4	10	9	100	82	106	3	16	7	24	9	16	3	3	0	0	1	1	14	4	20	335	1864	220	11	11	41
MELO3C002865.2	twinkle homolog protein, chloroplastic/mitochondrial isoform X1	3094	762	694	718	689	740	703	860	870	875	837	574	592	738	686	735	851	829	711	1010.29	760	556	812	1239	802	855	1053	1012	888	1104	767.79	896	1074	641	720	885	992
MELO3C002869.2	transcription termination factor MTERF15, mitochondrial	1452	69	87	92	83	55	81	84	76	90	74	47	44	68	67	86	80	86	74	114	86	22	28	47	23	48	67	59	84	105	80	51	66	51	58	56	106
MELO3C002870.2	transcription factor bHLH52	930	2	0	3	1	0	0	3	0	1	0	1	0	1	0	1	0	0	0	4	4	2	1	0	2	1	0	2	0	0	0	0	0	2	0	10	1
MELO3C002871.2	Receptor-like kinase	1536	0	0	1	0	0	0	1	0	0	1	0	3	0	0	2	0	0	2	1	1	2	2	1	0	3	1	3	0	0	0	0	0	1	2	3	0
MELO3C002872.2	Short-chain dehydrogenase/reductase family protein	1407	249	256	270	115	130	131	124	142	152	181	178	153	155	140	187	245	217	185	471	253	270	167	247	169	151	162	222	296	298	261	215	245	172	154	200	231
MELO3C002873.2	Phloem lectin	384	0	0	0	0	0	0	0	0	0	0	0	0	0	0	0	0	0	0	0	0	0	0	0	0	0	0	0	0	0	0	0	0	0	0	0	0
MELO3C002874.2	26 kDa phloem lectin	972	1773	2186	2695	528	604	551	847	490	873	888	426	476	2050	1425	2235	356	378	261	4655	2917	2957	168	185	106	23	33	26	1244	1175	1586	651	2005	832	765	1033	1180
MELO3C002875.2	WRKY family transcription factor	1589	2	0	3	0	12.49	0	2	0	0	8	0	2.09	0	0	8	0	3	6	3.57	2	0	7	3	3	0	2	3	1	1	3	4	20.33	0	0	1	2
MELO3C002876.2	Unknown protein	189	0	0	0	0	0	0	0	0	0	0	0	0	0	0	0	0	0	0	0	0	0	0	0	0	0	0	0	0	0	0	0	0	0	0	0	0
MELO3C002877.2	TMV resistance protein N-like	7378	17	22	23	3	18	5	4	17	25	9	5	8	14	16	11	4	9	7	94	31	73	4	9	8	11	14	4	14	4	8	7	6	10	3	3	9
MELO3C002878.2	elongation factor 1-alpha	1303	11228.8	10661.8	10967.4	13230.5	13666.1	13327.2	17249	18213.4	18230.1	18704.5	13638.3	15516.2	13500.2	10793	13410.1	14005.4	13975.6	13636	12506.6	10475.6	8056.91	8313.38	11875.4	9416.62	9725.76	13107.6	9763.44	13232.2	15475.2	12552.7	13791.7	18460.9	11775.6	11823.6	12208.3	14907.8
MELO3C002879.2	Transmembrane 70, mitochondrial	1048	430	443	500	188	275	215	210	231	234	278	212	232	293	253	294	258	285	245	619	378	551	234	352	218	185	270	389	288	378	275	292	310	316	296	264	306
MELO3C002880.2	Unknown protein	907	365	260	278	281	790	501	137	218	175	560	720	451	658	631	729	161	160	183	553	431	416	520	1011	1122	174	252	471	472	458	507	260	515	303	394	247	301
MELO3C002881.2	Serine/threonine protein phosphatase 7 long form	2574	516	502	454	414	390	462	519	487	525	407	330	317	441	390	445	480	437	399	523	371	458	421	558	373	352	411	553	458	568	439	398	342	367	441	440	517
MELO3C002884.2	Unknown protein	447	0	0	2	0	0	1	0	0	1	0	0	0	1	2	0	0	1	0	1	4	0	3	2	1	0	1	1	0	1	3	0	0	0	1	0	0
MELO3C002885.2	transcription factor GTE1	1410	768	750	846	1240	1270	1248	1454	1429	1523	964	812	795	1071	896	1056	996	949	871	1291	770	939	1000	1488	1068	923	1069	1122	950	1291	937	970	913	802	978	1105	1355
MELO3C002886.2	Alpha-taxilin	1210	418	522	539	295	274	334	259	331	274	323	245	264	387	348	450	377	408	354	826	459	567	275	445	297	263	342	337	483	517	379	416	363	388	397	472	465
MELO3C002888.2	transcription initiation factor IIF subunit beta-like	429	8	15	12	20	19	25	32	31	30	14	14	13	9	11	11	22	23	20	23	14	18	59	92	37	47	47	63	7	8	14	15	10	2	17	20	24
MELO3C002890.2	Zf-CCHC domain-containing protein	2313	2.8	0	0	0	0	0	1.4	2.77	2	1.39	1.41	1.37	0	1.4	0	4.15	1.39	1.39	0	0	0	0	0	0	0	0	0	0	2.78	0	6.96	0	0	0	0	0
MELO3C002891.2	Pseudouridine synthase, RsuA/RluB/C/D/E/F	1992	1377	1508	1740	1597	1766	1769	1766	1833	1589	2079	1515	1727	1885	1557	1977	1819	1885	1672	3141	1711	2537	929	1314	1297	1065	1362	1753	2012	2906	1784	2465	3129	2458	1834	1950	2283
MELO3C002892.2	DNA polymerase epsilon catalytic subunit A	4550	42.42	49.13	40.78	27.76	16.51	10.48	15.47	30.03	32.82	24.83	23.27	29.4	21.6	8.56	14.42	41.67	39.67	34.96	43.82	36.28	4.61	62.93	126.41	76.23	39.86	33.14	62.08	26.67	59.21	34.99	18.23	18.84	25.43	35.05	52.83	54.34
MELO3C002893.2	GATA zinc finger domain-containing protein 10-like isoform X2	599	0	0	0	0	0	0	0	0	0	0	0	0	0	0	0	0	0	0	0	0	0	0	0	0	0	0	0	0	0	0	0	0	0	0	1	0
MELO3C002894.2	Unknown protein	351	0	0	0	0	0	0	0	0	0	0	0	0	0	0	0	0	0	0	0	0	0	0	0	0	0	0	0	0	0	0	0	0	0	0	0	0
MELO3C002895.2	Myb/SANT-like DNA-binding domain protein	339	0	0	0	0	0	0	0	0	0	0	0	0	0	0	0	0	0	0	0	0	0	0	0	0	0	0	0	0	0	0	0	0	0	0	0	0
MELO3C002896.2	Pseudouridine synthase family protein	1695	89	99	99	58	35	29	48	33	35	44	35	43	68	60	86	55	72.26	48	110	80	108	48	91	51	54	54	47	73	81	66	57	73	63	83	36	80
MELO3C002897.2	Nuclear receptor corepressor 1	5310	2571	2258	2316	4327	4090	4310	4511	4657	4304	3025	2400	2604	3537	3163	3448	3078	3061.74	2986	3241	2433	2028	2384	3595	3038	3116	3667	3308	3156	4117	2866	2516	2340	2489	2808	3360	3910
MELO3C002898.2	Photosystem II CP47 reaction center protein	214	0	0	0	0	0	0	0	0	0	0	0	0	0	0	0	0	0	0	0	0	0	0	0	0	0	0	0	0	0	0	0	0	0	0	0	0
MELO3C002899.2	tetraspanin-6-like	1161	0	0	0	0	1	0	0	0	0	2	0	0	0	0	0	1	1	1	0	1	3	0	0	0	0	1	0	0	0	0	2	2	3	0	0	0
MELO3C002900.2	rhomboid-like protein 19	1243	873	1113	1090	395	471	480	482	478	488	571	478	500	840	709	784	616	639	517	1412	809	1249	348	483	361	341	419	548	726	876	579	738	729	698	655	668	775
MELO3C002901.2	Armadillo/beta-catenin repeat family protein	357	0	0	0	0	0	0	0	0	0	0	0	0	0	0	0	0	0	0	0	0	0	0	0	0	0	0	0	0	0	0	0	0	0	0	0	0
MELO3C002903.2	Zinc knuckle (CCHC-type) family protein	1335	569	540	540	538	591	619	707	737	601	656	479	578	642	610	670	590	657	553	998	713	725	542	847	572	580	671	669	757	883	700	680	764	644	617	615	817
MELO3C002904.2	beta-galactosidase-like	2473	0	1	3	0	0	0	1	0	0	0	0	0	0	2	2	0	0	0	2	0	1	1	6	0	0	0	0	1	2	0	1	0	2	0	0	0
MELO3C002906.2	Retrotransposon protein Ty3-gypsy subclass	1731	283	383	336	294	336	351	273	289	258	247	213	223	307	294	314	265	308	260	415	280	255	295	437	307	295	321	501	308	385	283	377	377	307	277	325	405
MELO3C002907.2	stress response protein NST1-like	204	0	0	0	0	0	0	0	0	0	0	0	0	0	0	0	0	0	0	0	0	0	0	0	0	0	0	0	0	0	0	0	0	0	0	0	0
MELO3C002909.2	Unknown protein	507	0	0	0	0	0	0	0	0	0	0	0	0	0	0	0	0	0	0	0	0	0	0	0	0	0	0	0	0	0	0	0	0	0	0	0	0
MELO3C002910.2	cyclin-D1-1-like	2526	681	723	809	398	592	410	580	551	652	522	313	476	591	540	769	552	530	424	799	680	575	159	265	233	321	401	451	747	930	709	708	1234	536	344	439	544
MELO3C002911.2	Unknown protein	177	0	0	0	0	0	0	0	0	0	0	0	0	0	0	0	0	0	0	0	0	0	0	0	0	0	0	0	0	0	0	0	0	0	0	0	0
MELO3C002912.2	RNA recognition motif	1885	184	209	214	247	219	282	183	180	220	223	148	163	306	276	315	231	256	211	316	254	239	83	140	93	112	151	152	251	314	259	212	223	205	249	219	319
MELO3C002913.2	Unknown protein	330	0	0	0	0	0	0	0	0	0	0	0	0	0	0	0	0	0	0	0	0	0	0	0	0	0	0	0	0	0	0	0	0	0	0	0	0
MELO3C002914.2	stress response protein NST1-like	294	0	0	0	0	0	0	0	0	0	0	0	0	0	0	0	0	0	0	0	0	0	0	0	0	0	0	0	0	0	0	0	0	0	0	0	0
MELO3C002915.2	Pectinesterase	852	0	0	0	0	0	0	0	0	0	0	0	0	0	0	0	0	0	0	0	0	0	0	0	0	0	0	0	0	0	0	0	0	0	0	0	0
MELO3C002916.2	Kinetochore protein Nuf2	1338	770	725.29	783.92	515.05	492.84	537	589.48	596	547.34	566	482.25	485.04	595	537	728	548	548	584	1020.88	665	631	404	621	520	404	506	492	668.67	904.87	572.94	752	768	608.7	616	749.89	780.2
MELO3C002917.2	Unknown protein	168	0	4.71	1.08	1.95	1.16	0	2.52	0	0.66	0	0.75	2.96	0	0	0	0	0	0	1.12	0	0	0	0	0	0	0	0	1.33	1.13	1.06	0	0	1.3	0	0.11	6.8
MELO3C002919.2	Appr-1-p processing enzyme family protein	2045	1712	1916	1930	1647	1538	1809	1541	1745	1808	2039	1755	1761	2621	2034	2453	1855	1841	1844	2779	1772	2558	1327	1823	1552	1482	1821	1681	2449	2889	2145	2231	2602	1815	1706	1984	2237
MELO3C002920.2	Translation elongation/initiation factor/Ribosomal, beta-barrel	963	639	687	804.63	612	464.42	599	404	408	371.78	668.3	550.13	468.33	1217.71	1107.62	1137.65	508	455	548.51	1024.84	525.16	915.43	371.27	529.48	446	344.66	439.65	364.6	891	1215	801.99	670.22	689	659.61	473	475.32	650
MELO3C002921.2	Cysteine proteinase inhibitor	440	28	15	31	3	2	2	4	4	10	13	8	8	28	15	31	15	12	12	64	42	63	3	0	2	1	0	0	8	7	6	6	11	5	11	17	11
MELO3C002922.2	Purple acid phosphatase	2725	2616	2611	2654	1694	1631	1745	2037	1887	2091	2076	1459	1808	2546	2227	2495	2786	2625	2181	3046	2460	1791	908	1573	1514	1313	1559	1232	2680	3819	2590	2001	1371	1727	2471	2682	3278
MELO3C002923.2	Reticulon family protein	982	351	389	413	364	327	374	376	433	398	395	292	340	567	406	516	414	453	358	520	423	400	198	389	281	224	320	409	443	600	380	370	370	304	474	458	562
MELO3C002925.2	Cysteine proteinase inhibitor	486	42	65	83	1	0	0	5	2	11	16	7	13	9	9	17	2	3	4	202	72	148	8	3	2	16	18	32	62	46	64	50	91	65	2	34	25
MELO3C002926.2	Cysteine proteinase inhibitor	478	0	0	0	0	0	0	0	0	0	0	0	0	0	0	0	0	0	0	0	0	0	0	0	0	0	0	1	0	0	0	0	0	0	0	0	0
MELO3C002928.2	Leucine-rich repeat receptor protein kinase	1470	1238	1281	1424	1023	1055	1039	1168	1232	1275	903	727	796	1589	1233	1683	1247	1195	1202	2457	1419	1907	631	975	663	517	748	725	1421	1859	1280	1088	1497	1271	1254	1211	1472
MELO3C002929.2	RING zinc finger protein-like	699	0	0	0	0	0	0	0	0	0	0	0	0	0	0	0	0	0	0	1	0	0	0	0	0	0	0	0	0	0	0	0	0	2	0	0	0
MELO3C002930.2	26S proteasome non-ATPase regulatory subunit 10	1254	611	704	590	332	354	345	379	423	418	410	328	401	527	462	531	561	549	442	935	659	710	305	497	328	278	374	416	617	675	502	516	598	500	473	504	553
MELO3C002931.2	Paired amphipathic helix SIN3-like protein	4416	1863	1631	1631	2037	1892	1979.81	2293	2343	2435	2123	1757	1672	2200	2108	2183	1938	1797	1833	1879	1814	1335	2322	3761	2490	2218	2651	2981	1988	2657	1886	2181.9	1998	1541	1682	2272	2559
MELO3C002934.2	DEAD-box ATP-dependent RNA helicase ISE2	3825	262	250	235	190	206	240	230	216	240	179	196	195	156	180	171	208	230	177	409	257	364	238	315	223	265	321	366	185	227	161	179	131	153	204	212	238
MELO3C002936.2	Metalloendoproteinase 1, putative	1407	53	54	64	48	77	65	49	51	74	65	37	35	56	64	92	38	28	44	32	45	26	21	35	24	19	21	105	27	49	45	110	142	69	33	30	34
MELO3C002939.2	F20P5.10 protein	1344	628	633	654	524	595	481	496	468	502	522	428	421	607	468	574	520	503	460	752	555	524	557	841	560	610	714	1051	633	798	529	678	721	461	503	575	680
MELO3C002941.2	Terpene cyclase/mutase family member	2154	0	0	0	0	0	0	0	0	0	0	0	0	0	0	0	0	0	0	0	0	0	0	0.96	0	0	0	4	0	0	0	0	0	0	0	0	0
MELO3C002943.2	Terpene cyclase/mutase family member	2463	5070	4730	5062.99	2169	1833.98	2198.94	1076	1310	1064	3753	4375	3161	3114	3022	2889	4691	5090	4376	7060.41	4452	4414	10813	14854	13569	4544	5871.99	5454	6444.98	8586	5355.99	5805	2851	4690.98	4377	5162	5292
MELO3C002945.2	Terpene cyclase/mutase family member	1705	0	0	0	0	0	0	0	0	0	0	0	0	0	1	0	0	0	0	0	0	0	0	0	0	0	0	0	0	0	0	0	0	0	0	0	0
MELO3C002946.2	ATP-dependent RNA helicase glh-1	342	0	0	0	0	0	0	0	0	0	0	0	0	0	0	0	0	0	0	0	0	0	0	0	0	0	0	0	0	0	0	0	0	0	0	0	0
MELO3C002947.2	Zinc finger family protein	507	0	0	0	0	0	0	0	0	0	0	0	0	0	0	0	0	0	0	0	0	0	0	0	0	0	0	0	0	0	0	0	0	0	0	0	0
MELO3C002948.2	Unknown protein	345	0	0	0	0	0	0	0	0	0	0	0	0	0	0	0	0	0	0	0	0	0	0	0	0	0	0	0	0	0	0	0	0	0	0	0	0
MELO3C002949.2	Kinase family protein	2301	368	463	422	709	823	796	800	805	798	672	458	529	734	680	786	708	661	627	1194	629	789	459	710	523	687	874	503	710	776	604	490	678	482	597	619	671
MELO3C002950.2	polygalacturonase-like	1224	0	0	0	0	0	0	0	0	0	0	0	0	0	0	0	0	0	0	0	0	0	0	0	0	0	0	0	0	0	0	0	0	0	0	0	0
MELO3C002951.2	Peptidyl-prolyl cis-trans isomerase	978	1458	1477	1579	854	942	942	927	914	1004	947	843	846	1525	1121	1551	973	1021	1039	2636	1379	2378	697	1174	761	761	915	1112	1405	1767	1250	1242	1255	1254	1108	1071	1299
MELO3C002952.2	phosphate transporter PHO1 homolog 3-like	2726	1167	1269	1301	755	3384	826	666	595	659	1725	1662	1363	1830	1660	1824	976	865	788	1781	1260	1234	2218	3224	2253	803	871	1875	1253	1412.01	1158	5569	7720	3645	1318	1337	1452
MELO3C002953.2	5'-3' exoribonuclease 3-like	3711	1933	1639	1886	2413	2462	2295	2644	2693	2509	2088	1804	1823	2090	2037	2331	2408	2263	2161	2230	1961	1585	2589	4144	2852	2471	3069	3446	2094	2666	1956	2214	2628	1953	2141	2399	2917
MELO3C002957.2	Unknown protein	171	0	0	0	0	0	0	1	0	0	0	0	0	0	0	0	0	0	0	0	0	0	0	1	0	0	0	0	0	0	0	0	0	0	0	0	0
MELO3C002960.2	anaphase-promoting complex subunit 2	3267	1501	1488	1435	1114	971	1036	1168	1180	1047	1209	958	951	1121	1111	1311	1349	1216	1239	1588	1232	848	924	1484	1014	746	893	986	1329	1603	1124	1364	1429	1003	1125	1471	1582
MELO3C002961.2	chlorophyllase-1-like	1522	0	0	0	0	0	1	0	0	0	0	0	0	0	0	0	0	0	0	0	0	0	0	0	0	0	0	0	0	0	0	0	0	0	0	0	0
MELO3C002962.2	Ankyrin repeat-containing protein, putative	1389	0	0	0	0	1	0	0	0	1	0	0	0	3	3	1	1	0	5	0	0	0	0	0	0	0	0	0	0	0	0	0	0	0	2	0	1
MELO3C002963.2	protein MNN4-like	339	0	0	0	0	0	0	0	0	0	0	0	0	0	0	0	0	0	0	0	0	0	0	0	0	0	0	0	0	0	0	0	0	0	0	0	0
MELO3C002964.2	Unknown protein	927	0	0	0	0	0	0	0	0	0	0	0	0	0	0	0	0	0	0	0	0	0	0	0	0	0	0	0	0	0	0	0	0	0	0	0	0
MELO3C002965.2	Unknown protein	198	0	0	0	0	0	0	0	0	0	0	0	0	0	0	0	0	0	0	0	0	0	0	0	0	0	0	0	0	0	0	0	0	0	0	0	0
MELO3C002966.2	Sucrose transporter	2160	602	590	526	393	497	475	564	587	475	483	437	374	564	508	578	486	468	367	607	464	349	496	851	509	445	501	912	602	743	518	684	482	457	480	568	741
MELO3C002967.2	cell division cycle and apoptosis regulator protein 1	4808	3106	2252	2180	2668	2541	2571	2544	2581	2581	2148	1860	1981	2727	2455	2533	2557	2356	2328	2370	2616	1217	2724	4318	2723	2446	3173	3923	2923	3720	2539	2727	2635	1993	2180	2768	3275
MELO3C002969.2	Ankyrin repeat-containing protein, putative	1461	0	0	0	0	0	0	0	0	0	0	0	0	0	0	0	0	0	0	0	0	0	0	0	0	0	0	0	0	0	0	0	0	0	0	0	0
MELO3C002970.2	Ankyrin repeat-containing protein, putative	535	0	0	0	0	0	0	0	0	0	0	0	0	0	0	0	0	0	0	0	0	0	0	0	0	0	0	0	0	0	0	0	0	0	0	0	0
MELO3C002971.2	Ankyrin repeat-containing protein	1354	0	0	0	0	1	0	0	0	0	0	0	0	0	0	0	0	0	1	0	0	0	0	0	0	0	0	0	0	0	0	0	0	0	0	0	0
MELO3C002974.2	cell division topological specificity factor homolog, chloroplastic-like	1178	434	486	509	339	382	392	404	407	454	353	279	255	482	369	475	453	495	416	984	435	904	205	280	245	240	275	285	519	655	468	379	412	384	370	337	440
MELO3C002975.2	Transmembrane protein, putative	937	8	5	2	8	2	5	20	23	5	2	2	6	7	10	9	13	19	9	22	17	34	1	6	1	1	15	3	4	4	5	5	6	8	7	7	10
MELO3C002976.2	transcription termination factor MTERF5, chloroplastic-like	1466	46	60	50	10.55	22	13	29	33	34	20	7	11	16.83	20.12	20	15	17	25	48	25	50	5	4	1	6	3	11	8	27	16.11	10	19	10.42	14.03	10.42	15
MELO3C002978.2	2-alkenal reductase (NADP(+)-dependent)-like	1137	10	3	9	225	44	141	85	111	110	103	156	130	29	13	30	59	68	40	170	65	222	152	136	140	419	639	95	76	99	41	153	55	237	163	124	127
MELO3C002980.2	glutamate 5-kinase isoform X1	1748	263	240	323	188	181	218	229	246	234	202	188	159	236	227	278	228	253	249	431	264	369	153	219	170	146	185	161	216	237	175	246	307	276	236	223	272
MELO3C002981.2	transmembrane emp24 domain-containing protein p24delta9-like	987	751	831	915	285	355	333	354	349	323	332	316	256	658	527	610	513	470	417	1121	593	821	260	340	210	310	329	435	640	869	664	535	604	524	488	420	553
MELO3C002982.2	exopolygalacturonase-like	1122	0	0	0	0	0	0	0	0	0	0	0	0	0	0	0	0	0	0	0	0	0	0	0	0	0	0	1	0	0	0	0	0	0	0	0	0
MELO3C002983.2	Unknown protein	225	0	0	0	0	0	0	0	0	0	0	0	0	0	0	0	0	0	0	0	0	0	0	0	0	0	0	0	0	0	0	0	0	0	0	0	0
MELO3C002984.2	Plant/protein	1640	1410	1463	1550	1534	1551	1675	1228	1386	1263	1551	1063	1173	1997	1647	2067	1503	1521	1382	2646	1435	1833	1011	1455	1210	978	1198	1508	1896	2630	1794	1542	1550	1489	1703	1642	2067
MELO3C002985.2	subtilisin-like protease SBT3.17 isoform X1	888	0	0	0	0	0	0	0	0	0	0	0	0	0	0	0	0	1	0	0	0	0	0	0	0	0	0	0	0	0	0	0	0	0	0	0	0
MELO3C002986.2	Sporulation protein RMD1	1661	452	478	524	354	337	395	305	301	326	373	342	324	450	409	476	331	326	307	517	415	263	305	489	287	266	359	512	388	578	383	480	514	348	356	394	453
MELO3C002988.2	Mitochondrial transcription termination factor family protein	2060	487	446	437	673	575	774	569	585	555	560	495	460	674	587	603	612	668	564	786	498	604	469	696	637	374	493	456	603	738	516	501	389	502	632	681	751
MELO3C002989.2	RAN GTPase-activating protein 2	2412	480	545	519	357	421	354	373	440	384	549	380	445	509	400	405	576	542	470	988	680	604	605	901	644	445	588	744	573	755	586	631	707	481	574	617	646
MELO3C002993.2	Unknown protein	279	0	0	0	0	0	0	0	0	0	0	0	0	0	0	0	0	0	0	0	0	0	0	0	0	0	0	0	0	0	0	0	0	0	0	0	0
MELO3C002995.2	Chaperone protein dnaJ 16	2522	999	1174	1207	710	673	722	811	910	892	764	759	644	1052	866	973	793	820	728	1527	880	1223	824	1063	653	618	741	1045	983	1197	867	1028	1035	905	852	1002	1141
MELO3C002996.2	mucin-5AC-like isoform X3	1137	0	0	0	0	0	0	0	0	0	0	0	1	0	0	0	0	0	0	0	0	0	4	1	0	1	1	0	0	0	0	0	0	0	0	0	0
MELO3C002999.2	Leucine-rich repeat protein kinase family protein	1833	311	323	334	145	169	158	251	211	232	200	165	200	287	239	275	209	211	147	358	298	251	87	109	102	120	131	115	182	232	193	262	311	203	175	200	225
MELO3C003002.2	AP2/ERF and B3 domain-containing transcription factor RAV1-like	1182	0	0	1	0	0	1	1	0	1	0	3	8	0	0	0	0	0	0	0	0	2	0	0	0	0	0	0	0	0	0	0	0	0	0	0	0
MELO3C003003.2	Unknown protein	240	0.25	3.89	0	0.04	0	0	0	1.6	0	0	0.74	2.86	0	0	0	4.88	0	0.54	0	0	0	0	4.38	1.6	2.45	0	0	2.2	0	0	0	0	0	0	0	0
MELO3C003005.2	Pentatricopeptide repeat-containing family protein	4495	218	235	184	166	165	142	204	178	191	163	127	133	176	193.05	252	230	235	184	259	222	161	97.1	161	103	121	163	161	230	237	156	136	214	125	145	200	226
MELO3C003007.2	Unknown protein	354	0	0	0	0	0	0	0	0	0	0	0	0	0	0	0	0	0	0	0	0	0	0	0	0	0	0	0	0	0	0	0	0	0	0	0	0
MELO3C003008.2	Unknown protein	189	0	0	0	0	0	0	0	0	0	0	0	0	0	0	0	0	0	0	0	0	0	0	0	0	0	0	0	0	0	0	0	0	0	0	0	0
MELO3C003009.2	zinc finger protein WIP6-like	1177	0	0	0	0	0	0	0	0	0	0	0	0	0	0	0	0	0	0	0	0	0	0	0	0	0	0	0	0	0	0	0	0	0	0	0	0
MELO3C003015.2	Allene oxide cyclase	1457	0	0	1	0	0	0	0	2	0	3	3	0	0	0	0	0	0	0	10	7	8	1	1	1	0	1	8	0	0	0	0	0	0	1	0	0
MELO3C003017.2	Alpha/beta-Hydrolases superfamily protein	2019	1071	1249	1263	473	476	478	595	553	535	678	640	585	994	745	926	850	902	824	1688	1094	1532	581	896	574	533	578	1108	844	1180	767	966	1025	968	872	890	957
MELO3C003018.2	IST1 homolog	1607	733	862	797	442	418	453	407	489	433	568	501	488	807	602	694	881	840	741	1439	793	847	429	644	446	530	582	613	687	923	664	811	710	882	875	859	1010
MELO3C003021.2	zinc finger protein JAGGED	1406	0	0	0	0	0	0	0	0	0	0	0	0	0	0	0	0	0	0	0	0	0	0	0	0	0	0	0	0	0	0	0	0	0	0	0	0
MELO3C003023.2	At1g68490	1251	540	561	603	1553	1659	1747	1449	1680	1825	1665	1482	1285	2166	1665	2266	720	726	731	1197	667	855	1394	1485	1409	998	1405	855	1266	1674	1178	2623	3791	2503	974	1153	1209
MELO3C003027.2	Fiber protein Fb34	964	315	321	338	438	363	441	305	401	329	358	282	255	362	279	425	215	233	226	304	216	171	133	192	177	230	310	301	320	412	339	354	343	248	231	279	277
MELO3C003028.2	Unknown protein	219	0	0	0	0	0	0	0	0	0	0	0	0	0	0	0	0	0	0	0	0	0	0	0	0	0	0	0	0	0	0	0	0	0	0	0	0
MELO3C003029.2	UPF0695 membrane protein C977.11/PB8B6.06c	2744	623	653	600	461	459	438	585	579	647	503	367	396	668	556	608	637	627	551	822	688	580	304	439	329	288	388	303	645	735	556	533	620	412	482	569	741
MELO3C003032.2	cold shock protein 2-like	1109	12	9	13	20	54	31	31	38	54	18	21	31	37	43	61	38	35	27	6	26	5	15	10	19	22	43	40	20	28	30	14	28	25	15	15	26
MELO3C003034.2	Unknown protein	171	0	0	0	0	0	0	0	0	0	0	0	0	0	0	0	0	0	0	0	0	0	0	0	0	0	0	0	0	0	0	0	0	0	0	0	0
MELO3C003035.2	Auxin influx transporter	1772	1	3	2	0	1	0	1	0	0	0	1	0	2	0	0	2	2	3	1	0	0	0	8	1	0	1	0	0	1	1	2	1	2	0	1	2
MELO3C003037.2	Pathogenesis-related thaumatin-like protein	1133	0	0	0	1	2	0	0	0	0	0	0	0	1	0	4	0	0	0	0	0	0	0	0	0	0	0	0	0	0	1	0	0	0	0	2	0
MELO3C003038.2	ubiquitin-fold modifier 1	731	1601	2005	2104	1112	1328	1438	1616	1721	1630	1726	1127	1378	2892	2236	3081	1415	1474	1481	4378	2362	4296	1188	1624	1305	907	1236	1795	2132	2711	1919	1888	2814	2154	1588	1578	1953
MELO3C003040.2	Unknown protein	276	0	0	0	0	0	0	0	0	0	0	0	0	0	0	0	0	0	0	0	0	0	0	0	0	0	0	0	0	0	0	0	0	0	0	0	0
MELO3C003042.2	Unknown protein	180	0	0	0	0	0	0	0	0	0	0	0	0	0	0	0	0	0	0	0	0	0	0	0	0	0	0	0	0	0	0	0	0	0	0	0	0
MELO3C003043.2	Pentatricopeptide repeat-containing family protein	2067	56	60	53	18	22	21	35	19	24	26	30	18	26	31	37	36	30	33	72	45	35	26	48	26	28	34	37	42	44	28	35	34	28	33	47	50
MELO3C003044.2	C2H2-like zinc finger protein	1613	28	30	36	7	17	10	11	9	6	23	9	21	60	55	45	13	10	13	63	39	100	2	1	1	0	5	0	12	18	14	22	21	20	7	13	28
MELO3C003047.2	serine/threonine-protein kinase MPS1 isoform X1	2977	355	329	366	327	264	335	262	289	262	224	232	224	247	273	279	366	336	319	508	270	417	320	432	275	298	334	330	287	252	182	297	222	259	318	335	424
MELO3C003048.2	Histone-lysine N-methyltransferase ASHR1-like protein	2005	457	384	403	614	655	588	863	924	801	748	502	680	619	634	698	590	586	602	770	577	550	382	614	506	345	415	326	612	670	489	648	946	504	558	587	745
MELO3C003051.2	phosphopantothenoylcysteine decarboxylase subunit VHS3-like	678	0	0	0	0	0	0	0	0	0	0	0	0	0	0	0	0	0	0	0	0	0	0	0	0	0	0	0	0	0	0	0	0	0	0	0	0
MELO3C003052.2	Unknown protein	180	0	0	0	0	0	0	0	0	0	0	0	0	0	0	0	0	0	0	0	0	0	0	0	0	0	0	0	0	0	0	0	0	0	0	0	0
MELO3C003053.2	Unknown protein	150	0	0	0	0	0	0	0	0	0	0	0	0	0	0	0	0	0	0	0	0	0	0	0	0	0	0	0	0	0	0	0	0	0	0	0	0
MELO3C003054.2	Unknown protein	204	0	0	0	0	0	0	0	0	0	0	0	0	0	0	0	0	0	0	0	0	0	0	0	0	0	0	0	0	0	0	0	0	0	0	0	0
MELO3C003055.2	Oxysterol-binding protein-related protein 1C	4204	1250	1259	1320	972	1056	973	1108	1176	1252	1348	1038	1085	1510	1492	1656	916	1014	976	1356	1110	786	721	1249	814	684	865	1071	1328	1640	1156	1910	2103	1310	1027	1238	1425
MELO3C003056.2	At5g12930	755	0	0	0	0	0	0	0	0	0	0	0	0	0	0	0	0	0	0	0	0	0	0	0	0	0	0	0	0	0	0	0	0	0	0	0	0
MELO3C003057.2	Phosphatidylinositol-4-phosphate 5-kinase, putative	3436	1127	987	988	834	737	756	842	920	998	909	698	721	1153	1003	1006	1001	1033	946	1237	1001	571	590	1015	730	703	803	907	1103	1421	1002	826	911	798	965	1016	1187
MELO3C003058.2	Unknown protein	234	0	0	0	0	0	0	0	0	0	0	0	0	0	0	0	0	0	0	0	0	0	0	0	0	0	0	0	0	0	0	0	0	0	0	0	0
MELO3C003061.2	Ribosomal protein S13	895	236	300	367	237	202	185	159	232	194	198	177	181	250	179	230	189	244	217	711	344	834	124	177	125	137	183	133	233	308	220	213	204	247	219	240	237
MELO3C003062.2	protein MEI2-like 7	1389	0	0	0	0	0	0	0	0	0	0	0	0	0	0	0	0	0	0	0	0	0	0	0	0	0	0	0	0	0	0	0	0	0	0	0	0
MELO3C003063.2	MDIS1-interacting receptor like kinase 1	429	0	0	0	0	0	0	0	0	0	0	0	0	0	0	0	0	0	0	0	0	0	0	0	0	0	0	0	0	0	0	0	0	0	0	0	0
MELO3C003064.2	Unknown protein	237	0	0	0	0	0	0	0	0	0	0	0	0	0	0	0	0	0	0	0	0	0	0	0	0	0	0	0	0	0	0	0	0	0	0	0	0
MELO3C003065.2	Unknown protein	195	0	0	0	0	0	0	0	0	0	0	0	0	0	0	0	0	0	0	0	0	0	0	0	0	0	0	0	0	0	0	0	0	0	0	0	0
MELO3C003066.2	17 kDa phloem lectin	945	180.85	295.43	338.69	83.16	102.28	97.32	94.11	64.5	143.16	149.78	57.36	81.5	261.01	209.58	247.28	47.11	73.42	36.29	507	369.46	316.96	4	8	8	1	0	0	157.85	176.65	211.39	64.53	293.7	62.94	124.28	102.78	154.87
MELO3C003069.2	Pentatricopeptide repeat-containing family protein	2673	83.58	64.19	62.26	65.01	80.09	96.22	73.89	80	111.74	72.83	34.03	69.21	76.08	56.3	66.69	89.92	92.22	74.05	221.42	138.37	209.33	69	106	73.39	98.56	133	82.62	68.34	107.14	81.23	51.41	49.01	44.45	81.65	121.68	124.21
MELO3C003071.2	DNA topoisomerase 6 subunit A	1594	503.22	478.85	467.57	359.9	332.25	360.96	334.55	322.24	321.22	361.2	278.77	299.71	548.91	439.49	499.35	296.29	258.32	272.92	314.38	330.85	55.04	234.22	385.14	241.28	270.43	283.85	370.11	465.21	623.98	462.18	421.63	367.62	307.11	426.87	400.85	583.29
MELO3C003072.2	Thioredoxin-like protein AAED1, chloroplastic	1864	421.2	465.96	541.17	156.1	149.66	161.83	199.57	253.76	234.04	166.97	219.2	220.08	150.01	169.21	160.96	365.78	405.47	279.03	1058.2	451.78	891.62	167.78	242.86	159.33	113.01	157.15	164.27	205.45	271.89	208.6	251.96	185.37	303.44	427.48	360.47	423.49
MELO3C003073.2	GATA zinc finger domain-containing protein 10-like isoform X2	359	0	0	0	0	0	0	0	0	0	0	0	0	0	0	0	0	0	0	0	0	0	0	0	0	0	0	0	0	0	0	0	0	0	0	0	0
MELO3C003074.2	Adenylate kinase	1343	1017	1043	1106	886	937	882	1018	998	1029	875	754	769	985	952	1100	898	884	781	1116	910	782	762	1148	742	807	1000	1351	1069	1320	931	1060	1285	888	888	954	1084
MELO3C003075.2	two-component response regulator-like APRR7	3253	2889	2453	2447	2279	2426	2353	4096	3919	3799	2597	1999	2074	3076	2862	3215	2988	2916	2715	3408	3052	1806	2021	3103	2298	1760	2205	2360	3641	4570	3298	3166	5356	2847	2448	3063	3887
MELO3C003076.2	thylakoid membrane protein TERC, chloroplastic	2867	938	943	1075	633	769	800	925	1076	949	859	656	719	1050	859	1088	808	830	773	1795	1100	1162	554	916	750	750	823	784	1195	1572	1094	905	944	718	776	830	1051
MELO3C003077.2	Unknown protein	282	0	0	0	0	0	0	0	0	0	0	0	0	0	0	0	0	0	0	0	0	0	0	0	0	0	0	0	0	0	0	0	0	0	0	0	0
MELO3C003078.2	Protein MODIFIER OF SNC1 11	2173	3033	3120	3466	3255	3022	3347	3597	4262	4011	2903	2551	2406	3218	2847	3284	3699	3664	3261	5775	3485	4567	2902	4016	2837	2609	3462	3032	3434	4171	2907	3811	4271	3306	3596	3726	4422
MELO3C003079.2	Transmembrane protein	1366	6.02	11.06	10.03	6.15	7.18	5.01	6.04	9.03	2.01	2.01	4.01	11.02	2.01	13.04	10.06	10.04	10.02	7.02	27.03	9.03	36.7	9.02	5.02	7.04	5.01	9.03	13.04	8.05	14.46	14.26	7.03	5.02	9.03	13.03	9.03	7.02
MELO3C003080.2	Dirigent protein 17	1071	778.98	762.94	822.97	947.85	994.82	1081.99	1025.96	1129.97	1091.99	652.99	624.99	463.98	924.99	812.96	953.94	709.96	735.98	629.98	866.97	519.97	710.3	531.98	547.98	520.96	502.99	815.97	756.96	1079.95	1333.54	948.74	741.97	893.98	776.97	774.97	732.97	1000.98
MELO3C003081.2	Ribosomal protein S24e family protein, putative	1301	410	420	442	239	423	251	440	450	413	330	293	283	398	333	418	350	348	277	493	318	472	237	281	225	208	243	318	387	571	366	364	493	314	372	280	408
MELO3C003082.2	pathogenesis-related protein 1A	1030	0	1	2	0	3	0	0	0	0	1	1	0	0	1	4	0	0	0	2	1	0	0	0	0	0	0	0	0	1	0	0	0	0	0	3	0
MELO3C003083.2	Valine--trna ligase	2419	209.75	263.84	323.18	196.28	241.45	262.48	269.03	277.59	284.22	244.65	199.1	181.99	273.93	276.45	338.84	224.99	284.2	192.78	507.54	297.76	478.09	205.31	262.67	182.3	155.04	168.43	228.35	293.18	355.36	270.04	295.46	356.3	358	305.42	216.37	290.27
MELO3C003084.2	Unknown protein	477	0	0	1.9	3.59	0	0	3.99	5.46	0	0	0	0	0	0	11.12	6.87	3.15	3.43	52.59	1.92	58.65	0	0	0	0	0	0	2.73	0	5.07	0	0	0.81	0	26.93	7.17
MELO3C003085.2	Flagellin N-methylase	672	438.25	419.16	423.92	376.13	381.55	389.52	466.98	470.95	447.78	379.35	337.9	307.01	474.07	414.55	498.03	425.14	381.64	443.79	769.87	544.32	568.26	306.69	433.33	262.7	345.96	405.57	454.65	462.09	731.64	429.89	378.54	231.7	353.18	459.58	468.7	567.56
MELO3C003086.2	protein GPR107	1901	4852	5186	5214	3783	5140	4316	6274	6661	6585	4560	4027	3913	4726	3833	4659	4925	5163	4256	6060	4732	4976	3118	4429	3521	3962	4655	4658	5241	6679	5118	5390	6111	4039	4792	4901	6058
MELO3C003088.2	Phosphatidate phosphatase PAH1	3447	306	268	238	286.68	338	263	291	384.26	297.88	262.55	228.58	220	282	252.67	260	401.53	405	337	376	299	232	221.54	353	251	180.36	280.92	369	353	372	307.69	325.64	275.23	248.01	305.01	330.86	425.6
MELO3C003090.2	BnaC04g45100D protein	1307	87	103	116	37	23	21	24	32	34	22	32	20	52	33	46	57	45	56	98	82	75	62	112	69	43	56	80	33	31	24	93	31	90	77	132	129
MELO3C003091.2	LOW QUALITY PROTEIN: probable membrane-associated kinase regulator 4	531	1	0	1	0	0	0	0	2	1	1	0	1	0	1	0	0	0	0	3	2	0	1	0	0	0	0	0	1	0	0	0	1	0	0	0	1
MELO3C003092.2	Ankyrin repeat-containing protein	2543	161	179	153	55	55	43	64	63	60	94	74	85	124	91	97	128	101	99	159	178	138	53	91	63	66	75	153	124	175	131	109	83	68	124	114	130
MELO3C003093.2	Pectate lyase	1646	380	399	530	518	629	559	626	643	691	581	420	409	518	471	569	489	528	461	708	439	475	309	407	312	427	493	651	443	546	402	404	515	330	458	433	528
MELO3C003094.2	exocyst complex component EXO70A1	1952	19.58	19.39	14.97	0	0	0	0	0	0	0	3	0	10	5.52	0	6	2	0	38	3.89	0	0	0	0	0	0	6	17	8.14	17	0	7	2	3.7	6	3.58
MELO3C003095.2	heavy metal-associated isoprenylated plant protein 3-like	1079	9	7	11	0	1	1	2	0	1	3	1	3	3	7	1	2	3	1	41	23	40	2	0	0	1	1	1	1	4	8	5	1	5	2	2	6
MELO3C003096.2	Phosphatidylinositol N-acetyglucosaminlytransferase subunit P-related	3583	1005	790	819	1477	2060	1901	1045	945	1054	1402	844	1044	1177	1017	1364	1341	1262	1272	1643	1069	1133	1142	1644	1517	781	1252	866	1860	2006	1549	1205	1964	1510	1324	1084	1575
MELO3C003097.2	Protein SLOW GREEN 1, chloroplastic	1632	1167	1140	1381	890	1241	1147	1216	1195	1195	1385	1074	1146	1116	929	1125	1222	1143	1074	2210	1414	1504	903	1214	947	777	939	833	1169	1514	1042	1161	1474	1266	1093	1021	1141
MELO3C003098.2	Argininosuccinate lyase	983	1092	1113	1460	740	577	726	528	531	571	1015	979	769	912	804	915	547	514	618	1628	976	1408	662	1181	842	497	602	492	917	1386	943	766	385	639	625	660	631
MELO3C003099.2	Pentatricopeptide repeat-containing protein	1512	31	19	41	13	12	9	12	14	6	17	16	14	18	15	20	29	26	19	54	20	29	14	14	10	4	9	8	20	10	6	25	15	14	19	24	22
MELO3C003100.2	diaminopimelate epimerase, chloroplastic	1736	2300	2520	2709	1590	1612	1684	1603	1549	1677	2466	1742	1974	2465	1944	2306	1864	1717	1677	4343	2436	3933	1337	1926	1530	1186	1585	1675	2225	2988	2128	2349	2887	2143	1917	1806	2086
MELO3C003101.2	kinesin-like protein KIN-5B	4143	22	30	38	24	33	21	21	14	13	16	27	17	22	17	26	17	36	19	47	33	30	12	27	12	21	16	22	21	43	29	40	25	19	34	33	27
MELO3C003103.2	zinc finger protein ZAT11	682	3	2	1	18	42	26	17	32	21	16	14	14	22	20	29	10	14	13	19	10	7	22	37	31	23	23	84	22	8	14	6	8	11	13	7	5
MELO3C003104.2	eukaryotic peptide chain release factor subunit 1-3	1994	4379.45	4577.24	5072.84	2289.04	2145.15	2374.03	2337.49	2538.84	2341.4	2712.49	2636.03	2287.95	2911.81	2458.94	2645.67	2942.93	3024.78	2533.26	5534.77	3501.13	4688.93	2566.51	3500.14	2628.72	2538.62	2903.11	4103.33	2821.83	3955.18	2614.2	3305.42	2637.58	2697.3	3283.32	3566.46	4029.75
MELO3C003105.2	WAT1-related protein	1558	49	62	66	19	19	14	51	52	48	52	46	38	88	49	134	68	44	43	53	61	32	17	55	29	59	52	43	43	66	44	52	52	38	24	45	39
MELO3C003106.2	ras-related protein RABE1a	1147	1314	1462	1578	1428	1354	1567	1057	1274	1177	1184	1136	1040	1674	1467	1801	1233	1324	1189	2502	1278	1866	1096	1470	1205	1010	1308	1402	1682	1988	1444	1484	1749	1558	1450	1490	1605
MELO3C003107.2	Soluble inorganic pyrophosphatase-like protein	3285	1078	1212	1381.27	882.13	690.19	986	645.09	710	724	1088.12	1274.14	976.19	2006.07	1690.46	2093.15	1093	942.14	1033	1678.1	934.12	1292.73	908	1335.52	1000	860.06	1142	917.13	1100.06	1363.06	935.12	2717.52	4445.8	2627.5	1532.5	1500.06	1807.07
MELO3C003108.2	Histone H2A	908	538	659	689.73	775.87	797.81	833	937.91	951	1056	681.88	496.86	555.81	803.93	633.54	835.85	564	516.86	535	1202.9	509.88	1513.27	534	693.48	465	509.94	774	552.87	671.94	867.94	726.88	526.48	984.2	606.5	531.5	486.94	641.93
MELO3C003109.2	glycine-rich RNA-binding protein 4, mitochondrial	966	193	212	227	160	132	152	150	167	105	141	121	126	200	153	184	190	170	158	223	123	158	157	263	141	108	168	235	175	193	160	176	287	151	165	219	242
MELO3C003110.2	Actin-depolymerizing factor family protein	1077	117	171	199	37	61	32	59	61	48	125	121	114	118	86	95	150	131	105	352	189	365	84	138	92	92	84	195	58	80	53	213	250	167	122	135	197
MELO3C003111.2	Pentatricopeptide repeat-containing protein	2748	266	313	308	325	322	365	430	389	375	330	258	320	305	287	316	268	237	223	449	259	328	157	170	136	75	103	111	305	336	242	256	118	258	325	301	454
MELO3C003112.2	Forkhead box protein G1	670	42	41	64	37	38	65	49	42	40	46	49	43	41	40	43	28	33	32	107	41	97	40	60	31	41	23	45	45	54	44	30	44	38	44	41	55
MELO3C003113.2	cation/H(+) antiporter 20	2672	0	0	0	0	1	0	0	0	0	1	0	1	0	0	0	0	0	2	1	3	2	3	1	0	0	0	4	0	0	1	0	0	0	1	3	5
MELO3C003114.2	Mitochondrial ATP synthase 6 kDa subunit	772	2902.85	3323.09	3812.87	1433.26	1765.84	1459.02	1869.58	1769.38	1812.84	2283.55	1952	1792.78	2860.55	2257.19	2800.12	1992.4	1969.34	1731.39	4820.46	3028.05	4807.79	1178.34	1694.73	1173.84	1366.71	1751.18	1959.53	2596.93	3440.8	2820.42	2632.1	3133.38	2358.19	2414.2	2180.13	2585.99
MELO3C003115.2	Protein EMBRYO DEFECTIVE 1674	1212	780.76	857.77	905.72	894.49	917.37	999.74	1044.94	1166.44	1119.77	727.65	654.65	647.39	823.84	766.91	917.87	868.49	776.78	706.05	1135.11	728.94	886.44	486.75	604.63	551.4	448.2	586.04	563.05	769.83	1044.54	699.04	829.08	1114.91	763.11	759.52	806.09	913.83
MELO3C003116.2	Ubiquitin system component Cue	1655	184.24	205.23	235.28	219.51	282.63	248.26	253.06	297.56	279.23	183.35	142.35	149.61	299.16	196.09	249.13	170.51	197.22	245.95	505.89	239.06	434.56	116.25	136.37	119.6	68.8	76.96	84.95	242.17	249.46	181.96	181.92	229.09	237.89	216.48	198.91	259.17
MELO3C003117.2	Unknown protein	165	0	0	0	0	0	0	0	0	0	0	0	0	0	0	0	0	0	0	0	0	0	0	0	0	0	0	0	0	0	0	0	0	0	0	0	0
MELO3C003118.2	p-hydroxybenzoic acid efflux pump subunit aaeB	2442	9	8	6	477	131	401	12	14	10	68	66	24	19	38	37	19	17	92	24	12	14	216	260	123	51	22	76	4	3	3	73	5	12	130	95	49
MELO3C003119.2	Heat shock 70 kDa protein	2539	9115	9222	9854	5439	11848	6129	4511	4080	4687	5161	4747	4243	10105	8986	9143	1970	1794	1748	7755	5125	5473	4471	6635	3681	3153	3861	9235	5211	6599	5549	10790	21645	9112	4884	4515	5340
MELO3C003120.2	SLT1	2217	2058	2294	2480	3094	2876	3276	2531	2758	2799	2491	2258	2116	3094	2270	2862	2075	2095	2003	2881	1518	2315	2653	3138	3135	3479	4232	3498	2236	3367	2328	2013	2807	2524	2277	2255	2823
MELO3C003121.2	Unknown protein	1386	98	94	112	75	81	76	45	65	69	63	25	63	59	59	78	93	75	76	155	103	127	47	44	19	21	31	26	72	75	64	71	92	87	87	66	118
MELO3C003122.2	Presequence protease, mitochondrial	1101	499	561	582	481	550	492	498	610	460	529	436	381	532	467	523	481	507	422	866	432	776	411	547	445	447	625	676	655	905	606	643	565	636	530	549	592
MELO3C003123.2	E3 ubiquitin-protein ligase XB3-like	2210	818	800	872	329	465	354	353	387	379	604	407	615	886	753	872	579	479	517	1733	976	1311	370	621	325	486	600	1344	796	1028	699	509	835	647	652	538	777
MELO3C003124.2	60S ribosomal protein L36	2916	94	89	138	57	50	51	42	45	40	34	37	23	34	31	17	140	133	110	136	104	105	63	130	74	46	74	110	65	79	40	87	25	53	87	113	71
MELO3C003126.2	WD repeat-containing protein 44	3435	11	13	18	2	7	2	8	7	5	6	7	9	21	13	23	15	16	26	35	22	57	2	12	7	5	4	13	13	18	11	6	16	17	14	23	18
MELO3C003127.2	cyclin-dependent protein kinase inhibitor SMR3-like	456	0	1	0	0	0	0	0	0	0	2	0	0	0	0	2	0	0	0	2	0	0	3	2	0	0	0	0	0	0	0	0	0	2	0	0	0
MELO3C003128.2	Actin	1590	103	151	163	9	1	2	3	1	3	7	6	3	81	81	63	19	24	25	73	69	97	15	23	13	9	23	21	47	69	30	59	20	32	22	32	36
MELO3C003129.2	Dol-P-Glc:Glc(2)Man(9)GlcNAc(2)-PP-Dol alpha-1,2-glucosyltransferase	1751	394.8	363.87	457.53	189.82	229.83	155.17	187.29	176.97	149.49	248.36	192.59	237.32	318.86	240.43	327.47	257.22	230.66	248.17	453.65	330.11	304.24	165.08	316	188.86	149.1	184.48	273.67	363.62	391.48	294.02	662.88	1001.83	299.66	237.65	309.64	262.77
MELO3C003130.2	Pectin acetylesterase	2138	307.2	327.13	355.47	202.18	134.17	157.83	185.71	213.03	219.51	232.64	222.41	210.68	247.14	275.57	264.53	281.78	311.34	191.83	421.35	313.89	347.76	216.92	377	231.14	159.9	189.52	237.33	236.38	373.52	224.98	281.12	240.17	192.34	272.35	209.36	424.23
MELO3C003131.2	Phosphatase 2C family protein	2412	50	38	36	1	13	2	3	5	2	13	10	19	70	43	50	3	13	4	69	42	46	4	10	3	2	4	19	32	47	24	14	11	11	12	5	8
MELO3C003132.2	Metallothionein-like protein 4A	566	2740	2945	3061	120	724	225	354	630	498	1811	813	2102	7336	6532	7449	895	965	1110	5665	3323	4104	43	97	45	25	37	19	2446	2111	1747	898	3082	2011	1287	670	1955
MELO3C003133.2	Protein kinase	1951	590	688	709	499	507	546	623	750	725	525	448	473	576	564	558	575	613	548	1077	590	1001	328	526	331	297	366	572	648	759	529	486	446	484	637	613	748
MELO3C003134.2	Expansin	1094	4490	4001	4442	10338	5714	9096	10847	10804	11759	14816	4115	11414	12126	8581	12474	16539	16667	12910	7754	8352	3434	1167	2046	3011	495	752	694	10289	14487	10814	2918	2399	3394	18714	16592	25379
MELO3C003135.2	Ribonuclease II, chloroplastic/mitochondrial	2751	647	629	611	960	831	1051	938	927	914	821	712	646	860	758	863	660	610	618	796	640	609	1050	1749	1017	844	1021	1229	1031	1368	961	775	895	591	655	832	858
MELO3C003137.2	NAD(P)-binding Rossmann-fold superfamily protein	1456	727.19	708.73	870.62	637.7	796.24	735.66	892.53	870.6	773.13	990.67	770.34	705.66	879.09	631	696.53	905.57	931.51	749.66	1412	819.25	939.16	632	754.36	601.74	697.93	844.7	886.45	916.9	1121.75	838.27	763.76	969.57	735.28	755.47	757.94	877.59
MELO3C003138.2	Haloacid dehalogenase-like hydrolase	1327	0	1	6	2	3	1	21	15	10	9	5	2	1	3	0	1	2	0	0	2	3	5	8	4	14	15	112	1	3	0	1	0	2	1	1	0
MELO3C003139.2	ATP-dependent zinc metalloprotease FtsH	3057	2945	2846	2931	2340	2026	2087	2102	2161	2081	2226	2144	1821	2742	2419	2853	2353	2131	2021	3428	2462	2318	1777	2662	1827	1383	1658	2321	2703	3484	2333	3345	3106	2457	2457	2733	3126
MELO3C003140.2	WRKY family transcription factor	1118	0	0	0	0	0	0	0	0	0	0	0	0	0	0	0	0	0	0	0	0	0	0	0	0	0	0	0	0	0	0	0	0	0	0	0	0
MELO3C003141.2	Protein FAR-RED ELONGATED HYPOCOTYL 1	1302	6	2	0	0	0	0	2	0	0	0	0	0	2	3	2	0	1	0	4.05	2	8	0	0	2	0	0	0	0	0	0	0	0	0	3.07	0	0
MELO3C003142.2	Cyclin-dependent protein kinase inhibitor SMR4	228	0	0	0	0	0	0	0	0	0	0	0	0	0	0	0	0	0	0	2.95	0	0	0	1	0	0	0	0	0	0	0	0	0	0	0.93	0	0
MELO3C003143.2	Hsp70 nucleotide exchange factor fes1	1846	1944	2060	2322	1000	1344	991	1310	1351	1409	1995	1945	1734	1858	1480	1820	1524	1577	1389	5342	2517	4924	2120	2685	1651	1367	1632	2427	1872	2158	1744	3680	4385	3929	1778	1661	1996
MELO3C003144.2	Pathogenesis-related thaumatin family protein	822	0	0	0	0	0	0	1	0	0	0	0	3	0	0	0	0	0	0	9	1	2	0	4	1	1	0	10	1	0	1	3	0	0	0	0	0
MELO3C003145.2	Cyclin d, putative	2145	438	454	433	241	323	273	422	403	471	251	223	284	446	342	400	395	392	362	766	567	599	226	322	285	282	335	295	422	535	382	280	458	261	321	318	376
MELO3C003146.2	L-type lectin-domain containing receptor kinase IV.1-like	2040	3	3	0	0	1	0	0	0	2	1	2	2	4	6	7	1	0	5	6	2	5	0	1	0	1	0	6	9	1	1	2	0	0	1	7	1
MELO3C003147.2	LOW QUALITY PROTEIN: L-type lectin-domain containing receptor kinase S.4-like	1950	1373	1369	1320	1595	1625	1733	2279	2536	2535	1672	1170	1249	2242	1787	2198	1508	1571	1408	1351	1276	842	375	747	782	828	1015	534	1790	2439	1792	560	375	573	1310	1535	1877
MELO3C003148.2	Phosphate transporter PHO1-like protein 5	1530	30	27	18	759	3995	1215	169	274	305	908	853	691	813	679	751	131	112	98	114	83	86	1132	1196	1185	89	128	356	155	122	171	1414	4657	1336	350	341	304
MELO3C003149.2	SUPERMAN-like zinc finger protein	966	0	0	0	0	0	0	0	0	0	0	0	0	0	0	0	0	3	0	0	0	0	0	0	2	0	0	0	0	0	0	0	0	0	0	0	0
MELO3C003150.2	Ultraviolet-B receptor UVR8	2440	294	285	278	295	327	272	465	432	432	165	120	108	286	216	254	247	296	222	332	262	230	109	179	141	62	90	94	373	477	365	237	261	193	312	290	415
MELO3C003151.2	Legume-specific protein	528	0	0	0	0	0	0	0	0	0	0	0	0	0	0	0	0	0	0	0	0	0	0	0	0	0	0	0	0	0	0	0	0	0	0	1	0
MELO3C003153.2	wall-associated receptor kinase-like 20	2576	7	14	14	22	15	16	23	34	8	14	26	15	10	3	8	13	19	30	28	17	16	21	54	44	34	42	68	10	6	7	23	13	20	19	25	15
MELO3C003154.2	CASP-like protein	468	33	47	30	14	30	31	26	33	20	26	17	26	36	27	26	28	16	24	74	50	71	11	28	6	11	18	17	27	37	24	10	20	21	10	27	31
MELO3C003155.2	aldo-keto reductase family 4 member C9-like	1249	109.5	108.8	88.27	59.33	42.76	68.01	60.81	70.68	66.25	48.15	51.18	29.99	80.3	72.9	75.41	77	71.53	63.45	165.23	99.13	130.8	54.02	86.96	47.19	60.79	62.85	330.07	86.57	115.61	50.94	61.05	74.15	48.33	58.25	56.55	80.93
MELO3C003156.2	aldo-keto reductase family 4 member C9-like	1405	1133	1266	1263	466	484	471	381	407	327	551	464	510	918	687	923	760	725	711	1934	1176	1376	411	602	404	427	576	787.27	974	1067	801	871	682	683	798	916	941
MELO3C003157.2	aldo-keto reductase family 4 member C9-like	1349	139.5	145.2	144.73	133.67	189.24	115.99	93.19	117.32	126.75	129.85	109.87	59.01	133.7	119.16	106.59	149	136.47	123.6	298.77	168.14	233.2	57.98	82.04	46.81	52.95	42.15	66.66	123.43	136.99	94.1	68.95	132.85	83.67	134.75	154.45	153.11
MELO3C003158.2	aldo-keto reductase family 4 member C9-like	1476	1	3	0	0	1	0	2	0	2	0	0	0	0	0	0	0	0	0	6	0	4	0	1	0	0	0	0	0	0	3	0	0	0	0	2	0
MELO3C003159.2	Cysteine/Histidine-rich C1 domain family protein, putative	880	0	0	0	0	0	0	0	0	0	0	0	0	0	0	0	0	0	0	0	0	0	0	0	0	0	0	0	0	0	0	0	0	0	0	0	0
MELO3C003160.2	Cysteine/Histidine-rich C1 domain family protein, putative	778	0	0	0	0	0	0	0	0	0	0	0	0	0	0	0	0	0	0	4	3	5	1	4	0	0	0	1	0	0	0	1	0	0	0	0	0
MELO3C003161.2	Cysteine/Histidine-rich C1 domain family protein, putative	582	0	0	0	0	0	0	0	0	0	0	0	0	0	0	0	0	0	0	0	0	0	0	0	0	0	0	0	0	0	0	0	0	0	0	0	0
MELO3C003162.2	early nodulin-75-like	411	0	0	0	0	0	0	0	0	0	0	0	0	0	0	0	0	0	0	0	0	0	0	0	0	0	0	0	0	0	0	0	0	0	0	0	0
MELO3C003163.2	Cysteine/Histidine-rich C1 domain family protein, putative	883	0	0	1	0	0	0	0	0	0	0	0	0	1	0	0	1	0	0	0	0	0	0	0	1	0	0	0	0	0	0	0	0	0	0	0	0
MELO3C003164.2	Cysteine/Histidine-rich C1 domain family protein, putative	1138	0	0	0	0	0	0	0	0	0	0	0	0	0	0	0	0	0	0	0	0	0	0	0	0	0	0	0	0	0	0	0	0	0	1	0	0
MELO3C003165.2	uracil phosphoribosyltransferase isoform X1	1280	848	880	878	715	691	815	594	643	622	657	549	557	1089	907	1030	646	570	715	1017	660	986	575	713	516	333	434	433	877	1056	773	981	1060	806	824	813	922
MELO3C003167.2	glycine-rich cell wall structural protein 1.0-like	423	0	0	1	0	1	0	0	0	1	3	1	0	1	1	1	0	0	0	1	0	2	0	4	1	0	0	0	0	0	0	1	1	0	0	0	0
MELO3C003168.2	glycine-rich cell wall structural protein-like	237	0	0	0	0	0	0	0	0	0	0	0	0	0	0	0	0	0	0	0	0	0	0	0	0	0	0	0	0	0	0	0	0	0	0	0	0
MELO3C003169.2	ctenidin-1-like	456	0	0	0	0	0	0	0	0	0	0	0	0	0	0	0	0	0	0	0	0	0	0	0	0	0	0	5	0	0	0	0	0	0	0	0	0
MELO3C003171.2	protein NRT1/ PTR FAMILY 2.8-like	1802	0	0	0	0	0	0	0	0	0	0	0	0	0	0	0	0	0	0	0	0	0	0	0	0	0	0	0	0	0	0	0	0	0	0	0	0
MELO3C003172.2	Protein MIZU-KUSSEI 1	747	0	0	0	0	0	0	0	0	0	0	0	0	2	0	1	0	0	0	0	0	0	0	0	0	0	0	0	0	0	0	0	0	0	1	0	0
MELO3C003173.2	Proteasome subunit alpha type	2241	775	827	963	134	154	122	164	171	129	215	257	178.02	391	304	314	317	315	265	1322	630	1293	248	453	241	175	201	419	470	680	427	372	285	352	299	310	328
MELO3C003174.2	mitochondrial substrate carrier family protein B-like	1497	274	270	322	184	187	208	217	206	207	190	172	182	312	244	268	198	168	179	443	237	435	196	300	148	158	205	312	264	299	218	193	202	252	208	195	266
MELO3C003175.2	BEL1-like homeodomain protein 9 isoform X2	1700	0	2	0	1	2	1	0	1	0	0	3	3	2	1	1	0	0	0	0	0	3	0	1	0	0	1	3	0	0	0	0	1	0	0	1	3
MELO3C003177.2	protein NRT1/ PTR FAMILY 5.6	2004	0	0	0	0	0	0	0	0	0	0	0	0	0	0	0	0	0	0	0	0	0	0	0	0	0	0	0	0	0	0	0	1	0	0	0	0
MELO3C003178.2	Unknown protein	165	0	0	0	0	0	0	0	0	0	0	0	0	0	0	0	0	0	0	0	0	0	0	0	0	0	0	0	0	0	0	0	0	0	0	0	0
MELO3C003179.2	DUF4283 domain protein	1315	0	0	0	0	0	0	0	0	0	0	0	0	0	0	0	0	0	2	1	0	0	0	1	0	0	0	0	0	0	0	2	0	0	0	0	0
MELO3C003181.2	Copper ion transmembrane transporter	2235	312	283	340	435	335	448	439	435	423	404	243	255	412	317	408	372	369	368	471	306	331	209	314	283	238	315	327	363	453	336	215	212	224	411	402	518
MELO3C003183.2	disease resistance protein RGA2-like	401	0	0	0	0	0	0	0	0	0	0	0	0	0	0	0	0	0	0	0	0	0	0	0	0	0	0	0	0	0	0	0	0	0	0	0	0
MELO3C003184.2	Transforming growth factor beta receptor type 3	538	0	0	0	0	0	0	0	0	0	1	0	0	1	0	2	0	0	0	1	0	1	0	1	0	0	0	0	0	0	0	0	0	0	0	0	0
MELO3C003185.2	Proteasome inhibitor-related	1360	2756	2996	3016	1310	1209	1444	1467	1452	1572	3022	2729	2679	2547	2170	2646	1850	1657	1695	4973	3333	4611	2372	4232	2406	1349	1650	2390	1905	2605	1902	2403	1742	1784	1953	2083	2325
MELO3C003186.2	Proteasome inhibitor-related	1571	5035	5382	6087	2365	2560	2580	1403	1688	1497	1902	1726	1810	3938	3421	4012	2293	2209	2278	8019	4211	7903	1646	1897	1162	2616	2973	4336	5829	6679	5076	1816	1275	1910	1673	1542	1953
MELO3C003187.2	rop guanine nucleotide exchange factor 7-like	2912	66	54	62	13	17	17	7	7	8	14	14	15	66	39	49	26	16	23	69	61	23	21	9	16	27	23	58	22	30	30	20	23	45	33	27	31
MELO3C003188.2	glutathione S-transferase U8-like	1049	129.48	145.81	148.8	6.79	3.07	4.52	6.39	6.99	2.92	38.9	30.33	40.51	62.84	37.82	74.57	10.01	10.32	9	393.96	227.43	318.58	312.88	488.52	163.14	129.18	80.67	1422.8	46.95	61.76	34.02	112.46	34.98	108.09	45.38	67.53	82.35
MELO3C003192.2	glutathione S-transferase U8-like	675	12	10	8	6	11	10	8	10	2	23	13	13	34	20	11	6	10	8	68	33	54	58	75	32	52	49	1216	17	7	4	7	16	25	10	8	12
MELO3C003193.2	Glycosyltransferase	1579	0	0	0	1	0	0	0	0	0	0	0	0	3	0	0	0	0	0	2	0	0	1	0	1	0	0	0	0	2	0	0	0	0	1	0	0
MELO3C003195.2	17.5 kDa class I heat shock protein	432	48	41	83	2	6	6	4	7	4	35	36	41	20	14	20	54	47	45	1233	670	1254	27	61	24	17	6	172	14	12	16	58	33	44	38	47	49
MELO3C003197.2	copper transporter 2-like	499	159	111	139	9	14	9	8	24	7	54	29	62	36	36	45	21	16	17	103	95	78	3	9	14	6	7	20	36	48	31	35	40	21	21	35	25
MELO3C003198.2	Peptidylprolyl isomerase	2293	1260	1260	1236	737	690	760	684	829	728	839	722	747	1016	859	1170	1036	1011	930	1653	1223	1329	654	1162	756	567	689	718	1195	1641	1066	1021	871	857	1003	1200	1337
MELO3C003199.2	G patch domain protein	2634	84	81	93	144	163	139	192	217	242	131	138	112	249	229	204	113	69	90	82	82	57	167	192	79	169	215	143	91	84	109	253	404	262	86	95	145
MELO3C003200.2	Glutathione S-transferase	1717	0	0	0	2	0	0	0	0	0	0	0	0	0	0	0	0	0	0	0	0	0	5	8	0	0	0	8	0	0	0	0	0	1	0	0	0
MELO3C003201.2	Glutathione S-transferase	1064	47.39	74.37	90.29	33	31	16	18.44	28	19.17	28.66	60.37	37	85.35	49.33	122.7	48.16	61.95	58.23	390.55	167.43	371.25	1530.61	1050.96	247.61	4869.25	1126.26	42925.8	21.58	35.43	22.36	66.55	33.66	75.05	44.74	57.83	66.54
MELO3C003202.2	beta-galactosidase	447	0	0	0	3	2	2	0	1	1	4	1	2	1	0	0	3	0	3	0	0	0	0	1	1	2	0	0	0	1	1	2	0	0	2	7	5
MELO3C003204.2	Glycosyltransferase	642	0	0	0	0	0	0	0	0	0	0	0	0	0	0	0	0	0	0	0	0	0	0	0	0	0	0	0	0	0	0	0	0	0	0	0	0
MELO3C003205.2	Mitochondrial pyruvate dehydrogenase kinase	1816	1439	1655	1668	4485	3380	4795	2065	2545	2037	1902	1994	1765	2828.95	2474	2764	2005	1714	2354	2911	1386	2600	2494	3311	2567	2370	3048.44	2562	2578.98	2658	1879.74	2099	946	2300	3023.82	2629	2751
MELO3C003206.2	Phosphate translocator-related family protein	1940	130	107	113	40	29	67	31.07	17	24	38.07	69	37	68	38.27	40	92	68	80	178	88	137	58	88	74	50.06	67	103	114	135	98	70	42	65	92	91	93
MELO3C003207.2	proteasome assembly chaperone 4	1236	127	152	185	103	103	124	92	174	114	88	72	55	160	104	189	119	122	103	175	121	187	90	100	90	79	82	98	150	165	126	118	91	111	130	144	173
MELO3C003208.2	Calmodulin-binding transcription activator	3975	1266	1232	1298	1502	1372	1438	1954	2260	2013	1397	1107	1117	1518	1352	1536	1506	1449	1375	2311	1379	1227	1345	1814	1373	1108	1532	1762	1367	1718	1074	2072	2006	2027	1978	2102	2497
MELO3C003209.2	Unknown protein	156	0	0	0	0	0	0	0	0	0	0	0	0	0	0	0	0	0	0	0	0.09	0	0	0	0	0	0	0	0	0	0	0	0	0	0	0	0
MELO3C003210.2	phosphatidylinositol:ceramide inositolphosphotransferase 1	1675	566.91	726.8	786.95	302.69	517	285.59	296.59	296.41	242.77	634.69	659.81	547.97	640.51	557.17	630.93	361.78	365.84	290.8	1186.57	484.65	859.48	964.31	910.17	546.93	353.15	485.26	526.71	511.7	517.93	502.42	4263.53	12272.5	3775.07	447.99	454.47	603.25
MELO3C003211.2	Receptor protein kinase, putative	2074	251.09	307.2	207.05	58.31	69	56.41	102.41	113.59	173.23	208.31	168.19	157.03	284.49	205.83	343.07	176.22	176.16	228.2	202.43	236.26	141.52	45.69	85.83	77.07	59.85	101.74	105.29	278.3	385.07	188.58	257.47	422.48	128.93	151.01	224.53	215.75
MELO3C003212.2	Myb transcription factor	2382	207	244	212	192	244	199	198	215	173	179	169	169	222	212	286	203	248	179	412	228	298	150	238	178	161	191	191	211	256	192	223	341	263	244	230	284
MELO3C003213.2	laccase-7	1617	0	0	0	0	0	0	0	1	0	0	0	0	0	0	0	0	0	0	0	2	0	0	0	1	1	0	3	0	0	0	0	0	3	0	0	0
MELO3C003214.2	Fructose-1,6-bisphosphatase, putative	1758	228	214	206	208	329	234	175	157	142	263	178	197	298	237	281	294	322	265	408	337	379	114	174	169	351	478	327	233	286	197	195	564	187	230	140	238
MELO3C003215.2	Fructose-1,6-bisphosphatase	1426	752	706	824	768	845	891	680	678	739	616	502	517	962	749	955	691	720	604	944	776	670	305	440	363	386	672	514	844	988	798	722	942	701	828	669	926
MELO3C003216.2	transcription termination/antitermination protein NusG	1562	284	254	250	184	193	179	208	241	178	224	136	155	275	224	274	224	211	234	448	271	413	108	195	129	120	169	197	288	343	294	193	222	205	244	250	332
MELO3C003217.2	L-type lectin-domain containing receptor kinase VIII.2	1575	455	506	439	320	411	327	509	638	543	453	388	367	506	391	534	401	400	328	570	451	404	200	194	230	203	209	209	393	595	424	502	767	387	385	383	481
MELO3C003218.2	tubulin beta chain-like	1879	6074	6087	6603	5482	5561	6000	7348	6977	8204	6106	4816	4742	10467	8472	10787	7807	7479	5928	8149	4991	6645	2865	3857	3278	4056	5244	4930	5152	7125	4929	8277	8897	8141	7414	8760	10458
MELO3C003219.2	Chaperone protein dnaJ-like protein	1771	2281	2394	2572	2043	2628	2393	4413	3695	4221	1675	1473	1500	2659	2282	2489	2384	2400	1842	4154	2309	3643	1475	2400	1650	2246	2614	2496	2772	3247	2686	1933	2125	2237	2293	2144	2725
MELO3C003220.2	Mitochondrial uncoupling protein, putative	1607	634	694	750	409	491	508	485	436	505	520	411	408	741	611	758	454	408	423	1098	614	1011	448	602	389	372	472	970	724	855	577	649	686	672	520	505	674
MELO3C003221.2	acetyl-coenzyme A carboxylase carboxyl transferase subunit alpha, chloroplastic	3017	2545	2543	2616	3026	3095	3074	2289	2634	2489	2280	1899	1928	2847	2551	3058	2918	2904	2480	3820	2348	3021	1769	2595	2045	1887	2262	2396	3271	4036	2810	2696	2810	2704	2565	2608	3433
MELO3C003222.2	mRNA-capping enzyme	2955	3211	3264	3372	2852	2674	2826	3303	3535	3359	2708	2475	2363	3373	3079	3515	2986	2940	2828	4449	3097	2621	2640	3972	2788	2438	2952	3401	3576	4480	2980	3383	3935	3262	2933	3324	4069
MELO3C003223.2	DEFECTIVE IN EXINE FORMATION 1 family protein	3178	1341	1330	1483	728	795	846	1007	841	1117	1035	748	882	1270	1122	1224	1079	1034	933	1889	1206	1351	935	1354	917	734.92	869	1277	1069	1330	1000	1171	1210	1025	1033	1159	1248
MELO3C003224.2	mitogen-activated protein kinase-binding protein 1 isoform X1	3762	9	28	8	6	9	2	8	0	7	7	12	11	9	11	14	22	29	26	28	29	23	11	17	15	4	10	14	16	21	13	16	44	9	30	27	34
MELO3C003225.2	UPF0503 protein At3g09070, chloroplastic	2418	26	25	19	35	20	5	24	28	32	15	7	11	47	24	35	19	31	29	34	43	20	4	6	4	5	4	7	21	30	21	15	29	12	27	18	40
MELO3C003226.2	Pentatricopeptide repeat-containing family protein	2746	50.09	23.5	5.84	27.26	37.06	8.34	11.61	11.75	45.54	41.63	31.08	0	29.6	33.38	30.73	40.8	24.95	27.38	14.41	34.3	15.1	6.19	56.39	4.48	39.98	45.83	37.59	24.12	41.09	0	34.52	15.51	16.1	30.95	44.44	66.24
MELO3C003227.2	8-amino-7-oxononanoate synthase	1173	22.85	20.78	27.69	9	13.8	9.17	14.67	14.93	19.32	34.06	8	17.01	24.48	27.79	30.06	38.92	14.64	29.33	82.83	44.11	70.75	17.23	27.81	13.28	17.43	35	13.84	22.99	29.3	11.55	14.35	6.4	17.47	32.42	46.67	18.38
MELO3C003228.2	Laccase	2469	23.13	27.14	15.92	3	10	4.84	1.13	4.29	6.24	7.86	15	6.72	13	10.08	15.51	21.82	12.73	14.05	27.17	28.94	4.08	9.19	25.64	1.08	11.25	1	15.36	8.25	22	14.45	13.52	9	12.73	20.53	27.93	26.17
MELO3C003229.2	transcription factor DIVARICATA-like	2238	746	739	944	305	248	296	166	210	188	263	245	220	422	391	533	398	398	353	962	518	897	217	237	190	226	269	283	505	697	442	256	265	313	327	398	423
MELO3C003230.2	BAHD acyltransferase DCR-like	1578	359	379	382	23	113	23	11	8	22	206	110	169	177	106	261	111	177	159	1340	892	603	230	268	78	74	75	268	75	84	90	258	1420	292	173	175	208
MELO3C003231.2	JOSEPHIN-like protein, putative	725	3	0	2	0	3	0	5	0	1	0	1	0	2	0	0	0	1	1	1	0	0	13	41	9	19	34	90	0	0	0	1	2	0	0	0	0
MELO3C003232.2	Envelope-like protein	1077	0	0	0	0	0	0	0	0	0	0	0	0	0	0	0	0	0	0	0	0	0	0	0	0	0	0	0	0	0	0	0	0	0	0	0	0
MELO3C003233.2	Protein kinase	1865	7825	8411	8464	5327	5763	5564	5701	6036.99	5855	5417	4295	4515	5876.92	5410	6386	6466.86	6457.93	5631	10253	7185	6843	2981	4526	3755	3478.91	4518	4241	8304.93	10951	7383	6363	7639	5746	5787	6197	7208
MELO3C003237.2	zinc finger CCCH domain-containing protein 25-like isoform X1	1588	700	653	654.9	1154.88	1106	1169.64	1390.81	1527.54	1479.02	809.01	786	748.57	905	724	929.99	941	903.71	889	1045	766	642.68	1206.03	1750.89	1424	1100	1492.17	1306.28	868.01	1195	834.96	874.7	779.02	837.9	938	1040.97	1294.92
MELO3C003238.2	Chlorophyll a-b binding protein, chloroplastic	1543	309	346	377	407	693	542	703	656	701	466	242	339	771	651	796	515	541	538	1085	622	955	167	214	214	350	541	352	576	729	556	228	400	321	462	386	532
MELO3C003239.2	Protein yippee-like	656	67	70	94	8	20	9	14	15	16	39	29	29	45	45	32	42	59	33	107	80	91	34	42	20	18	23	64	45	51	44	40	22	33	39	59	63
MELO3C003241.2	proline-rich receptor-like protein kinase PERK8	2068	0	2	4	0	1	0	0	1	3	0	0	1	7	4	0	0	3	1	8	9	9	4	2	1	0	0	8	1	0	0	2	0	3	6	3	3
MELO3C003242.2	Clathrin light chain	1669	3486	3925	4103	2352	2738	2437	3032	3143	3154	2620	2208	2463	3388	2935	3409	3138	3254	2801	4256	3225	3603	2239	3259	2540	2700	3487	3957	4028	5505	3803	2912	2934	2578	2496	2854	3301
MELO3C003243.2	RNA polymerase II C-terminal domain phosphatase-like 2	2340	904	900	958	888	816	942	976	1146	1056	808	781	647	875	833	941	944	869	796	1388	904	804	1224	1704	1110	989	1308	1258	913	1068	742	992	1049	976	958	978	1088
MELO3C003244.2	Unknown protein	573	1	0	1	0	0	2	0	3	1	0	0	1	3	4	1	1	0	0	5	4	0	1	3	0	0	0	0	0	0	1	0	8	0	2	1	3
MELO3C003245.2	30S ribosomal protein S31, chloroplastic	718	525	546	629.97	475	597	573	523	450	442	467	415	397	767.97	587	812	468	460	412	894	541	1015	319	403	330	406	495	480	704	831	621	477	557	483	518	401	544
MELO3C003246.2	RNA exonuclease 4-like	1278	340.5	341.52	377.74	242.86	261.17	300.41	290.02	256.11	313.55	325.11	273.4	265.9	372	327.22	323.43	404.71	376.46	347.3	557.18	406.94	521.49	370.56	529.52	427.17	347.65	464.77	492.58	380.58	489.07	364.16	328.79	369.96	313.17	379.51	399	430.28
MELO3C003247.2	Unknown protein	159	0	0	0	0	0	0	0	0	0	0	0	0	0	0	0	0	0	0	0	0	0	0	0	0	0	0	0	0	0	0	0	0	0	0	0	0
MELO3C003249.2	target of Myb protein 1 isoform X1	2040	636	641	750	800	841	938	908	1007	994	768	688	588	685	680	792	781	759	768	958	582	564	1088	1409	1085	1003	1103	1424	805	934	727	921	924	790	720	869	1050
MELO3C003251.2	alcohol dehydrogenase	1305	1102	1184	1264	630	565	610	536	568	526	845	706	674	1041	886	1049	1053	940	905	1720	1273	1078	697	963	791	693	988	918	1399	1733	1178	1102	1130	1069	923	1020	1124
MELO3C003252.2	histone-lysine N-methyltransferase ASHR1 isoform X1	333	0	0	0	0	0	0	0	0	0	0	0	0	0	0	0	0	0	0	0	0	0	0	0	0	0	0	0	0	0	0	0	0	0	0	0	0
MELO3C003253.2	KH domain-containing protein family	270	0	0	0	0	0	0	0	0	0	0	0	0	0	0	0	0	0	0	0	0	0	0	0	0	0	0	0	0	0	0	0	0	0	0	0	0
MELO3C003254.2	Unknown protein	276	1	2	1	1	0	2	2	3	1	6	0	1	7	0	0	1	1	1	1	3	0	0	0	0	0	0	0	0	0	0	1	1	1	0	0	1
MELO3C003255.2	Serine/threonine-protein kinase	1638	18	15	12	16	31	32	24	43	25	10	31	22	16	21	29	14	8	21	68	27	68	6	15	8	7	10	8	13	23	11	17	12	21	27	23	19
MELO3C003259.2	phosphatidylserine decarboxylase proenzyme 2-like	761	2	0	0	0	0	0	1	0	0	2	2	0	0	0	0	4	3	8	0	2	1	0	0	4	4	0	3	0	1	0	4	0	1	4	7	2
MELO3C003260.2	histone-lysine N-methyltransferase ASHR1 isoform X1	452	1	0	0	2	1	0	0	0	0	0	2	0	0	0	0	0	0	0	1	0	0	0	0	1	0	4	0	0	0	0	2	2	0	0	0	0
MELO3C003261.2	Translation factor GUF1 homolog, mitochondrial	2322	266	247	231	304	344	337	289	317	273	291	246	236	354	223	296	217	259	231	378	269	300	187	297	207	225	269	277	297	406	258	258	242	186	199	226	267
MELO3C003262.2	FRIGIDA-like protein	2877	1005	940	987	594	672	577	634	659	618	630	635	537	726	630	741	737	643	661	1345	808	946	601	937	622	638	691	1037	890	1043	725	819	803	676	781	812	951
MELO3C003263.2	Golgi SNAP receptor complex member 1	1128	899	962	1093	644	693	749	675	654	653	787	535	600	819	724	859	853	781	698	1588	832	1482	423	645	462	532	596	593	883	1176	766	880	986	812	862	862	1036
MELO3C003264.2	Serine/threonine-protein phosphatase 7 long form-like protein	1076	4	2	2	0	0	3	1.18	0	1	4	1.36	0	1	3	2	1	4	0	2	3	8	0	4	1	0	1	0	2	5	2.76	2	0	3	4	4	1
MELO3C003265.2	Acetyl-CoA carboxylase	1911	1246	1251	1195	1283	1387	1639	1077	1044	1025	1302	1007	961	1212	1083	1249	1160	1048	885	1168	1143	753	711	1055	827	935	1065	1172	1251	1653	1125	1182	1357	811	908	917	1134
MELO3C003267.2	Envelope-like protein	1128	0	0	0	0	0	2	0	0	0	0	0	0	0	0	0	0	1	0	0	0	0	0	2	0	0	1	0	0	0	0	0	0	0	0	0	0
MELO3C003268.2	Envelope-like protein	423	0	0	0	0	0	0	0	0	0	0	0	0	0	0	0	0	0	0	0	0	0	0	0	0	0	0	0	0	0	0	0	0	0	0	0	0
MELO3C003269.2	aminoacyl tRNA synthase complex-interacting multifunctional protein 1 isoform X1	1425	292.69	321.36	340.24	200.97	218.03	224.11	181.19	186.35	232.18	261.95	183.74	239.81	269.15	232.82	264.79	336.78	353.62	249.01	535.92	311.87	433.06	244.11	366.65	238.63	234.93	330.59	393.42	324.43	359.61	293.24	310.63	326.53	291.2	293.23	281.97	353.33
MELO3C003271.2	Unknown protein	663	3	0	4	4	2	5	6	2	4	4	2	3	4	0	4	2	3	3	7	5	1	7	10	6	9	15	14	4	9	4	0	4	2	1	4	3
MELO3C003272.2	Unknown protein	285	4.15	0	0	7.85	0.26	0	4.54	0.84	0	3.71	1.85	1.21	3.36	0	2.01	7.74	3.86	0	5.13	3.46	0	10.29	20.46	6.94	4.52	7.48	0	16.59	0	9.28	14.62	11.08	0	0	3.08	6.37
MELO3C003274.2	BnaA02g25840D protein	398	664.69	808.94	809.68	685.42	848.62	938.48	914.77	1031.37	911.68	637.05	536.78	581.41	917.74	746.77	930.22	716.71	759.87	657.24	1259.56	735.01	1076.94	795.2	1062.46	821.28	743.03	853.86	1154.39	787.67	903.66	689.06	787.14	871.76	817.04	766.56	673.96	877.28
MELO3C003275.2	Peroxidase	1336	123	123	165	0	1	0	0	0	0	1	19	12	5	8	9	1	0	1	66	40	40	0	0	1	0	0	0	3	13	4	0	3	2	0	0	0
MELO3C003277.2	4,5-dioxygenase-like protein	1402	1550	1820	1982	2552	2391	2752	1984	2422	2064	2853	2132	2348	3448	2794	3742	2616	2459	2695	4104	2195	4246	1695	2586	1722	1667	2284	2128	2694	3239	2534	2160	2461	2474	2345	2229	2713
MELO3C003278.2	PHD finger protein At1g33420	3262	3930	3341	3512	5946	4337	6164	4338	5033	5298	4225	3544	3572	6579	5460	6954	4368	3900	4408	5287	3637	3827	2831	4103	3252	2328	2991	2810	5866	7319	5085	4615	4172	5148	5275	5276	6334
MELO3C003279.2	Unknown protein	483	3	0	1	0	0	0	0	0	0	1	1	0	0	0	0	0	0	0	0	0	0	0	0	0	0	0	0	0	0	0	0	0	0	0	0	0
MELO3C003280.2	Glucose-6-phosphate 1-dehydrogenase	2423	1282	1314	1314	825	742	822	736	819	709	843	695	690	1249	1038	1209	973	918	830	1664	1100	1262	696	1070	764	684	822	1359	1206	1589	1127	959	1037	1087	1044	1036	1304
MELO3C003281.2	Unknown protein	281	0	2	0	0	0	0	0	0	0	0	0	0	0	0	0	0	0	0	0	1	0	0	0	0	0	0	0	0	0	0	0	0	1	0	0	0
MELO3C003282.2	cleft lip and palate transmembrane protein 1 homolog	2028	4882	4958	5356	6937	7663	7456	7527	8010	7922	6034	4934	4913	6021	5162	6181	5716	5759	5533	7395	4881	5894	4946	7095	5725	6338	7713	7016	6392	8106	5783	5823	6916	5131	5219	5466	6259
MELO3C003283.2	Unknown protein	156	0	0	0	0	0	0	0	0	0	0	0	0	0	0	0	0	0	0	0	0	0	0	0	0	0	0	0	0	0	0	0	0	0	0	0	0
MELO3C003284.2	NADP dependent sorbitol 6-phosphate dehydrogenase family protein	1056	15	20	18	22	24	13	34	17	20	19	15	10	60	57	62	7	17	20	24	23	34	1	5	4	0	0	0	13	9	15	12	14	15	10	11	12
MELO3C003285.2	VQ motif-containing protein 31	501	0	0	1	0	1	0	0	5	4	0	0	0	0	0	0	0	0	0	0	0	0	0	0	0	0	0	0	1	0	0	0	2	2	0	0	0
MELO3C003286.2	Serine/threonine-protein kinase	1728	1799	1994	2070	1774	1959	2038	1735	1828	1875	1788	1361	1492	2213	1877	2247	1589	1739	1606	3308	2002	2861	1023	1432	1146	1155	1474	1296	2206	2870	2007	1714	2107	1525	1694	1712	1922
MELO3C003287.2	DYAD protein	2344	158	118	156	164	155	183	174	226	173	165	143	143	173	165	192	208	188	166	267	253	148	198	332	224	167	237	238	185	242	174	187	184	102	239	231	264
MELO3C003289.2	UBN2 domain-containing protein	471	0	0	0	0	0	0	0	0	0	0	0	0	0	0	0	0	0	0	0	0	0	0	0	0	0	0	0	0	0	0	0	0	0	0	0	0
MELO3C003290.2	serine/threonine-protein kinase SRK2G-like isoform X3	2444	773	773	783	339	327	331	341	358	406	345.05	378	293	536	466	630	559	505	502	1310	788	1196	282	453	285	200	275	305	641	692	508	464	384	511	456	457	498
MELO3C003291.2	LIMR family protein	2181	2439	2499	2623	2228	2456	2322	2699	2720	2952	2185	1841	1900	2963	2592	3000	3114	3009	2653	3064	2189	2165	1564	2281	1763	1410	1837	2250	2700	3439	2393	2604	2966	2011	2676	2926	3640
MELO3C003292.2	protein N-methyltransferase NNT1 isoform X1	1335	405	374	496	711	576	764	641	665	667	391	359	369	458	440	514	541	547	564	610	429	510	378	511	461	365	487	489	514	639	416	532	404	426	533	608	682
MELO3C003294.2	vacuolar cation/proton exchanger 3	1970	7274	10169	11233	6444	12952	7401	5443	8022	8251	5463	6019	5859	25406	20948	26701	5546	5790	8633	7127	6785	3246	3475	4094	5712	4395	6452	2652	25917	16548	21240	7083	13861	5374	1995	2053	3312
MELO3C003295.2	Mitochondrial carrier protein	1170	58	67	62	115	144	138	216	173	202	126	95	76	104	78	83	98	110	101	127	67	105	167	163	105	140	168	270	57	68	56	76	104	81	85	65	98
MELO3C003296.2	Protein root uvb sensitive 3	2126	261	359	347	171	187	176	224	196	202	242	237	180	197	196	224	297	293	273	432	282	390	197	339	263	213	232	232	312	439	337	327	300	250	291	404	403
MELO3C003298.2	high mobility group B protein 1	1115	3820	4121	4677	14819	12738	16294	14861	19263	17475	8997	7271	7440	8996	6939	9318	6264	6615	6567	9720	4812	9297	7307	9318	9202	9080	13004	7922	6128	7586	5526	6931	7551	9977	7445	6813	8124
MELO3C003299.2	Auxin transporter-like protein 2	1783	52	91	75	36	57	35	44	54	63	43	30	42	115	79	112	80	44	55	41	42	39	14	33	20	11	22	4	60	62	44	27	53	35	45	43	62
MELO3C003300.2	Unknown protein	156	0	0	0	0	0	0	0	0	0	0	0	0	0	0	0	0	0	0	0	0	0	0	0	0	0	0	0	0	0	0	0	0	0	0	0	0
MELO3C003302.2	BTB/POZ domain-containing protein At3g09030	1787	373	417	446	335	362	407	464	415	495	483	460	363	505	447	506	489	492	398	684	482	442	370	443	419	307	381	353	421	580	390	709	738	690	552	569	727
MELO3C003304.2	NF-E2 inducible protein-like	773	117.83	145.19	196.57	124.16	147.18	147	150.88	173	171.23	153.29	88.15	142.27	167	150.31	146.75	168.59	161	155.6	340.14	167.56	285	140.71	245.52	123.65	150	185	204.24	137.18	172.23	131.01	129.93	127.41	123	163	179.43	170.18
MELO3C003305.2	Protein CDI	1460	572	576	609	363	332	426	286	313	362	233	208	231	411	309	495	438	377	312	675	401	534	193	261	146	256	352	417	345	392	257	374	359	308	339	388	416
MELO3C003306.2	Protein EXORDIUM-like 1	921	0	0	0	0	0	0	0	0	0	0	1	0	0	0	0	0	0	0	0	0	2	0	0	0	0	0	0	0	0	0	0	0	0	0	0	0
MELO3C003307.2	Protein EXORDIUM-like 1	921	0	0	0	0	0	0	0	0	0	0	0	0	0	0	0	0	0	0	0	0	0	1	0	0	0	0	0	0	0	0	0	0	0	0	0	0
MELO3C003308.2	Carbohydrate kinase-like protein	1801	85	134	87	86	159	120	69	78	89	97	59	84	113	114	164	113	128	88	275	152	183	34	46	19	34	61	61	102	154	111	50	123	67	73	47	85
MELO3C003309.2	(RAP Annotation release2) NERD domain containing protein	258	0	0	0	0	0	0	0	0	0	0	0	0	0	0	0	0	0	0	0	0	0	0	0	0	0	0	0	0	0	0	0	0	0	0	0	0
MELO3C003310.2	QWRF motif-containing protein 3	1254	0	0	0	0	0	0	0	0	0	0	0	0	0	0	0	0	0	0	0	0	0	0	0	0	0	1	4	0	0	0	0	0	0	0	0	0
MELO3C003311.2	2-phosphoglycerate kinase	2500	772	853	917	615	595	570	820	887	812	841	697	610	817	772	887	860	731	773	1209	811	923	678	1020	739	539	692	932	943	1171	762	914	819	737	698	832	994
MELO3C003312.2	Protein kinase superfamily protein	1911	603	655	681	461	478	461	695	693	707	746	455	523	868	743	900	640	673	661	1106	797	983	240	387	302	239	333	309	827	1075	750	608	928	516	560	577	701
MELO3C003313.2	Membrane steroid-binding protein	1208	6768	6562	6813	6729	7646	7923	9503	10105	10652	7744	5542	6057	8824	7058	8922	6710	6567	6100	9709	6006	7671	3501	4742	4347	4858	6607	5349	9093	12332	8347	8230	11239	8640	6565	6481	7963
MELO3C003314.2	Remorin	1062	4140	4081	4692	4229	4358	4605	4904	5601	5245	4348	4020	3701	5362	4512	5691	4389	4605	4144	7321	4575	5654	3032	4276	3800	3793	4677	4995	5349	6622	4869	5174	5899	5017	4403	4370	5257
MELO3C003316.2	Ubiquitin ligase protein cop1	946	8	0	0	1	1	4	2	1	6	2	1	0	7	1	1	2	0	2	2	1	0	0	0	0	0	0	0	0	0	0	1	1	1	1	6	2
MELO3C003317.2	Nuclear RNA-binding-like protein	1654	7757	7567	7886	5819	6349	6263	8428	8828	9022	6331	5808	5191	6661	5547	6327	6527	6386	5748	9854	6674	8175	6025	8266	5318	6643	8514	9834	5623	7200	5363	6490	7339	6405	6057	6124	7696
MELO3C003318.2	phospholipase A1-Ibeta2, chloroplastic	1552	12	10	12	0	2	0	14	13	7	6	26	16	12	10	12	2	2	1	12	11	10	0	1	3	0	0	10	9	20	15	2	9	2	2	1	2
MELO3C003319.2	heavy metal-associated isoprenylated plant protein 20 isoform X1	681	0	0	0	0	0	0	0	0	0	0	0	0	0	0	0	0	0	0	0	0	0	0	0	0	0	0	0	0	0	0	0	0	0	0	0	0
MELO3C003320.2	synaptic vesicle membrane protein VAT-1 homolog	900	1753	1793	2083	335	421	335	504	478	426	873	833	694	1389	1293	1344	596	540	569	2888	1348	2278	506	721	460	504	560	628	1477	1952	1400	1878	2227	1715	713	722	833
MELO3C003321.2	Low-temperature-induced 65 kDa protein	1511	433	474	461	73	67	75	160	151	131	162	201	190	254	215	198	180	180	208	464	273	373	82	148	113	63	82	22	346	386	255	391	253	392	252	265	317
MELO3C003322.2	Shortage in chiasmata 1, putative	4743	37.62	20.07	18.93	7.09	12.56	4.74	0	14.5	7	14.39	6.11	14.95	14.32	15	11.5	40.39	22.34	15	16.89	12.74	22.69	19	11.29	16.96	8.64	4.61	17.59	7.43	19.62	6.84	19	26	21.92	22.38	26.93	27.63
MELO3C003323.2	Myosin heavy chain-like protein	3875	207	231	238	187	319	239	264	360	235	132	134	140	198	190	205	222	213	200	377	242	279	97	182	148	180	274	159	138	154	131	221	265	132	177	210	293
MELO3C003324.2	transmembrane ascorbate ferrireductase 1	1002	564	564	714	928	1352	1005	948	827	958	987	831	774	1067	865	1199	635	605	686	1299	729	1239	902	1525	984	1241	1459	1333	717	862	703	893	1193	909	686	680	843
MELO3C003325.2	Unknown protein	247	3.33	4.69	1.85	0	0	0.21	1.8	0.77	0	0.96	0.6	0	0.5	0	0.32	2.63	3.71	3.84	2.61	1.77	0	0.66	0	0	0.86	0	0	0.64	7.37	0.29	1.59	2.67	0	1.57	3.44	1.6
MELO3C003326.2	Ataxin-10	1923	249.67	270.31	228.15	217	245	233.79	245.2	274.23	240	169.04	128.4	148	299.5	246	312.68	286.37	261.29	220.16	316.39	217.23	250	134.34	184	151	147.14	136	243	259.36	272.63	220.71	192.41	187.33	181	236.43	250.56	315.4
MELO3C003327.2	Ras-related GTP-binding protein	1095	4101	4429	4778	3716	3947	4124	3164	3316	3205	3365	3112	2937	5545	4510	5342	3684	3902	3461	7379	3832	6710	4109	5759	4169	3716	4658	4991	4951	5815	4344	4578	5466	5229	4342	4155	4963
MELO3C003328.2	FAD-dependent urate hydroxylase-like	1730	237.84	199.19	226.95	256.41	232.71	268.2	328.08	304.9	280.24	249.34	211.7	185.31	241.11	207.32	249.49	262.54	258.21	226.09	250.6	248.43	74.47	222.28	293.3	246.51	235.79	347.09	329.75	282.97	336.57	243.68	288.54	438.57	223.53	254.34	291.35	301.19
MELO3C003329.2	FAD-dependent urate hydroxylase-like	818	86.23	61.02	98.31	70.1	54.3	94.68	87.1	82.17	77.48	100.49	49.31	56.98	110.48	117.6	94.06	62.85	98.28	69.6	62.31	89.78	43.69	40.08	76.5	51.47	66.24	84.35	106.65	98.95	121.15	72.7	82.82	78.23	56.98	105.45	91.05	84.02
MELO3C003330.2	Dynamin	1588	172.03	189	199	157.34	163	168	197	184	178	186	129	165	201	173	187	168	178	158	272	186	261	136.64	231	139	111	142	165	198	315	210.54	136	167	179	166	208	222
MELO3C003331.2	BAX inhibitor-1	1539	5147.43	5995.19	6561.77	5847.16	4796.06	6548.03	10913.8	11042.2	10865.1	8904.71	7531.99	7769.85	6111.74	5511.76	5572.44	7004.39	7128.65	6580.25	16820.9	9196.54	14494.8	8709.56	13220.2	9074.34	7067.52	8073.5	8399.35	7314.59	9749.82	6538.86	7865.98	4967.92	6232	7400.78	7761.51	7583.92
MELO3C003332.2	BAX inhibitor-1	2044	5819.57	6682.81	7820.23	5836.84	6558.94	6471.97	8830.24	9254.77	9423.85	6779.29	5436.01	5539.15	10213.3	7922.24	9902.56	5481.61	5791.35	5575.75	12090.1	6533.46	10898.2	6144.44	8001.84	6446.66	6055.48	7719.5	7164.65	8607.41	10255.2	7507.14	7613.02	9608.08	7796	7046.22	6092.49	7374.08
MELO3C003333.2	AT4g17010/dl4535w	571	678	800	922	575	552	602	590	663	639	622	611	505	659	548	768	700	706	649	1578	809	1673	645	825	555	517	612	782	635	750	517	661	606	772	697	704	849
MELO3C003335.2	GATA transcription factor 26-like	2472	209	185	199	59	61	84	194	170	189	151	177	125	325	281	296	154	132	143	308	158	274	202	226	138	116	138	150	143	201	141	184	88	158	173	204	196
MELO3C003336.2	expansin-like B1	1089	3	1	0	0	0	0	0	0	0	0	0	3	0	0	1	2	0	0	7	2	15	0	0	0	0	0	0	0	0	3	0	0	0	0	0	0
MELO3C003337.2	Cationic amino acid transporter, putative	1629	0	0	0	0	0	0	0	0	0	0	0	0	0	0	0	0	0	0	0	0	0	0	0	0	0	0	0	1	0	0	0	0	0	0	0	0
MELO3C003338.2	DNA repair endonuclease UVH1	3258	795	643	674	737	742	679	730	785	710	602	449	518	708	689	749	721	722	574	584	629	381	493	780	555	555	658	699	752	903	703	730	866	571	587	677	911
MELO3C003339.2	Calcineurin B-like protein	501	762	779	887	225	308	239	198	210	242	306	248	219	453	370	470	267	290	244	971	608	704	434	516	330	286	347	608	756	784	610	970	2013	1023	307	341	506
MELO3C003340.2	Decapping nuclease DXO homolog, chloroplastic	2239	2812.4	2649.75	2969.31	2273.37	2254.17	2384.39	2138.48	2215.69	2246.51	2158.39	1905.6	1851.71	2906.32	2479.21	3135.01	2288.01	2325.33	2211	3832.32	2245.44	2890.35	1744.43	2616.53	2073.81	1847.95	2450.79	1958.1	3197.62	4000.27	2678.08	2918.9	2915.36	2393.58	2315.76	2526.02	3093.57
MELO3C003341.2	Casein kinase II subunit beta	1448	1416.6	1411.25	1548.69	1279.63	1362.83	1386.61	1672.52	1808.31	1853.49	1457.61	1242.4	1151.29	1345.68	1111.79	1357.99	1675.99	1539.67	1235	2135.68	1314.56	1666.65	981.57	1460.47	1207.19	1696.05	1947.21	1638.9	1689.38	2294.73	1673.92	1783.1	2019.64	1759.42	1578.24	1527.98	1665.43
MELO3C003342.2	60S ribosomal protein L37a	627	130	123	145	111	132	130	119	91	89	116	76	84	181	140	211	111	102	129	218	129	191	87	142	92	62	113	88	100	157	112	128	174	137	167	120	130
MELO3C003343.2	SNF2 domain-containing protein CLASSY 4-like	4322	29	43	40	8	8	10	7	2	3	7	23	12	6	11	10	13	14	7	56	30	20	27	23	13	5	14	33	8	14	4	25	8	15	14	23	12
MELO3C003344.2	3-isopropylmalate dehydratase large subunit	1951	2666	2840	2962	1723	1726	1880	1704	1905	1696	2226	1835	1802	2387	2154	2428	1800	1810	1631	3479	2322	2005	2183	2935	2226	1806	2205	2832	2275	3127	2153	2334	2918	1978	1698	1749	2197
MELO3C003345.2	Receptor-like protein kinase	1681	1979.09	2181.15	2402.5	1128.24	1443.29	1017.42	1184.68	1205.07	1225.58	1517.78	1619.2	1321.42	1926.71	1692.24	1942	1531.3	1462.78	1397.65	2752.21	1874.31	2248.83	1738.7	2078.15	1372.72	1342.76	1641.74	3169.65	2011	2631.47	1884.02	4352.85	5505.59	3527.74	1838.68	1804.28	2239.36
MELO3C003346.2	Membrane lipoprotein, putative	790	85.01	73.71	98.85	49.98	63.24	78.43	20.28	32.67	38.97	72.48	41.19	58.68	70.46	90.29	68.57	76.78	69.03	57.12	159.93	79.08	0	35.88	63.99	35.27	41.5	48.02	28.67	98.02	109.53	102.94	118.26	81.58	88.61	74.68	84.53	98.96
MELO3C003355.2	Sister chromatid cohesion protein PDS5 like B-B	201	0	0	0	0	0	0	0	0	0	0	0	0	0	0	0	0	0	0	0	0	0	0	0	0	0	0	0	0	0	0	0	0	0	0	0	0
MELO3C003356.2	Sister chromatid cohesion PDS5 B	372	0	0	0	0	0	0	0	0	0	0	0	0	0	0	0	0	0	0	0	0	0	0	2	0	0	0	0	0	1	0	2	0	0	0	0	0
MELO3C003358.2	187-kDa microtubule-associated protein AIR9	432	0	0	0	0	0	0	1	0	0	0	0	0	1	0	0	0	0	0	0	0	0	0	0	0	0	1	6	0	0	0	0	0	0	1	0	0
MELO3C003359.2	Pleckstrin (PH) domain-containing protein isoform 2	13977	9779	8040	7301	4983	4995	4297	6978	6598	5609	7946	6740	7054	5922	6115	6221	6270	5841	5940	8397	8230	5097	7629	12704	9189	6492	7537	10619	8886	11458	7580	10380	9569	5520	5338	7783	9004
MELO3C003360.2	BOI-related E3 ubiquitin-protein ligase 1	1170	875	860	955	859	778	841	977	992	910	1028	851	868	1061	957	1128	1082	1008	973	1746	1155	1036	790	1058	807	747	918	751	1158	1528	1143	1378	1945	1199	1132	1271	1573
MELO3C003361.2	cation/H(+) antiporter 1-like	2574	78	52	47	25	48	34	93	102	86	160	80	108	82	65	82	110	94	117	132	96	144	17	23	6	20	12	10	108	153	123	99	198	79	86	93	148
MELO3C003362.2	Glycine-rich protein	5338	1139	978	1003	881	887	843	1103	973	1099	1079	831	831	1210	1113	1171	1091	1091	1001	1363	1088	916	702	1298	898	1009	1205	1038	1309	1656	1128	997	1261	691	857	1006	1133
MELO3C003366.2	Cytochrome c oxidase subunit	1131	1	6	9	1	0	1	14	4	3	13	16	6	0	0	4	20	20	16	15	3	13	27	42	15	23	20	18	5	0	0	16	5	10	17	25	18
MELO3C003367.2	Pectinesterase inhibitor	844	0	1	0	0	0	0	0	0	0	0	0	2	0	0	0	0	1	1	2	0	0	3	2	2	0	0	0	1	1	0	0	1	0	0	0	1
MELO3C003368.2	Intron maturase, type II family protein	2993	324	356	362	415	356	408	497	537	517	360	284	233	410	318	366	403	376	383	524	364	368	314	528	343	307	418	553	335	504	324	359	346	314	412	518	529
MELO3C003369.2	Ras-related protein	1143	2852	2920	3469	1536	1861	1738	1824	1751	1878	2124	1867	1697	2701	2393	2677	2351	2279	1923	4150	2449	3120	1804	2539	1931	2201	2405	3432	2763	3267	2349	2878	2865	2691	2509	2633	3111
MELO3C003370.2	dynamin-related protein 1E-like	2112	1	9	1	3	3	1	2	2	0	1	3	4	2	11	3	6	2	4	14	12	9	19	18	4	7	2	39	1	0	0	11	5	2	6	8	5
MELO3C003371.2	Expansin-like protein	1012	27	17	17	29	257	60	196	246	279	201	107	270	102	43	126	90	29	99	72	40	50	115	860	176	91	109	703	87	51	114	39	317	61	36	8	30
MELO3C003372.2	dnaJ homolog subfamily C member 2	949	268	240	296	202	313	285	370	339	367	224	178	167	302	227	284	290	289	249	476	268	336	215	316	111	245	248	576	199	243	203	222	346	268	235	231	358
MELO3C003373.2	Allyl alcohol dehydrogenase-like protein	300	303.11	322.14	355.19	164.07	199.51	214.42	182.66	250.09	247.95	230.58	209.42	149.97	285.52	171.49	237.23	242.57	230.18	219.05	531.68	268.17	715.02	159.44	206.16	157.01	153.26	201.4	248.81	264.19	287.55	255.37	220.45	231.65	245.53	279.56	258.31	272.51
MELO3C003374.2	Inner nuclear membrane Man1	1506	389.89	373.86	425.81	234.93	215.49	204.58	310.34	270.91	347.05	266.42	219.58	258.03	337.48	266.51	314.77	377.43	377.82	349.95	832.32	413.83	630.98	347.56	422.84	259.99	222.74	309.6	409.19	357.81	501.45	283.63	319.55	278.35	320.47	491.44	433.69	495.49
MELO3C003375.2	Two-component response regulator-like protein APRR2	2618	7299	6293	6471	9312	10302	9465	6546	5795	6127	6038	4151	5153	8940	7042	9945	12329	12393	10292	13614	9299	11830	9375	16294	12429	9413	13189	6876	14553	18990	13251	5151	6651	5123	8417	7561	10632
MELO3C003376.2	tobamovirus multiplication protein 2A	1317	3753	3831	3764.25	3360	3490	3527.64	4127	4184	4378	3775.57	3285.25	3063.6	4871.43	3848	4857	3418	3446	3034.71	6166.74	3888.48	4483	2838.28	3966.66	3056	2963.21	3796	3975.35	4532	6119	4118	4105.06	3995	4333	3955.6	4150	4537.43
MELO3C003377.2	Peroxidase	1555	6	13	9.75	0	0	7.36	0	0	0	3.43	7.75	1.4	4.57	7	2	0	0	6.29	44.26	0.52	74	18.72	28.34	24	4.79	0	23.65	0	0	1	12.94	0	14	6.4	0	11.57
MELO3C003378.2	Tobamovirus multiplication protein 2B	798	362	386	437	305	332	328	263	334	277	352	251	260	413	309	427	457	453	418	637	410	605	206	269	212	189	251	238	409	499	323	308	313	372	455	486	561
MELO3C003379.2	Ribose-phosphate pyrophosphokinase, putative	1969	77	56	78	132	125	150	161	229	161	72	49	54	124	107	137	103	81	70	120	58	54	52	67	36	18	33	35	99	101	80	87	76	91	135	126	151
MELO3C003380.2	egg cell-secreted protein 1.2-like	610	6	5	11	3	2	5	8	13	6	8	4	2	13	4	11	4	7	5	13	3	4	7	6	2	1	2	4	4	5	4	2	9	4	3	7	12
MELO3C003381.2	Pyruvate kinase	2906	247.57	314.91	271.12	663	574.5	791	596	802.86	575	299.41	359.89	299.54	372.36	347.45	415.62	465.64	475	473.83	370.26	259.91	379.28	459.51	632.55	513.86	515.71	693.4	728.08	324.89	427.6	305.21	437.55	417.57	382.69	556.94	545.64	594.16
MELO3C003382.2	protein NRT1/ PTR FAMILY 7.3-like	2778	141.43	163.09	153.88	9	2.5	6	5	3.14	3	13.59	38.11	29.46	55.64	64.55	16.38	19.36	12	20.17	619.74	201.09	389.72	286.49	271.45	56.14	48.29	31.6	316.92	126.11	92.4	25.79	102.45	24.43	65.31	41.06	75.36	50.84
MELO3C003384.2	Cytochrome P450 family ent-kaurenoic acid oxidase	1319	6.17	2.3	10.17	3	1	2.07	12.22	25.76	28.02	9.31	6.01	5.07	9.11	8.03	4.17	6.86	11	9.15	11.62	3	13.19	9.39	33.45	12.33	13.15	21.07	26.31	6.93	27.47	10.05	38.23	12.65	34.56	29.19	38.17	26.2
MELO3C003385.2	Cytochrome P450	1632	0	0	0	0	0	0	0	0	0	0	0	0	0	0	0	0	0	0	0	0	0	0	1	0	0	0	0	0	0	0	0	0	0	0	0	0
MELO3C003386.2	glycine cleavage system H protein, mitochondrial	1179	23	17	28	5	25	12	17	24	10	22	20	10	19	6	35	27	47	30	166	59	163	15	33	16	20	41	20	31	32	23	26	37	13	44	14	36
MELO3C003387.2	Cytochrome P450 family ent-kaurenoic acid oxidase	1750	0	0	0	0	0	0	0	0	0	0	0	0	0	0	0	1	0	0	0	0	0	1	0	0	0	1	0	2	0	0	0	0	1	0	0	0
MELO3C003388.2	protein ABCI7, chloroplastic-like	777	32	17	33	5	21	12	26	11	9	11	27	16	30	33	20	29	20	31	69	33	73	16	18	17	11	15	30	26	44	24	24	22	25	28	26	37
MELO3C003389.2	protein ABCI7, chloroplastic-like	1862	577	521	565	438	491	497	659	711	655	624	435	492	610	508	635	575	560	518	1089	673	913	312	449	346	275	351	334	581	804.1	558	683	997	578	602	600	703
MELO3C003390.2	NAC domain protein,	1585	5	8	4	2	9	5	3	5	6	4	5	2	6	3	17	8	7	2	16	9	22	2	9	2	6	8	6	14	13	20	6	15	5	10	7	11
MELO3C003391.2	transcription initiation factor TFIID subunit 4b	3769	1423	1375	1386	1482	1457	1463	1614	1837	1704	1407	1218	1196	1592	1571	1619	1563	1484	1391	2047	1520	1410	1463	2268	1551	1372	1770	2249	1543	1864	1327	1495	1355	1393	1441	1748	1895
MELO3C003392.2	Aluminum-activated malate transporter	1908	0	0	0	0	0	0	0	0	0	0	1	0	0	0	0	0	0	0	0	0	0	0	0	0	0	0	0	0	0	0	0	0	0	0	0	0
MELO3C003393.2	Plant intracellular ras group-related LRR protein	2075	221	217	196	645	462	723	867	1026	851	486	417	420	417	279	388	378	449	317	388	194	272	294	461	500	411	573	324	170	235	204	197	104	200	442	430	513
MELO3C003394.2	Protein LSD1	1345	94	77	121	662	594	668	998	1064	1052	519	366	385	414	367	445	387	399	327	132	79	168	149	177	153	233	341	197	113	172	135	189	267	163	240	206	214
MELO3C003395.2	ferredoxin	2078	515.13	493.23	606.92	519.77	465.13	543.26	454.84	522.53	595.15	486.1	336.75	411.07	722.04	545.05	718.06	622.69	608.99	496.13	978.63	543.81	799.49	227.01	361.45	321.65	289.79	367.54	254.19	646.43	795.1	639.29	477.78	457.39	509.82	604.86	602.24	801.02
MELO3C003396.2	Phospholipid hydroperoxide glutathione peroxidase	1234	332.96	375.84	434.27	671.23	548.87	636.74	658.16	905.47	745.85	465.9	354.25	403.93	569.96	493.95	613.13	504.31	587.03	583.87	518.37	355.19	418.51	572.99	731.55	647.35	516.21	706.46	605.81	481.69	640.9	379.71	439.22	420.61	317.18	511.14	580.76	640.98
MELO3C003397.2	AP-2 complex subunit mu	2018	2280	2471	2580	1276	1577	1396	1847	1769	1860	1824	1581	1500	2160	1818	2131	2083	2114	1658	3218	1936	2400	1497	1942	1445	1638	1923	2546	1872	2482	1695	2114	2248	1750	2035	2022	2514
MELO3C003398.2	acetylornithine deacetylase-like	1353	0	0	0	0	0	0	0	0	0	0	0	0	0	0	0	0	0	0	0	1	0	0	0	1	0	0	0	0	0	0	0	0	0	0	0	0
MELO3C003399.2	acetylornithine deacetylase-like	1636	0	0	0	0	0	0	0	0	0	0	0	0	0	0	0	0	0	0	2	0	0	0	1	0	0	0	0	0	0	0	0	0	0	0	0	0
MELO3C003400.2	acetylornithine deacetylase	1734	1814	1968	2084	1119	974	1127	864	929	758	1231	1084	1145	1913	1601	1839	1313	1263	1246	2828	1912	1628	808	1336	770	807	1005	1208	1714	2154	1414	1822	1368	1574	1645	1760	2025
MELO3C003401.2	transcriptional regulator SUPERMAN-like	992	0	0	0	0	0	0	0	0	0	0	0	0	0	0	0	0	0	0	0	0	0	0	0	0	0	0	0	0	0	0	0	0	0	0	0	0
MELO3C003402.2	AT-hook motif nuclear-localized protein 23	1353	0	0	0	1	1	1	0	0	0	0	0	0	0	0	0	0	1	0	1	0	0	0	0	0	0	0	1	0	0	0	0	0	0	0	2	0
MELO3C003403.2	Auxin responsive SAUR protein	956	16	16	16	7	16	4	1	16	7	10	23	12	59	38	56	6	9	19	69	23	35	43	91	27	35	30	235	30	16	21	33	27	66	15	14	21
MELO3C003404.2	AT-hook motif nuclear-localized protein 13	1450	87	118	115	28	46	27	47	43	38	43	40	41	49	39	46	54	62	42	150	77	105	64	117	43	60	37	75	64	54	63	87	110	91	43	60	66
MELO3C003405.2	Mitochondrial carrier protein	1093	109	110	139	143	105	134	65	71	68	144	147	112	164	103	130	115	118	175	251	123	210	364	476	256	144	178	482	67	80	58	200	194	142	161	144	175
MELO3C003406.2	Mitochondrial carrier protein	1137	0	2	0	0	0	0	0	0	0	0	1	0	0	0	1	0	0	0	1	1	0	0	0	0	0	0	0	0	0	0	0	0	0	3	0	0
MELO3C003407.2	Mitochondrial carrier protein	1291	0	0	0	0	0	0	0	0	0	0	0	0	0	0	0	0	0	0	0	0	0	0	0	0	0	0	0	0	0	0	0	0	0	0	0	0
MELO3C003408.2	Abscisic acid receptor	1296	0	0	3	2	3	0	2	0	2	1	1	0	1	1	1	0	0	0	0	0	1	0	1	0	1	1	3	0	0	2	0	0	0	0	2	1
MELO3C003409.2	VQ motif-containing protein, putative	1595	57	78	103	42	59	30	69	44	67	51	64	53	42	64	59	57	56	60	103	72	107	16	29	20	29	23	72	51	66	61	64	43	34	41	60	45
MELO3C003410.2	At1g32630	1117	162	173	143	72	189	76	95	126	117	112	135	118	187	174	210	127	143	101	189	128	175	195	309	202	108	118	296	177	218	150	252	248	145	147	135	142
MELO3C003411.2	AT5g46770/MZA15_19	560	0	0	0	0	0	0	0	0	0	0	0	0	0	0	0	0	0	0	0	0	0	0	0	1	0	0	0	0	0	0	0	0	0	0	0	0
MELO3C003412.2	transcription factor MYC2-like	2688	1691	1820	1908	1684	1480	1749	2164	2154	2147	1636	1220	1417	1487	1318	1533	1630	1525	1568	2997	1693	2376	711	1001	1087	1175	1662	1274	1675	2203	1551	1164	901	1125	1536	1694	2093
MELO3C003413.2	ADP-ribosylation factor GTPase-activating protein AGD10	1792	5	7	6	0	5	0	1	1	1	0	0	2	8	13	19	3	1	0	23	13	17	0	0	0	1	0	1	7	6	6	8	10	5	10	8	4
MELO3C003414.2	Glycerol kinase	467	0	0	0	0	0	0	0	0	0	0	0	0	0	0	0	0	0	0	0	0	0	0	0	0	0	0	0	0	0	0	0	0	0	0	0	0
MELO3C003415.2	Unknown protein	526	0	0	0	0	0	0	0	0	0	0	0	0	0	0	0	0	0	0	0	0	0	0	0	0	0	0	0	0	0	0	1	0	0	0	0	0
MELO3C003416.2	Unknown protein	1173	1996	1058	1720	0	2	6	15	13	6	29	154	96	624	822.99	233	56	15	47	716	639	426	0	9	1	1	1	2	280	250	146	72	40	253	53	82	237
MELO3C003417.2	AIG2-like (Avirulence induced gene) family protein	255	0	0	0	0	0	0	0	0	0	0	0	0	0	0	0	0	0	0	0	0	0	0	0	0	0	0	0	0	0	0	0	0	0	0	0	0
MELO3C003418.2	PLATZ transcription factor family protein	1417	1974	2090	2142	3831	3531	4245	5589	6535	6389	2201	1928	1967	2996	2398	3015	2593	2685	2387	2738	1854	1897	2483	3469	3086	2251	2826	2794	1973	2552	1842	1631	816	1805	2765	3177	4100
MELO3C003419.2	Tetraspanin	1083	1	0	0	0	5	0	0	0	0	0	1	2	0	0	1	0	0	0	0	0	0	0	0	0	0	0	0	0	0	1	0	1	0	1	0	3
MELO3C003420.2	Ring finger protein, putative	1501	22	15	12	7	10	10	10	17	11	11	14	6	35	34	52	12	5	9	40	16	26	4	14	2	5	8	7	19	29	19	9	17	24	27	15	26
MELO3C003421.2	transcription factor bHLH71	1418	0	0	1	0	0	0	0	0	0	1	0	0	0	0	2	0	0	1	1	0	1	2	2	0	1	0	0	0	0	0	3	0	3	0	2	0
MELO3C003422.2	RING-H2 finger protein ATL29-like	1433	0	1	2	3	5	0	1	4	1	0	2	4	3	8	1	0	1	0	10	8	10	6	7	6	3	5	14	0	0	1	3	0	7	3	3	7
MELO3C003423.2	Zinc finger CCCH domain protein	2330	614	622	780	389	447	459	510	519	444	442	557	380	559	523	542	468	423	411	977	609	840	428	631	429	408	468	563	655	826	525	699	520	617	553	546	653
MELO3C003424.2	Tetratricopeptide repeat (TPR)-like superfamily protein	1231	142	153	134	70	45	52	66	70	69	69	78	63	60	52	54	46	68	69	212	104	161	48	100	65	74	76	108	73	83	59	133	35	79	109	117	135
MELO3C003425.2	SNARE associated Golgi protein family	1755	418	392	448	517	475	715	499	729	551	497	614	467	839	697	811	426	391	335	877	491	904	558	792	582	991	1226	2192	613	906	582	733	694	910	668	662	843
MELO3C003426.2	Inositol-tetrakisphosphate 1-kinase	1535	369	339	349	260	308	258	301	354	319	268	226	223	343	282	381	273	283	249	443	321	365	233	308	281	318	444	408	405	495	374	242	175	229	307	328	440
MELO3C003427.2	transcription factor MYB39	1055	0	0	0	0	0	0	0	0	0	0	0	0	0	0	0	0	0	0	0	0	0	0	0	0	0	0	0	0	0	0	0	0	0	0	0	0
MELO3C003428.2	ABC transporter B family-like protein	4191	3	0	3	0	0	0	0	0	1	2	3	3	1	1	0	3	0	0	6	8	5	0	5	3	0	0	2	2	1	0	1	1	3	2	3	0
MELO3C003429.2	E3 ubiquitin-protein ligase RNF14	2482	2107	2509	2687	1913	1785	1872	1923	1882	1778	1939	1802	1731	2003	1807	2044	1956	1950	1861	3597	1939	2955	1719	2514	1970	1793	2068	2228	1906	2545	1755	2411	2184	1937	2236	2431	2701
MELO3C003430.2	Valine--tRNA ligase	765	205	215	220	141	120	119	153	163	112	164	181	120	228	146	228	195	174	165	265	200	264	124	210	113	163	161	171	235	261	224	165	198	133	172	171	214
MELO3C003431.2	BnaA05g08570D protein	965	71	49	60	18	20	31	10	6	9	11	17	15	158	146	142	16	6	9	50	50	39	2	3	1	0	0	7	53	71	58	35	76	54	12	17	28
MELO3C003432.2	Envelope glycoprotein	944	0	0	0	0	0	0	0	0	0	0	0	0	0	1	0	0	0	0	0	0	0	0	0	0	0	0	0	0	0	0	1	0	1	0	0	0
MELO3C003433.2	Homeobox-leucine zipper family protein	2715	2	0	0	0	0	0	0	0	0	0	0	0	0	0	0	0	0	0	0	0	0	0	0	0	0	0	0	0	0	0	0	0	0	0	0	0
MELO3C003434.2	Unknown protein	162	0	1	0	0	0	0	0	0	0	0	0	0	0	0	0	0	1	0	0	0	0	0	0	0	0	0	0	0	0	0	0	0	0	0	0	0
MELO3C003435.2	Lysine-specific demethylase	2769	103	129	115	48	38	30	35	61	49	73	61	92	66	55	67.67	81	54	61	237	134	183	69	68	63	75	70	108	46	73	48	54	51	42	36	41	66
MELO3C003436.2	Transcription factor, putative	2012	16	8	19	3	14	3	5	9	5	2	5	8	15	8	9	7	8	3	16	20	16	6	6	3	2	4	9	8	7	11	7	3	12	5	2	9
MELO3C003437.2	inactive poly [ADP-ribose] polymerase RCD1	2337	3613	3491	3275.92	3762.91	3728	3845	5596	6270	5926	3998	2878	3074	4360	4043	4779	3139	3393	3049	5297	4095	3838	3708	6086	4472.57	2421	3115	3520	4679	5723	3859	4245	5032.9	3140	3798	4596	5476
MELO3C003438.2	Unknown protein	150	0	0	1.08	1.09	0	0	0	0	0	0	0	0	0	0	0	0	0	0	0	0	0	0	0	3.43	0	2	0	0	0	0	2	1.1	0	0	0	0
MELO3C003439.2	NAD(P)-binding rossmann-fold protein	1948	1024	1009	1092	682	707	624	575	600	505	629	558	557	969	829	1001	1020	1022	931	1777	1074	1177	462	781	658	432	586	510	1117	1580	1068	962	864	763	963	994	1363
MELO3C003440.2	Glycerol-3-phosphate acyltransferase, chloroplastic	2311	328	314	402	319	288	323	303	340	325	276	294	246	363	321	376	335	309	320	723	374	591	332	481	307	289	408	441	349	412	336	312	266	323	354	333	463
MELO3C003441.2	Xyloglucan endotransglucosylase/hydrolase	1363	5705	5942	6382	4212	3211	3312	2403	3068	3089	4440	4680	4175	6489	5437	6813	4391	3888	4794	5888	4039	4033	4328	6330	5425	6244	7904	5284	7499	11065	7850	6521	3162	5120	4210	5469	5335
MELO3C003442.2	UV-B-induced protein At3g17800, chloroplastic	1553	288	328	292	93	106	88	108	128	105	179	124	128	202	163	250	243	220	243	593	295	516	102	179	104	121	144	162	251	306	222	135	83	144	200	186	240
MELO3C003443.2	bZIP transcription factor 16 isoform X1	1841	575	552	582	591	539.9	568	563	593	548	536	525	403	609.95	589.97	626	624.85	567	603	886	584.85	707	645	950	644	523	697	801	580	764	556.98	599	606.95	592.98	656	639	751
MELO3C003444.2	transcription factor IWS1	2858	5535	5301	5711	5941	6497	6281	6827	7362	7422	5503	4910	4536	6415	5477	6402	5307	5123	4683	7450	5421	6046	5720	7907	6299	5689	7204	7946	6999	8662	6115	6442	6646	5665	5747	6080	7373
MELO3C003445.2	phosphomevalonate kinase	2123	741	732	859	384	361	369	368	355	337	439	313	299	517	542	515	540	565	498	842	627	532	238	468	278	222	267	289	614	841	474	540	527	555	531	624	787
MELO3C003446.2	hybrid signal transduction histidine kinase A-like	1017	5	5	2	8	5	3	2	5	5	1	3	2	11	6	4	4	1	4	1	4	9	0	4	1	0	0	2	7	5	3	0	11	9	2	1	5
MELO3C003447.2	Major facilitator superfamily transporter	1665	471	447	438	515	386	498	451	488	377	340	321	284	476	444	529	398	386	416	499	432	296	313	519	364	357	503	433	390	563	388	371	232	325	410	472	579
MELO3C003448.2	Methyltransferase-related family protein	1293	283.99	265	342.06	292.36	348.6	305.86	434.9	486.23	434.17	339.31	233.15	278.07	491	370.8	417.42	357.62	365.71	340.56	421	242	323.92	192.99	257	223.7	262.01	345.84	221.63	474	550.41	457.98	354.32	728.72	393.14	282.91	275.87	361.3
MELO3C003449.2	Unknown protein	174	1.01	0	1.94	5.64	8.4	10.14	1.1	0.77	5.83	3.69	0.85	2.93	0	3.2	4.58	5.38	5.29	9.44	0	0	1.08	0.01	0	2.3	1.99	2.16	3.37	0	5.59	4.02	3.68	0.28	6.86	3.09	6.13	6.7
MELO3C003450.2	E3 ubiquitin-protein ligase HUWE1, putative	1031	0	0	0	0	0	0	0	0	0	0	0	0	0	0	0	0	0	0	1	0	0	0	1	0	0	0	1	0	0	0	0	0	0	0	0	0
MELO3C003451.2	Retrotransposon-derived protein PEG10, putative	570	0	6.62	6.39	13.9	5.91	3.74	10.38	13.96	10.96	6.43	11.02	1.97	6.28	2.2	15.8	1.99	6.1	7.49	24.38	12.01	30.06	8.37	15.99	9.3	0	7.64	9.81	10.3	1.96	10.71	12.71	7.92	8.79	23.62	13.38	12
MELO3C003452.2	Synaptonemal complex protein 1	2999	537	509.38	492.61	775.1	619.09	647.26	681.62	852.04	688.04	442.57	317.98	357.03	383.72	451.8	484.2	697.01	601.9	599.51	765.62	526.99	489.94	759.63	1327.01	869.7	676	976.36	806.19	467.7	628.04	436.29	574.29	498.08	477.21	488.38	621.62	679
MELO3C003453.2	eukaryotic translation initiation factor 3 subunit L-like	2058	1575	1810	1970	926	962	964	1057	986	1015	1007	850	868	1322	1193	1426	1131	1122	1034	2134	1464	1793	952	1334	774	793	906	1463	1193	1604	1143	1464	1507	1103	1278	1294	1452
MELO3C003454.2	Branched-chain-amino-acid aminotransferase-like protein	1975	169	207	237	82	87	117	151	124	140	110	94	89	169	135	166	167	168	139	349	169	255	98	141	111	108	108	166	175	237	183	143	129	151	141	108	171
MELO3C003455.2	target of Myb protein 1-like isoform X1	2518	1018	999	1131	663	743	598	588	633	679	722	645	605	833	609	780	779	760	752	1359	1031	985	639	1013	720	1008	1136	1251	1018	1453	1132	876	833	716	698	691	785
MELO3C003456.2	Alpha/beta-Hydrolases superfamily protein	1745	581	633	653	344	280	372	419	473	404	442	402	407	347	319	362	525	547	519	933	580	873	375	614	475	346	424	478	526	579	437	596	540	556	573	538	642
MELO3C003457.2	protein EMBRYONIC FLOWER 1-like isoform X3	4379	101	69	116	115	97	113	89	85	121	88	76	63	78	74	113	92	108	76	129	89	71	115	132	93	110	92	200	109	110	78	84	111	75	87	81	134
MELO3C003458.2	RING-type E3 ubiquitin transferase	981	0	0	0	0	0	0	0	0	0	0	0	0	0	0	0	0	0	0	0	0	0	0	0	0	0	0	0	0	0	0	0	0	0	0	0	0
MELO3C003459.2	Glycosyltransferases	2256	51	37	56	25	23	18	5	17	12	26	26	17	42	23	38	17	29	29	83	49	54	4	19	6	3	13	14	25	38	21	20	21	23	22	25	35
MELO3C003460.2	VAN3-binding protein	1593	1	3	2	2	0	2	0	0	2	1	5	1	3	5	0	7	3	3	11	2	2	1	10	3	1	4	1	4	2	5	3	0	2	3	4	6
MELO3C003461.2	myosin heavy chain kinase B-like	441	0	0	0	0	0	0	0	0	0	2	0	0	0	0	0	1	0	0	0	0	0	0	0	2	0	1	0	0	0	0	0	0	0	0	0	0
MELO3C003462.2	carotenoid 9,10(9',10')-cleavage dioxygenase 1-like isoform X1	2251	0	0	0	0	0	0	0	0	0	0	0	0	0	0	0	0	0	0	0	0	0	0	0	0	0	0	0	0	0	0	0	0	0	0	0	0
MELO3C003463.2	ethylene-responsive transcription factor TINY-like	699	0	0	0	0	0	0	0	0	0	0	0	0	0	0	0	0	0	0	0	0	0	0	0	0	0	0	0	0	0	0	0	0	0	0	0	1
MELO3C003464.2	Peptidyl-tRNA hydrolase 2	1673	168.34	202.56	233.22	77.57	56.41	66.7	72.88	127.2	97.23	105.13	88.59	94.18	165.71	120.36	142.46	148.34	133.29	155.57	468.42	210.52	469.36	139.69	250.49	150.48	124.31	182.96	209.83	178.4	179.57	140.61	120.41	132.94	165.17	188.66	163.23	158.39
MELO3C003465.2	BnaC09g44970D protein	772	118.66	178.44	202.78	81.43	115.59	99.3	87.12	108.8	108.77	61.87	86.41	84.82	136.29	121.64	175.54	93.66	82.71	80.43	193.58	128.48	129.64	99.31	109.51	77.52	93.69	97.04	147.17	104.6	134.43	130.39	100.59	200.06	122.83	114.34	94.77	149.61
MELO3C003466.2	GATA transcription factor	1545	0	0	0	0	0	0	0	0	0	0	0	0	0	0	1	1	0	0	0	1	0	3	0	0	0	0	0	0	0	0	2	0	0	0	0	0
MELO3C003467.2	thioredoxin-related transmembrane protein 2	1157	901	944	1084	583	715	677	737	753	729	667	428	584	977	718	940	849	918	768	1813	1080	1658	403	623	494	380	555	525	872	1142	843	763	882	730	814	831	1042
MELO3C003468.2	Homeobox leucine-zipper protein	3270	572	577	556	338	479	275	453	530	457	375	359	423	291	265	351	460	387	413	879	638	523	509	1123	368	259	484	674	491	378	464	1590	6450	1723	528	625	877
MELO3C003469.2	probably inactive leucine-rich repeat receptor-like protein kinase At2g25790	3290	2522	2894	3065	107	66	84	52	89	47	86	123	248	1626	1681	1395	283	216	391	1558	1119	1023	12	22	15	13	41	10	1941	1973	1279	389	274	529	236	216	393
MELO3C003470.2	DUF1677 family protein (DUF1677)	619	0	0	0	0	0	0	0	1	0	0	0	0	0	0	0	0	0	0	0	0	0	0	0	0	0	0	0	0	0	0	0	0	0	0	0	0
MELO3C003471.2	protein SAWADEE HOMEODOMAIN HOMOLOG 1-like isoform X2	750	353	292	350	222	289	305	311	350	341	330	198	222	355	318	360	245	256	270	697	343	560	241	356	210	184	192	257	371	481	295	309	346	286	287	255	331
MELO3C003472.2	Tryptophan-tRNA ligase	1522	198	161	236	150	133	100	80	92	91	120	121	113	202	121	158	168	198	113	238	165	233	126	216	151	110	154	195	153	251	169	189	160	149	119	142	148
MELO3C003473.2	Auxin-responsive protein	1978	166	198	206	93	71	90	91	91	96	76	36	81	163	173	184	69	62	61	227	137	191	10	48	32	30	51	33	102	122	113	51	84	79	68	48	123
MELO3C003474.2	Haloacid dehalogenase-like hydrolase	2194	512	529	598	508	442	605	549	594	495	464	362	346	556	425	540	485	518	476	778	552	487	518	791	550	402	631	640	499	628	485	533	582	491	490	525	591
MELO3C003475.2	pentatricopeptide repeat-containing protein At3g62890-like	2091	168	176	168	150	95	114	153	145	129	119	95	87	129	135	129	132	168	150	280	198	225	128	189	122	117	154	154	104	180	127	154	97	76	155	184	201
MELO3C003476.2	Serine/threonine-protein kinase, putative	1287	14	28	36	25	22	54	41	44	46	10	10	12	44	31	42	20	25	23	40	24	45	29	18	8	16	12	16	21	35	18	21	25	23	18	25	19
MELO3C003477.2	Caveolin-1	1270	74	87	136	105	101	81	109	105	122	59	69	88	100	135	126	136	136	111	168	99	157	84	154	81	54	80	114	86	109	73	136	169	109	121	128	165
MELO3C003478.2	Calcineurin-binding protein cabin-1	6132	809	642	638	556	485	548	517	501	510	487	416	383	653	664	645	766	736	634	940	717	750	526	895	530	389	496	650	671	787	495	715	583	507	649	861	988
MELO3C003479.2	glutamyl-tRNA(Gln) amidotransferase subunit C, chloroplastic/mitochondrial	438	382.09	427.15	488.15	271.18	312.35	354.29	278.42	243.44	274.27	322.49	267.82	269.79	445.45	372.08	415.7	366.28	379.02	273.46	905.07	495.6	756.96	254.51	370.17	264.43	191.8	285.11	298.68	424.44	530.51	356.5	391.23	443.12	419.87	468.23	364.06	463.09
MELO3C003480.2	Alpha/beta-Hydrolases superfamily protein, putative	2000	122.72	108.19	115.1	39.89	87.65	29.77	61.92	54.09	86.5	68.56	29.18	57.42	77.55	45.92	108.51	65.11	53.24	69.03	259.72	150.7	157.36	79.41	158.19	99.07	161.2	136.18	190.46	81.64	83.15	69.61	83.86	66.88	77.21	45.97	67.55	73.68
MELO3C003481.2	ergosterol biosynthetic protein 28	1002	64.19	66.66	60.75	36.93	75	22.94	35.66	26.47	25.22	34.94	29	24.79	71	52	58.79	24.61	16.73	24.51	126.22	78.7	111.68	13.08	21.64	10.5	6	12.72	19.86	36.92	60.34	25.89	50.9	65	38.92	43.8	39.39	52.23
MELO3C003482.2	DUF1005 family protein (DUF1005)	2050	649	553.98	562	1117	2069.95	1581	2092	2134	2435.99	2077.99	1821.98	1575	3236.97	2385.97	3080.95	995	944	938	1374	804.01	1214	519	557	231	222	280	1075	2002.99	2479	1971	3553.92	6292.98	3233.97	1094.97	1368	1419
MELO3C003483.2	50S ribosomal protein 6, chloroplastic	321	69	49	65	27	38	19	27	21	13	33	22	24	55	27	50	37	41	24	74	40	113	14	17	18	9	20	19	44	50	28	28	31	54	35	26	36
MELO3C003484.2	KH domain-containing protein At4g18375-like	3161	586.14	574.45	551.45	451.67	449.15	428.84	400.08	494	411.43	416.1	383.28	367.23	472.02	483.94	566.79	491.45	520.72	463.11	744.73	484.82	487.2	422.03	635.81	387.67	387.02	489.36	533.74	479.38	709.74	481.3	477.9	424.15	371.83	477.82	528.59	615.17
MELO3C003485.2	Amino acid permease	1234	92.86	88.55	101.55	39.33	19.85	30.16	6.92	11	14.57	43.9	41.72	40.77	77.98	76.06	109.21	44.55	32.28	29.89	163.27	52.18	197.8	13.97	17.19	6.33	6.98	19.64	4.26	225.62	330.26	186.7	68.1	26.85	110.17	47.18	45.41	54.83
MELO3C003486.2	Receptor protein kinase, putative	3619	280	288	273	88	119	94	122	153	120	150	68	129	418	374	393	126	110	133	340	206	191	3	5	4	4	14	2	187	190	262	105	204	164	100	73	177
MELO3C003487.2	receptor-like protein kinase HAIKU2	3163	1811	1832	1772	3514	4368	3197	2442	2861	2351	1641	1247	1588	2586	2225	2626	2573	2453	2658	2416	2187	1293	2449	4588	3527	4778	6946	4101	2470	2464	2014	1378	1212	1214	2310	2091	3097
MELO3C003488.2	Glycosyltransferases	1887	409	422	385	339	395	294	398	407	420	311	304	301	457	390	512	304	345	327	645	375	479	292	455	335	341	404	529	401	515	328	634	843	522	414	366	490
MELO3C003489.2	Symplekin	4146	972	898	846	849	715	808	876	944	861	826	728	684	895	833	870	954	838	851	954	847	794	1039	1610	898	688	985	1136	991	1265	932	916	785	640	1002	1114	1212
MELO3C003490.2	Ubiquitin-fold modifier-conjugating enzyme 1	1250	851	964	1042	634	582	656	541	549	561	619	533	577	832	769	937	658	654	684	1626	819	1422	496	740	504	450	580	736	697	881	667	686	682	791	654	627	809
MELO3C003491.2	Phosphoenolpyruvate carboxykinase	2448	1072	966	1077	2848	3255	2997	5089	5220	5474	2391	1449	2002	4762	4361	4547	1142	926	1287	1082	962	504	1183	2093	1371	1351	1663	1361	1367	1463	1364	1452	2199	1113	1351	1528	1687
MELO3C003492.2	transcription factor bHLH61-like	1080	4	1	1	1	2	0	0	0	0	0	1	0	8	4	11	1	0	0	2	2	0	0	0	0	0	0	0	0	0	1	1	0	0	0	2	1
MELO3C003493.2	Unknown protein	171	0	0	0	0	0	0	0	0	0	0	0	0	0	0	0	0	0	0	0	1.81	0	0	1.93	0.46	0	0	0	0	0	0	0	0	0	0	0	0
MELO3C003494.2	Phosphoglycerate mutase-like protein 1	1447	167	184	206	85	52	75	73	93	67	165	206	149	92	82	98	173	142	164	348	184.19	265	307	366.07	230.54	280	413	416	178	219	134	244	394	243	199	243	192
MELO3C003495.2	Unknown protein	207	0	0	0	0	0	0	0	0	0	0	0	0	0	0	0	0	0	0	0	0	0	0	0	0	0	0	0	0	0	0	0	0	0	0	0	0
MELO3C003496.2	Phosphoglycerate mutase-like protein 1	1522	659	647	671	526	453	738	691	737	643	537	616	493	731	686	746	536	525	503	885	598	549	680	872	602	847	934	1711	768	1072	612	760	699	545	562	646	685
MELO3C003497.2	Phosphoglycerate mutase-like protein 1	1498	20	19	28	9	17	7	9	10	5	13	12	10	14	13	15	21	8	32.37	43	7	22	40	75	36	44	43	47	11	24	18	41	21	15	15	23	21
MELO3C003498.2	Protein odr-4-like protein	1929	1289	1402	1424	1059	1039	1087	1014	1173	1010	971	722	799	1197	1056	1225	1313	1279	1155.63	1457	1085	1063	846	1297	904	776	1115	1157	1156	1459	1039	1073	1272	949	1086	1104	1437
MELO3C003499.2	oligopeptide transporter 4-like	2232	0	0	0	0	0	0	0	0	0	0	0	0	0	0	0	0	0	0	0	0	0	1	2	1	0	0	0	0	0	0	0	0	0	0	0	0
MELO3C003500.2	Oligopeptide transporter, putative	2497	0	0	0	0	0	0	0	0	0	0	0	0	0	0	0	0	0	0	0	0	0	0	0	0	0	0	2	0	0	0	0	0	0	0	0	0
MELO3C003502.2	MADS-box transcription factor	970	34	18	51	10	12	9	18	23	32	7	16	11	17	15	28	14	13	11	35	14	48	12	17	23	9	19	39	11	16	6	15	7	15	10	9	14
MELO3C003503.2	TRAF-type zinc finger domain-containing 1	1122	1241	1275	1512	1108	1032	1259	1059	1189	1089	1029	933	829	1385	1189	1381	1030	987	997	2171	1143	1449	1119	1667	1158	942	1120	1612	1279	1670	1088	1342	1122	1369	1294	1348	1629
MELO3C003505.2	Rhamnogalacturonate lyase	2314	766	748	822	715	574	752	521	544	495	751	652	601	870	798	985	548	484	478	1023	652	807	568	942	637	497	700	653	766	1038	643	663	607	539	603	619	701
MELO3C003506.2	Rhamnogalacturonate lyase family protein	2347	1192.57	1134.72	1213.19	4979.13	3394.27	4214.06	2760.85	3086.16	2555.07	2920.09	2859.54	2649.6	2497.11	2343.65	2531.93	3117.08	2955.5	3725.14	2951.26	1927.93	1813.36	7039.2	10334.7	8205.57	3414.07	4378.12	3222.15	2328.36	3045.11	2136.37	3231.45	2375.47	2410.74	4208.06	4994.81	5219.76
MELO3C003507.2	Rhamnogalacturonate lyase family protein	1923	121.43	118.28	145.81	334.87	377.73	411.94	644.15	669.84	622.93	445.91	299.46	268.4	267.89	290.35	259.07	323.92	298.5	252.86	207.74	161.07	133.64	151.8	149.33	73.43	29.93	69.88	135.85	309.64	383.89	220.63	274.55	416.53	175.26	331.94	290.19	337.24
[truncated: 27,982 more rows]
