# Supplementary material for: Time-Series Transcriptome of Cucumis melo Reveals Extensive Transcriptomic Differences with Different Maturity
Source: Genes (Basel). 2024 Jan 24;15(2):149. doi: 10.3390/genes15020149 (PMC10887994; doi:10.3390/genes15020149)
Supplement: Supplementary file 1 [file genes-15-00149-s001.zip › Table S3.xlsx]

## Sheet: Sheet1
Table S3. FPKM for each gene across the 36 samples
gene_id	description	length	M33D_0_1	M33D_0_2	M33D_0_3	M33D_14_1	M33D_14_2	M33D_14_3	M33D_21_1	M33D_21_2	M33D_21_3	M33D_3_1	M33D_3_2	M33D_3_3	M33D_5_1	M33D_5_2	M33D_5_3	M33D_7_1	M33D_7_2	M33D_7_3	M42D_0_1	M42D_0_2	M42D_0_3	M42D_14_1	M42D_14_2	M42D_14_3	M42D_21_1	M42D_21_2	M42D_21_3	M42D_3_1	M42D_3_2	M42D_3_3	M42D_5_1	M42D_5_2	M42D_5_3	M42D_7_1	M42D_7_2	M42D_7_3
MELO3C000001.2	protein Ycf2-like	250	0	0	0	0	0	0	0	0	0	0	0	0	0	0	0	0	0	0	0	0	0	0	0	0	0	0	0	0	0	0	0	0	0	0	0	0
MELO3C000003.2	Stress-related ozone-induced family protein	928	108.16	139.34	137.72	95.81	93.41	102.33	104.04	105.93	107.01	118.64	128.29	103.29	116.09	101.68	120.31	121.29	125.7	118.53	178.5	121.63	247.26	114.16	99.88	114.57	120.18	115.73	115.91	126.59	116.27	111.05	108.25	108.1	127.09	118.73	109.32	104.77
MELO3C000004.2	Unknown protein	247	0	0	0	0	0	0	0	0	0	0	0	0	0	0	0	0	0	0	0	0	0	0	0	0	0	0	0	0	0	0	0	0	0	0	0	0
MELO3C000009.2	ABC transporter B family protein	3771	8.74	7.77	6.96	6.52	8.46	5.43	6.86	4.38	4.66	9.63	13.77	15.66	24.71	45.47	14.97	8.45	6.7	10.72	9.56	10.29	5.21	66.01	91.32	32.05	33.97	19.26	204.17	5.82	6.23	6.03	66.1	8.53	28.74	21.23	28.03	17.64
MELO3C000012.2	Unknown protein	195	0	0	0	0	0	0	0	0	0	0	0	0	0	0	0	0	0	0	0	0	0	21.42	0	0	0	0	0	0	0	0	0	0	0	0	0	0
MELO3C000014.2	sm-like protein LSM7	431	78.81	91.01	93.94	94.39	86.35	94.73	61.47	97.13	75.67	55.89	79.89	69.6	86.84	68.19	94.65	84.28	80.6	86.58	74.58	77.38	62.76	78.8	77.71	67.5	70.47	65.89	58.98	75.56	78.99	79.22	69.52	53.7	77.65	87.41	66.86	86.37
MELO3C000019.2	zinc finger protein ZAT10-like	1152	6.51	3.66	4.01	7.71	23.75	8.98	3.12	6.46	4.84	7.29	7.77	8.41	22.87	21.22	18.39	3	2.48	3.85	3.49	3.12	4.68	2.8	1.34	3.3	1.64	1.42	2.17	7.59	5.82	9.75	18.48	55.07	18.8	6.31	3.29	4.74
MELO3C000022.2	Unknown protein	192	0	0	0	0	0	0	0	0	0	0	0	0	0	0	0	0	0	0	0	0	0	0	0	0	0	0	0	0	0	0	0	0	0	0	0	0
MELO3C000026.2	6,7-dimethyl-8-ribityllumazine synthase	361	0	0	0	0	0	0	0	0	0	0	0	0	0	0	0	0	0	0	0	0	0	0	1.15	0	0	0	0	0	0	0	0	0	0	0	0	0
MELO3C000027.2	eukaryotic translation initiation factor 3 subunit M	582	22.79	21.46	21.65	11.73	12.7	13.87	10.91	16.19	14.85	12.85	19.41	12.28	13.82	12.49	14.23	10.07	15.77	17.07	15.61	12.49	17.12	17.54	14.36	14.62	13.93	12.42	12.49	15.43	12.92	12.9	14.39	11.11	11.09	22.52	18.31	14.19
MELO3C000029.2	AT-hook motif nuclear-localized protein 22	1253	0	0	0	0	0	0	0	0	0	0	0	0	0	0	0	0	0	0	0	0	0	0	0	0	0	0	0	0	0	0	0	0	0	0	0	0
MELO3C000030.2	LOW QUALITY PROTEIN: probable WRKY transcription factor 48	1172	3.09	4.1	4.94	8.31	11.62	9.34	5	7.18	6.93	9.54	6.94	8.67	9.05	8.87	10.73	3.86	5.6	4.26	4.45	5.69	2.95	5.92	5.46	2.5	3.55	3.24	3.79	4.85	2.79	5.27	7.58	7.88	10.89	8.24	6.7	6.46
MELO3C000031.2	Zinc finger, CCCH-type	339	0.78	0	0	0	0	0	0.86	0	0	0	0	0	0.64	0	0	0	0	0	0	0	0	0	0	0	0	1.57	0	0	0	0	0	0	0	0	0	0
MELO3C000032.2	U3 small nucleolar ribonucleoprotein IMP3	156	23.31	56.84	98.76	20.05	18.89	21.31	45.81	117.57	24.61	66.91	46.84	34.96	19.99	37.7	29.88	59.87	52.7	27.1	41.26	54.6	60.74	103.9	94.39	58.63	34.59	107.39	24.01	33.75	21.96	80.61	22.32	19.59	56.57	63.1	50.08	73.86
MELO3C000034.2	Unknown protein	260	0	0	0	0	0	0	0	0	0	0	0	0	0	0	0	0	0	0	0	0	0	0	0	0	0	0	0	0	0	0	0	0	0	0	0	0
MELO3C000036.2	U3 small nucleolar ribonucleoprotein protein IMP3	694	15.78	18.63	13.23	15.25	17.04	15.59	23.85	21.72	21.81	12.3	14.53	12.65	18.45	16.15	16.68	14.17	13.11	15.68	16.84	16.49	25.02	13.27	18.3	11.64	16	19.09	15.67	14.65	12.42	16.16	11	11.71	10.38	17.38	10.32	15.37
MELO3C000039.2	tRNA synthetase beta subunit family protein	643	29.31	35.57	37.82	23.83	22.78	32.82	24.21	28.78	28.06	24.46	28.35	21.02	25.82	28.31	29.25	31.17	22.36	24.43	36.02	26.31	53.41	34.91	38.32	36.22	31.12	26.33	29.93	24.58	21.61	24.31	22.19	18.86	29.28	30.54	24.32	25.77
MELO3C000043.2	Unknown protein	279	0	0	0	0	0	0	0	0	0	0	0	0	0	0	0	0	0	0	0	0	0	0	0	0	0	0	0	0	0	0	0	0	0	0	0	0
MELO3C000044.2	Gamma-tubulin complex component	504	12.3	13.51	12.76	6.96	3.45	5.4	6.65	7.93	6.02	6.83	9.07	10.94	12.66	9.08	11.07	7.52	9.6	7.65	12	11.92	17.84	7.06	7.89	6.15	7.24	4.93	4.95	9.21	5.73	8.02	7.99	2.19	10.18	9.26	14	8.13
MELO3C000046.2	phospholipase A1-IIbeta-like	671	0	0	0	0	0	0	0	0	0	0	0	0	0.32	0	0	0.59	0	0	0	0	0	0	0.33	0	0	0	0	0	0	0	0.17	0	0	0	0	0
MELO3C000047.2	D-galacturonate reductase-like	973	0	0	0	0	0	0	0	0	0	0	0	0	0	0	0.09	0	0	0	0	0	0	0.28	0	0	0	0	0.1	0	0	0	0.1	0	0	0	0	0
MELO3C000049.2	Auxin response factor	235	0	0	0	0	0	0	0	0	0	0	0	0	0	0	0	0	0	0	0	0	0	0	0	0	0	0	0	0	0	0	0	0	0	0	0	0
MELO3C000051.2	RING-type E3 ubiquitin transferase	243	0	0	0	2.3	0	0	0	0	0	5.56	4.17	0	0	0	0	0	0	2.68	0	7.51	0	0	0	0	0	0	2.5	0	0	0	0	0	0	0	0	0
MELO3C000059.2	NBS-LRR type resistance protein	348	2.9	0	0	0	0	0	1.59	0.68	0	0	0	1.88	0.59	0	1.19	1.49	0	0.8	0	0	0	2.68	1.9	0.82	0.92	1.47	1.26	0	0	0	0.61	4.97	0	0.67	2.15	0
MELO3C000061.2	B-cell receptor-associated protein 31-like	886	29.47	29.62	29.94	15.61	16.22	16.01	18.77	16.38	12.21	25.17	23.57	18.83	24.62	18.16	21.49	30.83	21.69	28.16	19.38	27	24.16	11.7	14.88	16.18	18.99	15.6	17.17	23.13	23.23	25.67	21.47	18.32	17.09	25.92	25.26	28.38
MELO3C000062.2	Vat protein	827	2.57	3.28	1.25	9.43	5.94	4.49	3.23	3.97	3.02	5.17	6.36	6.09	3.74	4.86	3.2	7.01	7.23	7.11	0.58	2.81	0.07	6.84	10.48	6.35	10	8.63	10.53	5.41	4.43	3.94	3.78	1.32	1.1	3.02	8.59	7.43
MELO3C000064.2	Cytochrome P450 family ent-kaurenoic acid oxidase	1200	0	0	0	0	0	0	0	0	0	0	0	0	0	0	0	0	0	0	0	0.16	0	0	0	0	0	0	0	0	0	0	0	0	0	0	0	0
MELO3C000065.2	V-type proton ATPase proteolipid subunit	1196	252.93	280.08	279.26	159.43	175.79	177.16	180.23	170.86	183.04	205.12	212.18	198.35	206.03	211.5	210.37	193.6	198.34	182.57	184.25	207.79	177.73	168.28	169.09	188.14	189.87	196.94	183.11	182.53	186.82	181.18	199.11	183.91	144.68	212.96	208.43	204.42
MELO3C000067.2	reticulon-like protein B16	1635	0.06	0.11	0.16	0.32	0	0	0.19	0	0.29	0	0.15	0	0	0	0.1	0.31	0.12	0.13	0.15	0.06	0.08	0	0.15	0.14	0	0.06	0.27	0.21	0.13	0	0.1	0.09	0.12	0.27	0.17	0.11
MELO3C000068.2	LOB domain-containing protein 16	637	0	0	0	0	0	0	0	0	0	0	0	0.53	0.17	0.21	0	0	0	0	0	0	0	0.26	0.72	0	0	0	0	0.18	0	0	0	0.8	0.19	1.6	0	0.66
MELO3C000069.2	Unknown protein	380	0	0	0	0	0	0	0	0	0	0	0	0	0	0	0	0	0	0	0	0	0	0	0	0	0	0	0	0	0	0	0	0	0	0	0	0
MELO3C000070.2	sugar transport protein 10-like	1455	0.07	0.07	0.18	0	0.22	0.07	0.07	0.33	0.07	0.21	0.17	0.26	0.17	0.07	0.17	0.07	0.14	0.08	0.2	0.07	0.19	0.67	0.24	0.24	0.26	0.14	0.12	0.12	0.09	0	0.3	0	0.31	0.13	0.32	0.38
MELO3C000071.2	Unknown protein	231	0	0	0	0	0	0	0	0	0	0	0	0	0	0	0	0	0	0	0	0	0	0	0	0	0	0	0	0	0	0	0	0	0	0	0	0
MELO3C000075.2	Myosin heavy chain-like protein, putative	757	24.22	24.32	18.74	16.99	10.72	8.97	11.87	11.13	11.8	20.49	17.44	19.79	21.83	18.51	18.04	17.23	16.81	17.09	20.33	20.34	17.36	11.41	12.68	10.81	5.84	5.51	7.39	17.36	19.34	22.94	23.44	16.39	22.6	24.35	22.98	20.24
MELO3C000076.2	LOB domain-containing protein 4	339	0	0	0	0	0	0	0	0	0	0	0	0	0	0	0	0	0	0	0	0	0	0	0	0	0	0	0	0	0	0	0	0	0	0	0	0
MELO3C000081.2	DNA polymerase	384	36.52	29.94	24.08	46.91	52.07	47.91	48.73	47.49	32.62	35.4	35.79	26.12	30.97	30.84	29.94	41.59	39.5	34.9	30.56	33.62	21.46	47.83	44.54	34.62	48.16	51.61	36.57	36.8	33.04	26.88	30.95	36.81	32.91	35.28	27.06	27.94
MELO3C000082.2	Unknown protein	157	0	0	0	0	0	0	0	0	0	0	0	0	0	0	0	0	0	0	0	0	0	0	0	0	0	0	0	0	0	0	0	0	0	0	0	0
MELO3C000083.2	O-glucosyltransferase rumi homolog	843	0	0	0	0	0	0.14	0	0	0	0	0.17	0.17	0	0	0	0	0	0	0	0.13	0	0	0.12	0	0	0	0	0	0	0	0.24	0	0	0	0	0
MELO3C000084.2	Methyltransferase	629	1.56	1.34	1.5	0.45	1.01	1.11	0.48	0	0.42	0.72	0	0	1.47	1.31	1.14	0.88	2.08	0.47	2.09	0.71	1.39	0	0	0.49	0.27	0	0	1.5	0.57	1.54	0.41	0.81	1.55	0.4	0	0.18
MELO3C000086.2	Serine/threonine-protein phosphatase 7 long form homolog	744	16.84	6.44	10.34	0.95	0.33	0	0	0.59	0.16	10.75	3.6	3.09	4.17	3.33	4.26	2.07	2.26	0.82	21.97	28.28	11.68	1.38	0.27	1.07	0	0.32	0	0.34	1.88	0.86	3.5	2.75	2.7	13.08	16.33	18.34
MELO3C000087.2	axial regulator YABBY 1-like	519	0	0	0	0	0	0	0	0	0	0	0	0	0	0	0	0	0	0	0	0	0	0	0	0	0	0	0	0	0	0	0	0	0	0	0	0
MELO3C000089.2	ferric reduction oxidase 7, chloroplastic	188	0	0	0	0	0	0	0	0	0	0	0	0	0	0	0	0	0	0	0	0	0	0	0	0	0	0	0	0	0	0	0	0	0	0	0	0
MELO3C000090.2	GATA zinc finger domain-containing protein 10-like isoform X2	712	0	0	0	0	0	0	0.37	0	0	0.18	0	0	0	0	0	0	0	0	0	0	0	0	0	0	0.68	0	0.15	0	0	0	0	0	0	0	0	0
MELO3C000093.2	casein kinase I	867	8.49	8.58	7.05	1.1	1.7	0.7	6.3	4.85	4.07	1.66	0.62	1.48	4.25	2.66	3.58	0.17	0	0.19	3.09	3.47	7.78	0.65	0.44	0.2	1.08	2.63	1.75	0.29	1.01	0.32	3.31	2.6	1.53	1.2	2.14	1.17
MELO3C000099.2	zinc-finger homeodomain protein 10-like	1241	0	0	0	0	0.35	0	0	0	0	0	0	0	0.07	0	0	0	0	0	0	0	0.06	0	0.07	0	0	0	0	0	0	0	0	0	0.23	0	0	0
MELO3C000100.2	Photosystem I P700 chlorophyll a apoprotein A2	629	0.42	0.41	0	0	0.23	0	0.45	0	0	0	0	0	0	0.65	0	0	0	0.47	0	0	0	0	0	0	0	0.66	0	0	0	0.4	0	0	0	0	0	0
MELO3C000101.2	Photosystem I P700 chlorophyll a apoprotein A1	414	0	0	0	0	0	0	0	0	0	0	0	0	0.77	1	0	0	0	0	0	0.46	0	0	0	0	0	0	0	0.78	0	0.43	0	0	0	0	0	0.37
MELO3C000102.2	Unknown protein	223	0	0	0	0	0	0	0	0	0	0	0	0	0	0	0	0	0	0	0	3.48	4.47	0	0	0	0	0	0	2.61	0	0	2.75	0	0	2.9	0	7
MELO3C000103.2	Magnesium transporter MRS2-like protein	433	35.18	32.44	38.66	22.24	16.59	20.34	19.88	27.47	19.23	29.65	29.25	27.11	29.74	29.17	26.51	35.13	23.76	25.75	31.46	30.73	19.3	21.75	20.67	18.77	21.08	22.45	17.35	33.13	27.97	31.29	25.62	30.14	26.48	30.86	29.92	32.11
MELO3C000105.2	Carboxypeptidase	288	0	0	0	0	0	5.51	0	0	0	0	2.92	0	0	0	0	0	0	0	0	0	1.71	0	1.12	0	1.62	0	1.13	0	0.82	0	0	0	1.15	0	0	0
MELO3C000106.2	30S ribosomal protein S12, chloroplastic	1635	2.64	4.45	4.95	3.23	3.28	5.87	4.01	4.32	4.15	6.99	5.44	5.98	6.97	5.44	7.87	6.63	4.39	5.14	9.97	9.15	13.97	2.4	1.79	2.72	4.33	3.76	3.53	4.66	2.86	4.38	3.79	4.29	6.25	7.25	3.5	4.8
MELO3C000108.2	50S ribosomal protein L16, chloroplastic	1485	1.52	1.53	1.47	1.09	1.27	1.51	3.18	1.79	2.16	1.52	2.15	1.83	2.54	2.58	2.31	3.03	2.09	2.75	2.86	2.67	3.53	1.89	1.27	1.33	1.03	2.15	1.08	1.54	1.29	2.07	1.68	1.32	1.57	1.41	2.22	2.1
MELO3C000109.2	GEM-like protein 4	913	5.14	4.03	2.6	0.4	0.26	0.25	0	0.12	0.37	0.26	0.61	0.15	0.92	1.61	1.42	1.27	1.68	1.51	4.52	3.65	2.51	0.15	0	0	0	0	0	7.54	6.23	5.55	1.71	1.88	2.46	0.95	0.12	0.88
MELO3C000111.2	50S ribosomal protein L2, chloroplastic	1457	0.34	1.11	1.38	0.59	0.22	0.68	0.5	0.92	0.27	0.5	0.25	0.94	0.73	1.09	0.79	0.91	1.06	0.5	1.23	0.52	0.96	0.5	0.75	1.04	0.28	0.57	0.41	1.11	0.68	0.58	1.24	1.56	1.42	1.15	0.97	0.91
MELO3C000113.2	cytochrome P450 71A1-like	859	269.99	262.32	264.65	366.51	121.46	277.72	245.78	413.7	265.16	281.79	407.08	319.22	222.34	207.41	252.31	278.39	277.29	365.27	241.8	234.44	159.2	397.45	498.57	433.68	309.28	350.15	288.23	185.64	190.86	144.94	262.52	52.85	200.56	375.16	400.89	314.16
MELO3C000117.2	Alanine aminotransferase 2	938	130.7	160.72	149.42	68.04	81.38	79.54	73.21	66.22	86.09	103.98	93.34	108.27	115.63	115.75	110.12	109.52	119.18	113.32	231.32	171.06	259.17	64.22	61.57	67.8	82.7	85.8	61.17	126.6	126.85	126.26	89.51	97.27	116.6	125.78	103.91	112.38
MELO3C000121.2	Leguminosin group486 secreted peptide	423	0	0	0	0	0	0	0	0	0	0	0	0	0	0	0	0	0	0	0	0	0	0	0	0	0	0	0	0	0	0	0	0	0	0	0	0
MELO3C000123.2	Zf-CCHC domain-containing protein	1183	0	0	0	0.1	3.26	0	0	0.08	0	0.28	0.11	0	0	0	0	0.14	0	0	0.1	0.17	0.19	0	0.65	0	0.34	0.2	0.79	0	0.24	0.17	0.46	0.07	0	0.17	0	0
MELO3C000126.2	Protein disulfide-isomerase	737	62.35	79.91	82.28	30.26	38.85	20.01	39.08	38.28	35.29	28.96	28.6	29.18	43.73	33.16	49.48	68.63	56.33	36.25	79.38	79.43	115.52	36.35	37.82	31.75	28.13	31.1	48.39	34.02	40.08	35.35	33.57	32.06	47.28	43.42	51.38	53.44
MELO3C000129.2	Unknown protein	213	0	0	0	0	0	0	0	0	0	0	0	0	0	0	0	0	0	0	0	0	0	0	0	0	0	0	0	0	0	0	0	0	0	0	0	0
MELO3C000130.2	Ribulose bisphosphate carboxylase large chain	629	0	0	0	0	0.23	0	1.34	0.82	0	0.89	0	0	0	0.89	0.87	0.66	0.9	0.71	0.37	1.23	0.15	0	0.4	0.49	0	0.44	0.36	0.18	0.56	0	0.37	0.39	0.19	0	0	0.33
MELO3C000131.2	Photosystem II CP43 reaction center protein	1039	0	0	0	0.11	0.22	0.21	0.11	0	0	0.43	0	0.39	0.26	0.1	0.09	0	0	0.35	0.06	0	0.07	0	0.09	0.12	0	0	0	0	0.28	0	0.27	0.48	0.09	0	0	0
MELO3C000134.2	exopolygalacturonase-like	1320	0	0	0	0	0	0	0	0	0	0	0	0	0	0	0	0	0	0	0	0	0	0	0	0	0	0	0	0	0	0	0	0	0	0	0	0
MELO3C000137.2	transformation/transcription domain-associated protein-like	645	0	0	0	0	0	0	0	0	0	0	0	0	0	0	0	0	0	0	0	0	0	0	0.35	0	0	0	0.17	0	0	0	0	0	0	0	0	0
MELO3C000138.2	Unknown protein	136	14.26	90.1	11.54	9.19	151.27	98.27	43.49	14.81	15.34	42.84	10.6	82.59	16.69	60.01	14.42	7.22	51.74	95.37	64.21	78.68	64.33	87.16	34.61	11.49	10.13	9.35	41.36	11.81	11	10.61	38.56	33.31	8.58	20.91	13.02	21.77
MELO3C000140.2	High-affinity nitrate transporter 2.2	1303	0	0	0	0	0	0	0	0	0	0	0	0	0	0	0	0	0	0	0	0	0	0	0	0	0	0	0	0	0	0	0	0	0	0	0	0
MELO3C000141.2	Ulp1 protease family, carboxy-terminal domain protein	537	9.32	6.41	5.35	15.47	9.16	14.39	13.52	21.03	15.83	11.6	12.94	9.03	9.5	9.05	9.18	13.93	16.72	13.76	5.88	10.92	4.37	9.19	14.28	14.99	15.78	12.86	13.87	9.12	9.24	9	9.79	9.57	8.37	11.76	14.25	10.81
MELO3C000144.2	major extracellular endoglucanase-like	255	0	0	0	0	0	0	0	0	0	0	0	0	0	0	0	0	0	0	0	0	0	0	0	0	0	0	0	0	0	0	0	0	0	0	0	0
MELO3C000146.2	NBS-LRR type resistance protein	227	0	0	0	0	0	0	0	0	0	0	0	0	0	0	0	0	0	0	0	0	0	0	0	0	0	0	0	0	0	0	0	0	0	0	0	0
MELO3C000147.2	Aaa-atpase	456	0	0	0	0	0.58	0	0	0	0	0	0	0	3.11	2.93	3.43	0.39	0	0	1.13	2.11	0	0	0.33	0	0	0.39	0.99	0	0	0.87	2.07	0.58	0.64	0	1.12	1.03
MELO3C000149.2	Serine/threonine-protein phosphatase 7 long form-like protein	576	0	0	0	0	0	0	0	0	0	0	0	0	0	0	0	0	0	0	0	0	0	0	0	0	0	0	0	0	0	0	0	0	0	0	0	0
MELO3C000150.2	protein NRT1/ PTR FAMILY 4.3-like	342	0	1.52	0	5.77	0.81	0	0	0	1.6	0	0.89	0	0.62	1.68	0.62	0	0	2.53	1.37	1.5	0	0.94	1.33	2.58	0.97	0.77	1.33	1.87	2.96	0	1.28	0.58	4.1	0.7	0	1.19
MELO3C000152.2	At5g67020	1247	1.31	1.03	1.23	0.63	1.05	1.19	1.54	1.03	1.38	0.6	0.92	0.93	1.5	2.13	2.11	1.19	1.12	0.46	2.2	1.26	1.57	0.1	0.57	0.19	0.11	0.17	0.07	0.91	0.27	0.54	0.72	0.5	1.12	1.27	1.25	1.49
MELO3C000153.2	Unknown protein	270	0	0	0	0	0	0	0	0	0	0	0	0	0	0	0	0	0	0	0	0	0	0	0	0	0	0	0	0	0	0	0	0	0	0	0	0
MELO3C000154.2	Unknown protein	332	0	0	0	0	0	0	0	0	0	0	0	0	0	0	0	0	0	0	0	0	0	0	0	0	0	0	0	0	0	0	0	0	0	0	0	0
MELO3C000155.2	Transmembrane protein, putative	313	0	0	0	0	0	0	0	0	0	0	0	0	0	0	0	0	0	0	0	0	0	0	0	0	0	0	0	0	0	0	0	0	0	0	0	0
MELO3C000157.2	Universal stress protein A-like protein	178	194.41	120.8	129.21	44.01	123.14	83.44	132.08	141.95	136.38	99.87	23.69	54.97	116.13	119.9	127.76	232.51	157.18	134.91	147.94	111.33	75.75	62.76	134.78	96.4	152.97	98.6	22.98	35.91	29.65	58.6	33.69	11.5	44.38	106.68	185.42	194.95
MELO3C000161.2	Histone-lysine N-methyltransferase SETD1B-like protein	759	0	0.31	0.28	0	0	0.33	0	0	0	0	0	0	0	0	0.13	0	0.17	0.36	0	0.15	0	0.59	0	0	0.21	0	0.14	0	0	0.15	0	0.24	0	0	0	0.13
MELO3C000166.2	DExH-box ATP-dependent RNA helicase DExH12-like	2310	52.72	55.83	45.8	63.98	59.05	62.64	62	63.3	53.07	52.52	56.62	51.6	51.47	52.66	48.31	55.8	57.76	59.95	41.76	50.3	21.11	65.42	61.81	52.4	61.12	59.4	58.01	45.31	45.11	42.64	47.17	39.04	46.21	59.2	57.67	55.04
MELO3C000169.2	MLO-like protein	450	176.09	190.79	183.23	114.85	111.95	108.59	166.49	144.44	133.73	187.03	171.35	191.95	94.13	99.59	124.03	277.63	254.1	199.06	132.72	171.22	48.9	280.76	234.31	285.06	171.04	208.1	86.24	127.34	103.95	128.3	436.58	668.15	231.12	223.87	256.74	248.95
MELO3C000171.2	Unknown protein	154	0	0	0	0	0	0	0	0	0	0	0	0	0	0	0	0	0	0	0	0	0	0	0	0	0	0	0	0	0	0	0	0	0	0	0	0
MELO3C000173.2	Photosystem II CP43 reaction center protein	570	0.25	0.97	0.22	0.27	0	0.52	0	0	0	1.85	0.3	0.32	0.83	0.77	1.03	0	0.53	0.28	0.15	0.48	0.17	0	0	0	0	0.26	0.21	0	0	0.94	0.22	0.57	0	0.24	0	0.6
MELO3C000175.2	Serine/threonine protein phosphatase 7 long form isogeny	651	0	0.2	0	0	0	0	0	0	0	0	0	0	0	0	0	0	0	0	0	0	0	0.25	0	0	0.26	0.21	0	0	0	0	0	0	0	0.19	0	0.16
MELO3C000178.2	Unknown protein	390	0	0	0	0	0	0	0	0	0	0	0	0	0	0	0	0	0	0	0	0	0	0	0	0	0	0	0	0	0	0	0	0	0	0	0	0
MELO3C000179.2	NAD(P)H-quinone oxidoreductase subunit 1, chloroplastic	555	0.78	0	0.46	0.86	0.56	0.27	0.28	0	1.06	1.11	1.59	0	0.65	0.27	0.22	0.27	0.28	0.29	0.46	0	0.73	0.65	0	0	0.34	1.09	0	0.66	0	0.73	0.23	0.2	0.24	0	1.02	0.42
MELO3C000180.2	NAD(P)H-quinone oxidoreductase subunit I, chloroplastic	195	0	6.89	0	0	0	0	7.43	0	0	0	0	15.19	0	0	0	0	0	0	0	0	0	0	0	0	0	0	0	0	0	0	0	0	0	0	0	0
MELO3C000189.2	Cadmium/zinc-transporting ATPase 3-like protein	229	26.85	5.76	3.4	1.03	3.09	2.77	0.34	1.81	0	0.67	3.22	0.4	2.12	11.2	2.33	0.65	1.33	1.75	0.93	6.32	0	0	5.24	0.36	0	0	0	6.74	8.17	7.21	2.44	0.72	0.28	1.2	1.67	2.08
MELO3C000192.2	LOB domain-containing protein 18	378	0	0	0	0	0	0	0	0	0	0	0	0	1.44	0.63	1.44	0	0	0	0.35	0	0.8	0.72	2.04	4	0	0	0	0	0	0	2.47	0	0.53	0	1.15	0.46
MELO3C000193.2	pectinesterase inhibitor-like	280	0	0	0	0	0	0	0	0	0	0	0	0	0	0	0	0	0	0	0	0	0	0	0	0	0	0	0	0	0	0	0	0	0	0	0	0
MELO3C000196.2	ATP synthase subunit alpha, chloroplastic	1328	0.38	0.37	0.14	1.08	1.21	0.64	0.55	0.37	0.83	1.11	0.66	0.86	1.16	0.83	1.32	1.02	0.88	1.1	1.15	0.74	0.75	0	0.26	0.8	0.49	0.4	0.06	0.85	0.46	0.29	0.66	1.34	0.41	0.29	0.58	0.72
MELO3C000198.2	heparanase-like protein 2	375	0	0	0	0	0	0	0	0	0	0	0	0	0	0	0	0	0	0	0	0	0	0	0	0	0	0	0	0	0	0	0	0	0	0	0	0
MELO3C000199.2	Protein disulfide-isomerase	318	73.71	87.47	68.91	20.63	22.16	33.86	42.24	46.25	50.16	32.98	35.24	45.08	38.34	34.04	42.18	82.36	63.99	57.74	68.37	84.13	51.91	28.59	30.56	34.57	44.23	31.59	55.09	32.15	35.04	33.43	47.63	48.28	43.61	52.82	41.6	45.55
MELO3C000200.2	Bidirectional sugar transporter SWEET	663	0	0	0	0	0	0	0	0	0	0	0	0	0	0	0	0	0	0	0	0.19	0	0	0	0	0	0	0	0	0	0	0	0	0	0	0	0
MELO3C000201.2	dof zinc finger protein DOF1.5-like	740	27.03	37.05	39.51	1.26	1.41	1.88	1.39	2.54	1.81	3.99	2.85	3.34	8.22	6.19	8.61	2.05	4.7	2.21	8.91	10.64	7.66	3.88	3.44	1.93	0.64	0.69	1.56	2.81	4.29	1.4	3.73	0.38	2.85	4.45	7.31	8.12
MELO3C000203.2	salicylate carboxymethyltransferase-like	835	0	0	0	0	0	0	0	0	0	0	0	0	0	0	0	0	0	0	0	0	0	0	0	0	0	0.14	0	0.24	0	0	0	0	0	0	0	0
MELO3C000204.2	salicylate carboxymethyltransferase-like	786	0	0	0	0	0	0	0	0	0	0	0	0	0	0	0	0	0	0	0	0	0	0	0	0	0	0	0	0	0	0	0	0	0	0	0	0
MELO3C000210.2	Unknown protein	165	0	0	0	0	0	0	0	0	0	0	0	0	0	0	0	0	0	0	0	0	0	0	0	0	0	0	0	0	0	0	0	0	0	0	0	0
MELO3C000213.2	Rab proteins geranylgeranyltransferase component A	231	52.9	49.45	45.51	34.56	39.3	51.37	40.71	44.71	61.63	32.49	70.7	55.95	34.27	52.74	47.77	60.21	34.59	57.85	36.77	41.81	75.08	69.42	33.31	60.91	54.58	77.52	55.86	38.52	39.88	28.24	30.85	41.09	36.85	58.03	48.85	63.56
MELO3C000215.2	Mitochondrial outer membrane protein porin	225	0	0	0	0	0	0	0	0	0	0	0	0	0	0	0	0	0	0	0	0	0	0	0	0	0	0	0	0	0	0	0	0	0	0	0	0
MELO3C000217.2	RNA-binding protein, putative	1172	117.23	93.78	92.6	118.47	118.16	108.22	126.57	104.42	104.68	109.29	110.14	110.35	116.45	110.79	99.78	121.37	114.99	115.99	68.5	94.7	36.07	101.08	104.37	103.69	114.82	131.99	122.73	100.65	100.58	108.35	107.38	112.87	87.75	114.08	117.29	119.63
MELO3C000220.2	Glycosyltransferase	1256	0.49	0.78	0.22	0	0.26	0	0.17	0.08	0.08	0	0.1	0.2	0.07	0.08	0.27	0.34	0.17	0.18	1	0.39	0.52	0	0.14	0	0	0	0	0.21	0.22	0	0.35	0.06	0.15	0	0	0
MELO3C000225.2	disease resistance protein RGA2-like	622	0.43	0.21	0.57	0.94	1.15	0	0.46	0.62	0.22	0.68	0.53	0	0.18	0.66	0	0.67	0.46	0	0.38	0.42	0.45	0.53	0.38	0.76	0.28	0.67	0.74	0	0.57	0.41	0.37	0	0.39	0	0.42	0.69
MELO3C000228.2	UBN2_3 domain-containing protein	1116	4.52	2	2.42	2.57	1.21	1.66	1.08	1.45	1.4	1.87	0.82	1.78	1.96	1.98	1.72	1.86	1.09	2.32	1.16	2.8	1.53	1.75	3.44	1.77	4.87	4.53	3.71	2.9	2.52	1.78	1.64	1.23	1.29	1.64	2.53	2.32
MELO3C000230.2	GDSL esterase/lipase At5g03980-like	720	0	0	0	0	0	0	0	0	0	0	0	0	0	0	0	0	0	0	0	0	0	1.59	0.18	0.2	0.22	0	0.29	0	0	0	0.15	0	0.16	0	0	0
MELO3C000231.2	beta-galactosidase-like	978	0	0	0	0.24	0	0	0	0	0	0	0	0	0	0	0	0	0	0	0	0.11	0	0.14	0	0	0	0	0	0	0	0	0	0	0	0	0	0
MELO3C000234.2	Unknown protein	150	0	0	0	0	0	0	0	0	0	0	0	0	0	0	0	0	0	0	0	0	0	0	0	0	0	0	0	0	0	0	0	0	0	0	0	0
MELO3C000236.2	Unknown protein	185	0	0	0	0	0	0	0	0	0	0	0	0	0	0	0	0	0	0	0	0	0	0	0	0	0	0	0	0	0	0	0	0	0	0	0	0
MELO3C000237.2	Major facilitator superfamily domain-containing protein 12	369	43.41	43.16	53.03	40.31	35.77	44.04	49.69	34.73	53.17	33.11	30.09	43.3	48.1	40.87	60.3	50.12	48.58	29.67	40.81	30.65	38.65	45.9	56.83	45.95	39.63	31.23	39.74	47.13	42.56	41.31	39.84	48.67	46.59	46.19	61.83	44.8
MELO3C000238.2	transcription initiation factor TFIID subunit 12	889	0	0	0	0	0	0	0	0	0	0	0	0	0	0	0	0	0	0.15	0	0.2	0	0	0	0	0	0	0	0	0	0	0	0	0	0	0	0
MELO3C000240.2	Protein LAZ1	215	0	0	0	0	0	0	0	0	0	0	0	0	0	0	0	0	0	0	0	0	0	0	0	0	0	0	0	0	0	0	0	0	0	0	0	0
MELO3C000241.2	50S ribosomal protein L14, chloroplastic	637	0.65	0	1.47	0.23	0.22	0	0.66	0.8	0.63	1.09	0	0	1.5	0.75	0.42	1.29	0.55	1.16	0.61	1.2	0.29	0.51	0.18	0.97	0.27	0	0.36	0.88	0.65	0.98	0.18	1.27	0	0.85	0.67	0.26
MELO3C000242.2	DEAD-box ATP-dependent RNA helicase-like protein	168	0	0	0	0	0	0	0	0	0	0	0	0	0	0	0	0	0	0	0	0	0	0	0	0	0	0	0	0	0	0	0	0	0	0	0	0
MELO3C000243.2	Unknown protein	157	0	0	0	0	0	0	0	0	0	0	0	0	0	0	0	0	0	0	0	0	0	0	0	0	0	0	0	0	0	0	0	0	0	0	0	0
MELO3C000247.2	NAC domain-containing protein, putative	370	0	0	0	0	0.66	0	0	0	0	0	0	0	0	0	0	0	0	0.68	0	0	0	0	0	0	0	0	0	0	0	0	0	0	0	0	0	0
MELO3C000249.2	Importin subunit beta-1	438	130.69	84.75	68.9	95.78	111.85	77.51	126.68	106.51	104.8	112.52	106.22	100.65	67.81	85.99	71.09	105.61	101.85	101.26	24.81	89.52	4.74	79.47	89.9	99.86	123.08	124.56	105.24	101.03	105.29	96.91	92.68	97.25	44.11	74.81	87.83	101.46
MELO3C000251.2	Protein LAZ1	372	34	25.31	28.1	5.15	15.95	12.62	12.37	23.65	18.6	19.65	25.28	15.86	13.05	17.6	15.18	28.58	17.84	24.83	34.25	25.23	24.56	20.34	21.66	13.39	14.73	13.65	16.94	12.15	17.96	14.63	26.43	42.41	20.08	20.48	24.24	17.52
MELO3C000253.2	Translation machinery-associated protein 22	681	85.41	105.13	80.28	80.56	90.84	98.1	98.24	102.43	109.26	88.33	84.15	83.59	73.74	82.84	81.12	90.03	82.23	79.24	82.23	94.85	58.97	90.76	93.9	85.23	90.34	103.4	85.08	70.81	76.31	80.01	73.83	74.95	85.35	79.56	78.12	82
MELO3C000254.2	Auxin response factor	1067	18.41	14.98	12.69	23.5	19.68	22.19	22.3	24.62	21.02	19.78	15.23	19.22	14.89	17.99	18.18	21.93	22.81	20.82	8.23	16.78	1.14	14.06	15.82	16.18	21.27	23.31	12.67	22.32	19.08	21.05	23.01	19.39	15.61	17.62	19.72	18.92
MELO3C000256.2	Coatomer subunit beta'	331	0	0	0	0	0	0	0	0	0	0	0	0	0	0	0	0	0	0	0	0	0	0	0	0	0	0	0	0	0	0	0	0	0	0	0	0
MELO3C000258.2	malate dehydrogenase, chloroplastic-like	328	82.69	98.48	82.06	25.76	23.29	21.41	24.63	23.75	17.29	36.39	53.41	50.92	33.18	31.9	32.52	55.37	49.96	78.29	113.42	99.84	145.94	43.31	67.42	39	34.14	37.99	59.35	37.17	31.66	31.44	61.21	27.83	65.51	90.65	98.4	87.88
MELO3C000260.2	MADS box transcription factor AGAMOUS	411	179.84	187.96	177.83	305.01	248.73	303.67	232.15	240.73	202.78	201.64	219.3	192.35	175.12	177.83	192.27	155.29	200.7	197.33	180.79	166.07	105.2	287.74	251.11	263.58	240.5	259.8	320.31	208.67	204.79	195.59	196.56	133.48	191.37	190.37	228.74	220.18
MELO3C000262.2	MACPF domain-containing protein	474	18.54	18.9	12.68	16.07	22.91	11.03	15.78	20.88	13.62	14.17	26.26	12.17	18.04	14.34	20.87	15.37	23.9	20.38	17.93	20.18	7.31	12.62	24.11	21.08	16.75	24.7	22.49	16.56	22.54	16.88	23.69	38.41	20.06	19.41	18.88	15.93
MELO3C000268.2	Lipoxygenase	782	0	0	0	0	0	0	0	0	0	0	0	0	0	0	0	0	0	0	0	0	0	0	0	0	0	0	0	0	0	0	0	0	0.14	0	0	0
MELO3C000273.2	Prefoldin subunit 5	210	0	16.86	3.82	0	0	15.89	0	0	0	0	0	6.9	6.75	0	0	4.81	5.24	17.43	5.97	4.93	9.81	0	0	0	6.46	4.57	9.18	3.52	3.69	4.09	0	4.11	0	0	0	20.99
MELO3C000277.2	Cytochrome b6	949	8.83	3.22	3.51	122.83	64.5	110.87	41.95	50.49	46.14	75.3	53.91	63.11	16.03	17.39	16.6	18.56	16.23	18.16	6.55	12.93	2.77	92.69	88.26	125.37	152.86	169.21	84.28	50.47	46.09	33.04	23.54	14.2	14.19	24.01	26.19	25.33
MELO3C000279.2	Late cornified envelope protein 1E	798	231.95	276.17	309.13	18.56	29.97	15.22	116.35	98.25	90.67	77.85	105.3	83.62	83.27	113.44	83.08	131.57	128.17	108.38	196.4	208.29	169.85	97.57	92.1	105.59	129.37	119.71	96.77	109.26	122.01	137.53	114.36	57.4	99.94	98.89	126.18	114.25
MELO3C000282.2	Anthranilate synthase component I-2	223	0	0	0	0	0	0	0	0	0	0	0	0	0	0	0	0	0	0	0	0	0	0	0	0	0	0	0	0	0	0	0	0	0	0	0	0
MELO3C000284.2	Alanine aminotransferase 2	1089	37.37	35.62	33.74	19.66	26.48	25.14	24.1	17.6	23.77	29.55	26.63	34.98	28.73	34.61	30.28	34.89	31.87	30.89	35.85	49.81	20.15	13.45	14.1	19.24	19.3	24.39	13.98	32.71	34.84	36.01	22.52	30.47	25.93	26.45	27.51	28.69
MELO3C000289.2	Unknown protein	198	0	0	0	0	0	12.94	0	0	0	0	0	0	0	0	0	0	0	0	0	0	0	0	0	0	0	0	0	0	0	0	0	0	0	0	0	0
MELO3C000290.2	Unknown protein	238	0	0	0	0	0	0	0	0	0	0	0	0	0	0	0	0	0	0	0	0	0	3.09	0	0	0	0	0	0	0	0	0	0	0	0	0	0
MELO3C000294.2	Unknown protein	162	0	0	0	0	0	0	0	0	0	0	0	0	0	0	0	0	0	0	0	0	0	0	0	0	0	0	0	0	0	0	0	0	0	0	0	0
MELO3C000295.2	girdin-like	1114	0	0	0	0	0	0	0	0	0	0	0	0.12	0	0	0	0	0	0	0.06	0	0	0	0	0	0	0.1	0	0	0	0	0	0	0	0	0	0.07
MELO3C000296.2	DnaJ like protein	175	13.24	13.88	7.75	22.73	16.39	16.45	11.17	17.46	8.11	13.28	13.3	12.87	9.81	11.85	12.64	15.16	13.61	10.39	8.44	14.17	4.69	6.1	8.85	2.02	7.75	9.11	10.59	8.82	6.85	8.57	13.55	8.97	4.62	7.23	7.3	8.94
MELO3C000298.2	Protein trichome birefringence	646	4.42	3.84	3.41	4.84	18.02	11.88	6.68	4.3	4.62	6.54	4.62	8.32	17.86	13.36	21.83	5.05	6.24	6.21	7.36	5.55	6.72	2.01	0.71	0.91	0.26	1.69	0.95	3.01	1.35	2.71	5.03	6.72	4.66	2.96	4.82	5.84
MELO3C000302.2	Unknown protein	471	0	0	0	0	0	0	0	0	0	0	0	0	0	0	0	0	0	0	0	0	0	0	0	0	0	0	0	0	0	0	0	0	0	0	0	0
MELO3C000306.2	Peripheral-type benzodiazepine receptor-associated protein 1	416	0	0	0	0	0	0	0	0	0	0	0	0	0	0	0	0	0	0	0	0	0	0	0	0	0	0	0	0	0	0	0	0	0	0	0	0
MELO3C000307.2	AT-hook motif nuclear-localized protein 22	792	0	0	0.13	0.82	0	0.31	0.16	0.58	0.45	0	0	0.19	0.12	0.76	0.74	0.15	0.47	0.17	0	0.14	0	1.11	0.39	0.7	0.39	0.31	0.64	0	0	0.42	0	0	0	0	0	0
MELO3C000309.2	Unknown protein	471	0	0	0	0	0	0	0	0	0	0	0	0	0	0	0	0	0	0	0	0	0	0	0	0	0	0	0	0	0	0	0	0	0	0	0	0
MELO3C000311.2	two-component response regulator ARR16-like	822	0	0	0	0	0	0	0	0	0	0.15	0	0	0	0	0	0	0	0	0	0	0	0	0	0	0	0	0	0	0	0	0	0	0	0	0	0
MELO3C000313.2	Amaranthin-like lectin	816	0	0	0	0	0	0	0	0	0	0	0	0	0	0	0	0	0	0	0	0	0	0	0	0	0	0	0	0	0	0	0	0	0	0	0	0
MELO3C000317.2	Methyltransferase	730	1.32	0.44	0.43	0.19	0.08	1.88	0.89	0	0	0	0	0.78	1.19	1.13	0.53	0	0.31	0.19	1.01	0.71	0.86	0	0	0.39	0	0	0.29	0.54	0.49	0	0.74	1.02	0.27	0.05	1.08	0.4
MELO3C000319.2	Unknown protein	190	0	0	0	0	0	0	0	0	0	0	0	0	0	0	0	0	0	0	0	0	0	0	0	0	0	0	0	0	0	0	0	0	0	0	0	0
MELO3C000321.2	LOW QUALITY PROTEIN: disease resistance protein RGA2-like	669	0	0	0	0	0	0	0	0.18	0	0	0	0	0	0.61	0	0.4	0	0	0	0	0	0	0.33	0.22	0	0	0.48	0.16	0.17	0	0	0.15	0	0	0	0
MELO3C000323.2	protein MNN4-like	344	0	0	0	0	0	0	0	0	0	0	0	0	0	0	0	0	0	0	0	0	0	0	0	0	0	0	0	0	0	0	0	0	0	0	0	0
MELO3C000324.2	major extracellular endoglucanase-like	255	0	0	0	0	0	0	0	0	0	0	0	0	0	0	0	0	0	0	0	0	0	0	0	0	0	0	0	0	0	0	0	0	0	0	0	0
MELO3C000325.2	DnaJ-like protein	234	0	0	0	0	0	0	0	0	0	0	0	0	0	0	0	0	0	0	0	0	0	0	0	0	0	0	0	0	0	0	0	0	0	0	0	0
MELO3C000329.2	Egg cell-secreted protein 1.1	598	0	0	0.41	0.25	0	0	0	0	0	0	0	0.59	0	0	0.57	0	0	0	0.14	0	0	0	0.8	0	0	0.24	0	0	0.15	0	0	0.18	0.21	0.22	0.45	0
MELO3C000330.2	DNA-directed RNA polymerase subunit beta''	534	0.28	0.27	0	0	0.9	0	0.6	0	0.85	0	0.68	0	0	0	0	0	0	0.31	0	0	1.37	1.04	0.49	0	0	0	0	0.47	0	0	0	0	0.25	0	0.27	0
MELO3C000332.2	DNA-directed RNA polymerase subunit beta	816	0	0	0	0	0	0	0	0	0	0	0	0.36	0	0.29	0.12	0.3	0.15	0	0.08	0	0.1	0	0.12	0	0	0.45	0.12	0	0.19	0	0.25	0	0.13	0.28	0	0.23
MELO3C000333.2	Phosphatidylinositol-4-phosphate 5-kinase, putative	442	2.87	7.62	2.76	5.42	6.14	7.55	3.45	3.49	3.16	2.48	3.54	3.99	8.12	4.84	3.98	4.32	2.49	4.66	2.8	5.3	3.46	1.94	1.21	1.87	1.01	0.27	2.39	4.11	3.12	3.17	4.8	4.79	4.5	2.5	2.34	4.56
MELO3C000334.2	Acetyl-coenzyme A carboxylase carboxyl transferase subunit beta, chloroplastic	583	0	0	0	0.26	0	1	0	0	0	0	0	0	0.2	0.99	0.6	0	0	0	0.44	1.16	0.89	0	0	0	0.31	0	0	0	0	0.23	1.04	0.74	0	1.61	0	0
MELO3C000335.2	MRGH13	732	0	0	0.15	0.37	0	0.35	0.71	0	0	0	0.21	0.21	0	0.17	0	0	0	0	0	0	0	0.21	0	0.39	0.22	0.17	1.01	0	0	0	0.15	0.13	0	0.16	0	0
MELO3C000336.2	Transcription factor	825	47.63	45.43	46.71	65.75	63.58	76.28	78.81	93.21	82.7	61.06	58.06	67.65	65.39	62.28	64.04	76.61	71.75	66.35	52.19	57.06	44.38	69.27	68.39	71.18	78.47	74.94	62.65	55.33	48.16	49.47	52.1	54.87	56.29	72.28	69.11	75.9
MELO3C000339.2	serine/threonine-protein phosphatase 7 long form homolog	508	0	0	0	0	0	0	0	0	0	0	0	0	0	0	0	0	0	0	0	0	0	0	0	0	0	0	0	0	0	0	0	0.23	0	0	0	0
MELO3C000340.2	endoglucanase-like	248	0	0	0	0	0	0	0	0	0	0	0	0	0	0	0	0	0	0	0	0	0	0	0	0	0	0	0	0	0	0	0	0	0	0	0	0
MELO3C000341.2	Protein DETOXIFICATION	790	1.65	3.05	2.52	6.14	2.56	3.27	1.44	2.31	1.95	6.57	12.04	6.58	2.12	1.23	4.68	8.48	8.07	7.51	5.98	7.05	7.61	12.81	14.08	16.4	13.42	14.36	9.79	3.33	1.4	1.7	11.53	4.82	13.21	13.35	16.29	13.33
MELO3C000342.2	carboxypeptidase Y-like	221	0	0	0	0	0	0	0	0	0	0	0	0	0	0	0	0	0	0	0	0	0	0	0	0	0	0	0	0	0	0	0	0	0	0	0	0
MELO3C000347.2	protein transport protein Sec61 subunit alpha-like	1245	233.22	233.55	222.4	91.8	112.75	78.34	122.7	104.57	114.82	146.56	154.94	145.82	152	153.4	145.95	154.45	147	150.02	141.6	166.72	125.36	148.05	138.61	107.85	152.98	132.22	217.82	123.23	135.14	143.99	155.36	146.45	127.83	146.69	150.35	152.48
MELO3C000349.2	Unknown protein	232	0	0	0	0	0	0	0	0	0	0	0	0	0	0	0	0	0	0	0	0	0	0	0	0	0	0	0	0	0	0	0	0	0	0	0	0
MELO3C000350.2	Unknown protein	404	0	0	0	0	0	0	0	0	0	0	0	0	0	0	0	0	0	0	0	0	0	0	0	0	0	0	0	0	0	0	0	0	0	0	0	0
MELO3C000351.2	40S ribosomal protein S13-like	332	0	0	0	0	0	0	0	0	0	0	0	0	0	0	0	0	0	0	0	0	0	0	0	0	0	0	0	0	0	0	0	0	0	0	0	0
MELO3C000356.2	Fatty acyl-CoA reductase	333	0	0	0	0	0	0	0	0	0	0	0	0	0	0	0	0	0	0	0	0	0	0	0	0	0	0	0	0	0	0	0	0	0	0	0	0
MELO3C000358.2	acyl-CoA-binding domain-containing protein 4	228	0	0	0	0	0	0	0	0	0	0	0	0	0	0	0	0	3.4	0	0	0	0	0	0	0	0	0	0	0	0	0	0	0	0	0	0	0
MELO3C000359.2	RNA ligase, putative	297	0	0	0	0	0	0	0	0	0	0	0	0	0	0	0	0	0	0	0	0	0	0	0	0	0	0	0	0	0	0	0	0	0	0	0	0
MELO3C000362.2	serine carboxypeptidase-like 25 isoform X3	261	0	0	0	3.91	3.8	7.86	0	0	0	0	2.03	2.34	0	8.76	0	0	0	0	0	1.83	1.2	15.31	22.15	16.05	38.68	24.68	137.38	2.87	0	0	1.49	0	4.88	1.61	0	10.71
MELO3C000364.2	Unknown protein	324	0	0	0	0	0	0	0	0	0	0	0	0	0	0	0	0	0	0	0	0	0	0	0	0	0	0	0	0	0	0	0	0	0	0	0	0
MELO3C000366.2	extensin-3-like	381	0	0	0	0	0	0	0	0	0	0	0	0	0	0	0	0	0	0	0	0	0	0	0	0	0	0	0	0	0	0	0	0	0	0	0	0
MELO3C000367.2	Unknown protein	693	0	0	0	0	0	0	0	0	0	0	0	0	0	0	0	0	0	0	0	0	0	0	0	0	0	0	0	0	0	0	0	0	0	0	0	0
MELO3C000370.2	Unknown protein	250	0	0	0	0	0	0	0	0	0	0	0	0	0	0	0	0	0	0	0	0	0	0	0	0	0	0	0	0	0	0	0	0	0	0	0	0
MELO3C000371.2	Unknown protein	157	0	0	0	0	0	0	0	0	0	0	0	0	0	0	0	0	0	0	0	0	0	0	0	0	0	0	0	0	0	0	0	0	0	0	0	0
MELO3C000372.2	Phospholipid-transporting ATPase	659	1.97	3.63	3.65	0	0.21	0.41	0	1.14	0.99	0.41	1.93	1	2.29	6.42	1.79	0.81	0.62	1.54	0.58	2.28	0	0.73	1.88	0	1.27	0.82	6.42	2.18	0.79	1.29	2.56	1.51	1.79	0.95	0.19	0.94
MELO3C000374.2	Coatomer subunit beta'	563	0	0	0	0	0	0	0	0	0	0.48	0	0	0	0	0	0	0	0	0	0	0	0.32	0.22	0	0	0	1.43	0	0.17	0	0	0	0	0	0	0
MELO3C000376.2	Small ubiquitin-related modifier	355	0.97	0.35	1.79	9.59	2.63	5.72	1.58	1.92	0.75	1.87	2.32	1.99	1.24	0.8	2.02	3.67	2.22	1.6	0.92	0.26	0.87	16.31	11.94	17.97	22.78	23.24	38.92	3.43	1.29	0.9	2	1.38	2.26	2.45	2.85	2.91
MELO3C000377.2	Unknown protein	192	0	0	0	0	0	0	0	0	0	0	0	0	0	0	0	0	0	0	0	0	0	0	0	0	0	0	0	0	0	0	0	0	0	0	0	0
MELO3C000378.2	Respiratory burst oxidase, putative	750	0.16	0	0.14	0.18	0.35	0	0.17	0	0.32	0.17	0	1.02	0	0.16	0.13	0	0	0	0	0.31	0	0.2	0	0	0	0	0.55	0	0	0	0	0.12	0	0	0	0.13
MELO3C000379.2	Unknown protein	501	0	0	0	0	0	0	0	0	0	0	0	0	0	0	0	0	0	0	0	0	0	0	0	0	0	0	0	0	0	0	0	0	0	0	0	0
MELO3C000382.2	Kinesin-like protein	238	0	0	0	0	0	0	0	0	0	0	0	0	0	0	0	0	0	0	0	0	0	0	0	0	0	0	0	0	0	0	0	0	0	0	0	0
MELO3C000387.2	pectinesterase inhibitor-like	519	0	0	0	0	0	0	0	0	0	0	0	0	0	0	0	0	0	0	0	0	0	0.73	0	0	0.76	0.31	5.87	0	0	0	0	0	0	0	0	0
MELO3C000388.2	Regulatory-associated of TOR 1-like protein	484	42.51	50.41	39.48	37.08	30.63	34.21	43.58	33.3	34.69	41.84	38.29	37.59	32.4	42.24	36.44	36.92	36.53	31.96	27.79	44.28	15.21	45.1	48.23	43.71	36.92	37.32	32.9	36.64	35.25	33.96	31.02	28.36	23.84	33.1	31.26	34.06
MELO3C000389.2	Unknown protein	380	0	0	0	0	0	0	0	0	0	0	0	0	0.47	0	0	0	0	0	0	0	0	0	0	0	0	0	0	0	0	0	0	0	0	0	0	0
MELO3C000391.2	zinc finger protein ZAT5-like	945	3.74	4.07	2.59	2.81	1.12	2.54	2.21	2.71	3.72	1.47	4.64	3.24	2.14	2.94	2.52	2.55	3.58	2.88	2.19	3.71	2.89	7.39	6.82	6.32	4.54	3.67	4.71	4.8	2.11	4.09	2.86	3.05	6.71	3.96	2.47	4.27
MELO3C000392.2	cellulose synthase-like protein D5	362	0.18	0.52	1.14	1.41	0.58	2.02	0	1.39	2.74	0.76	0.44	1.6	1.05	2.82	2.09	0	0.19	0	0	0.35	0	0	0.16	0	0	0.19	0.48	2.45	0.6	1.09	0	0.83	0.65	0.17	1.04	0.83
MELO3C000393.2	ferric reduction oxidase 7, chloroplastic	326	0	0	0	0	0	0	0	0	0	0	0	0	0	0	0	0	0	0	0	0	0	0	0	0	0	0	0	0	0	0	0	0	0	0	0	0
MELO3C000395.2	Unknown protein	174	0	0	0	0	0	0	0	0	0	0	0	0	0	0	0	0	0	0	0	0	0	0	0	0	0	0	0	0	0	0	0	0	0	0	0	0
MELO3C000397.2	Protein KRI1	1797	27.2	22.03	22.06	21.1	17.79	19.78	19.7	23.04	25.9	17.87	20.37	16.88	20.34	21.4	20.15	20.47	20.3	21.51	18.07	21.98	8.45	25.23	27.98	23.92	19.14	18.38	21.46	20.23	18.94	18.26	19.41	13.19	17.2	19.63	23.35	22.62
MELO3C000398.2	Dof zinc finger protein DOF2.1	281	7	8.53	0	7.53	1.47	6	3.14	0	3	0	6.32	3.62	1.12	1.63	7.97	4.29	4.48	7.69	16.21	8.39	9.27	10.17	15.81	4.66	14.07	2.75	3.7	1.12	1.78	5.01	4.61	4.28	3.75	16.31	13.8	11.59
MELO3C000399.2	Cytochrome b6-f complex subunit 4	442	0	0.8	1.78	0	0.87	0.43	0.44	1.17	0.83	1.3	0.97	0	1.01	0.43	0.67	0	0.43	0.45	0.48	0.79	0.56	0	0	0	0	0.84	2.81	0.68	0	0	1.39	1.86	0.74	0	0.4	0
MELO3C000402.2	Unknown protein	191	0	0	0	0	0	0	0	0	0	0	0	0	0	0	0	0	0	0	0	0	0	0	0	0	0	0	0	0	0	0	0	0	0	0	0	0
MELO3C000403.2	DUF4283 domain protein	1008	0	0	0	0	0	0	0	0	0	0	0	0	0	0	0	0	0.11	0.12	0	0	0	0	0.09	0	0	0	0	0	0	0	0	0	0	0	0	0
MELO3C000406.2	DUF4283 domain protein	972	0	0	0	0	0	0	0	0	0	0	0	0.14	0	0	0	0	0	0	0.07	0	0	0	0	0	0	0.24	0	0	0.15	0	0	0	0	0	0	0.09
MELO3C000407.2	Unknown protein	156	0	0	0	0	0	0	0	0	0	0	0	0	0	0	0	0	0	0	0	0	0	0	0	0	0	0	0	0	0	0	0	0	0	0	0	0
MELO3C000409.2	Carbohydrate esterase plant-like protein	883	0	0	0	0	0	0	0	0	0	0	0	0	0	0	0	0	0	0	0	0	0	0	0	0	0	0	0	0	0	0	0	0	0	0	0	0
MELO3C000410.2	2-oxoglutarate-dependent dioxygenase	856	0	0	0	0	0	0	0	0	0	0	0	0	0	0	0	0	0	0	0	0	0	0	0	0	0	0	0	0	0	0	0	0	0	0	0	0
MELO3C000411.2	Unknown protein	169	0	0	0	0	0	0	0	0	0	0	0	0	0	0	0	0	0	0	0	0	0	0	0	0	0	0	0	0	0	0	0	0	0	0	0	0
MELO3C000413.2	Cytosolic Fe-S cluster assembly factor NARFL	571	56.77	52.3	44.37	71.37	70.21	63.03	76.04	72.04	84.68	63.88	73.24	73.21	57.41	51.5	61.96	70.83	70.16	65.08	36.29	57.36	16.36	91.58	83.94	88.11	78.4	76.28	73.93	60.13	64.7	62.77	67.16	61.95	42.95	66.36	58.91	69.69
MELO3C000414.2	Unknown protein	152	0	0	0	0	0	0	0	0	0	0	0	0	0	0	0	0	0	0	0	0	0	0	0	0	0	0	0	0	0	0	0	0	0	0	0	0
MELO3C000415.2	Unknown protein	267	0	0	0	0	0	0	0	0	0	0	0	0	0	0	0	0	0	0	0	0	0	0	0	0	0	0	0	0	0	0	0	0	0	0	0	0
MELO3C000416.2	U4/U6 small nuclear ribonucleoprotein Prp3, putative	257	0	0	0	0	0	0	0	0	0	0	0	0	0	0	0	0	0	0	0	0	0	0	0	0	0	0	0	0	0	0	0	0	0	0	0	0
MELO3C000421.2	Unknown protein	186	0	0	0	0	0	0	0	0	0	0	0	0	0	0	0	0	0	0	0	0	0	0	0	0	0	0	0	0	0	0	0	0	0	0	0	0
MELO3C000423.2	ATP synthase subunit alpha	533	0	0	0	0	0	0	0	0	0	0	0	0	0	0	0	0	0	0	0	0	0	0	0	0	0	0	0	0	0	0	0	0	0	0	0	0
MELO3C000424.2	Nuclear-pore anchor	881	17.36	8.83	6.95	18.12	20.74	12	25	13.65	15.89	21.05	16.26	19.95	8.45	16.09	10.99	21.22	19.01	18.73	3.47	12	2.36	12.43	22.72	20.53	26.79	22.98	18.96	18.47	18.68	13.84	20.06	16.09	3.63	7.09	17.43	20.12
MELO3C000425.2	alanine--tRNA ligase-like	230	6.4	5.51	5.66	12.22	16	13.5	21.75	16.04	9.87	29.47	17.96	27.82	8.35	9.62	9.86	14.53	18.72	16.59	11.21	15.07	5.05	8.03	6.51	15.34	8.44	20.11	10.08	7.73	7.06	11.5	10.87	18.85	7.13	11.48	13.32	13.08
MELO3C000428.2	Photosystem II protein D1	654	1.19	2.51	2.99	3.26	4.47	3.73	4	4.03	3	4.61	3.18	4.42	3.31	3.05	5.6	4.54	2.74	3.34	4.8	3.27	5.94	1.73	3.12	2.56	3.34	1.66	2.05	1.35	1.86	2.62	2.94	4.27	2.17	4.98	1.92	4.59
MELO3C000439.2	MACPF domain-containing protein NSL1	381	4.19	9.39	1.7	6.33	8.41	0	3.24	0.54	3.1	4.21	1.85	3.8	4.76	0	2.86	4.65	3.13	6.47	2.95	4.85	1.04	4.78	7.1	6.23	3.71	0.98	5.07	3.17	3.14	6.21	4.99	3.12	1.75	9.42	9.64	3.77
MELO3C000443.2	Unknown protein	168	0	0	0	0	0	0	0	0	0	0	0	0	0	0	0	0	0	0	0	0	0	0	0	0	0	0	0	0	0	0	0	0	0	0	0	0
MELO3C000447.2	Serine/threonine-protein phosphatase 7 long form-like protein	501	0	0	0	0.38	0.34	0.45	0.34	0	0	0	0	0	0	0	0	0	0	0	0	0	0	0.78	0	0.71	1.93	2.18	0.31	0.27	0	0	0.27	0	0.29	0	0	0
MELO3C000449.2	Wall-associated receptor kinase-like 20	469	0	0	0	0.89	0.58	2.42	0.41	5.13	0.82	0	0	0	0	0	0	0	0	0.74	0.08	0.12	0.34	0	0.7	0.05	0	0	0	0	0	0	0	0.07	0	0	0	0.63
MELO3C000450.2	IAA-amino acid hydrolase ILR1, putative	315	54.72	51.52	59.14	36.29	42.16	31.85	40.43	47.59	61.14	56.47	44.64	56.84	52.9	36.79	58.06	41.11	53.06	69.63	40.89	57.51	13.03	28.72	35.11	31	26.35	40.53	29.77	59.63	44.58	52.52	57.41	45.91	62.66	77.52	51.07	43.58
MELO3C000452.2	Coiled-coil protein (DUF572)	270	2.34	9.75	0	2.79	0	0	0	0	0	0	0	0	1.29	0	1.34	0	0	0	0	0	0	0	1.9	0	0	2.58	8.64	0	0.95	0	0	0	1.27	0	0	1.8
MELO3C000453.2	importin subunit beta-1-like	877	47.74	38.8	36.22	31.52	40.55	31.47	40.38	36.09	38.88	34.61	42.02	42.93	31.88	38.99	24.59	45.76	34.7	33.59	18.81	43.78	3.93	26.53	36.15	30.69	39.69	41.68	38.05	39.01	39.16	35.56	35.54	36.07	29.87	30.35	33.21	39.48
MELO3C000454.2	Zinc finger protein WIP2	615	0	0	0	0	0	0	0	0	0	0	0	0	0	0	0	0	0	0	0	0.64	0	0	0	0.26	0	0	0	0	0	0	0.19	0	0	0.42	0	0
MELO3C000456.2	Unknown protein	160	0	0	0	0	0	0	0	0	0	0	0	0	0	0	0	0	0	0	0	0	0	0	0	0	0	0	0	0	0	0	0	0	0	0	0	0
MELO3C000457.2	Serine/threonine-protein phosphatase 7 long form-like protein	702	0	0	0	0	0	0	0	0	0	0	0	0	0	0	0	0	0	0	0	0	0	0	0.16	0	0	0	0	0	0	0	0	0	0	0	0	0
MELO3C000458.2	Unknown protein	248	0	0	0	2.41	6.88	4.79	2.52	6.35	0	4.9	2.47	2.9	2.02	0	0	2.26	2.36	0	4.15	4.5	5.81	18.7	3.93	2.51	0	6.33	0	0	2.79	0	3.63	12.29	8.78	1.94	0	6.46
MELO3C000460.2	Regulatory-associated protein of tor 1	354	27.72	24.08	24.18	27.76	30.94	18.3	34.06	23.57	19.55	32.66	21.04	26.89	21.58	18.94	20.97	31.29	33.25	27.61	14.56	30.03	18.3	26.43	31.37	33	25.62	38.62	19.9	25.65	27.46	35.49	27.42	17.41	14.95	28.97	20.47	30.98
MELO3C000464.2	Unknown protein	314	0	0	0	0	0	0	0	0	0	0	0	0	0	0	0	0	0	0	0	0	0	0	0	0	0	0	0	0	0	0	0	0	0	0	0	0
MELO3C000465.2	Adenylyl-sulfate kinase	225	0	0	0	0	0	0	0	0	0	0	0	0	0	0	0	0	0	0	0	0	0	0	0	0	0	0	0	0	0	0	0	0	0	0	0	0
MELO3C000474.2	Unknown protein	316	0	0	0	0	0	0	0	0	0	0	0	0	0	0	0	0	0	0	0	0	0	0	0	0	0	0	0	0	0	0	0	0	0	0	0	0
MELO3C000478.2	Unknown protein	353	8.06	5.41	5.06	7.17	8.27	5.57	8.99	6.9	6.38	6.11	4.88	8.85	5.24	6.99	9.05	6.56	7.19	6.33	5.6	6.72	8.53	6.97	8.34	6.66	11.19	11.15	5.59	6.53	5.64	6.7	6.47	4.9	5.78	11.24	6.14	9.69
MELO3C000479.2	Lysine histidine transporter	306	0	0	0	0	0	0	0	0	0	0	0	0	0	0	0	0	0	0	0	0	0	0	0	0	0	0	0	0	0	0	0	0	0	0	0	0
MELO3C000482.2	ATP-dependent clp protease	189	0	0	0	0	0	0	0	0	0	0	0	0	0	0	0	0	0	0	0	0	0	0	0	0	0	0	0	0	0	0	0	0	0	0	0	0
MELO3C000483.2	Ribulose bisphosphate carboxylase large chain	675	0.19	0.74	0.5	0	0.2	0	0.6	0.18	0.41	0.4	0.23	1.92	0.16	1.35	1.41	0	1.2	1.06	0.22	0	0.13	0.7	0	0.66	0.24	0.2	0	0.48	0.13	0	0.49	0.35	0.17	0.36	0.18	0
MELO3C000487.2	O-methyltransferase, putative	920	0	0	0	0	0	0	0	0	0	0	0	0	0	0	0	0	0	0	0	0	0	0	0	0	0	0	0	0	0	0	0	0	0	0	0	0.1
MELO3C000488.2	Coiled-coil domain-containing 73	180	0	0	2.49	0	0	0	0	0	0	0	9.44	0	5.53	0	0	0	0	0	4.57	0	0	3.62	2.7	0	0	0	0	0	0	0	0	0	6.29	0	0	0
MELO3C000489.2	Unknown protein	191	0	0	0	6.44	0	0	0	0	0	0	0	0	0	0	0	0	0	0	0	0	0	0	0	0	0	0	0	0	0	0	0	5.42	0	0	0	0
MELO3C000490.2	Unknown protein	201	0	0	0	0	0	0	0	0	0	0	0	0	0	0	0	0	0	0	0	0	0	0	0	0	0	0	0	0	0	0	0	0	0	0	0	0
MELO3C000497.2	glial fibrillary acidic protein-like	330	0	0	0	0	0	0	0	0	0	0	0	0	0	0	0	0	0	0	0	0	0	0	0	0	0	0	0	0	0	0	0	0	0	0	0	0
MELO3C000499.2	Unknown protein	216	0	0	0	0	0	0	0	0	0	0	0	0	0	0	0	0	0	0	0	0	0	0	0	0	0	0	0	0	0	0	0	0	0	0	0	0
MELO3C000500.2	Photosystem II CP47 reaction center protein	338	0	0	0	0	0	0	0	0	0	0	0	0	0	0	0	0.4	0	0	0	0	0	0	0	0	0	0	0	0	0	0	0	0	0	0	0	0
MELO3C000503.2	polyol transporter 5-like	711	0	0	0	0	0.93	0.36	0	0	0	0	0.22	0	0	0.18	0	0	0	0	0	0	0	0	0.46	0.61	0.68	0	1.65	0	0	0	0	0	0.16	0	0	0
MELO3C000505.2	Anthranilate synthase component I-2	261	0	0	0	0	0	0	0	0	0	0	0	0	0	0	0	0	0	0	0	0	0	0	0	0	0	0	0	0	0	0	0	0	0	0	0	0
MELO3C000507.2	Myb transcription factor	503	0.63	0.31	0.83	1.7	0	0.33	0.33	0.9	1.27	0.33	0	3.2	0.52	0.98	1.55	2.26	1	1.4	0.74	0.61	0	0	0	0	0	0	0.27	1.85	0.41	0	2.43	1.2	2.84	0	0	0
MELO3C000512.2	Metal transporter	218	28.69	9.6	19.6	0	18.1	8.5	4.08	19.58	4.6	0	13.53	28.79	36.75	28.37	29.56	21.06	16.01	23.94	32.92	27.65	24.64	7.06	76.01	28.67	0	25.07	12.64	4.22	7.19	19.48	0.47	3.68	0.11	24.47	13.43	12.02
MELO3C000513.2	Alpha/beta hydrolase domain-containing protein 11	615	21.17	23.54	23.11	16.06	22.84	16.22	18.03	16.6	16.53	20	19.97	20.98	17.81	18.31	13.89	20.31	20.42	24.59	26.04	25.72	18.11	20.67	15.49	14.84	13.85	13.39	12.63	17.59	18.01	20.91	19.94	26.82	23.26	19.48	21.19	23.26
MELO3C000514.2	Unknown protein	381	0	0	0	0	0	0	0	0	0	0	0	0	0.47	0	0	0	0	0.32	0	0	0.2	0.35	0.25	0.33	0	0.29	0	0.47	0	0	0.24	0	0	0	0	0
MELO3C000515.2	TMV resistance protein N-like isoform X1	1140	1.5	1.44	0.74	1.62	1.14	2.06	1.06	1.18	0.75	0.48	0	0.92	1	1.04	0.23	1.71	2.29	1.78	1.08	0.89	1.39	0.89	0.42	1.36	1.64	0.88	0.96	2.54	0.51	2.7	1.45	1.15	1.54	1.7	3.2	2.97
MELO3C000517.2	Pyruvate kinase	557	0.55	0.55	1.88	0.85	0.38	0.59	2.67	2.16	2.87	1.78	1.66	3.6	2.11	2.34	0.94	1.46	2.61	0.34	1.27	2.95	0.39	1.46	2.06	1.76	2.6	1.61	2.68	0.72	2.29	2.68	2.01	2.53	1.46	0.5	0.86	3.23
MELO3C000519.2	Unknown protein	225	0	0	0	0	0	0	0	0	0	0	0	0	0	0	0	0	0	0	0	0	0	0	0	0	0	0	0	0	0	0	0	0	0	0	0	0
MELO3C000522.2	Cyclopropane-fatty-acyl-phospholipid synthase family protein	204	0	0	0	0	0	0	0	0	0	0	0	0	0	0	0	0	0	0	0	0	0	0	0	0	0	0	0	0	0	0	0	0	0	0	0	0
MELO3C000525.2	O-methyltransferase	318	0	0	0	0	0	0	0	0	0	0	0	0	0	0	0	0	0	0	0	0	0.63	0	0	0	0	0	0	0	0	0	0	0	0	0	0	0
MELO3C000526.2	Unknown protein	380	11.61	20.3	22.26	17.48	22.16	15.12	12.27	9.44	9.9	15.83	13.98	14.27	5	4.35	4.91	13.92	19.08	17.91	18.63	19.43	22.97	5.37	4.87	5.62	5.16	9.14	7.01	15.97	9.89	10.08	17.61	18.93	9.84	11.99	20.06	18.01
MELO3C000527.2	homeobox protein knotted-1-like 2	1473	0.21	0.57	0.19	4.27	2.65	5.42	1.01	0.83	0.65	0.46	1.04	0.93	0.39	0.36	0.58	0.99	1.28	1.8	0.44	0.28	0.24	6.64	5.42	4.75	11.52	8.01	16.06	0.55	0.86	0.64	0.75	0.69	1.41	1.12	1.78	0.99
MELO3C000530.2	Unknown protein	318	0	0	0	0	0	0	0	0	0	0	0	0	0	0	0	0	0	0	0	0	0	0	0	0	0	0	0	0	0	0	0	0	0	0	0	0
MELO3C000533.2	L-ascorbate oxidase homolog	851	0	0	0	0	0	0	0	0	0	0	0.33	0	0	0	0	0	0	0	0	0	0	0	0	0	0	0	0	0	0	0	0	0	0	0	0	0
MELO3C000534.2	Regulatory protein NPR5	504	0.31	0	0	0	0	0	0	0	0	0	0	0	0	0	0	0	0	0.7	0	0	0	0	0.27	0	0	0	0	0	0	0	0	0	0	0	0	0
MELO3C000537.2	Monooxygenase, FAD-binding protein	814	19.43	19.08	21.77	18.76	16.02	19.66	14.1	14.1	14.49	18.72	22.13	16.89	18.52	17.72	20.4	15.87	12.36	19.81	23.33	19.96	20.06	15.01	14.63	12.52	18.43	17.7	17.59	21.44	19.34	18.8	15.45	9.73	15.04	17.66	14.48	16.03
MELO3C000538.2	Sensor histidine kinase resE	745	233.86	254.72	265.05	74.83	83.16	67.11	94.75	86.38	81.96	127.15	152.06	150.89	166.97	177.76	169.52	172.37	157.32	199.86	218.81	269.11	153	124.16	140.39	143.56	135.92	120.04	84.75	208.38	208.15	228.7	228.8	240.66	192.4	140.3	169.86	154.21
MELO3C000540.2	Chaperone protein dnaJ 6	684	27.1	41.94	46.6	7.7	7.73	5.98	7.05	11.44	5.58	5.47	5.71	6.35	11.56	15.51	9.23	13.85	16.1	12.05	43.13	23.1	75.15	8.05	6.14	5.64	7.2	5.22	5.1	10.43	8.3	7.86	9.67	4.41	13.17	11.44	10.03	15.34
MELO3C000543.2	Unknown protein	174	0	0	0	0	0	0	0	0	0	0	0	0	0	0	0	0	0	0	0	0	0	0	0	0	0	0	0	0	0	0	0	0	0	0	0	0
MELO3C000545.2	Unknown protein	159	0	0	0	0	0	0	0	0	0	0	0	0	0	0	0	0	0	0	0	0	0	0	0	0	0	0	0	0	0	0	0	0	0	0	0	0
MELO3C000547.2	Unknown protein	315	0	0	0	0	0	0	0	0	0	0	0	0	0	0	0	0	0	0	0	0	0	0	0	0	0	0	0	0	0	0	0	0	0	0	0	0
MELO3C000551.2	Pectinesterase inhibitor	507	0	0	0	0	0	0	0	0	0	0	0	0	0	0	0	0	0	0	0	0	0	0	0	0	0	0	0	0	0	0	0	0	0	0	0	0
MELO3C000553.2	Unknown protein	186	0	0	0	0	0	0	0	0	0	0	0	0	0	0	0	0	0	0	0	0	0	0	0	0	0	0	0	0	0	0	0	0	0	0	0	0
MELO3C000565.2	Unknown protein	237	0	0	0	0	0	0	0	0	0	0	0	0	0	0	0	0	0	0	0	0	0	0	0	0	0	0	0	0	0	0	0	0	0	0	0	0
MELO3C000569.2	Chromodomain-helicase-DNA-binding protein 4	237	0	0	0.27	0	0	0	0	0.32	0	0	0	0	0	0	0	0	0.32	0	0	0	0	0	0.53	0	0.39	0	0	0	0	0	0	0	0	0.1	0	0
MELO3C000574.2	Unknown protein	206	0	0	0	0	0	0	0	0	0	0	0	0	0	0	0	0	0	0	0	0	0	0	0	0	0	0	0	0	0	0	0	0	0	0	0	0
MELO3C000583.2	Histone H3	616	26.3	25.97	24.58	7.65	9.83	12.32	9.05	16.24	9.04	13.63	9.94	19.21	24.02	34.12	14.87	8.4	8.12	4.9	26.22	19.49	29.95	8.96	13.17	10.23	4.81	7.75	9.61	10.05	9.19	11.53	12.53	4.37	15.54	13.9	19.09	13.24
MELO3C000585.2	Photosystem I P700 chlorophyll a apoprotein A1	801	0.29	0.14	0	0	0.24	0.08	0.08	0.07	0.15	0.31	0.55	0.28	0.43	0.07	0.12	0.08	0	0	0.3	0.28	0.1	0.09	0	0	0.19	0	0	0.5	0.2	0.21	0.06	0.23	0.2	0.28	0.28	0.12
MELO3C000589.2	Kinase family protein	384	0	0	0	0	0	0	0	1.07	0	0	1.33	0	0.46	0.6	0.46	0	0	0	0.67	0	0	0	0.98	0	0	0	1.95	0	0	0	0.95	1.28	0	0	0.55	0
MELO3C000592.2	Heat shock protein, putative	682	135.76	87.49	63.95	118.9	145.26	103.53	147.46	116.14	122.01	105.89	93.44	77.08	92.98	111.21	84.42	79.39	63.55	64.76	34.89	82.05	5.2	134.71	142.33	88.11	142.08	150.91	257.9	103.3	106.87	117.88	115.35	125.2	77.01	81.51	99.59	83.09
MELO3C000599.2	acetyl-CoA carboxylase 1-like	270	4.83	0	0	3.46	8.42	3.46	3.63	2.95	1.74	1.75	9.02	4.15	0	1.91	6.54	1.64	1.72	7.06	0.98	4.84	1.06	1.94	4.2	8.9	20.16	3.14	4.27	1.27	3.05	0	11.87	4.93	4.31	2.86	1.59	3.59
MELO3C000601.2	DNA-directed RNA polymerase subunit beta'	682	0.94	0.18	0	5.68	2.19	0.19	0	0	0	0.59	0	0.47	0.31	0	0.15	1.54	0.2	0.83	0.56	0	0.51	0	0.49	1.28	0	0	0.32	0.16	0.86	0	0	0.29	0	3.47	0	0
MELO3C000605.2	Unknown protein	222	0	0	0	0	0	0	0	0	0	0	0	0	0	0	0	0	0	0	0	0	0	0	0	0	0	0	0	0	0	0	0	0	0	0	0	0
MELO3C000606.2	Unknown protein	151	133.86	6.62	56.33	6.27	7.96	26.88	10.01	11.91	106.4	16.48	10.68	55.2	89.04	46.34	8.65	46.24	35.58	10.55	46.62	8.06	3.3	6.57	78.18	13.5	15.79	6.55	10.46	23.49	11.78	5.58	72.93	22.01	21.27	49.17	77.88	28.16
MELO3C000608.2	Unknown protein	564	0	0	0.67	0	0	0	0	0	0	0	0	0.65	1.27	0	0	0	0	0	0.15	0	0.71	0.31	0	0	0	0	0	0	0	0	0	0	0.23	0	0	0
MELO3C000609.2	HMG-Y-related protein A	742	16.58	17.34	19.02	7.53	4.21	5.11	2.94	5.06	4.43	11.91	7.7	10.8	10.78	12.67	7.89	5.62	2.43	3.31	11.77	9.49	14.68	6.31	6.58	3.85	4.03	3.94	1.69	2.1	2.52	4.33	9.42	4.03	8.37	10.61	9.81	6.13
MELO3C000611.2	SUPPRESSOR OF ABI3-5-like	231	75.75	79.37	48.68	46.57	64.88	40.19	60.03	68.47	75.02	70.64	73.23	72.35	39.13	82.89	59.01	62.08	70.26	131.76	34.26	101.17	14.49	72.7	56.75	83.62	52.05	72.58	38.89	63.62	91.51	111.07	61.72	70.75	33.64	48.15	64.12	78.65
MELO3C000612.2	Unknown protein	263	0	0	0	0	0	0	0	0	0	0	0	0	0	0	0	0	0	0	0	0	0	0	0	0	0	0	0	0	0	0	0	0	0	0	0	0
MELO3C000613.2	Cytochrome P450	507	155.18	169.55	182.15	523.56	312.31	560.08	317.42	377.32	325.98	176.03	215.28	206.36	167.38	169.64	194.34	354.07	389.14	358.81	189.72	143.67	203.92	449.47	352.49	422.91	360.96	381.29	537.37	214.59	209.01	157.07	189.12	77.24	266.58	440.51	406.69	393.22
MELO3C000615.2	Trihelix transcription factor GT-2	901	2.99	3.26	3.75	3.27	6.13	3.88	4.58	4.57	4.85	3.01	5.72	4.72	5.39	4.78	5.28	3.1	3.03	3.91	2.27	1.68	0.26	6.03	7.05	7.62	5.97	5.21	6.52	3.31	2.92	2.47	2.61	3.35	2.61	3.38	4.31	3.27
MELO3C000620.2	polygalacturonase-like	1198	0	0	0	0	0	0	0	0	0	0	0	0	0	0	0	0	0	0	0	0	0	0	0	0	0	0	0	0	0	0	0	0	0	0	0	0
MELO3C000622.2	Retrovirus-related Pol polyprotein LINE-1	1170	0	0	0	0	0	0	0	0	0	0	0	0	0	0	0	0	0	0	0	0	0	0	0	0	0.11	0	0	0	0	0	0	0	0	0	0	0
MELO3C000623.2	30S ribosomal protein S2, chloroplastic	666	0	0	0.17	0	0	0	0	0.37	0	0.54	0	0	0	0	0.24	0	0	0	0.21	0	0	0	0	0.45	0	0	0	0	0	0	0	0	0	0	0	0
MELO3C000631.2	ABC transporter C family member 2-like	609	0.67	2.17	0.59	0	0	0	0	0	0	0	0	0	0	0	0.74	0	0	0	0	0.22	0	0.83	0	0	0.58	0.23	0.38	0	0	0	0	0	0.2	0	0.22	0
MELO3C000643.2	pectinesterase inhibitor-like	519	0	0	0	0	0	0	0	0	0	0	0	0	0	0	0	0	0	0	0	0	0	1.1	0.77	0	0.38	0	0.51	0	0	0	0	0	0	0	0	0
MELO3C000644.2	ankyrin repeat-containing protein At5g02620-like	453	0	0	0	0	0	0	0	0	0	0	0	0	0	0	0	0	0	0	0	0	0	0	0	0	0	0	0	0	0	0	0	0	0	0	0	0
MELO3C000645.2	MuDRA transposase-like	861	0.14	0.39	0.35	1.45	0.57	0.28	0.42	0	0.66	0.56	0.99	0.5	0.44	0.67	0	0.28	0.98	0.3	0.46	0	1.22	0.49	0.46	0.31	0.86	0.14	0.8	0.45	0.09	0.25	0.46	0	0.6	0.64	1.02	0.95
MELO3C000650.2	Unknown protein	374	0	0	0	0	0	0	0	0	0.62	0	0	0	0	1.95	0	0	0	0.67	0	0	0	0	0	2.73	0	0	0	0	0	0	0	0	0	0	0	0
MELO3C000653.2	NBS-LRR type resistance protein	259	0.13	0	0	5.17	1.72	7.74	0.14	0.44	0.74	0.65	2.42	1.17	0	0.31	0	0.41	0.16	0.45	0.49	0.38	0.43	22.07	14.97	13.97	26.36	27.91	36.33	0	0.37	0	2.2	0	0.73	0.8	1.4	0.8
MELO3C000655.2	cytochrome P450 76C4	983	1.55	2.36	1.28	0.12	0.24	0.23	0	0	0.11	2.44	2.2	1.54	2.95	3.01	2.95	0.35	0.12	0.99	4.61	1.6	7.93	9.62	7.43	1.04	3.16	1.62	5.04	0.09	0.22	0.42	3.39	0.51	1.92	2.47	1.38	0.7
MELO3C000658.2	Unknown protein	247	0	0	0	0	0	0	0	0	0	0	0	0	0	0	0	0	0	0	0	0	0	0	0	0	0	0	0	0	0	0	0	0	0	0	0	0
MELO3C000665.2	Transmembrane protein, putative	977	0	0	0	0	0	0	0	0	0	0	0	0	0	0	0	0	0	0	0	0	0	0	0	0	0	0	0	0	0	0	0	0	0	0	0	0
MELO3C000666.2	beta-galactosidase-like	476	0	0	0	0	0	0	0	0	0	0	0	0	0	0	0	0	0	0	0	0	0	0	0	7.94	0	0	0	0	0	0	0	0	0	0	0	0
MELO3C000667.2	Unknown protein	206	4.85	0	4.17	10.33	0	0	5.7	0	5.45	5.41	5.22	0	0	0	19.77	39.85	0	5.3	6.21	9.95	9.55	11.2	16.98	15.74	53.42	4.42	40.58	3.67	5.85	4.15	19.41	7.66	17.52	12.09	32.67	6.3
MELO3C000668.2	Protein DETOXIFICATION	466	37.13	43.78	46.72	5.54	4.66	6.47	12.46	18.12	15.23	10.04	7.45	9.8	9.03	10.29	12	10.14	14.69	11.35	14.9	19.49	16.62	3.15	4.12	6.73	7.96	8.27	2.83	19.27	18.02	14.56	9.68	6.39	6.26	4.15	3.91	3.76
MELO3C000671.2	DnaJ like subfamily C member 14	312	49.82	25.01	29.42	37.64	46.36	45.59	43.03	42.82	31.66	31.15	41.15	49.02	28.32	21.36	37.37	44.87	27.65	40.65	24.1	38.56	6	28.01	32.92	43.58	34.05	44.75	33.13	45.19	56.33	36.96	24.04	27.34	22.31	22.74	37.35	38.4
MELO3C000673.2	ATP-dependent zinc metalloprotease FtsH	451	57.42	57.65	47.34	82.71	87.87	94.87	81.22	85.57	76.27	70.62	84.49	48.69	66.84	64.58	68.16	63.69	74.52	68.6	34	40.83	15.24	57.63	69.31	78.63	89.74	72.68	55.58	63.75	73.11	57.02	60.18	69.62	56.1	56.25	72.21	58.39
MELO3C000680.2	Tetraspanin family protein	489	0	0	0	0.36	1.06	0	0	0	0	0.35	0	0.42	0	0	0	0	0	0	0	0	0	0.41	0.58	2.68	6.82	7.2	6.57	0	0	0.31	0.28	0	0	0.32	0	0
MELO3C000682.2	FGGY carbohydrate kinase domain-containing protein	434	49.82	38.05	41.12	307.59	201.21	267.11	105.07	106.6	79.68	101.98	152.45	115.39	60.08	62.07	54.48	81.12	94.8	104.16	54.94	64.62	48.59	246.88	278.16	296.35	543.2	488.49	677.28	67.83	54.97	72.87	98.61	51.61	77.06	101.76	101.3	106.85
MELO3C000684.2	Lipoxygenase	1069	0	0	0	0	0	0	0	0	0	0	0	0	0	0	0	0	0	0	0	0	0	0	0	0	0	0	0	0	0	0	0	0	0	0	0	0
MELO3C000685.2	Inhibitor protein	468	0	0	0.32	0	0	0	0	0	0	0	0	0	0	0	0	0	0	0	0	0	0	0	0.31	0	0	0	0	0	0	0	0.93	0	0	0	0	0
MELO3C000692.2	Unknown protein	364	0	0	0	0	0	0	0	0	0	0	0	0	0	0	0	0	0	0	0	0	0	0	0	0	0	0	0	0	0	0	0	0	0	0	0	0
MELO3C000695.2	Glycosyl hydrolase family 5 protein	856	0	0	0	0	0	0	0	0	0	0	0	0	0	0	0	0	0	0	0	0.13	0	0	0	0	0	0	0	0	0	0	0	0	0	0	0	0
MELO3C000701.2	DNA-directed RNA polymerase subunit beta''	801	0	0	0	0	0	0	0	0	0	0	0	0	0	0	0	0	0	0	0	0	0	0	0	0	0	0	0	0	0	0	0	0	0	0	0	0
MELO3C000703.2	Protein kinase	400	91.75	80.87	80.07	142.69	150.07	136.45	100.56	100.19	110.12	105.45	118.54	113.53	108.41	105.36	107.53	104.1	105.87	97.08	79.33	88.47	43.2	238.83	251.14	184.42	165.85	173.1	242.52	109.77	105.28	101.23	122.18	136.48	107.56	127.25	108.16	108.77
MELO3C000704.2	Proteasome subunit beta type	360	158.38	143.86	141.14	63.87	58.49	67.85	54.19	70.19	65.66	58.87	109.34	75.4	100.54	92.39	104.12	74.14	81.94	73.38	150.19	151.28	216.17	136.24	156.33	120.39	76.92	93.48	74.33	91.72	93.53	95.27	99.99	82.25	97.14	96.83	104.37	105.14
MELO3C000706.2	Unknown protein	216	0	0	0	0	0	0	0	0	0	0	0	0	0	0	0	0	0	0	0	0	0	0	0	0	0	0	0	0	0	0	0	0	0	0	0	0
MELO3C000707.2	NBS-LRR type resistance protein	435	0	0	0	0	0	0	0	0	0	0	0	0	0	0	0	0	0	0	0	0	0	0	0	0	0	0	0	0	0	0	0	0	0	0	0	0
MELO3C000708.2	Unknown protein	221	0	0	0	0	0	0	0	0	0	0	0	0	0	0	0	0	0	0	0	0	0	0	0	0	0	0	0	0	0	0	0	0	0	0	0	0
MELO3C000709.2	Phosphatidate phosphatase PAH2	284	0	1.37	1.17	0	2.84	0	0	1.25	0	1.46	0	0	3.26	0	2.2	0	0	1.48	4.11	5.39	1.79	3.27	4.69	6	3.39	2.66	7.13	0	0	0	0	0	0	2.42	1.33	2.04
MELO3C000712.2	Leguminosin group486 secreted peptide	438	0	0	0	0	0	0	0	0	0	0	0	0	0	0	0	0	0	0	0	0	0	0	0	0	0	0	0	0	0	0	0	0	0	0	0	0
MELO3C000713.2	Succinate dehydrogenase subunit 4	454	0	0	0	0	0	0	0	0	0	0	0	0	0	0	0	0	0	0	0	0	0	0	0	0	0	0	0	0	0	0	0	0	0	0	0	0
MELO3C000718.2	Glutamate receptor	827	0	0	0	0	0	0	0	0	0	0	0	0	0	0	0	0	0	0	0	0	0	0	0	0	0	0	0	0	0	0	0.12	0	0	0	0	0
MELO3C000721.2	Unknown protein	207	0	0	0	0	0	0	0	0	0	0	0	0	0	0	0	0	0	0	0	0	0	0	0	0	0	8.65	0	0	0	0	0	0	0	0	0	0
MELO3C000722.2	pectinesterase inhibitor-like	561	0	0	0.23	0	0	0	0	0	0	0	0.31	0	0	0	0	0.53	0	0	0.15	0	0	0	0	0	0	0	0	0	0	0	0	0	0	0	0	0
MELO3C000729.2	NAD(P)H-quinone oxidoreductase subunit 2, chloroplastic	150	0	0	0	0	0	0	0	0	0	0	0	0	0	0	0	0	0	0	0	0	0	0	0	0	0	0	0	0	0	0	0	0	0	0	0	0
MELO3C000732.2	Copper centre Cu(A)	590	0.94	1.6	0.83	1.03	0.75	2.21	2.49	0	0.47	0	1.15	1.8	0.78	0.73	0.19	0	0.55	0.26	1.94	0	4.05	4.67	2.46	2.41	2.78	2.36	3.95	1.2	1.13	1.1	0.61	0.72	0	1.36	1.7	1.5
MELO3C000736.2	Exocyst complex component	750	26.02	28.81	33.17	20.64	19.34	15.27	17.2	17.76	18.75	18.18	23.14	21.66	21.76	24.11	23.71	18.93	16.57	20.62	28.96	26.16	44.85	30.23	23.78	18.17	17.56	23.77	26.91	18.2	19.98	15.84	24.6	29.01	22.36	25.57	23.36	22.73
MELO3C000737.2	Unknown protein	209	0	0	0	0	0	0	0	0	0	0	0	0	0	0	0	0	0	0	0	0	0	0	0	0	0	0	0	0	0	0	0	0	0	0	0	0
MELO3C000742.2	polygalacturonase-like	519	0	0	0	0	0	0	0	0	0	0	0	0	0	0	0	0	0	0	0	0	0	0	0	0	0	0	0	0	0	0	0	0	0	0	0	0
MELO3C000744.2	Unknown protein	510	0	0	0	0	0	0	0	0	0	0	0	0	0	0.32	0	0	0	0	0	0	0	0	0	0	0	0	0	0	0	0	0.26	1.17	0.55	0	0	0
MELO3C000745.2	Unknown protein	158	0	0	0	0	0	0	0	0	0	0	0	0	0	0	0	0	0	0	0	0	0	0	0	0	0	0	0	0	0	0	0	0	0	0	0	0
MELO3C000754.2	Ribosomal protein	187	29.11	45.96	3.14	33.07	61.12	86.44	64.7	12.44	32.34	43.28	9.2	6.5	10.22	35.56	39.27	31.91	9.77	27.25	38.62	46.16	11.77	17.6	19.04	57.69	47.93	27.32	8.64	35.15	21.86	9.02	24.51	23.49	5.92	4.41	3.81	37.18
MELO3C000756.2	Alanine--tRNA ligase	324	103.47	87.08	85.09	148.51	94.74	135.57	167.82	155.39	157.6	129.59	116.37	147.56	132.41	136.07	120.15	131.75	133.24	131.08	78.94	110.97	50.4	109.01	86.68	129.09	91.31	120.31	106.26	141.56	141.46	94.15	107.27	130.78	94.59	81.2	130.07	121.84
MELO3C000759.2	Ribosomal protein L5	331	0	0	0	1.35	0	0	0.46	0	0.44	0.9	0	0.54	0	0	0	0	0	0	0	0	1.12	0.51	0.36	0.94	0	0	0	0	0	0	0.35	0	0	0	0	0
MELO3C000760.2	riboflavin synthase	699	9.34	14.62	10.28	7.79	9.56	8.21	9.09	8.82	11.16	7.94	6.19	6.37	7.28	10.96	11.01	6.49	9.49	10.45	13.73	13.48	11.24	4.23	3.44	4.83	3.25	4.68	2.78	11.17	6.59	8.11	3.9	7.02	4.83	9.34	7.8	7.99
MELO3C000761.2	elongation factor 2	969	908	1029.72	1048.38	825.12	897.96	816.53	905.23	912.45	867.34	915.22	909.19	908.63	736.67	689.13	742.48	895.22	937.85	939.14	853.78	897.51	747.89	948.28	905.06	891.72	932.73	979.53	815.25	751.74	739.41	761.42	883.07	922.08	841.54	979.98	911.32	861.77
MELO3C000762.2	Proteasome subunit beta type	257	422.37	348.96	323.41	221.17	274.72	244.87	266.84	287.45	230.54	288.43	293.68	324.89	365.11	291.4	292.05	295.28	290.59	258.85	299.49	306.27	213.81	326.51	429.78	447.19	299.64	356.26	432.24	333.14	322.83	330.43	330.43	259.15	306.59	279.73	322.72	291.74
MELO3C000763.2	ATPase ASNA1 homolog	177	0	0	0	0	0	0	0	0	0	0	0	0	0	0	0	0	0	0	0	0	0	0	0	0	0	0	0	0	0	0	0	0	0	0	0	0
MELO3C000768.2	Unknown protein	324	88.2	81.14	69.84	58.28	43.89	56.15	51.99	61.73	58.83	55.81	64.73	69.11	54.75	47.56	57.75	76.59	73.49	63.34	82.58	56.2	38.65	58.82	86.67	63.68	85.62	80.2	64.03	55.06	63.77	67.08	77.75	54.56	78.32	67.92	71.81	71.47
MELO3C000769.2	Acetyl-coenzyme A synthetase	850	20.09	20.3	21.79	9.65	10.1	9.53	8.38	5.9	5.68	10.05	6.75	9.63	16.53	10.05	15.25	9.29	13.42	12.45	24.46	15.12	35.68	7.98	6.67	5.64	1.61	7.49	6.45	16.04	17.26	12.4	13.21	16.15	17.87	10.8	13.43	17.56
MELO3C000770.2	Lipoxygenase	598	2.69	0	0	4.79	0	0.9	0.93	0	1.79	6.01	8.96	7.99	0	1.89	0	0.87	2.72	0	5.25	2.21	5.38	14.21	15.64	14.89	33.47	51.24	17.8	0	3.88	0	5.15	2.37	1.99	2.48	3.85	6.61
MELO3C000772.2	Peroxidase	447	0	0	0	0	0	0	0	0	0	0	0	0.51	0	0	0	0	0	0	0	0	0	0	0	0	0	0	0	0	0	0	0	0	0	0	0	0
MELO3C000773.2	(S)-ureidoglycine aminohydrolase	168	43.05	45.49	22.35	34.99	14.86	85.12	16.65	7.76	81.36	15.95	18.95	22	31.98	133.39	118.62	14.87	98.13	12.63	60.93	17.59	30.75	46.87	18.14	104.68	49.22	68.04	31.32	23.76	26.14	22.51	32.22	27.38	64.01	25.86	8.47	8.03
MELO3C000776.2	Aquaporin	799	0.29	0	0	0	0	0	0.16	0.14	0	0	0	0.19	0.44	0	0	0	0.16	0	0.61	0.23	0.46	0.73	0.13	0	0	0	0.13	0	0	0	0	0.11	0.4	0	0	0.23
MELO3C000779.2	Unknown protein	258	0	0	0	0	0	0	0	0	0	0	0	0	0	0	0	0	0	0	0	0	0	0	0	0	0	0	0	0	0	0	0	0	0	0	0	0
MELO3C000781.2	ABC transporter family protein	613	0.44	0.43	0.98	0	0	0	0	0	0	0	0	0.28	0.18	0.23	0.18	0.23	0	0	0	0	0	0	0	0	0.29	0	0	0.19	0	0	0	0	0	0	0	0.18
MELO3C000787.2	Serine/threonine-protein phosphatase 7 long form-like protein	1503	1.01	0.98	1.1	0.87	1.8	0.14	2.41	1.46	2.81	2.92	0.73	2.15	2.14	2.24	2.16	5.7	6	3.69	1.29	2.43	0.14	4.49	3.92	2.74	2.9	3.48	2.59	2.52	1.96	2.03	3.86	5.13	1.13	3.04	3.37	4.21
MELO3C000788.2	nodulin homeobox isoform X2	729	0	0.49	0.6	0.18	0.54	0.88	0.36	0.49	0	0.89	1.88	0.35	0	0	0	0.17	0	0	0.5	1.14	0.43	0.63	1	1.38	2.62	0.53	1.45	0.14	0.11	0.64	0.29	0	0.46	0.65	0	0
MELO3C000790.2	Unknown protein	188	0	0	0	0	0	0	0	0	0	0	0	0	0	0	0	0	0	0	14.71	0	0	0	0	0	0	0	0	0	0	0	0	0	0	0	7.04	0
MELO3C000792.2	Unknown protein	501	0	0	0	0	0	0	0	0	0	0	0	0	0	0	0	0	0	0	0.19	0	0	0	0	0	0	0	0	0.27	0.21	0	0.27	0	0	0	0	0
MELO3C000794.2	Chaperone protein ClpC, chloroplastic	216	0	0	0	0	0	0	0	0	0	0	0	0	0	0	0	0	0	0	0	0	0	0	0	0	0	0	0	0	0	0	0	0	0	0	0	0
MELO3C000795.2	Aminotransferase-like, plant mobile domain family protein	714	1	1.18	1.4	0.97	2.49	0.54	4.64	3.07	4.37	3.88	2.43	5.65	3.39	5.5	4.21	7.6	5.21	8.11	2.53	2.86	0.12	5.67	8.57	3.76	3.6	2.84	3.13	3.81	2.77	3.99	2.39	6.67	1.58	4.19	4.58	9.21
MELO3C000796.2	Unknown protein	228	0	0	0	0	0	0	0	0	0	0	0	0	0	0	0	0	0	0	0	0	0	0	0	0	0	0	0	0	0	0	0	0	0	0	0	0
MELO3C000797.2	Pentatricopeptide repeat-containing protein At3g09040, mitochondrial	270	0	0	0	0	0	0	0	0	0	0	0	0	0	0	0	0	0	0	0	0	0	0	0	0	0	0	0	0	0	0	0	0	0	0	0	0
MELO3C000805.2	PHD finger family protein	264	0	0	0	0	0	0	0	0	0	0	0	0	0	0	0	0	0	0	0	0	0	0	0	0	0	0	0	0	0	0	0	0	0	0	0	0
MELO3C000806.2	Polyphenol oxidase	591	0	0	0	0	0	0	0	0	0	0	0	0	0	0	0	0	0	0	0	0	0	0.29	0	0	0	0	0	0	0	0	0	0	0	0	0	0
MELO3C000813.2	Unknown protein	243	0	0	0	0	0	0	0	0	0	0	0	0	0	0	0	0	0	0	0	0	0	0	0	0	0	0	0	0	0	0	0	0	0	0	0	0
MELO3C000816.2	Carbohydrate esterase, putative (DUF303)	756	0	0	0	0	0	0	0	0	0	0	0	0	0	0	0	0	0	0	0	0	0	0.2	0.14	0	0	0.5	0	0	0	0	0	0	0	0	0	0
MELO3C000817.2	Magnesium transporter MRS2-like protein	186	39.25	0	27	16.72	23.18	8.78	28.23	6.72	8.98	17.65	0	28.06	40.14	11.64	19.37	8.09	8.43	25.77	51.82	8.11	52.3	44.28	6.91	59.27	28.49	48.26	45.27	23.52	13.91	32.95	31.35	63.32	35.98	50.55	29.58	23.54
MELO3C000818.2	Unknown protein	237	0	0	0	0	0	0	0	4.76	0	0	0	0	0	0	0	0	0	0	0	0	3.47	0	0	0	0	0	0	0	0	0	0	0	0	0	0	0
MELO3C000821.2	cell division control protein 6 homolog B	170	0	0	0	0	0	0	0	0	0	0	0	0	0	0	0	0	0	0	0	0	0	0	0	0	0	0	0	0	0	0	0	0	0	0	0	0
MELO3C000822.2	Receptor-like protein kinase, putative	1434	0.41	0	0.18	0.08	0.96	0.64	0.43	0.2	0.21	0.29	0.26	0.52	1.44	0.48	2.35	0	0.36	0.23	0.2	0.4	0.1	0.09	0.06	0	0.18	0.22	0.65	0.06	0.14	0.65	0.12	0.69	0	0.07	0.2	0.27
MELO3C000826.2	Transcription factor	459	9.39	9.18	11.22	0.82	1.2	0	0.4	0.72	0.38	1.2	2.26	4.34	3.73	3.15	1.24	1.94	0	0.42	5.57	2.19	6.49	1.39	2.29	0	0.97	1.16	8.76	0.32	0.5	1.4	4.18	2.01	2.38	3.92	1.47	1.19
MELO3C000827.2	ATP synthase subunit b, chloroplastic	286	0	0	0	0.71	0	0	0	0.61	0	0.71	1.49	0.85	0	0	3.75	0	0	0	0.4	0	0	0	0	0	0	0	0	0.53	0.42	0.59	0	0.5	0	0.59	0.65	0
MELO3C000830.2	Unknown protein	193	13.14	0	0	0	0	0	0	0	0	6.48	4.14	7.46	0	0	0	0	0	0	1.24	0	0	0	0	0	0	0	0	0	0	0	0	0	0	0	10.87	0
MELO3C000835.2	Coatomer subunit beta'	156	3.89	0.93	0	3.71	2.31	1.79	0.46	3.68	0.88	1.83	2.56	0	1.68	1.81	1.05	0.88	0.91	0.48	0.51	2.5	4.02	1.58	1.12	0.49	2.19	2.21	1.85	1.07	0.28	0	13.33	0	0.77	0	0.43	0
MELO3C000841.2	Xyloglucan 6-xylosyltransferase, putative	774	81.26	72	68.25	69.69	96.11	72.49	76.66	76.03	72.85	84.56	91.84	84.14	90.96	94.92	99.1	58.13	60.23	62.52	53.59	70.27	23.12	69.13	73.42	72.57	63.68	53.61	67.83	72.7	66.13	60.54	113.84	145.58	91.98	74.92	72.58	72.3
MELO3C000846.2	Desiccation-related protein PCC13-62	375	0.36	0	0	0	0	0	0.65	0.57	0	0	0	0	0	0	3.35	0	0	0	0	0	0.41	0	0	0	0	0	0	0	0	0	0	0	0.54	0	0	0.47
MELO3C000849.2	Subtilisin-like protease	363	1.3	1.28	1.7	0	0	0	0	0	0	0	0	1.68	0	0	0	0	0	0.72	0	0.64	1.32	0	0	0	0.83	0	1.69	0	1.27	0	0.55	0.99	0.58	0	0	0
MELO3C000850.2	Photosystem II protein D1	385	0.59	1.1	6.08	0.63	2.38	4.11	1.82	3.95	0.92	0.98	0	0	0.48	1.2	0.92	2.49	2.97	1.24	3.8	2.74	3.43	2.07	3.09	4.17	1.49	1.14	0	1.47	0.38	2.18	3.31	1.77	0	2.09	1.1	1.38
MELO3C000851.2	Unknown protein	219	0	0	0	0	0	0	0	0	0	0	0	0	0	0	0	0	0	0	0	0	0	0	0	0	0	0	0	0	0	0	0	0	0	0	0	0
MELO3C000853.2	Unknown protein	268	0	0	0	0	0	0	0	0	0	0	0	0	0	0	0	0	0	0	0	0	0	0	0	0	0	0	0	0	0	0	0	0	0	0	0	0
MELO3C000855.2	Unknown protein	211	0	0	0	0	0	0	0	0	0	0	0	0	0	0	0	0	0	0	0	0	0	0	0	0	0	0	0	0	0	0	0	0	0	0	0	0
MELO3C000865.2	mitotic checkpoint protein BUB3.3-like	242	0.2	0	1.26	2.77	1.99	0	0	10.1	0.44	0	0	1.45	1.66	0	0.2	3.98	0	0	1.62	3.43	4.39	0.29	0.39	0	14.57	4.47	0.71	0	0	0	0	0.24	0	0.21	5.21	0
MELO3C000868.2	Phospholipid-transporting ATPase	432	3.92	4.98	5.95	1.39	0	1.3	1.29	1.22	0.44	3.32	2.15	2.75	3.18	7.46	9.38	3.54	1.82	3.32	3.3	5.97	1.76	1.58	2.35	2.46	0.76	1.36	11.41	2.32	0.89	3.46	2.8	0.93	4.83	2.26	1.44	1.77
MELO3C000875.2	glial fibrillary acidic protein-like	266	0	0	0	0	0	0	0	0	0	0	0	0	0	0	0	0	0	0	0	0	0	0	0	0	0	0	0	0	0	0	0	0	0	0	0	0
MELO3C000879.2	Maturase K	168	0	0	0	0	0	0	0	0	0	0	0	0	4.57	0	0	0	0	0	0	0	4.45	0	0	0	0	0	0	0	0	0	0	0	6.09	0	0	0
MELO3C000881.2	Unknown protein	159	2.62	2.27	1.8	0	4.86	0	0	15.02	0	0	0	0	12.8	0.3	0.48	0.3	0	0	0.35	1.13	0	0	0	0	0	0	0	24.93	0	0	2.17	0	0	0	0	0
MELO3C000885.2	auxin-responsive protein SAUR71-like	471	3.21	6.27	5.33	0.39	0.38	0	1.14	0	0	0.38	0.43	0.46	0.59	5.22	1.47	0	0.38	0.79	0.42	0.35	1.48	0	0	0.82	0	0	0	0.6	0	0	2.14	1.36	0.64	0.34	0.35	0
MELO3C000887.2	Kunitz-type trypsin inhibitor	631	2.93	0.41	1.03	0	1.03	0	0	0	3.1	0.44	1.12	2.53	0	0.86	0	0	0	0	0	0	0.15	2.91	2.32	0	15.79	7.19	333.1	0	0	0	0	0	0.77	0.2	0	0
MELO3C000888.2	Unknown protein	540	0	0	0	0	0	0	0	0	0	0	0	0	0	0	0	0	0	0	0	0	0	0	0	0	0	0	0	0	0	0	0	0	0	0	0	0
MELO3C000894.2	Unknown protein	271	0	0	0	0	0	0	0	0	0	0	0	0	0	0	0	0	0	0	0	0	0	0	0	0	0	0	0	0	0	0	0	0	0	0	0	0
MELO3C000897.2	BnaA07g12620D protein	830	2.51	3.11	3.21	0.15	0.9	1.3	0.44	0.27	0.7	0.15	0.17	1.06	2.32	1.13	3.48	1.3	1.03	0.94	2.21	1.75	1.68	0.69	0.97	0	0.36	0.15	0.12	1.91	1.78	1.71	0.97	0.43	1.65	1.62	1.08	1.55
MELO3C000900.2	Protein Ycf2	549	0	0	0	0	0	0	0	0	0	0	0	0	0	0	0	0	0	0	0	0	0	0	0	0	0	0.28	0	0	0	0	0	0	0	0	0	0
MELO3C000904.2	NBS-LRR type resistance protein	446	0.4	0	0	0	0	0.84	0	0	0	0	0	0	0	0	0	0	0	0	0.24	0.39	0	0	0	0	0	0	0.34	0	0	0	0	0	0	0	0	0
MELO3C000905.2	Unknown protein	222	0	0	0	0	0	0	0	0	0	0	0	0	0	0	0	0	0	0	0	0	0	0	0	0	0	0	0	0	0	0	0	0	0	0	0	0
MELO3C000909.2	Ankyrin repeat family protein, putative	177	0	0	0	0	0	0	0	0	0	0	0	0	0	0	0	0	0	0	0	0	0	0	0	0	0	0	0	0	0	0	0	0	0	0	0	0
MELO3C000910.2	Lysine histidine transporter	323	0	0	0	0	0	0	0	0	0	0	0	0	0	0	0	0	0	0	0	0	0	0	0	0	0	0	0	0	0	0	0	0	0	0	0	0
MELO3C000911.2	RNA-dependent RNA polymerase	360	2.84	0	1.01	1.78	1.33	0	1.09	0.24	1.37	2.07	4.63	5.18	3.85	4.41	0	0.79	0	1.84	0.64	1.32	0	5.41	1.09	2.02	0	0	0	3.89	0	0	2.11	2.37	3.32	3.73	0	0
MELO3C000914.2	Kinesin-like protein	84	0	0	0	0	0	0	0	0	0	0	0	0	0	0	0	0	0	0	0	0	0	0	0	0	0	0	0	0	0	0	0	0	0	0	0	0
MELO3C000915.2	Unknown protein	186	0	0	0	0	0	0	0	0	0	0	0	0	0	0	0	0	0	0	0	0	0	0	0	4.23	0	0	0	0	0	0	0	0	0	0	0	0
MELO3C000916.2	GDSL esterase/lipase	163	0	0	0	0	0	0	0	0	0	0	0	0	0	0	0	0	0	0	0	0	0	0	0	0	0	0	0	0	0	0	0	0	0	0	0	0
MELO3C000919.2	Methyltransferase type 11	727	0	0	0	0	0	0	0	0	0	0	0	0	0	0	0	0	0	0	0	0	0	0	0	0	0	0	0	0	0	0	0	0	0	0	0	0
MELO3C000920.2	Unknown protein	172	0	0	0	13.43	5.54	0	0	0	0	8.89	0	0	0	11.32	78.59	15.06	17.49	58.58	5.75	0	0	0	28.01	0	32	3.73	0	0	0	0	18.46	36.99	34.35	0	0	0
MELO3C000922.2	NAC domain-containing protein, putative	384	0	0	0	0	0	0	0	0	0	0	0	0	0	0	0	0	0	0	0	0	0	0	0	0	0	0	0.49	0	0	0	0	0	0	0	0	0
MELO3C000923.2	BnaA08g27600D protein	444	0.81	0.8	0.05	4.3	1.14	3.36	2.88	1.86	0.88	2.25	0.48	2.25	2.66	1.27	1.79	4.72	4.17	4.48	0.72	1.18	0.25	4.99	2.27	3	1.37	1.05	1.86	2.14	1.68	1.85	1.84	4.66	0.36	0.46	3.94	1.53
MELO3C000924.2	NAD(P)H-quinone oxidoreductase subunit K, chloroplastic	363	0	0	0	0	0	0	0	0	0	0	0	0	0	0	0	0	0	0	0	0	0	0	0.56	0	0	0	0	0	0	0	0	0	0	0	0	0
MELO3C000925.2	BnaA04g06320D protein	152	0	0	0	0	0	0	0	0	0	0	0	0	0	0	0	0	0	0	0	0	0	0	0	0	0	0	0	0	0	0	0	0	0	0	0	0
MELO3C000934.2	DExH-box ATP-dependent RNA helicase DExH12-like	634	93.52	112.83	111.04	102.19	90.55	123.82	98.76	103.61	100.73	88.97	89.73	89.53	105.18	96.9	107.62	93.89	95.57	95.31	174.1	104.46	224.84	133.49	106.01	91.57	98.93	95.07	96.78	73.76	69.11	78.34	80	65.33	126.33	125.04	102.23	98.65
MELO3C000936.2	Unknown protein	239	5.11	0	2.29	5.83	2.4	10.29	0.72	6.37	4.77	0.43	3.01	1.1	0.52	0.58	0.03	3.33	1.1	9.61	3.64	0.56	0.14	11.34	8.99	8.67	18.67	16.32	31.2	0.63	0.23	2.5	3.53	4.33	6.25	1.85	4.65	3.27
MELO3C000937.2	Unknown protein	642	0	0	0.18	0.22	0	0	0.43	0.2	0	0.65	0.5	0.78	0.17	0	0	0	0	0	0.24	0.59	0.29	0.25	0	0.97	0	1.28	0.53	0.87	0	0	0.53	0	0	0	0	0.49
MELO3C000951.2	DNA-directed RNA polymerase subunit alpha	577	0.73	1.07	0	0	0	0	0	0.47	0	0	0.9	0	1.32	0	0	0	0	0	0	0	0	0	0.53	0	0	0	0	0.41	0.24	0.46	0	0.84	0	0	0	0
MELO3C000955.2	14-3-3 protein, putative	189	0	0	0	0	0	0	0	0	0	0	0	0	0	0	0	0	0	0	0	0	0	0	0	0	0	0	0	0	0	0	0	0	0	0	0	0
MELO3C000960.2	Peptidase_M22 domain-containing protein	504	25.77	27.43	20.71	20.34	15.2	15.74	24.9	24.04	27.41	21.68	24.7	13.99	19	22.21	17.32	24.51	16.45	20.71	17.54	22.71	12.76	26.37	22.58	19.61	17.14	19.21	17.59	27.53	20.51	21.51	19.62	14.22	15.07	20.71	19.86	17.61
MELO3C000962.2	RNA-binding protein 24	186	0	0	0	0	0	0	0	0	0	0	0	0	0	0	0	0	0	0	0	0	0	0	0	0	0	0	0	0	0	0	0	0	0	0	0	0
MELO3C000965.2	ATP synthase subunit a	403	0	0.49	0	2.17	0.53	0	1.08	0	0	0	0	1.29	0	0	0	0	0	0	0	0	0	0	0	0	3.2	0	0.45	1.67	0	0.92	0	0	0	0	0	0
MELO3C000966.2	phosphatidylinositol-glycan biosynthesis class F protein-like	291	11.03	9.63	10.78	212.67	125.13	160.54	62.74	78.18	70.32	42.7	76.52	45.21	16.96	23.49	17.74	53.06	72.57	67.16	14.23	26.17	12.94	253.8	279.02	248.27	448.49	395.63	896.18	26.87	15.27	18.98	56.15	17.5	23.21	35.48	59.54	49.7
MELO3C000969.2	NBS-LRR type resistance protein	318	0	0	0	0	0	0	0	0	0	0	0	0	0	0	0	0	0	0	0	0	0	0	0	0	0	0	0	0	0	0	0	0	0	0	0	0
MELO3C000973.2	Unknown protein	297	0	0	0	0	0	0	0	0	0	0	0	0	0	0	0	0	0	0	0	0	0	0	0	0	0	0	0	0	0	0	0	0	0	0	0	0
MELO3C000977.2	Unknown protein	156	0	0	0	0	0	0	0	0	0	0	0	0	0	0	0	0	0	0	0	0	0	0	0	0	0	0	0	0	0	0	0	0	0	0	0	0
MELO3C000979.2	Unknown protein	207	21.95	29.63	1.9	44.8	18.16	14.96	21.63	2.61	30.3	14.22	55.09	50.41	8.33	35.3	32.85	27.06	18.17	13.19	11.79	15.72	0.63	5.09	16.21	9.2	6.45	6.11	39.62	51.28	19.78	32.64	10.87	6.92	11.47	18.52	26.89	17.32
MELO3C000980.2	Bud13	384	0	0	0	0	0	0.59	0	0	0	0	0	0	0	0	0	0	1.2	0	0	0	0	0.69	0.49	0	0	0	0.49	0	0	0	0	0	0	0	0	0.44
MELO3C000985.2	polygalacturonase-like	885	38.64	60.52	52.74	172.69	87.28	153.86	38.81	41.46	28.97	53.29	61.07	51.1	45.86	41.73	51.06	39.2	31.13	45	10.75	18.94	6.36	145.2	119.52	212.77	93.23	88.92	45	67.02	80.46	64.41	71.42	33.62	41.4	44.93	61.74	38.75
MELO3C000986.2	Unknown protein	462	0	0	0	0	0	0	0	0	0	0	0	0	0	0	0	0	0	0	0	0	0	0	0	0	0	0	0	0	0	0	0	0	0	0	0	0
MELO3C000989.2	Unknown protein	177	0	0	0	0	0	0	0	0	0	0	0	0	0	0	0	0	0	0	0	0	0	0	0	0	0	0	0	0	0	0	0	0	0	0	0	0
MELO3C000990.2	Unknown protein	283	0	0	0	0	0	0	0	0	0	0	0	0	0	0	0	0	0	0	0	0	0	0	0	0	0	0	0	0	0	0	0	0	0	0	0	0
MELO3C000993.2	Reverse transcriptase	235	0	0	0	0	0	0	0	0	0	0	0	0	0	0	0	0	0	0	0	0	0	0	0	0	0	0	0	0	0	0	0	0	0	0	0	0
MELO3C000994.2	wall-associated receptor kinase 2-like	219	7.38	0	6.34	0	0	0	21.47	6.53	8.21	8.2	4	0	5.66	0	0	11.35	3.95	4.03	2.33	11.3	2.42	8.63	6.44	0	13.63	3.42	0	0	4.51	6.39	8.9	8.65	0	6.24	3.59	4.99
MELO3C000995.2	ATP synthase subunit a, chloroplastic	493	1.63	0.32	1.53	0.71	0.7	0.34	0	0.94	2.32	0.69	0	0.83	0	0.41	1.56	1.34	0	1.45	1.03	0.63	3.21	0	0	1.13	0.42	1.01	0	0.27	1.29	0.91	0	1	0.29	1.55	0	0.56
MELO3C001002.2	Leguminosin group486 secreted peptide	438	1.59	0	0.14	90.01	65.25	78.45	7.69	22.59	16.68	16.42	70.84	24.72	2.05	10.12	5.67	14.74	20.2	47.64	11.56	15.38	9.25	159.41	132.54	178.33	215.32	191.04	346.6	5.16	12.23	8.31	16.17	5.32	15.27	23.73	32.5	35.03
MELO3C001005.2	Cytochrome P450	443	187.6	230	208.37	221.16	76	165.92	148.2	221.03	167.63	177.16	309.95	203.5	162.13	157.47	172.63	187.47	187.5	238.05	238.07	172.65	390.51	289.46	328.5	273.43	185.33	236.55	191.11	104.06	106.58	100.92	156.26	35.8	188.66	281.07	260.03	200.76
MELO3C001006.2	MACPF domain-containing protein	123	5.52	5.88	6.19	145.78	7.89	5.84	4.02	114.81	4.04	6.38	6.34	7.95	8.35	5.68	6.46	5.15	5.33	5.56	3.77	5.85	3.91	8.24	5.69	71.98	78.17	49.44	7.93	57.54	5.74	5.39	114.69	9.96	68.42	48.44	6.17	4.89
MELO3C001014.2	protein NRT1/ PTR FAMILY 4.6-like	665	1.75	0.38	0.34	0.85	0.41	0	0.41	0	0	0	0.48	0.49	0.81	0.2	1.12	0	0.41	0	0.11	3.74	0.14	0	0	0.45	0	0.2	0	0.33	0	0.36	1.01	2.23	1.59	0.56	0.75	0.77
MELO3C001017.2	ribonuclease 3-like protein 2	484	0.67	0.66	0.3	1.47	0	1.06	0	1.94	0	0.36	0.41	1.3	1.12	0.7	1.11	0	0	0.75	0.6	0.33	0	2.51	1.76	0.78	1.3	0.7	5.53	0	0.22	0.63	0.58	0.77	0	0	0	0.27
MELO3C001037.2	ORF-209	269	0	0	0	0	0	0	0	0	0	0	0	0	0	0	0	0	0	0	0	0	0	0	0	0	0	0	0	0	0	0	0	0	0	0	0	0
MELO3C001048.2	F11F12.2 protein, putative	279	0	0	0	0	0	0	0	0	0	0	0	0	0	0	0	0	0	0	0	0	0	0	0	0	0	0	0	0	0	0	0	0	0	0	0	0
MELO3C001055.2	Glyoxylate reductase	444	38.69	52.42	47.6	40.53	44.45	36.76	40.16	37.27	22.14	52.31	45.01	31.16	46.75	50.62	48.8	35.96	38.77	46.68	47.73	44.64	24.07	31.54	32.35	32.53	39.21	37.15	29.42	44.69	46.11	47.97	54.68	47.12	51.52	41.02	53.78	53.66
MELO3C001056.2	Cationic amino acid transporter, putative	229	0	0	0	0	0	0	0	0	0	0	0	0	0	0	0	0	0	0	0	0	0	0	0	0	0	0	0	0	0	0	0	0	0	0	0	0
MELO3C001058.2	Lipoxygenase	256	1.96	0	0	0	0	0	0	0	0	0	0	0	0	0	0	0	0	0	0	3.94	0	0	0	0	0	0	0	0	0	0	0	0	0	0	0	0
MELO3C001063.2	2-oxoglutarate-dependent dioxygenase	243	0	0	0	0	0	0	0	0	0	0	0	0	0	0	0	0	0	0	0	0	0	0	0	0	0	0	0	0	0	0	0	0	0	0	0	0
MELO3C001065.2	BnaA07g25870D protein	224	6.69	3.54	2.88	0	0	3.67	3.88	2.98	7.42	0	0	4.22	0	8.74	0	6.86	0	0	2.11	0	0	0	11.68	3.64	0	12.5	0	0	0	0	8.08	2.61	0	14.25	0	20.65
MELO3C001068.2	Octicosapeptide/Phox/Bem1p family protein	390	21.82	15.27	19.41	14.32	13.32	16.51	31.51	22.78	25.78	11.67	11.53	14.86	15.28	19.92	19.08	12.61	16.88	13.81	27.02	19.58	31.4	7.98	7.41	6.46	15.73	9.66	9.04	13.02	10.51	15.74	7.15	7.73	18.67	12.38	8.13	9.38
MELO3C001070.2	Unknown protein	432	0	0	0	0	0	0	0	0	0	0	0	0	0	0	0	0	0	0	0	0	0	0	0	0	0	0	0	0	0	0	0	0	0	0	0	0
MELO3C001077.2	Unknown protein	183	0	0	0	0	0	0	0	0	0	0	0	0	0	0	0	0	0	0	0	0	0	0	0	0	0	0	0	0	0	0	0	0	0	0	0	0
MELO3C001078.2	Membrane insertase, putative (DUF1685)	479	155.67	168.55	165.41	158.12	169.54	174.63	158.9	156.38	140	194.61	196.49	218.37	125.98	106.83	145.65	155	145.53	176.15	223.53	191.56	285.45	280.03	267.15	258.04	246.04	250.88	275.85	129.84	116.08	155.59	214.46	221.01	254.18	210.18	178.06	209.7
MELO3C001082.2	Protein TIC 214	275	0	0	1.3	0	0	1.62	0	2.78	0	0	0	0	0	0	0	0	0	1.66	0	0	2.99	0	2.62	1.67	1.89	0	0	0	0	0	0	0	0	0	0	0
MELO3C001088.2	Fatty acyl-CoA reductase	234	0	0	0	0	0	0	0	0	0	0	0	0	0	0	0	0	0	0	0	0	0	0	0	0	0	0	0	0	0	0	0	0	0	0	0	0
MELO3C001093.2	DNA-directed RNA polymerase subunit beta''	323	0	0	0	0	0	0	0	0	0.95	0	0	0	0	0	0.73	0.92	0	0	0	0	0	0	0	0	0	0	0	0	0	0	0	0	0	0.82	0	0
MELO3C001094.2	Unknown protein	248	0	0	0	0	0	0	0	0	0	0	0	0	0	0	0	0	0	0	0	0	0	0	0	0	0	0	0	0	0	0	0	0	0	0	0	0
MELO3C001095.2	Unknown protein	204	207.83	236.58	200.39	291.69	413.06	190.79	364.34	327.31	559.47	243.57	305.3	187.4	274.76	196.98	161.34	265.75	195.57	249.28	162.83	150.92	109.99	210.36	337.57	279.65	316.22	317.58	316.84	137.97	137.36	203.8	235.35	212.59	298.02	268.88	214.38	297.48
MELO3C001101.2	Octicosapeptide/Phox/Bem1p	279	0	0	0	0	0	0	0	0	0	0	0	0	0	0	0	0	0	0	0	0	0	0	0	0	0	0	0	0	0	0	0	0	0	0	0	0
MELO3C001110.2	ABC transporter B family protein	748	7.16	2.33	2.14	3.36	2.24	5.1	3.11	2.9	4.48	2.04	4.79	4.57	5.8	4.07	3.38	4.52	5.79	7.44	1.72	5.8	0.11	1.46	3.8	2.8	2.39	0.69	2.38	4.87	4.39	3.8	4.45	5.14	2.79	2.53	4.07	4.53
MELO3C001111.2	MADS-box protein	258	0	0	3.26	0	5.34	0	6.2	0	0.57	0	0.95	0	0	0	1.62	1.55	0	0	2.79	1.48	0	0	3.3	0	1.88	0	1.21	0	0.26	0	0	5.27	0	1.19	3.61	1.29
MELO3C001113.2	U4/U6 small nuclear ribonucleoprotein Prp3	197	0	0	0	0	0	0	4.03	2.58	0	0	0	0	0	0	0	0	0	0	8.38	0	0	0	0	0	0	0	0	0	0	0	0	0	0	0	0	0
MELO3C001115.2	NADH-plastoquinone oxidoreductase, chain 5 subgroup	183	0	0	0	0	0	0	0	0	0	0	0	0	0	0	0	0	0	0	0	0	11.36	0	0	0	0	0	0	0	0	0	0	0	0	0	0	0
MELO3C001120.2	two-pore potassium channel 1 isoform X1	291	0	0	0	0	0	0	0	0	0	0	0	0	0	0	0	0	0	0	0	0	0	0	0	0	0	0	0	0	0	0	0	0	0	0	0	0
MELO3C001121.2	Aspartate aminotransferase	258	31.11	29.33	18.68	8.15	23.77	0	4.31	3.46	4.12	8.31	12.69	7.33	20.83	21.12	20.06	17.48	12.18	16.66	25.06	34	2.95	8.15	6.79	6.28	14.24	11.62	13.73	18.5	15.68	15.39	32.54	36.49	20.68	9.04	16.83	12.75
MELO3C001128.2	DTW domain-containing protein	234	0	1.34	0	1.11	0	0	0	12.7	3.6	0	1.69	0	0	0.53	0	0	2.25	0	0	0	0	0	3.02	0	0	1.08	0	0	6.11	0	0	0	0	5.53	0	0
MELO3C001132.2	Unknown protein	228	0	0	0	0	0	0	0	0	0	0	0	0	0	0	0	0	0	0	0	0	0	3.91	10.83	0	0	0	0	0	0	0	0	0	0	0	0	4.39
MELO3C001148.2	FAD-dependent urate hydroxylase-like	435	9.74	10.21	8.58	4.82	9.11	5.55	7.06	13.85	6.89	8.43	6.09	5.45	6.36	4.29	9.51	7.32	4.8	5.87	6.81	8.02	6.16	4.02	2.9	2.06	1.9	4.59	15.27	2.49	1.17	2.99	3.56	3.78	3.98	5.08	5.46	3.67
MELO3C001150.2	Non-heme dioxygenase N-terminal domain-containing protein	506	9.88	10.19	9.08	1.24	4.52	1.87	5.47	2.87	7.13	4.21	5.32	5.96	12.56	11.5	9.92	7.72	6.19	4.53	11.01	12.77	8.16	3.1	1.56	1.65	4.6	2.25	4.02	6.96	7.86	12.89	5.54	5.87	4.49	3.88	7.64	3.79
MELO3C001156.2	At3g63390	426	18.06	18.16	14.3	15.79	13.16	18.48	33.64	34.48	23.54	16.41	10.51	9.07	22.55	9.8	11.95	18.15	28.12	21.07	10.23	16.78	2.42	15.25	11.13	17.21	20.36	20.83	26.31	18.04	15.35	13.06	15.79	14.45	7.16	12.91	16.4	15.73
MELO3C001158.2	Unknown protein	171	0	0	0	0	0	0	0	0	0	0	0	0	0	0	0	0	0	0	0	0	0	0	0	0	0	0	0	0	0	0	0	0	0	0	0	0
MELO3C001160.2	Kinesin-like protein	727	6.01	18.9	23.26	7.57	13.38	3.53	8.58	2.05	6.48	11.93	10.66	12	14.78	13.82	9.22	14.67	19.2	15.2	16.01	22.15	13.01	14.82	12.72	16.43	6.14	22.37	12.78	12.08	9.58	9.18	18.29	21.21	14.16	20.53	17.53	16.47
MELO3C001161.2	Unknown protein	312	0	0	0	0	0	0	0	0	0	0	0	0	0	0	0	0	0	0	0	0	0	0	0	0	0	0	0	0	0	0	0	0	0	0	0	0
MELO3C001165.2	eukaryotic translation initiation factor 3 subunit M	732	48.91	66.2	70.63	34.61	44.28	29.94	46.57	44.97	47.87	42.15	27.88	39.96	53.06	38.83	42.83	43.68	38.57	52.33	45.33	51.35	48.05	46.49	34.43	42.03	29.02	24.85	46.17	27.99	30.41	48.3	33.3	35.95	24.82	45.08	48.53	35.86
MELO3C001168.2	40S ribosomal protein S13	156	0	0	0	0	0	0	0	0	0	0	0	0	0	0	0	0	0	0	0	0	0	0	0	0	0	0	0	0	0	0	0	0	0	0	0	0
MELO3C001173.2	IQ domain-containing protein IQM1	333	0	0	0	0	0	0	0	0	0	0	0	0	0	0	0	0	0	0	0	0	0	0	0	0	0	0	0	0	0	0	0	0	0	0	0	0
MELO3C001174.2	Protein Ycf2	267	0	0	0	0	0	0	0	0	0	0	0	2.16	0	0	0	0	0	0	0	0	0	0	0	0	0	0	0	0	0	0	0	0	0	0	1.65	0
MELO3C001175.2	Glutathione s-transferase	531	26.14	34.39	34.12	44.79	40.48	30.59	50.65	47.25	53.93	26.69	23.17	31.29	30.66	26.95	36.42	34.36	32.74	40.88	55.37	39.82	80.41	33.48	26.01	28.41	37	36.73	89.31	30.75	26.41	23.62	30.97	32.12	42.5	40.18	33.85	35.8
MELO3C001187.2	30S ribosomal protein S11, chloroplastic	541	4.38	2.67	3.86	5.96	5.26	3.43	2.62	2.63	3.6	5.79	2.67	9.77	3.18	6.22	6.33	4.25	8.71	7.03	9.06	6.63	15.46	4.07	1.67	3.18	2.12	1.42	3.77	2.08	4.72	5.12	4.96	3.77	4.47	4.98	6.91	5.01
MELO3C001202.2	Protein TIFY 5A	473	0	0.35	0	0	0	0	0	0	0	0	0.43	0	0	0	0	0.36	0	0	0.42	0	0.98	0.44	0	0	0	0.73	0.3	0.89	0	0	0	0.81	0	0	0	0.28
MELO3C001206.2	Auxin efflux carrier component	406	0	0	0	0	0	0	0	0	0	0	0	0	0	0.52	0	0	0	0	0	0	0	0	0	0	0	0	0	0	0	0	0	0	0	0	0	0
MELO3C001210.2	Unknown protein	156	0	0	0	0	0	0	0	0	0	0	0	0	0	0	0	0	0	0	0	0	0	0	0	0	0	0	0	0	0	0	0	0	0	0	0	0
MELO3C001212.2	Protein kinase superfamily protein	495	0.7	0.32	0	0	0	0	0.69	2.18	1.64	1.37	0	0	0	0	0.53	0.27	1.03	0	0.19	0	2.55	0	0	0	1.24	0	0	0.27	0.22	0.45	0	0.5	1.8	0	0.31	1.8
MELO3C001216.2	Receptor-like protein kinase	288	0.31	0	0.66	0	0	0	0	0	0	0	0.08	0	0	0	0	0	0	0	0	0.94	0	0	0	0	0	0	3.29	0	0.47	0	1.27	0	0.66	0	0	0.92
MELO3C001220.2	Unknown protein	477	0	0	0	0	0	0	0	0	0	0	0	0	0	0	0	0	0	0	0	0	0	0	0	0	0	0	0	0	0	0	0	0	0	0	0	0
MELO3C001224.2	Glycosyltransferase	344	5.38	8.2	10.45	3.24	2.39	2.38	4.92	4.24	6.28	1.61	1.74	1.94	1.84	1.65	3.06	3.07	0	2.49	4.5	0.74	4.05	4.6	4.56	5.09	1.91	3.03	3.92	3.69	5.41	0.68	0.63	2.28	8.75	2.77	3.69	5.72
MELO3C001225.2	Acetyl-coenzyme A carboxylase carboxyl transferase subunit beta, chloroplastic	505	3.79	0	0	0	0	0	0	0	0	0	0	0	0	0	0.77	0	0	0	0	0	0	2.29	0.88	0	2.41	0	10.21	0	1.83	0	0	0	0	0	0.94	0
MELO3C001230.2	Unknown protein	399	0	0	0	0	0	0	0	0	0	0	0	0	0	0	0	0	0	0	0	0	0	0	0	0	0	0	0	0	0	0	0	0	0	0	0	0
MELO3C001232.2	Unknown protein	219	0	0	0	0	0	0	0	0	0	0	0	0	0	0	0	0	0	0	0	0	0	0	0	0	0	0	0	0	0	0	0	0	0	0	0	0
MELO3C001234.2	Sulfate transporter 3.1	310	3.05	1.02	0	0	1.07	0	1.13	3.8	0	0	0	0	2.47	3.45	8.28	1.04	0	0	0	0	0	0	0	0	0	0	0	0	0.65	0.92	0.84	2.32	0.91	2.78	0	0
MELO3C001235.2	Protein DETOXIFICATION	168	0	0	0	34.24	0	0	30.04	0	0	0	0	19.56	0	18.92	3.82	5.45	0	2.53	0	16.95	0	0	0	15.7	27.76	2.51	2.57	0	0	0	0	0.7	14.2	10.24	12.67	4.25
MELO3C001238.2	anthocyanidin 3-O-glucosyltransferase 2-like	510	0.61	0	0	1.33	0	0.32	0	0	0.93	0.97	0	0.39	2.27	0.32	1.76	0.32	0	0.34	0	0.59	0	0.76	0	0.35	0.39	0.32	1.58	0	0.4	0	0	0.7	0.28	0	0	0.24
MELO3C001244.2	Unknown protein	456	0	0.37	0	0	0	0	0	0	0	0	0	0	0	0	1.25	0	0	0	0.23	0	0	0.94	0	0	0	0	0	0	0	0	0	0	0	0	0	0
MELO3C001245.2	glial fibrillary acidic protein-like	306	0	0	0	0	0	0	0	0	0	0	0	0	0	0	0	0	0	0	0	0	0	0	0	0	0	0	0	0	0	0	0	0	0	0	0	0
MELO3C001246.2	Unknown protein	153	0	0	0	0	0	0	0	0	0	0	0	0	0	0	0	0	0	0	0	0	0	0	0	0	0	0	0	0	0	0	0	0	0	0	0	0
MELO3C001251.2	Unknown protein	153	0	0	0	0	0	0	0	0	0	0	0	0	0	0	0	0	0	0	0	0	0	0	0	0	0	0	0	0	0	0	0	0	0	0	0	0
MELO3C001253.2	Amino acid permease	204	0	0	0	0	0	0	0	0	0	0	0	0	4.97	0	0	0	0	0	0	0	0	0	0	0	0	0	0	0	0	0	0	0	0	0	0	0
MELO3C001258.2	protein NRT1/ PTR FAMILY 5.2-like	294	2.47	0	2.68	1.3	0	1.29	7.53	2.23	8.92	7.02	0	0	1.07	1.38	5.88	2.95	3.42	3.97	1.46	2.81	0.96	0	3.14	0	0	0	1.06	0	0	1.52	3.23	0	0	0	0	2.52
MELO3C001259.2	Glycosyl hydrolase family 5 protein	1080	0	0	0	0	0	0	0	0	0	0	0	0	0	0	0	0	0	0	0	0	0	0	0	0	0	0	0	0	0	0	0	0	0	0	0	0
MELO3C001266.2	eukaryotic translation initiation factor 3 subunit A-like	222	14.74	27.17	4.48	7.05	11.29	7.73	6.38	10.23	21.5	8.95	12.31	14.15	10.1	0	0	16.67	11.27	19.87	6.96	2.33	0.41	25.28	15.52	33.15	0.45	8.21	10.91	6.69	7.2	0	9.62	1.6	23.57	14.08	11.81	18.84
MELO3C001268.2	DNA-directed RNA polymerase subunit beta''	428	0	0.43	0	0	0.7	0.46	0	0	0	0	0	0	0	0	0.36	0	0	0.48	0.39	0	0.15	0	0	0	0.28	0	0	0	0	0.81	0.37	0	0	0	1.28	0
MELO3C001272.2	pectinesterase inhibitor-like	525	0	0	0	0	0.34	0	0	0	0	0	0	0	0	0	0	0	0	0	0	0	0	0.72	0	0	0	0.3	0	0	0	0	0	0	0	0	0	0
MELO3C001274.2	mitochondrial uncoupling protein 5-like	399	4.61	7.06	8.52	11.67	78.06	18.84	2.21	0.97	3.17	15.83	38.83	23.11	34.59	27.38	34.46	1.58	2.73	0.57	7.64	9.03	5.61	41.73	59.34	50.97	2.62	6.29	36.84	17.04	8.05	24.09	23.06	37.85	19.86	7.71	3.02	6.48
MELO3C001276.2	Unknown protein	168	0	0	0	0	0	0	0	0	0	0	0	0	0	0	0	0	0	0	0	0	0	0	0	0	0	0	0	0	0	0	0	0	0	0	0	0
MELO3C001279.2	NBS-LRR type resistance protein	266	0	0	0	0	0	0	0	0	0	0	0	0	0	0	0	0	0	0	0	0	0	0	0	0	0	0	0	0	0	0	0	0	0	0	0	0
MELO3C001286.2	Unknown protein	328	0	0	0	0	0	0	0	0	0	0	0	0.56	0.7	0.48	0.35	0	0	0	0	0	0.29	0	0	0.48	0	0	0	0	0	0	0	0	0	0	0.42	0.33
MELO3C001290.2	Unknown protein	363	0	0	0	0	0	0	0	0	0	0	0	0	0	0	0	0	0	0	0	0	0	0	0	0	0	0	0	0	0	0	0	0	0	0	0	0
MELO3C001295.2	Unknown protein	921	0	0	0	0	0	0	0	0	0	0	0	0	0	0	0.1	0	0	0	0	0	0	0	0	0	0	0	0	0	0	0	0	0	0	0	0	0
MELO3C001297.2	Unknown protein	325	0	0	0	0	0	0.94	0	0	0	0	0	0	0	0	0	0	0	0	0	0	0	0	0	0	0	0	0.77	0	0	0	0	0	0	1.62	0	0
MELO3C001302.2	Unknown protein	253	0	0	0	0	0	0	0	0	0	0	0	0	0	0	0	0	0	0	0	0	0	2.45	0	0	0	0	0	0	0	0	0	0	0	0	0	0
MELO3C001303.2	Subtilisin-like protease	971	2.57	2.66	2.21	2.6	3.22	3.98	5.5	4.55	4.3	3.61	2.64	4.32	2.02	3.47	2.5	2.2	3.01	2.43	3.34	3.87	0.6	3.42	2.61	1.69	1.04	2.49	2.35	2.71	1.96	2.95	2.38	2.52	2.76	1.96	2.67	2.14
MELO3C001305.2	26S protease regulatory subunit, putative	398	0	0	0	0	0	0	0	0	0	0	0	0	0	0	0	0	0	0	0	0	0	0	0	0	0	0	0	0	0	0	0	0	0	0	0	0
MELO3C001307.2	Phosphatidate phosphatase PAH2	150	56.17	37.9	36.47	39.98	4.55	2.85	5.2	3.37	2.35	5.58	16.7	6.63	19.73	20.27	40.03	5.88	23.26	4.22	31.97	3.15	20.51	47.12	4.29	17.77	4.22	6.84	2.82	3.39	24.17	7.6	23.82	14.18	12.12	21.29	3.55	40.45
MELO3C001309.2	30S ribosomal protein S18, chloroplastic	447	0	0	0.35	0.58	0.21	0.37	0.43	1.33	0.2	0.84	0	0.89	0.45	0.35	0	0.39	0.21	0.41	0.71	0	0.27	0.25	0.67	0.7	0	0.82	0.25	0	0.65	0.37	0.93	0.28	0.9	0.75	0	0
MELO3C001310.2	Protein PHLOEM PROTEIN 2-LIKE A9	228	0	0	0	0	0	0	0	0	0	0	0	0	0	0	0	0	0	0	0	0	0	0	0	0	0	0	0	0	0	0	0	0	0	0	0	0
MELO3C001315.2	Unknown protein	171	0	0	0	0	0	0	0	0	0	0	0	0	0	0	0	0	0	0	0	0	0	0	0	0	0	0	0	0	0	0	0	0	0	0	0	0
MELO3C001317.2	Coiled-coil protein (DUF572)	162	719.95	763.44	859.07	1329.97	1812.09	1241.62	1489.7	1690.82	1536.89	1152.21	1114.88	985.43	810.08	647.89	1057.55	1038.49	987.1	868.02	766.71	810.82	495.45	980.78	983.05	1291.32	1262.7	1264.55	953.76	823.56	930.98	943.1	987.24	802.72	792.57	574.4	1103.01	1014.95
MELO3C001319.2	Unknown protein	186	0	0	0	0	0	0	0	0	0	0	0	0	0	0	0	0	0	0	0	0	0	0	0	0	0	0	0	0	0	0	0	0	0	0	0	0
MELO3C001321.2	Unknown protein	423	7.55	0.44	1.96	22.59	16.78	20.33	31.59	25.83	28.14	61.65	102.9	75.08	1.11	0.95	0.74	18.21	17.99	9.88	7.03	12.86	13.84	74.13	71.71	82.19	131.36	103.86	71.16	1.72	2.76	5.14	23.1	4.44	14.36	15.75	20.94	21.95
MELO3C001323.2	transmembrane protein 184C	198	3.27	3.06	5.46	13.26	2.31	2.54	1.04	0	8.32	14.22	9.5	9.23	0.95	4.49	2.24	4.85	1.6	5.42	5.94	7.18	18.07	10.03	1.9	37.4	16.08	4.09	3.85	5.01	5.26	6.43	5.82	24.39	7.1	37.48	3.07	3.68
MELO3C001327.2	Unknown protein	155	0	0	0	0	0	0	0	0	0	0	0	0	0	0	0	0	0	0	0	0	0	0	0	0	0	0	0	0	0	0	0	0	0	0	0	0
MELO3C001328.2	Retrovirus-related Pol polyprotein LINE-1	333	0	0	0	0	0	0	0	0	0	0	0	0	0	0	0	0	0	0	0	0	0	0	0	0	0	0	0	0	0	0	0	0	0	0	0	0
MELO3C001330.2	Copper centre Cu(A)	319	0.93	0	0	0	0	0	1.03	0	0	1	0	0	0	0	0	0	0	0	0	0	1.25	0	0	0	0	0	0.81	0	0	0	0	0	0	0	0	0
MELO3C001332.2	pectinesterase inhibitor-like	574	0	0	0	0	0	0	0	0	0	0	0	0	0	0	0	0	0	0	0	0	0	0	0	0	0	0	0	0	0	0	0	0	0	0	0	0
MELO3C001335.2	Cytochrome b reductase 1	243	2.39	0	0	0	0	0	0	0	0	0	0	0	0	0	0	0	0	0	0	0	0	0	0	0	8.92	2.28	0	0	0	0	0	0	0	0	0	0
MELO3C001336.2	Anthranilate synthase component I-2	597	0	0	0	0	0	0	0	0	0	0	0	0	0	0	0	0	0	0	0	0	0	0	0	0	0	0	0	0	0	0	0	0	0	0	0	0
MELO3C001345.2	threonine synthase, chloroplastic-like	213	47.71	41.46	15.64	5.32	8.46	2.06	8.18	5.93	0.36	2.55	3.73	25.89	0	0	0.28	23.5	24.23	30.82	5.27	4.59	3.42	1.51	7.72	2.33	25.53	9.88	21.37	1.76	4.81	9.5	3.35	1.2	2.61	13.12	2.59	6.8
MELO3C001347.2	Unknown protein	210	9.36	12.79	11.93	8.71	14.92	29.99	7.17	10.14	21.45	6.85	16.07	7.89	6.14	18.04	8.2	24.59	9.54	6.8	21.8	21.67	24.74	40.93	9.54	6.11	14.03	10.24	7.06	9.13	14.85	7.12	10.93	4.41	14.76	27.81	9.51	11.73
MELO3C001348.2	Major pollen allergen Ole e 6	483	0	0	0	0	0	0	0	0	0	0	0	0	0	0	0	0	0	0	0	0	0	0	0	0	0	0	0	0	0	0	0	0	0	0	0	0
MELO3C001351.2	NBS-LRR type resistance protein	318	0	0	0	0	0	0	0	0	0	0	0	0	0	0	0	0	0	0	0	0	0	0	0	0	0	0	0	0	0	0	0	0	0	0	0	0
MELO3C001352.2	30S ribosomal protein S2, chloroplastic	619	0	0.21	0.38	0	0.7	0.23	0.23	0	0.22	0.31	0	0	0.72	0	0.27	0.68	1.15	0	1.04	0.63	1.37	0	0.95	0	0.84	0.23	0	0	0	0.41	0.38	0.67	0	0.63	0.42	0.35
MELO3C001354.2	Kinase family protein	297	26.11	9.24	7.32	2.17	0.43	0.23	5.39	0.97	0.4	1.06	3.16	19.55	4.47	12.17	6.27	16.96	3.26	6.18	6.02	15.68	5.39	2.83	0.18	2.38	0.44	0.29	2.04	3.29	7.81	3.83	4.67	6.07	8.68	5.77	10.02	12.6
MELO3C001356.2	Unknown protein	180	0	0	0	0	0	0	0	0	0	0	0	0	0	0	0	0	0	0	0	0	0	0	0	0	0	0	0	0	0	0	0	0	0	0	0	0
MELO3C001358.2	30S ribosomal protein S2, chloroplastic	264	0	0	0	0	0	0	0	0	0	0	0	0	0	0	0	0	0	0	0	0	0	0	0	0	0	0	0	0	1.1	0	0	0	0	0	0	0
MELO3C001359.2	Unknown protein	300	0	0	0	1.21	0	0	0	0	0	1.22	0	4.37	0	0	0	0	0	0	0	0	0	1.37	1.96	1.26	0	0	1.98	0	0	0	0.93	0	0	0	0	0
MELO3C001363.2	Vesicle transport protein	268	41.62	36.07	51.7	24.85	22.48	26.68	41.04	28.79	19.62	21.62	38.86	36.21	28.01	29.5	33.91	32.09	33.54	25.38	34.42	36.47	49.47	23.9	34.47	36.56	37.26	28.96	39.89	43.13	44.13	34.24	29.77	35.78	28.04	30.39	45.84	34.35
MELO3C001364.2	BEACH domain-containing protein A2	171	2.73	1.06	11.43	4.47	31.09	6.69	2.86	26.63	2.36	3.26	6.22	8.95	103.09	0	12.48	8.24	36.27	11.12	0	29.1	0	62.61	23.96	31.05	23.61	35.97	58.06	6.05	7.82	2.97	9.18	5.73	6.03	23.61	40.63	7.51
MELO3C001365.2	Unknown protein	174	0	0	0	0	0	0	0	0	0	0	0	0	0	0	0	0	0	0	0	0	0	0	0	0	0	0	0	0	0	0	0	0	0	0	0	0
MELO3C001366.2	Unknown protein	231	0	0	0	0	0	0	0	0	0	0	0	0	0	0	0	0	0	0	0	0	0	0	0	0	0	0	0	0	0	0	0	0	0	0	0	0
MELO3C001368.2	Unknown protein	830	42.04	35.15	41.79	3.51	5.52	3.62	6.02	7.01	7.11	7.63	13.49	22.04	20.09	21.19	14.6	12.89	6.49	11.26	52.3	40.34	54.43	5.54	7.3	1.31	1.81	1.61	1.68	24.23	15.23	20.96	4.75	3.65	14.89	9.99	6.99	15.09
MELO3C001373.2	Unknown protein	186	0	0	0	0	0	0	0	0	0	0	0	0	0	0	0	0	0	0	0	0	0	0	0	0	0	3.45	0	0	0	0	0	0	0	0	0	0
MELO3C001376.2	Unknown protein	170	0	0	0	0	0	0	0	0	0	0	0	0	0	0	0	0	0	0	0	0	0	0	0	0	0	0	0	0	0	0	0	0	0	0	0	0
MELO3C001377.2	exopolygalacturonase-like	552	0	0	0	0	0	0	0	0	0	0	0	0	0	0	0	0	0	0	0	0	0	0	0	0	0	0	0	0	0	0	0	0	0	0	0	0
MELO3C001380.2	Aspartyl aminopeptidase	216	63.16	45.17	29.65	60.55	85.05	47.91	81.5	75.13	39.75	77.71	86.28	102.92	81.73	25.82	40.93	90.16	113.08	54.39	59.46	102.23	12.18	48.85	46.32	46.55	66.32	90.48	37.71	89.34	62.88	21.7	40.38	57.73	84.03	89.32	51.9	158.17
MELO3C001387.2	ATP synthase subunit c, chloroplastic	346	1.84	0.37	0	1.2	0	0	1.61	0.7	0	0.4	0.43	0	0.3	0	0	0	0.39	0.41	0.66	0	1.64	0.91	0.32	0.42	1.88	0.51	0	0.3	0	0.34	0	0.56	0.33	0	0	0.87
MELO3C001388.2	BAG family molecular chaperone regulator	197	95.53	115.2	88.61	56.56	57.46	39.08	102.64	1.34	81.69	19.81	144.1	140.49	135.17	111.48	47.22	157.8	64.34	95.64	27.25	78.76	25.66	82.85	149.3	137.98	220.74	90.86	194.5	74.58	59.85	51.7	110.83	56.1	78.99	104.8	38.73	78.1
MELO3C001390.2	Ubiquitin ligase protein cop1	346	0	0	0	0	0	0	0	0	0	0	0	0	0	0.81	0	0	0	0	0	0	0	0	0	0	0	0	0	0	0	0	0	0	0	0	0	0
MELO3C001392.2	Adp,atp carrier protein, mitochondrial	219	337.27	335.35	208.12	171	252.95	158.64	155.48	135.32	154.01	210.37	259.79	185.74	218.22	202.1	206.6	188.81	176.75	169.75	121.49	194.74	84.86	230.02	183.9	171.94	166.28	183.4	154.51	160.64	169.5	159.76	376.81	476.79	245.87	184.59	198.92	198.57
MELO3C001395.2	Unknown protein	192	0	0	0	0	0	0	0	0	0	0	0	0	0	0	0	0	0	0	0	0	0	0	0	0	0	0	0	0	0	0	0	0	0	0	0	0
MELO3C001396.2	Serine/threonine-protein phosphatase 7 long form-like protein	330	0	0	0	0	0	0	0	0	0	0	0	0	0	0	0	0	0	0	0	0	0	0	0	0	0	0	0	0	0	0	0	0	0	0.78	0	0.66
MELO3C001398.2	Cyclopropane-fatty-acyl-phospholipid synthase	897	12.95	8.26	13.03	4.97	16.39	9.51	5.44	7.18	2.97	11.13	4.7	8.41	4.96	10.27	9.66	8.11	3.33	12.33	6.1	7.09	3.81	1.31	5.37	6.64	5.62	5.93	4.81	6.56	4.93	7.99	8.88	2.8	9.52	5.56	7.8	7.1
MELO3C001403.2	Unknown protein	274	0	0	0	0	0	0	0	0	0	0	0	0	0	0	0	0	0	0	0	0	0	0	0	0	0	0	0	0	0	0	0	0	0	0	0	0
MELO3C001405.2	KH domain-containing family protein	195	18.88	15.15	14.25	9.86	15.08	30.57	4.44	3.21	2.82	11.1	12.44	42.88	2.92	2.68	2.71	9.81	32.34	6.91	8.93	19.24	5.21	1.3	1.92	1.64	2.04	2.01	1.81	10.66	8.92	10.92	10.13	11.03	6.14	10.31	18.59	18.6
MELO3C001406.2	ATP-dependent zinc metalloprotease FtsH	2294	28.57	26.97	22.72	31.34	29.86	25.94	35.8	37.09	33.86	30.61	28.66	34.08	28.7	28.33	24.96	30.15	30.91	31.59	20.51	26.74	13.97	31.52	34.12	29.32	27.8	31.84	24.21	32.21	32.1	30.39	25.42	23.66	19.5	26.3	30.3	28.36
MELO3C001407.2	Unknown protein	189	0	0	0	0	0	0	0	0	0	0	0	0	0	0	0	0	0	0	0	0	0	8.23	0	0	0	0	0	0	0	0	5.8	0	0	0	0	0
MELO3C001415.2	50S ribosomal protein L2, chloroplastic	429	0	0.85	0	0	0	0	0	0	0	0	1.55	0	0	0	0	0	0	0	0	0	3.88	0	0	0	0	0	0	0	2.57	0	0	1.32	1.4	0	0	0.52
MELO3C001419.2	Aaa-atpase	201	0	0	0	0	0	0	0	0	0	6.07	0	6.66	4.07	0	0	0	0	0	0	0	0	0	0	0	0	0	0	0	0	0	0	0	0	0	0	3.46
MELO3C001427.2	L-ascorbate oxidase homolog	206	0	0	0	0	3.81	11.06	0	0	0	6.61	0	0	2.88	2.63	0	0	0	0	0	0	0	6.59	0	0	11.12	3.44	0	0	0	0	2.4	0.07	0	0	0	3.8
MELO3C001430.2	Polygalacturonase	1203	0	0	0	0	0	0	0	0	0	0	0	0	0	0	0	0	0	0	0	0	0	0	0	0	0	0	0	0	0	0	0	0	0.16	0	0	0
MELO3C001454.2	Unknown protein	169	0	0	0	0	0	0	0	0	0	0	0	0	0	0	0	0	0	0	0	0	0	0	0	0	0	0	0	0	0	0	0	0	0	0	0	0
MELO3C001461.2	Polyphenol oxidase	348	0	0	0	0	0	0	0	0	0	0	0	0	0	0	0	0	0	0	0	0	0	0	0	0	0	0	0	0	0	0	0	0	0	0	0	0
MELO3C001462.2	Unknown protein	197	130.94	154.73	159.95	78.65	93.12	65.69	87.72	102.16	128.29	161.1	145.05	177.69	143.94	94.93	194.74	125.97	191.45	178.21	253.08	218.39	82.17	57.04	96.5	84.36	92.98	102.68	85	140.1	204.37	159.07	145.8	109.2	133.68	145.17	125.63	120.78
MELO3C001466.2	Mitochondrial folate transporter/carrier	1099	10.17	11.04	11.21	8.02	9.02	6.92	9.03	8.47	8.43	7.73	10.1	10.36	8.67	9.74	9.34	9.34	8.1	9.56	11.13	9.62	12.37	8.49	10.6	8.97	8.65	6.99	7.31	8.13	8.09	8.86	8.09	8.1	8.22	8.41	11.11	9.6
MELO3C001469.2	Unknown protein	183	0	0	0	0	0	0	0	0	0	0	0	0	0	0	0	0	0	0	0	0	0	0	0	0	0	0	0	0	0	0	0	0	0	0	0	0
MELO3C001482.2	Unknown protein	207	0	0	0	0	0	0	0	0	0	0	0	0	0	0	0	0	0	0	0	0	0	0	0	0	0	0	0	0	0	0	0	0	0	0	0	0
MELO3C001489.2	terpene synthase 10-like	354	0	0	0	0	0	0	0	0	0	0	0	0	0	0	0	0	0	0	0	0	0	0	0	0	0	0	0	0	0	0	0	0	0	0	0	0
MELO3C001492.2	Unknown protein	356	0	0	0	0	0	0	0	0	0	0	0	0	0	0	0	0	0	0	0	0	0	0	0	0	0.87	0	0	0	0	0	0	0	0	0	0	0
MELO3C001494.2	Pectinesterase	192	8.14	0	0	0	0	0	0	0	0	0	0	0	0	0	0	0	0	0	0	0	0	0	0	0	0	0	0	0	0	0	0	0	0	0	0	0
MELO3C001497.2	Unknown protein	342	0	0	0	0	0	0	0	0	0	0	0	0	0	0	0	0	0	0	0	0	0	0	0	0	0	0	0	0	0	0	0	0	0	0	0	0
MELO3C001500.2	Terpene cyclase/mutase family member	550	0	0	0	0	0	0	0	0	0	0	0	0.34	0	0	0	0	0	0.59	0	0	0	0	0	0	0	0	0	0	0	0	0	0	0	0	0	0
MELO3C001501.2	B-cell receptor-associated protein 31-like	242	0	0	0	0	0	0	0	0	0	0	0	0	0	0	0	0	0	0	0	0	0	0	0	0	0	0	0	0	0	0	0	0	0	0	0	0
MELO3C001502.2	Vesicle transport protein	225	56.46	97.52	66.68	69.12	60.43	81.01	112.12	139.4	112.24	70.97	100.98	75.55	45.05	39.5	40.41	62.39	68.3	58.25	61.25	59.24	97.48	84.55	74.17	88.2	62.69	65.46	45.54	45.78	41.64	45.13	53.44	47.04	51.56	75.52	57.27	69.09
MELO3C001504.2	Unknown protein	231	2.94	0	0	0	3.02	0	0	0	0	0	0	0	0	0	0	0	0	0	0	0	0	0	0	0	0	0	0	0	0	0	0	0	0	0	0	0
MELO3C001510.2	Magnesium transporter NIPA	564	2.58	1.73	3.89	2.14	2.32	1.24	4.58	1.33	3.04	1.04	1.34	1.77	1.79	1.02	2.96	0.62	2.08	2.41	2.31	2.47	5.13	0.99	0.51	0.46	0.51	0.2	0.34	1.17	1.18	1.67	0.34	1.66	0.54	0.76	0.76	2.18
MELO3C001514.2	50S ribosomal protein L33, chloroplastic	240	0	0	0	0	0	0	0	0	0	0	0	3.21	3.94	0	0	0	5.38	0	7.81	0	1.65	0	0	5.5	0	0	0	0	0	4.42	0	0	4.5	0	2.47	1.79
MELO3C001516.2	Unknown protein	366	24.6	10.28	19.12	18.1	18.04	10.04	10.76	11.52	10.8	17.65	14.39	25.07	22.95	12.59	29.68	28.97	19.11	33.05	13.2	20.89	4.31	25.29	38.95	26.77	21.06	26.73	32.69	26.44	25.14	26.97	36.5	29.3	28.13	45.14	49.17	28.33
MELO3C001521.2	Estradiol 17-beta-dehydrogenase 1	918	0	0	1.22	76.86	41.56	63.02	20.87	35.54	25.54	11.9	31.16	16.4	9.53	5.72	11.86	25.05	19.88	12.17	3.05	6.33	12.94	86.95	98.36	102.66	133.62	116.8	156.3	16.56	6.83	8.67	10.91	3.99	9.47	35.01	30.77	15.01
MELO3C001541.2	Unknown protein	233	0	0	0	0	0	0	0	0	0	0	0	0	0	0	0	0	0	0	0	0	0	0	0	0	0	0	0	0	0	0	0	0	0	0	0	0
MELO3C001545.2	BHLH transcription factor	237	0	0	0	0	0	0	0	0	0	0	0	0	0	0	0	0	0	0	0	0	0	0	0	0	0	0	0	0	0	0	0	0	0	0	0	0
MELO3C001553.2	Unknown protein	234	0	5.84	3.33	0	0	0	0	0	0	10.81	3.05	3.54	4.34	0	2.67	2.85	0	0	5.22	5.77	3.53	0	2.43	0	0	0	2.52	6.92	10.14	5.38	0	0.81	0	0	0	13.7
MELO3C001555.2	Unknown protein	333	0	0	0	0	0	0	0	0	0	0	0	0	0	0	0	0	0	0	0	0	0	0	0	0	0	0	0	0	0	0	0	0	0	0	0	0
MELO3C001556.2	U3 small nucleolar ribonucleoprotein protein IMP3	286	57.98	74.3	80.28	57.86	84.92	74.31	111.68	97.86	89.76	71.31	89.47	69.18	61.16	63.9	74.87	98.06	80.92	82	82.13	66.5	71.28	90.4	56.52	63.95	59.33	112.01	60.48	63.84	71.56	61.12	59.08	67.66	60.75	56.96	64.99	72.19
MELO3C001561.2	Unknown protein	263	0	0	0	0	0	0	0	0	0	0	0	0	0	0	0	0	0	0	0	0	0	0	0	0	0	0	0	0	0	0	0	0	0	0	0	0
MELO3C001566.2	ATP synthase subunit c, chloroplastic	173	0	0	0	0	0	0	0	0	0	0	0	0	0	0	0	0	0	0	0	0	0	0	0	0	0	0	0	0	0	0	0	0	0	0	0	0
MELO3C001567.2	Unknown protein	186	0	0	0	0	0	0	0	0	0	0	0	0	0	0	0	0	0	0	0	0	0	0	0	0	0	0	0	0	0	0	0	0	0	0	0	0
MELO3C001571.2	Unknown protein	238	15.93	13.62	6.76	84.72	52.1	75.37	56.31	49.77	102.81	86.52	81.47	81.29	40.6	37.38	37.51	67.07	86.37	53.97	25.73	24.65	1.7	178.72	115.73	256.49	32.66	56.95	17.17	45.79	117.95	78.92	59.96	32.63	134.82	134.95	99.04	125.17
MELO3C001574.2	Ulp1 protease family, carboxy-terminal domain protein	846	0	0	0	0	0	0	0	0	0	0	0	0	0	0	0	0	0	0	0	0.26	0	0	0	0	0	0	0	0	0	0	0	0	0	0	0	0
MELO3C001577.2	Unknown protein	177	0	0	0	0	0	0	0	0	0	0	0	0	0	0	0	0	0	0	0	0	0	0	0	0	0	0	0	0	0	0	0	0	0	0	0	0
MELO3C001580.2	Unknown protein	288	0	0	0	0	0	0	0	0	0	0	0	0	0	0	0	0	0	0	0	0	0	0	0	0	0	0	0	0	0	0	0	0	0	0	0	0
MELO3C001586.2	GATA zinc finger domain-containing protein 10-like isoform X2	358	0	0	0	0	0	0	0	0	0	0	0	0	0	0	0	0	0	0	0	0	0	0	0	0	0	0	0	0	0	0	0	0	0	0	0	0
MELO3C001590.2	Unknown protein	180	0	0	0	0	0	0	0	0	0	0	0	0	0	0	0	0	0	0	0	0	0	0	0	0	0	0	0	0	0	0	0	0	0	0	0	0
MELO3C001593.2	F-box plant-like protein, putative	759	0	0	0	0.52	1.02	2.14	0.95	2.12	1.91	0	0.2	0	0	0.48	0	0	0	0	0.09	0	0.11	0.39	0	0	0	0	0	0	0	0	0	0	0	0	0.15	0.5
MELO3C001595.2	Photosystem I P700 chlorophyll a apoprotein A1	207	0	0	0	3.37	0	0	0	2.77	0	0	0	0	0	0	0	0	0	1.73	0	0	1.04	1.83	0	0	0	0	0	0	0	0	0	0	1.43	0	1.52	0
MELO3C001601.2	Subtilisin-like protease	227	0	0	0	0	0	0	0	0	0	0	0	0	0	0	0	0	0	0	0	0	0	0	0	0	0	0	0	0	0	0	0	0	0	0	0	0
MELO3C001609.2	Isoaspartyl peptidase/L-asparaginase	159	0	0	0	0	0	0	18.83	0	0	0	0	0	0	0	0	0	0	0	0	0	0	0	0	0	0	0	0	0	0	0	0	0	0	0	0	0
MELO3C001612.2	B-cell receptor-associated protein 31-like	242	0	0	0	0	0	0	0	0	0	0	0	0	0	0	0	0	0	0	0	0	0	0	0	0	0	0	0	0	0	0	0	0	0	0	0	0
MELO3C001614.2	Class I heat shock protein	213	127	221.58	186.16	0	47.23	87.27	0	0	116.54	169.29	88.19	168.28	33.25	0	0	236.75	96.56	163.69	469.03	349.96	642.35	136.89	0	53.77	54.71	36.91	124.77	132.82	98.68	36.51	408.44	115.89	213.38	97.27	125.72	128.75
MELO3C001616.2	U-box domain-containing protein 7	264	0	0	0	0	0	0	0	0	0	0	0	1	0	0	0	0	0	0	0	0	0	0	0	0	0	0	1.78	0	1.7	0	0.59	0	0	0	0	0
MELO3C001621.2	PHD finger family protein	234	271.81	222.39	281.87	423.54	291.5	354.22	640.62	729.55	608.46	330.31	474.05	324.24	125.13	116.63	99.78	294.29	333.19	200.98	155.14	171.89	260.53	254.64	367.36	508.23	263.25	432.43	185.72	204.62	201.97	212.05	221.05	156.27	220.29	245.04	290.51	334.16
MELO3C001633.2	Unknown protein	315	0	0	0	0	0	0	0	0	0	0	0	0	0	0	0	0	0	0	0	0	0	0	0	0	0	0	0	0	0	0	0	0	0	0	0	0
MELO3C001635.2	Unknown protein	168	0	0	0	0	0	0	0	0	0	0	0	0	0	0	0	0	0	0	0	0	0	0	0	0	0	0	0	0	0	0	0	0	0	10.12	0	0
MELO3C001637.2	Unknown protein	180	56.94	30.77	9.33	4.56	41.74	11.91	43.27	16.03	49.35	8.03	29.47	19.92	26.09	23.54	25.26	14.83	15.49	24.14	11.42	11.07	12.47	0	3.16	3.93	8.91	10.08	0	9.66	30.88	15.36	5.82	2.83	20	45.89	10.55	28.09
MELO3C001641.2	Pentatricopeptide repeat-containing protein At2g17670	243	0	0	0	0	0	0	0	0	0	0	0	0	0	0	0	0	0	0	0	0	0	0	0	0	0	0	0	0	0	0	0	0	0	0	0	0
MELO3C001644.2	NBS-LRR type resistance protein	270	0	0	0	0	0	0	0	0	0	0	0	0	1.29	0	0	0	0	0	0	0	0	1.94	1.4	0	0	0	5.69	0	0	0	0	0	0	1.43	0	0
MELO3C001650.2	Bidirectional sugar transporter SWEET	213	4.17	17.88	7.17	8.89	8.46	9.19	14.63	22.02	11.34	13.93	4.51	14.03	6.35	0	6.79	17.12	11.13	17.56	23.82	12.8	5.47	14.55	21.56	5.29	49.92	19.19	7.69	6.34	3.14	3.59	6.69	49	22.53	21	24.22	10.57
MELO3C001651.2	glutamic acid-rich protein isoform X2	243	10.26	0	5.96	2.44	0	0	2.74	3.56	2.62	5.26	0	0	3.76	2.98	1.94	4.37	7.67	0	0	2.42	0	0	0	2.62	0	9.58	0	0	0	0	4.55	0	4.28	0	3.65	2.12
MELO3C001656.2	Unknown protein	177	78.81	33.98	20.78	66.52	56.54	68.39	67.03	45.19	44	49.03	38.6	29.98	76.14	61.15	70.85	127.33	79.38	82.64	14.99	77.19	4.4	83.24	143.36	81.05	101.56	100.44	41.35	93.09	73.86	71.38	26.78	35.96	28.4	45.97	40.61	45.68
MELO3C001657.2	BAG family molecular chaperone regulator 4	201	14.1	6.94	17.33	44.7	20.07	21.41	26.31	13.5	17.47	13.39	15.43	15.92	16.37	22.84	19.74	19.22	13.52	32.58	20.01	20.49	10.99	39.42	37.76	76.45	46.47	51.39	92.14	22.08	26.27	20.78	29.51	16.01	31.37	17.74	35.41	25.24
MELO3C001663.2	Unknown protein	280	0	0	0	0	0	0	0	0	0	0	0	0	0	0	0	0	0	0	0	0	0	0	0	0	0	0	0	0	0	0	0	0	0	0	0	0
MELO3C001664.2	Photosystem I P700 chlorophyll a apoprotein A1	222	0	0	0	0	0	0	0	0	0	0	0	0	0	0	0	0	0	0	0	0	0	1.12	0	0	0	0	0	0	0	0	0	0	0	0	0	0
MELO3C001671.2	TMV resistance protein N-like	159	7.21	1.46	2.11	7.93	11.27	0.94	2.23	0.57	0.61	1.58	0	1.15	8.19	2.8	0.99	1.55	6.37	1	4.53	1.16	0.42	2.6	0.78	1.04	1.16	0.93	5.94	1.26	4.63	1.12	11.62	2.29	1.9	1.43	1.46	7.78
MELO3C001676.2	Unknown protein	267	0	0	0	0	0	0	0	0	0	0	0	0	0	0	0	0	0	0	0	0	0	0	0	0	0	0	0	0	0	0	0	0	0	0	0	0
MELO3C001682.2	Unknown protein	259	0	0	0	0	0	0	0	0	0	0	0	0	0	0	0	0	0	0	0	0	0	0	0	0	0	0	0	0	0	0	0	0	0	0	0	0
MELO3C001698.2	Bidirectional sugar transporter SWEET	245	6.95	12.03	7.98	2.48	18.08	15.09	13.25	7.63	20.95	22.92	11.44	8.89	7.29	3.64	0	7.11	9.91	11.36	14.35	2.34	7.6	16.66	22.18	12.7	11.52	4.43	11.28	0	7.21	4.08	9.4	15	14.49	12.11	6.82	16.63
MELO3C001701.2	eukaryotic translation initiation factor 3 subunit M	151	0	0	0	0	0	0	0	98.19	0	0	0	0	0	0	47.84	0	0	92.01	0	0	57.01	0	0	0	0	0	0	0	39.5	0	0	3.23	0	19.78	0	0
MELO3C001702.2	Glutathione s-transferase	217	0	7.25	0	2.34	13.99	0	0	0	0	0	0	0	3.02	0	0	0	2.48	0	0	0	0.09	0	3.81	0	0	0	0	0	1.52	0	0	4.04	3.62	0	3.21	0
MELO3C001707.2	Unknown protein	480	34.67	3.06	72	232.79	106.86	145.38	103.4	128.39	87.73	97.94	111.36	137.2	111.86	51.93	92.91	121.94	156.75	129.54	120.53	41.66	225.72	262.94	179.79	453.1	46.91	61.48	26.28	101.46	202.44	172.59	128.02	137.73	288.31	364.49	197.71	253.93
MELO3C001711.2	Unknown protein	162	0	0	0	0	0	0	0	0	0	0	0	0	0	0	0	0	0	0	0	0	0	0	0	0	0	0	0	0	0	0	0	0	0	0	0	0
MELO3C001721.2	PHD finger family protein	229	1.07	0	5.93	25.36	9.84	34.39	59.86	30.31	4.15	22.83	13.13	7.73	4.48	22.31	54.83	7.9	11.2	29.03	4.28	5	12.39	41.7	42.64	30.51	56.64	41.62	174.16	4.15	15.12	1.04	5.36	1.56	4.99	10.79	8.01	6.78
MELO3C001739.2	Histone H2B	195	288.4	285.92	346.07	99.17	130.91	96.44	186.11	136.94	116.79	103.51	124.53	135.88	268.2	187.93	159.74	183.5	102.92	132.54	314.34	319.64	603.12	96.15	93.18	113.4	114.78	148.09	139.6	215.88	149.95	110.92	157.63	31.3	165.09	193.23	171.37	170.46
MELO3C001741.2	Unknown protein	183	0	0	0	0	0	0	0	0	0	0	0	0	0	0	0	0	0	0	0	0	0	0	0	0	0	0	0	0	0	0	0	0	0	0	0	0
MELO3C001749.2	pectinesterase inhibitor-like	519	0	0	0	0	0	0	0	0	0	0	0	0	0	0	0	0	0	0	0	0	0	0	0	0	0	0	0.25	0	0	0	0	0	0	0	0	0
MELO3C001754.2	Unknown protein	168	0	0	0	0	0	0	0	0	0	0	0	0	0	0	0	0	0	0	0	0	0	0	0	0	0	0	0	0	0	0	0	0	0	0	0	0
MELO3C001755.2	Unknown protein	189	0	0	0	0	0	0	0	0	0	0	0	0	0	0	0	0	0	0	0	0	0	0	0	0	0	0	0	0	0	0	0	0	0	0	0	0
MELO3C001757.2	Unknown protein	249	0	0	0	0	0	0	0	0	0	0	0	0	0	0	0	0	0	0	0	0	0	0	0	0	0	0	0	0	0	0	0	0	0	0	0	0
MELO3C001758.2	Unknown protein	162	0	0	0	0	0	0	0	0	0	0	0	0	10.84	0	0	0	0	0	0	0	0	0	0	0	54.3	0	0	0	0	0	0	0	14.77	0	0	0
MELO3C001761.2	multiple inositol polyphosphate phosphatase 1-like isoform X2	165	0	0	0	0	0	0	0	0	0	0	0	0	0	0	0	0	0	0	0	0	0	0	0	0	0	0	0	0	0	0	0	0	0	0	0	0
MELO3C001764.2	Unknown protein	276	0	0	0	0	0	0	0	0	0	0	0	0	0	0	0	0	0	0	0	0	0	0	0	0	0	0	0	0	0	0	0	0	0	0	0	0
MELO3C001765.2	Unknown protein	249	0	0	0	0	0	0	0	0	0	0	0	0	0	0	0	0	0	0	0	0	0	0	0	0	0	0	0	0	0	0	0	0	0	0	0	1.57
MELO3C001768.2	Cellulase (Glycosyl hydrolase family 5) protein	150	0	0	0	0	0	0	0	0	0	0	0	0	0	0	0	0	0	0	0	0	0	0	0	0	0	0	0	0	0	0	0	0	0	0	0	0
MELO3C001773.2	Cellulase (Glycosyl hydrolase family 5) protein	150	0	0	0	0	0	0	0	0	0	0	0	0	0	0	0	0	0	0	0	0	0	0	0	0	0	0	0	0	0	0	0	0	0	0	0	0
MELO3C001782.2	Unknown protein	189	0	0	0	0	0	0	0	0	0	0	5.04	0	0	0	0	0	0	0	4.77	0	19.3	0	6.39	0	0	0	0	0	0	0	0	6.06	5.63	0	0	0
MELO3C001795.2	Unknown protein	202	0	0	0	0	0	0	0	0	0	0	0	0	0	0	0	0	0	0	0	0	0	0	0	0	0	0	0	0	0	0	0	0	0	0	0	0
MELO3C001803.2	Unknown protein	234	0	0	0	0	0	0	0	0	0	0	0	0	0	0	0	0	0	0	0	0	0	0	0	0	0	0	0	0	0	0	0	0	0	0	0	0
MELO3C001806.2	Unknown protein	163	0	0	0	0	0	0	0	0	0	0	0	0	0	0	0	0	0	0	0	0	0	0	0	0	0	0	0	0	0	0	0	0	0	0	0	0
MELO3C001808.2	carboxypeptidase Y-like	204	0	0	0	0	0	0	0	0	0	0	0	0	0	0	0	0	0	0	0	0	0	0	0	0	0	0	0	0	0	0	0	0	0	0	0	0
MELO3C001809.2	GATA zinc finger domain-containing protein 10-like isoform X2	270	0	0	0	0	0	0	0	0	0	0	0	0	0	0	0	0	0	0	0	0	0	0	0	0	0	0	0	0	0	0	0	0	0	0	0	0
MELO3C001812.2	Terpene cyclase/mutase family member	186	0	0	0	0	0	0	0	0	0	0	0	0	0	0	0	0	0	0	0	0	0	0	0	0	0	0	0	0	0	0	0	0	0	0	0	0
MELO3C001821.2	Cytochrome f	171	0	0	0	0	0	0	14.52	0	0	0	0	0	0	0	0	0	0	0	0	0	0	0	0	0	0	0	0	0	0	0	0	0	0	0	0	0
MELO3C001842.2	Unknown protein	191	0	0	0	0	0	0	0	0	0	0	0	0	0	0	0	0	0	0	0	0	0	0	0	0	0	0	0	0	0	0	0	0	0	0	0	0
MELO3C001844.2	Pleiotropic drug resistance ABC transporter	588	0	0	0	0	0	0	0	0	0	0	0	0	0	0	0	0	0	0	0	0	0	0	0	0	0	0	0	0	0	0	0	0	0	0	0	0
MELO3C001863.2	Unknown protein	174	0	0	0	0	0	0	0	0	0	0	0	0	0	0	0	0	0	0	0	0	0	0	0	5.88	0	0	0	0	0	0	0	0	0	0	0	0
MELO3C001865.2	Unknown protein	179	0	0	8.15	0	0	21.3	0	0	0	0	0	0	0	0	0	0	0	0	0	0	6.36	0	0	0	0	8.2	0	0	0	0	0	0	0	7.53	0	0
MELO3C001880.2	TIM-barrel signal transduction protein isoform 1	176	0	0	0	0	0	0	0	0	0	0	0	0	0	0	0	0	0	0	0	0	0	0	0	0	0	0	0	0	0	0	0	0	0	0	0	0
MELO3C001889.2	Unknown protein	184	19.37	0	0	17.62	0	0	0	0	0	0	0	0	0	0	0	0	0	0	0	0	0	0	0	0	10	0	0	0	0	0	0	6.69	0	0	0	0
MELO3C001900.2	Unknown protein	183	0	0	0	0	0	0	0	0	0	0	0	0	0	0	0	0	0	0	0	0	0	0	0	0	0	0	0	0	0	0	0	0	0	0	0	0
MELO3C001902.2	Unknown protein	180	0	0	7.93	0	0	0	11.12	0	0	20.76	0	10.83	6.65	0	0	0	0	10.09	0	0	0	0	0	0	11.1	7.99	0	0	0	7.68	7.37	0	0	0	0	0
MELO3C001905.2	Unknown protein	169	0	0	0	0	0	0	0	0	0	0	0	0	0	0	0	0	0	0	0	0	0	0	0	0	0	0	0	0	0	0	0	0	0	0	0	0
MELO3C001914.2	TSA: Wollemia nobilis Ref_Wollemi_Transcript_14781_959 transcribed RNA sequence	153	21.04	0	18.17	0	19.52	0	78.95	0	24.75	23.82	0	22.73	0	0	17.8	65.11	0	0	0	0	0	22.57	185.27	45.43	0	0	0	0	0	16.74	0	35.46	0	20.55	37.51	21.22
MELO3C001915.2	L-ascorbate oxidase homolog	2113	0.04	0	0	0	0	0	0	0	0	0	0	0	0	0.13	0	0	0	0	0	0.08	0	0	0	0	0	0	0	0	0	0	0	0	0	0	0	0
MELO3C001916.2	chaperone protein DnaJ isoform X2	2198	10.12	10.92	10.13	9.88	9.38	9.37	9.69	10.36	11.11	8.42	7.57	8.77	9.48	11.03	9.48	8.65	9.23	9.36	7.6	9.17	5.02	9.04	9.49	9.16	9.28	7.32	6.01	9.08	8.55	8.66	7.57	8.71	7.47	7.78	9.28	9.07
MELO3C001921.2	Kinase, putative	4526	28.84	25.77	23.37	21.86	24.57	21.76	22.97	20.62	19.91	21.55	19.83	24.01	22.28	25.35	23.73	26.4	26	26.66	20.14	29.11	14.18	22.67	27.97	26.4	24.9	26.55	21.25	25.61	25.68	23.82	22.05	21.55	15.92	20.71	25.56	25.2
MELO3C001922.2	extra-large guanine nucleotide-binding protein 3-like	2991	36.76	31.51	29.08	39.1	39.67	34.61	42.28	41.61	42.25	35.38	32.12	40.19	33.69	36.42	32.92	47.91	43.46	43.6	25.92	36.27	20.27	33.72	42.91	43.57	40.84	45.66	39.82	40.18	39.5	37.47	36.42	36.62	25.31	34.81	41.02	37.64
MELO3C001923.2	RNA polymerase II subunit A C-terminal domain phosphatase SSU72	1142	24.75	28.9	29.62	13.02	14.04	12.95	15.49	14.61	16.51	19.34	18.67	14.9	15.14	17.88	17.25	22.24	20.45	17.91	25.18	24.34	28.19	15.04	16.55	13.91	16.12	16.96	16.43	21.43	20.91	20.54	20.71	19.87	19	21.17	17.08	18.32
MELO3C001924.2	N-alpha-acetyltransferase 40	2132	22.84	25.7	26.82	17.85	19.08	18.65	20.27	21.09	22.74	22.7	19.14	22.02	20.87	19.2	21.52	22.16	22.43	22.77	26.65	24.88	25.91	18.24	17.02	19.56	15.98	20.15	14.24	22.98	19.82	21.57	25.03	31.73	27.46	21.77	23.96	21.48
MELO3C001926.2	Dihydroxyacetone kinase family protein	2259	41.1	40.98	35.6	40.52	36.12	33.8	41.38	38.53	37	42.22	45.79	46.24	29.26	32.55	28.97	45.09	46.24	42.96	22.41	39.95	19.81	38.04	41.93	48.73	42.8	43.54	28.57	35.86	32.21	37.46	39.58	37.91	29.53	33.73	41.63	37.34
MELO3C001929.2	protein SHOOT GRAVITROPISM 5-like	1836	0.88	0.9	0.87	0.56	1.1	0.53	0.92	0.6	0.61	0.59	1.03	0.32	1.63	1.18	1.72	1.07	1.25	1.1	1.33	0.99	1.4	0.96	0.94	0.37	1.21	0.38	0.88	1.33	0.56	0.83	1.09	4.21	0.61	0.55	0.54	0.61
MELO3C001930.2	CASP-like protein	833	0.42	0.13	0.62	0.3	0.45	0.58	0	0	0.42	0.29	0.17	0.18	0.35	0.14	0	0.43	0	0	0.9	0	0.29	0.17	1.09	0.98	0.18	0.15	0.48	0	0.19	0	0.36	0.11	0.63	0.13	0.53	0.33
MELO3C001931.2	Transmembrane 9 superfamily member	2357	146.5	154.5	154.28	67.33	83.12	72.15	86.81	76.07	79.39	98.4	94.94	101.03	121.9	122.32	121.66	108.51	108.55	91.98	131.84	130.23	133.82	66.19	64.16	65.92	72.14	75.55	69.44	100.46	93.31	92.55	107.35	97.14	100.1	123.08	120.75	120.32
MELO3C001932.2	Kinase family protein	4394	32.58	31.11	27.91	31.06	33.05	33.43	37.21	36.76	33.89	29.78	28.87	30.89	26.68	30.71	28.03	31.18	29.31	31.56	26.55	29.83	21.04	25.48	26.4	26.99	27.37	27.29	24.39	28.2	27.7	29.04	29.08	28.77	28.5	26.76	31.54	31.85
MELO3C001934.2	Unknown protein	162	0	0	0	0	12.88	11.76	0	4.56	0	13.51	0	0	0	0	0	0	0	0	0	0	19.64	0	0	0	0	8.04	0	5.41	0	20.24	0	0	5.19	4.61	0	0
MELO3C001937.2	DNA polymerase epsilon subunit	2464	60.08	58.73	54.37	47.61	39.43	45.04	52.66	51.64	46.91	50.01	48.04	56.65	49.47	56.11	52.11	61.06	55.87	60.14	68.19	64.94	67.34	53.84	54.46	47.86	53.58	61.05	39.64	56.55	60.58	63.95	45.28	47.35	47.55	50.76	53.07	56.31
MELO3C001938.2	glutamate decarboxylase	1715	1914.65	1869.37	1772.06	1020.96	1188.03	991.35	1140.27	1075.29	1121.42	1212.54	1078.26	1278.38	1510.91	1468.04	1505.06	1550	1613.53	1504.68	2002.97	1823.95	2165.52	617.42	598.8	792.59	679.48	738.17	336.26	2004.68	2032.48	2017.06	1233.33	1140.81	1434.89	1349.19	1261.89	1331.62
MELO3C001939.2	Oxidoreductase Tas aldo/keto reductase family protein	1435	19.65	26.08	23.49	13.65	11.64	11.06	10.39	10.34	8.68	12.27	13.61	13.77	13.27	15.38	14.05	21.77	22.54	22.59	30.36	27.78	27.04	10.09	9.72	9.27	10.28	7.66	5.49	18.6	24.65	19.68	16.54	10.66	16.37	20.17	18.88	15.61
MELO3C001940.2	Homeobox-leucine zipper family protein	2908	0	0.03	0.03	0	0	0	0	0	0.09	0	0.04	0	0	0	0.03	0.06	0.07	0.03	0.04	0	0.02	0.04	0.19	0	0.12	0.03	0.03	0	0	0	0.11	0	0	0.03	0	0
MELO3C001941.2	Cyclic nucleotide gated channel	2977	22.06	23.09	18.81	32.78	31.05	28.35	28.91	31.1	28.43	24.05	27.02	27	25.48	28.08	24.13	27.1	25.37	28.15	16.13	23.52	11.92	33.11	34.54	35.58	40.8	39.1	33.74	25.4	24.18	25.68	27.63	31.22	19.18	21.19	26.57	28.52
MELO3C001942.2	bifunctional D-cysteine desulfhydrase/1-aminocyclopropane-1-carboxylate deaminase, mitochondrial	1828	100.7	101.42	93.62	55.15	49.06	51.59	55.94	65.54	56.88	74.74	72.52	79.8	80.64	81	82.47	98.47	96.33	84.62	99.76	102.87	93.34	75.04	70.09	72.17	74.88	87.35	56.54	73.22	73.83	74.02	123.25	212.21	122.53	87.16	90.56	103.1
MELO3C001943.2	17. class I heat shock protein	1254	27.66	9.73	12.9	0	0	4.47	4.34	0	0	4.04	0	0	4.83	9.36	1.46	0.93	0	0.02	0	3.99	0	0	0	0	0	0	0	17.84	16.56	13.87	0	0	0	0	0	0
MELO3C001944.2	Cotton fiber expressed protein	1705	515.03	523.83	493.45	273.9	321.83	332.85	453.29	414.38	466.96	413.39	261.35	363.84	416.64	410.71	435.19	339.94	360.39	290.04	353.39	391.85	312.76	61.85	54.22	101.79	123.03	133.07	41.71	413.87	451.44	452.05	272.45	459.02	305.54	222.4	237.19	286.04
MELO3C001945.2	Unknown protein	222	0	0	0	0	0	0	0	0	0	0	0	0	0	0	0	0	0	0	0	0	0	0	0	0	0	0	0	0	0	0	0	0	0	0	0	0
MELO3C001946.2	Blue copper protein	1314	0.54	0.37	0.75	0.08	0.16	0	0	0	0	0.08	0.19	0	0.19	0.23	0.06	0	0.08	0.09	0.13	0.37	0.33	0	0	0	0.1	0	0	0.2	0	0	0.34	0.65	0.56	0.37	0.15	0.3
MELO3C001947.2	eukaryotic translation initiation factor 3 subunit G-like	1558	108.91	107.51	105.97	73.8	98.98	80.52	113.96	100.99	115.57	101.98	90.06	104.45	91.4	91.94	90.36	105.93	97.48	96.41	87.74	95.36	81.87	57.35	54.45	59.97	85.27	84.78	70.98	79.1	79.39	89.37	80.11	95.74	73.59	82.28	77.4	85.78
MELO3C001948.2	Short-chain dehydrogenase, putative	1916	42.32	38.49	36.26	9.21	8.44	7.51	8.22	5.93	7.59	17.64	13.62	14.65	20.59	20.18	23.13	12.64	11.49	10.97	25.05	26.41	23.97	6.73	6.49	6.85	9.17	10.59	7.25	21.2	24.92	22.59	16.19	17.09	15.04	8.8	10.11	11.33
MELO3C001949.2	kinase-interacting family protein	1732	41.13	39.37	35.97	46.01	33.8	47.31	41.27	41.28	44.08	45.94	52.29	47.42	39.52	41.97	35.64	46.96	47.35	46.48	40.7	40.31	36.01	43.22	41.7	49.91	54.24	56.1	27.55	35.02	37.2	36.59	36.02	32.73	43.11	52.15	46.14	49.08
MELO3C001950.2	Tetratricopeptide repeat (TPR)-containing protein	1511	38.22	36.44	40.62	37.87	38.01	40.73	39.53	46.32	39.27	41.29	31.67	47.62	47.77	47	48.81	48.61	59.71	49.25	43.15	39.91	38.32	18.05	18.01	22.68	18.42	21.29	12.51	48.45	47.46	51.91	45.07	78.59	51.97	46.49	43.13	50.2
MELO3C001951.2	Xyloglucan endotransglucosylase/hydrolase	984	0	0	0.2	0.12	0.12	0	0	0.21	0.33	0	0.28	0	0	0.11	0.18	0	0	0	0	0.11	0.16	0.41	0.19	0	0	0.12	0.19	0	0	0	0	0.51	0	0	0.11	0
MELO3C001952.2	Nascent polypeptide-associated complex subunit beta	913	248.39	262.48	282.34	274.46	255.04	280.54	283.32	293.47	275.31	254.13	261.18	234.81	241.64	229.47	236.4	271.81	267.41	266.86	286.22	234.85	377.38	237.45	240.88	212.44	219.4	230.93	190.75	231.94	233.75	225.27	243.58	206.25	253.92	287.15	264.87	260.06
MELO3C001953.2	IBR domain-containing protein	1058	61.55	76.7	77.77	48.78	52.31	49.16	55.26	47.4	52.97	54.38	55.65	53.01	61.46	60.45	61.33	53.22	51.77	54.1	73.16	63.78	95.28	51.44	44.1	39.83	44.1	46.4	43.23	52.84	55.27	55.86	54.47	41.57	59.36	61.42	60.5	61.86
MELO3C001954.2	Glycosyltransferase	1686	18.01	22.53	27.11	0.44	1.1	0.59	3.04	2.43	1.55	3.52	6.7	4.15	6.46	6.71	5.07	3.03	1.7	3.97	13.39	8.11	12.61	7.7	6.36	2.49	4.43	3.53	6.58	2.5	2.57	2.22	15.53	12.49	12	4.55	4.85	4.03
MELO3C001955.2	Unknown protein	189	0	0	0	0	0	0	0	0	4.99	0.18	0	0	0	0	0	6.46	4.92	0	0	4.14	0	0	10.77	0	0	0	0	0	0	0	0	0	3.12	5.52	0	0
MELO3C001956.2	Sucrose synthase	2773	0.38	0.42	0.47	0.35	0.38	0.27	0.17	0.14	0.1	0.64	0.51	0.49	0.22	0.35	0.39	0.21	0.37	0.41	0.74	0.33	0.84	2.03	1.72	0.62	1.25	0.52	2.56	0.13	0.16	0.14	0.78	0.2	0.72	0.4	0.57	0.79
MELO3C001957.2	protein argonaute 1	3842	398.95	350.98	330.74	297.94	286.72	269.36	267.55	240.36	246.62	265.54	281.18	269.5	244.16	261.86	241.7	313.81	314.42	294.02	196.85	287.55	170.16	206.85	234.97	230.56	250.01	256.41	212.23	315.26	326.52	319.26	290.88	264.41	232.93	244.83	281.45	280.78
MELO3C001958.2	Pectate lyase	1673	0	0	0.05	0	0	0	0	0	0	0	0	0	0	0	0	0	0	0	0	0.17	0	0.14	0	0	0	0.06	0.05	0	0	0	0	0	0	0	0	0
MELO3C001959.2	NAC domain-containing protein 86	1091	0	0.19	0.34	0	0.1	0	0.2	0	0	0	0.12	0.12	0	0	0.08	0.1	0	0	0.06	0	0.27	0	0	0	0.13	0	0	0	0	0	0	0	0.09	0.09	0	0
MELO3C001960.2	DHHA1 domain protein	2071	1.17	1.84	1.26	0.82	0.87	0.59	0.78	0.79	0.87	1.06	1.19	1.11	0.58	0.42	0.51	0.63	0.52	1.67	1.43	1.95	1.49	1.87	2.36	1.59	2.02	0.36	2.9	0.47	0.68	0.58	1.08	0.63	1.05	0.26	0.52	0.38
MELO3C001961.2	Glycine-rich RNA-binding protein	876	11.09	10.24	9.3	11	20.95	18.18	13.25	12.93	13.01	8.86	8.23	8.3	16.99	15.07	12.14	6.81	11.59	11.19	7.07	6.59	8.93	3.02	2.03	3.78	7.37	4.9	5.44	13.72	12.52	14.38	6.14	10.49	5.53	4.83	5.32	5.32
MELO3C001962.2	protein REVEILLE 2-like	1402	31.89	33.64	33.71	37.63	33.19	33.71	41.91	43.91	42.82	37.79	35.61	38.82	30.25	33.56	34.15	35.19	33.22	38.07	42.98	38.54	34.41	39.31	45.84	47.31	45.27	57.38	31.41	40.48	39.86	39.55	28.4	22.08	33.3	36.83	40.72	34.71
MELO3C001963.2	Unknown protein	336	0	0	0	0	0	0	0	0	0	0	0	0	0	0	0	0	0	0	0	0	0	0	0	0	0	0	0	0	0	0	0	0	0	0	0	0
MELO3C001964.2	BTB/POZ and TAZ domain-containing protein 1-like	2250	0.08	0	0.14	0	0.25	0.08	0	0	0.12	0.09	0	0	0.03	0.38	0.45	0	0.04	0	0.44	0.2	0.05	0.19	0.34	0.19	0.21	0	3.91	0	0.06	0.04	0.34	2.5	0.56	0	0.15	0.06
MELO3C001965.2	UPF0426 protein chloroplastic	781	36.71	36.58	39.63	13.31	11.88	13.6	17.48	16.16	20.55	23.53	26.17	18.48	28.75	23	26.28	32.38	31.23	24.56	33.01	32.72	33.83	13.21	16.58	15	15.57	18.76	22.22	20.68	25.87	23.42	27.71	20.58	29.13	26.77	21.86	19.97
MELO3C001966.2	Ankyrin repeat protein	1163	34.23	37.46	34.75	26.5	30.65	31.75	34.5	30.31	33.08	33.99	32.15	35.09	29.64	29.55	34.88	38.71	33.69	36.97	34.05	35.24	40.42	24.16	22.13	25.46	23.94	23.31	21.29	32.73	31.87	34.91	33.39	31.01	29.41	29.58	33.28	31.7
MELO3C001967.2	Kelch repeat-containing F-box family protein	1927	17.07	20.01	17.09	16.6	15.95	14.17	18.27	19.68	17.34	17.99	16.39	17.59	18.21	18.9	19.8	16.68	18.85	17.25	17.81	20.3	15.62	10.46	10.52	10.81	11.81	13.93	7.58	17.38	16.08	18.36	20.29	26.59	17.32	17.67	16.72	16
MELO3C001968.2	transcription factor PRE5-like	654	0	0	0	0	0	0	0.42	0	0.4	0	0	0	0	0	0	0	0	0	0.12	0	0	0	0.52	0.23	0	0	0	0.85	0	0	0	0	0	0	0	0
MELO3C001969.2	pectinesterase 3	1007	19.77	17.76	21.61	18.91	49.24	26.05	30.55	26.36	30.03	28.05	28.58	30.58	26.91	29.62	29.71	16.5	14.97	17.58	20.96	19.41	15.82	23.3	25.06	35.76	20.31	18.44	29.46	18.31	14.05	17.88	29.46	58.28	31.35	18.84	16.71	17.67
MELO3C001970.2	RP/EB family microtubule-associated protein	1567	0.12	0	0.06	0	0	0	0	0	0	0.13	0	0	0.16	0.25	0.05	0	0	0.07	0.15	0.18	0.22	0	0	0	0	0	0.05	0.05	0	0	0	0	0.06	0	0.06	0.05
MELO3C001971.2	HVA22-like protein	1062	0	0.1	0	0.44	2.03	0.73	0.11	0	0	0.32	0.25	0.76	0.5	0.3	0.5	0.42	0.85	0.45	0	0.29	1.07	0	0.17	0.35	0.26	0.31	0.52	0.26	0.13	0.09	0.26	0.46	0.27	0.29	0.38	0.72
MELO3C001972.2	transcription factor TCP15-like	1843	0	0	0	0	0	0	0	0	0	0	0	0	0	0	0	0	0	0	0.06	0	0	0.06	0	0	0	0	0	0	0	0	0	0	0	0.05	0	0.04
MELO3C001973.2	NAP1-related protein 2	1682	119.76	115.56	119.89	116.57	99.57	114.43	115.06	109.64	114.21	101.19	99.96	101.07	108.44	107.91	105.05	124.19	122.44	121.38	105.57	110.05	87.85	89.65	99.74	90.2	90.78	87.69	65.38	92.2	92.44	86.21	102.13	96.97	111.71	120	124.99	113.85
MELO3C001974.2	protein PHYTOCHROME KINASE SUBSTRATE 1-like	2442	18.04	16.54	17.2	22.92	20.99	18.72	23.78	23.87	21.16	18.96	19.56	17.57	18.17	18.44	17.29	18.94	20.87	21.59	15.46	17.48	14.69	19.75	18.64	19.65	22.85	22.66	22.85	22.24	19.36	20.76	17.03	16.45	14.05	17.9	16.25	16.9
MELO3C001976.2	Pentatricopeptide repeat-containing family protein	3263	17.35	13.29	12.07	29.38	28.1	29.08	39.15	38.76	39.63	25.8	19.22	23.86	20.78	25.01	22.78	24.41	26.33	24.55	12.49	17.92	6.74	22.23	17.97	18.29	25.26	26.67	21.57	21.58	23.84	23.66	20.58	20.29	17.07	19.15	23.47	23.65
MELO3C001977.2	Glutathione s-transferase	620	0	0	0	0	0	0	0	0	0.22	0	0	0	0	0	0	0.22	0.46	0	0	0.42	0	0	0.19	0	0.28	0	0	0	0	0	0	0	0	0	0	0.52
MELO3C001978.2	Glutathione s-transferase	470	10.65	10.81	8.96	1.84	2.63	0.43	0.87	2.24	1.18	5.96	4.51	5.08	1.89	2.08	1.63	3.01	4.75	0.7	21.77	15.64	20.99	8.7	13.11	3.17	23.62	7.04	91.73	0.71	0.6	1.81	12.76	1.56	6.13	7.83	6.87	6.73
MELO3C001979.2	pentatricopeptide repeat-containing protein At1g74630	1929	1.37	1.5	0.82	0.75	1.09	1.01	1.38	0.66	1.3	1.07	1.41	0.73	1.1	1.46	1.3	1.22	1.44	1.04	1.25	1.03	0.52	0.6	1.15	0.86	0.32	1.02	1.63	0.59	0.89	0.88	0.94	1.05	1.07	0.76	1.17	1.43
MELO3C001980.2	Alpha/beta-Hydrolases superfamily protein	1444	68.22	76.16	72.31	38.25	42.1	38.94	46.19	39.02	48.78	52.98	44.48	52.51	47.16	51.72	53.87	71.04	70.25	69.79	80.85	83.99	77	41.55	44.34	41.3	43.34	44.8	54.74	67.98	63.81	64.66	55.58	53.27	58.92	54.96	56.25	61.47
MELO3C001981.2	MYB-related transcription factor	1204	0	0	0	0	0	0	0	0	0	0	0	0	0	0	0	0	0	0	0	0	0	0	0	0	0	0	0	0	0	0	0	0	0	0	0	0
MELO3C001982.2	Zinc finger homeodomain protein 1	1174	0.53	0.6	0.47	0	0	0	0	0	0	0	0	0	0	0	0	0	0	0.1	0.21	0.17	0.25	0	0.08	0	0	0	0	0	0.06	0	0.15	0	0	0.09	0.25	0
MELO3C001983.2	Exostosin-like protein	2094	0.36	0.34	0.32	0.05	0.05	0	0.05	0	0	0	0	0	0.04	0.04	0.18	0.28	0.05	0.05	0.44	0.21	0.41	0.06	0	0.11	0.29	0	0.38	0.19	0	0.17	0.04	0.14	0.2	0.13	0.08	0.07
MELO3C001984.2	CLAVATA3/ESR (CLE)-related protein 45	694	0	0	0.48	0	0	0	0	1.05	0	0	0	0	0	0	0	0	0	0	0	0	0.13	0	0	0	0	0	0	0	0	0	0	0	0.17	0	0.7	0
MELO3C001985.2	RING/FYVE/PHD zinc finger protein	1501	39.09	45.68	44.72	20.03	23.06	20.37	20.52	21.24	23.96	25.67	24.94	25.19	31.85	31.63	27.45	30.84	31.03	26.71	37.6	36.22	34.26	25.37	24.31	25.44	24.33	24.41	23.66	31.23	28.78	32.86	27.15	26.24	29.67	30.68	27.92	28.36
MELO3C001986.2	Disulfide bond formation protein B 2, putative	1212	0	0	0.15	0	0	0	0	0	0	0	0.11	0.11	0	0	0	0.18	0	0	0	0	0.18	0	0.07	0	0	0	0	0	0	0	0	0.13	0	0	0	0
MELO3C001987.2	cyclic dof factor 3	1895	3.98	6.91	3.98	10.95	14.1	11.33	19.04	17.83	21.96	11.24	10.1	9.93	11.82	12.31	12.51	11.07	11.65	11.57	13.5	11.45	14.14	6.6	6.45	12	15.56	19.54	7.45	9.81	10.42	13.19	3.84	4.71	6.87	8.57	7.8	10.08
MELO3C001988.2	Calcium-binding EF-hand family protein, putative	783	2.12	1.76	1.21	0.17	1.78	0.47	0	0.15	0.45	0.32	1.5	1.92	4.92	3.08	4.78	0.63	0	0.51	2.05	1.61	2.46	0.19	0.53	0	0.39	0.16	0.13	0.78	0.1	0.86	0.53	2.8	1.38	1.03	0.44	0.6
MELO3C001989.2	Biotin/lipoate A/B protein ligase family	1391	6.51	6.96	8.02	4.52	4.91	3.24	5.09	6.75	6.35	5.55	5.03	4.85	7.44	7.56	8.04	5.32	6.54	6.7	9.04	6.49	7.67	4.53	2.86	3.01	3.09	1.95	3.21	6.18	5.82	5.73	5.04	4.38	6.07	6.48	6.71	7.02
MELO3C001991.2	Mads box protein, putative	2211	3.2	3.06	3.52	3.25	1.89	1.71	2.55	1.94	3.21	2.19	2.27	2.19	1.33	2.21	1.25	3.3	2.78	2.63	3.93	2.7	3.85	2.44	3.85	2.68	3.22	3.82	2.7	1.66	1.85	1.87	2.57	1.53	1.71	2.91	3.09	2.72
MELO3C001992.2	Chlorophyll a-b binding protein, chloroplastic	267	0	0	0	0	0	0	0	0	0	0	0	0	0	0	0	0	0	0	0	0	0	0	0	0	0	0	0	0	0	0	0	0	0	0	0	0
MELO3C001993.2	expansin-A10	968	0	0	0	0	0.12	0	0.12	0	0	0	0.28	0	0	0.11	0	0	0	0.13	0	0	0	3.09	0.3	0.13	0.44	0.24	0.78	0	0	0	0	0	0	0	0	0.09
MELO3C001994.2	thioredoxin-like 1-2, chloroplastic	1430	25.38	26.54	25.29	37.74	27.19	38.35	48.5	51.41	50.93	39.86	40.58	36.83	40.7	41.89	40.34	26.49	25.38	31.63	24.9	22.33	21.81	28.53	37.2	32.66	53.76	56.29	41.05	31.71	31.05	31.57	14.9	5.52	20.14	30.48	32.01	27.57
MELO3C001995.2	YGL010w-like protein	1199	121.2	141.28	152.99	475.59	360.22	476.87	352.46	452.83	397.71	327.68	350.85	282.4	211.98	220.78	209.18	364.12	332.85	306.44	152.96	137.41	166.75	186.87	163.33	188.94	283.19	303.07	196.5	148.84	132.62	127.36	313.6	219.65	247.64	373.11	370.16	355.13
MELO3C001996.2	NAC domain-containing protein 100-like	1186	69.13	74	85.67	131.98	87.61	111.87	122.25	141.56	136.53	101.9	131.86	109.97	107.77	118.87	113.12	94.5	85.84	107.61	84.9	59.67	75.98	121.05	135.2	114.8	103.18	112.65	73.19	79.31	75.36	79.16	106.92	54.48	87.15	94.65	98.99	94.74
MELO3C001997.2	Galactoside 2-alpha-L-fucosyltransferase	2483	0.4	0.53	0.46	0.04	0	0	0.12	0	0	0	0.14	0.18	0.18	0.44	0.31	0.27	0.19	0.33	0.58	0.6	0.6	0.18	0.16	0.13	0.05	0	0.16	0.19	0.02	0.14	0.48	0.4	0.5	0.14	0.35	0.2
MELO3C001998.2	Ribulose-phosphate 3-epimerase-like protein	1404	55.22	55.26	56.05	81.18	100.86	86.84	77.09	66.66	78.7	70.87	46.81	69.31	81.47	72.91	77.29	78.35	73.91	68.62	66.34	60.71	63.36	51.18	46.49	56.81	67.14	62.2	88.77	78.18	75.94	84.7	57.15	70.42	58.27	60.39	53.25	56.68
MELO3C001999.2	two-component response regulator-like APRR1	2903	34.86	34.6	29.87	41.48	41.11	43.21	51.41	49.95	49.97	37.03	38.84	37.52	32	34.91	33.25	37.29	37.78	41.81	31.24	35.56	21.81	47	45.93	48.6	51.56	48.73	39.58	40.26	39.23	42.1	31.11	25.15	33.24	33.2	36.71	36.55
MELO3C002000.2	Kinase, putative	2330	11.56	13.8	16.1	18.71	17.46	19.26	12.87	14.03	13.56	12.25	14.33	11.48	14.94	13.89	13.11	14.97	14.98	13.47	15.82	11.51	30.54	9.26	11.65	12.86	10.47	11.62	9.83	14.14	12.54	11.56	8.99	5.2	9.57	17.09	14.45	15.13
MELO3C002001.2	Transmembrane protein, putative	1156	33.3	32.43	37.12	11.65	13.15	13.62	9.3	9.53	11.45	15	9.3	10.78	12.35	16.94	19.16	18.85	27.62	16.43	43.35	36.31	41.69	2.9	3.92	4.33	6.73	4.04	1.79	21.8	24.15	22.5	11.62	4.81	12	21.39	24.15	26.2
MELO3C002002.2	Formin-like protein	4643	0.75	0.45	0.48	0.23	0.48	0.29	0.25	0.25	0.46	0.27	0.12	0.35	0.3	0.33	0.33	0.29	0.37	0.48	0.38	0.61	0.39	0.37	0.8	0.35	0.19	0.1	0.32	0.27	0.38	0.23	0.28	0.16	0.26	0.31	0.41	0.48
MELO3C002003.2	Kinase superfamily protein	2870	0.44	0.45	0.28	0.14	0.2	0.26	0.46	0.09	0.12	0.1	0.31	0.71	0.18	0.5	0.52	0.23	0.17	0.11	0.26	0.72	0.34	0.39	0.38	0.26	0.28	0.26	0.75	0.19	0.15	0.06	0.47	0.8	0.14	0.09	0.09	0.17
MELO3C002004.2	At2g03350	510	2.14	0.59	1.61	0.33	0.65	0	0	0	0.93	0.97	0	0.78	1.52	1.27	0.5	0	1.94	1.36	1.44	1.48	0.85	0	2.39	0	0.39	0.63	0.53	1.8	0.4	0.57	0.53	0.47	0	0.87	0.89	0.73
MELO3C002005.2	Unknown protein	180	0	0	0.19	2.7	0	12.12	0	0	3.11	0.82	0	0	0	0	19.95	0	29.42	2.74	0	0	0	0	0	0	0	1.39	0	0	2.13	3.8	7.96	8.72	0	0	10.32	0
MELO3C002006.2	T-box transcription factor, putative (DUF863)	2617	30.97	32.71	31.85	15.11	19.89	16.62	15.91	14.61	15.15	20.19	20.57	20.55	25.32	30.34	27.25	20.66	21.07	21.47	30.35	28.87	26.96	13.8	13.07	15.21	11.8	12.12	10.91	23.32	19.38	21.38	32.85	41.51	38.28	24.64	24.69	23.46
MELO3C002007.2	Flavin-containing monooxygenase	1971	0	0	0	0	0	0	0	0	0	0	0	0	0	0	0	0	0	0	0	0	0	0.06	0	0	0	0	0	0	0	0	0	0	0	0	0	0
MELO3C002008.2	Plant calmodulin-binding-like protein	1860	7.28	7.88	5.92	5.84	5.95	5.07	7.57	7.23	7.44	8.18	7.85	7	5.86	7.72	6.39	7.66	7.24	6.87	8.27	7.67	3.87	8.63	8.85	8.38	6.83	7.8	6.54	5.15	5.29	5.92	5.75	7.84	5.42	6.49	8.96	7.69
MELO3C002009.2	F-box protein CPR30	1389	1.24	1.05	1.66	0.16	0.08	0.05	0	0.28	0.35	0.39	1.03	0.57	0.12	0.14	0.18	0.09	0.17	0.1	1.19	0.34	1.2	2.39	2.92	1.99	0.69	0.57	2.09	0.06	0.06	0.07	1.25	0.28	1.18	0.45	0.71	1.05
MELO3C002010.2	heparanase-like protein 1	2193	0	0	0	0	0	0	0	0.04	0	0	0	0.05	0	0.04	0	0	0	0	0	0	0	0.1	0.04	0	0	0	0.07	0	0	0	0.19	0.13	0.04	0	0.08	0.1
MELO3C002011.2	Remorin family protein	954	0	0	0	0	0	0	0	0	0	0	0	0	0	0	0	0	0	0	0	0	0	0	0.1	0	0.15	0	0	0	0	0	0	0	0	0	0	0
MELO3C002012.2	transcription factor PIF7-like isoform X1	1365	0.29	1.06	0.39	0.16	0.16	0.23	0.08	0.57	0.36	0.08	0.27	0.37	0.31	0.07	0.24	0.15	0.15	0.25	0.81	0.84	0.68	0.82	1.02	0.09	0.09	0.31	0.69	0.31	0	0.14	0.58	0	0.4	0.64	0	0.17
MELO3C002013.2	LYR motif-containing protein 4	482	18.37	23.26	20.65	15.91	21.79	14.58	29.06	18.9	18.71	34.61	34.48	30.49	19.14	18.82	19.63	20.72	31.06	19.71	20.56	17.2	24.29	26.94	14.82	20.85	26.71	23.56	20.84	23.77	22.49	23.45	19.87	13.77	16.33	30.78	25.21	17.58
MELO3C002014.2	SNAP25 homologous protein SNAP33	1392	21.82	18.16	23.35	6.95	33.24	6.37	9.8	6.93	9.38	21.36	23.67	22.7	17.37	17.51	22.82	12.56	15.11	12.28	26.25	25.32	30.46	22.36	19.94	19.48	11.24	11.92	23.51	16.05	12.32	17.46	61.67	158.98	71.3	16	15	15.68
MELO3C002015.2	Myosin heavy chain-like protein	2086	16.01	14.57	12.75	13.28	18.39	15.4	20.07	18.43	18.6	14.97	13.41	12.91	15.52	15.81	16.57	15.62	18.74	12.46	12.16	14.09	11.36	14.65	14	13.27	16.03	16.67	19.1	17.62	14.7	15.41	13.09	18.46	12.05	12.44	14.57	14.16
MELO3C002016.2	zinc finger protein ZAT4-like	1518	7.93	12.92	10.43	2.09	2.55	2.34	6.82	2.69	2.42	4.74	4.78	5.4	6	7.02	7.22	5.87	5.94	5.28	6.94	6.74	6.76	0.58	3.22	0.83	1.46	1.46	1.49	4.38	3.64	4.42	4.6	3.14	5.83	7.27	7.33	8.4
MELO3C002017.2	Diacylglycerol kinase	2193	15.21	12.84	14.02	6.62	8.98	7	5.86	5.84	6.87	5.85	5.01	7.64	5.85	9.43	6.03	8.55	6.82	6.17	3.78	7.9	3.37	3.97	4.28	4.11	5.6	4.69	2.23	7.79	6.38	6.81	13.81	20.64	10.48	9.02	10.77	11.44
MELO3C002018.2	Dentin sialophosphoprotein-like protein	6203	35.17	28.84	25.64	57.88	56.54	54.75	57.35	54.7	52.2	44.87	38.89	45.4	33.71	40.99	37.26	47.45	45.86	50.85	23.01	33.05	18.75	39.58	46.25	45.47	43.79	47.47	33.33	39.92	38.07	36.6	38.24	30.08	27.7	38.66	44.62	45.55
MELO3C002019.2	protein LEO1 homolog	2405	72.23	67.34	64.57	53.74	51.64	55.48	59.82	59.83	56.65	52.31	52.45	53.43	64.66	63.25	58.39	69.38	64.38	61.8	62.06	64.25	61.6	42.58	46.76	45.54	42.77	44.63	41.43	54.52	55.9	57.24	54.16	48.52	67.82	60.57	66.3	69.83
MELO3C002020.2	Chaperone protein	3082	270.23	237.02	214.73	47.95	48.63	40.62	121.55	113.76	117.64	163.62	172.12	176.27	97.07	100.27	81.28	179.34	171.13	158.73	345.35	385.23	310.68	122.22	140.28	116.46	119.06	114.75	152.83	162.29	174.27	160.56	132.86	62.06	124.87	129.7	144.32	125.82
MELO3C002021.2	transmembrane protein adipocyte-associated 1 homolog	1187	110.25	115.92	104.78	130.43	115.77	136.38	113.21	121.3	120.15	128.42	128.2	123.85	138.59	121.46	119.5	130.48	122.81	117.47	93.5	88.99	92.65	81.99	91.39	101.85	82.81	87.06	47.37	127.48	125.5	132.98	107.5	102.05	119.16	131.14	117.17	119.59
MELO3C002022.2	H/ACA ribonucleoprotein complex subunit 4	2226	58.23	47.82	46.19	39.9	37.2	34.81	49.29	43.56	48.72	43.2	52.54	46.07	37.55	38.83	33.13	47.65	49.23	41.63	34.4	44.69	22.43	62.01	53.27	35.52	55	51.82	70.9	28.68	26.56	28.39	41.14	33.33	44.65	39.36	46.96	45.27
MELO3C002023.2	DExH-box ATP-dependent RNA helicase DExH14	6251	98.94	77.1	69.76	100.65	77.01	81.49	81.48	74.77	70.16	75.83	87.01	84.36	71.71	85.74	75.01	105.77	96.17	101.26	44.97	72.15	29.17	80.31	95.68	98.8	84.12	86.82	66.17	93.93	86.45	81.94	101.61	70.22	76.39	91.85	120.57	112.04
MELO3C002024.2	PLASMODESMATA CALLOSE-BINDING PROTEIN 3-like	1107	51.9	54.44	61.93	30.45	14.62	23.73	13.15	20.48	19.07	15.24	13.37	18.42	47.15	39.32	42.32	19.73	16.75	23.98	28.6	26.38	41.16	7.78	6.45	4.25	3.32	4.28	2.44	25.43	24.55	27.17	12.04	12.27	18.29	18.62	16.68	18.12
MELO3C002025.2	RING/FYVE/PHD zinc finger superfamily protein	2767	0.03	0.09	0.03	0.04	0.03	0	0.07	0	0	0.03	0	0	0.11	0.03	0	0	0.03	0.04	0	0.06	0.07	0.08	0.09	0.23	0	0.07	0.14	0	0	0	0	0	0	0.03	0.25	0.05
MELO3C002027.2	ATP synthase subunit gamma	1484	169.48	194	177.09	123.08	143.14	122.6	123.91	106.47	112.62	139.2	143.05	135.49	137.67	137.81	138.28	122.27	125.85	121.18	138.29	155.15	127.97	119.33	114.29	108.72	115.28	113.06	119.01	126.48	125.58	128.47	142.15	140.46	143.25	135.49	127.63	130.42
MELO3C002028.2	Formate hydrogenlyase subunit 5	1942	1.4	1.91	2.75	0.32	0.05	0.25	0.1	0.05	0.14	0.4	1.27	0.42	0.36	1.06	0.4	0.4	0.41	0.43	2.12	1.99	2.21	0.36	0.29	0.17	0.69	0.66	0.91	0	0.59	0.41	0.85	0.15	1.24	1.18	1.3	1.08
MELO3C002029.2	Glycine-rich RNA-binding protein	706	0	0	0	0	0	1.96	3	6.58	3.4	1.45	0	1.66	0	0	0	5.37	4.09	2.93	0.15	0	0.21	0	0	0.39	0.84	1.72	0	7.49	1.48	0.65	0	7.52	0	0.95	0	0
MELO3C002030.2	Glycine-rich RNA-binding protein	900	181.88	190.12	215.92	77.02	82.71	83.12	78.01	82.94	77.34	101.9	121.96	87.84	113.72	98.86	112.36	108.23	114.97	112.39	224.58	161.01	323.58	175.01	151.58	85.72	119.72	109.75	171.14	71.01	72.46	69.57	127.5	84.67	144.7	155.23	135.17	127.24
MELO3C002031.2	exocyst complex component EXO70A1	2813	15.63	16.87	17.01	28.33	28.45	30.96	27.59	25.85	27.07	28.58	23.82	27.07	17.87	19.32	22.7	25.97	26.99	24.58	19.68	18.06	17.64	27.16	26.06	29.01	18.51	19.75	17.24	19.43	21.65	20.74	25.85	19.24	23.75	29.77	29.17	30.76
MELO3C002032.2	Presenilin	1795	12.04	12.8	11.5	12.11	13.87	14.07	13.14	12.14	14.26	9.89	11.24	11.07	12.28	10.55	12.26	12.65	13.18	10.94	12.94	11.32	11.35	7.42	6.18	7.77	6.89	8.9	6.61	10.62	9.92	11.72	10.89	7.6	9.38	10.98	13.6	12.32
MELO3C002033.2	glycerophosphodiester phosphodiesterase GDPD6	1524	77.52	82.42	85.38	125.37	104.24	130.29	107.38	125.78	130.44	96.98	83.33	91.59	82.57	97.29	85.54	100.95	94.16	100.88	122.53	97.12	127.17	71.33	69.95	79.28	83.48	83.87	78.57	99.23	95.71	89.81	85.79	81.93	100.17	97.85	97.06	97.63
MELO3C002034.2	ninja-family protein 6-like isoform X2	1475	122.96	127.18	119.05	389.27	367.58	404.28	426.5	445.71	460.33	302.23	256.35	300.04	243.14	237.85	232.99	310.4	303.2	322.97	197.39	191.8	181.19	156.28	144.9	190.11	140.35	173.82	70.05	192.14	187.08	201.88	184.57	208.3	250.35	307.34	272.42	295.87
MELO3C002035.2	mitochondrial import receptor subunit TOM5 homolog	659	161.04	160.79	177.36	212.44	182.77	213.67	192.3	253.44	190.14	222.95	232.4	203.28	133.38	146.48	132.12	194.07	198.62	189.7	230.46	170.98	276.17	266.45	263.52	210.59	226.93	238.01	239.16	132.98	137.76	133.52	164.39	135.94	160.18	197.4	191.6	178.48
MELO3C002036.2	DUF1118-domain-containing protein	1040	49.46	50.72	57.93	88.55	78.78	103.32	74.18	89.05	79.17	86.9	79.34	75.23	57.79	54.55	49.69	92.74	101.97	93.05	70.93	61.55	89.12	43.91	45.14	61.68	59.01	70	36.32	68.26	64.99	68.05	42.76	39.91	57.02	85.42	77.76	92.21
MELO3C002037.2	Furry	1151	87.89	97.85	94.56	52.28	61.18	63.27	61.93	58.91	62.29	79.64	69.58	78.57	85.86	81.11	86.84	70.48	72.19	63.18	94.32	90.54	117.53	40.3	42.2	42.47	49.08	48.19	61.42	62.28	67.67	70.22	70.28	71.76	71.29	69.21	66.66	70.37
MELO3C002038.2	transcription factor TCP5	855	0	0	0	0	0	0	0	0	0	0	0	0	0	0	0	0	0	0	0.08	0	0	0	0	0	0	0	0	0	0	0	0.23	0	0	0	0	0
MELO3C002039.2	protein LONGIFOLIA 1-like	4736	4.34	3.7	3.34	2.19	2.19	2.55	2.45	2.41	2.06	3.18	3.73	3.65	3.76	3.89	4.04	3.77	3.09	3.54	4.82	4.86	4.55	2.07	3.01	3.25	1.78	2.31	1.61	2.97	2.78	3.21	3.37	1.44	2.88	4.32	4.11	4.92
MELO3C002040.2	Haloacid dehalogenase-like hydrolase (HAD) superfamily protein	2136	13.8	14.77	14.28	6.35	8.29	6.27	6.33	7.18	8	9.56	10.51	10.38	9.91	10.98	9.06	9.93	10.79	9.6	13.55	12.74	13.33	9.77	9.44	7.88	8.87	7.65	8.7	10.53	10.79	11.01	9.02	10.27	9.44	8.04	9.11	9.66
MELO3C002041.2	RHOMBOID-like protein 12, mitochondrial	1640	11.39	11.26	12.51	9.48	9.48	9.32	10.31	9.25	8.73	7.56	10.16	9.3	8.66	10.22	10.44	13.25	13.72	14.15	10.55	10.8	10.32	9.13	10.27	10.04	6.71	8.03	5.06	10.58	11.09	9.62	7.94	8.82	10.09	13.45	9.9	13.86
MELO3C002042.2	ABC transporter B family protein	2449	13.36	10.92	12.08	8.57	10.56	8.71	7.11	9.15	7.22	8.09	8.89	9.86	9.63	10.32	11.48	12.25	10.77	10.98	18.28	16.99	17.31	8.63	11	10.32	11.56	10.92	13.75	9.37	8.87	7.9	10.16	8.68	11.28	12.84	12.42	12.31
MELO3C002043.2	cytochrome P450 78A5-like	1943	0	0	0.13	0	0.16	0	0	0.05	0.1	0	0	0	0.16	0.39	0.24	0.1	0.36	0.22	0	0	0	0	0	0	0	0	0	0.04	0	0.09	0.04	2.27	0.04	0.09	0	0.04
MELO3C002044.2	DNA polymerase alpha subunit B	2977	12.03	12.5	11.99	2.51	2.28	2.75	2.18	1.64	2.25	2.83	2.74	2.88	3.72	4.89	3.27	8.08	6.71	6.24	8.31	7.58	7.53	2.25	4.02	2.78	1.64	1.7	2.79	3.32	3.91	3.29	6.31	2.52	5.29	5.52	6.26	6.05
MELO3C002045.2	Cleavage stimulation factor subunit 50	1694	33.19	29.4	31.26	29.85	24.56	25.43	26.93	26.23	20.3	27.88	23.32	27.65	31.3	27.59	29.22	30.99	29.43	27.76	32.62	26.57	35.52	26.61	25.26	20.86	19.68	22.8	20.29	29.36	30.17	29.85	27.06	26.03	27.6	31.58	30.23	31.34
MELO3C002046.2	COBRA-like protein 4	1203	2.97	2.58	1.84	2.57	2.1	1.23	2.39	1.37	3.29	2.56	1.85	1.75	2.31	1.69	1.28	3.83	2.74	3.33	3	2.66	3.48	0.12	3.21	1.95	2.44	2.25	2.04	2.46	1.82	3	2.98	1.67	1.41	2.74	2.47	1.13
MELO3C002047.2	Alpha-1,4-glucan-protein synthase [UDP-forming]	1434	131.24	134.68	125.73	41.43	45.98	44.01	41.88	41.97	48.76	73.02	72.38	80.41	84.41	76.86	70.73	104.89	98.78	75.78	116	103.34	108.03	76.99	75.81	65.93	69.15	74.52	93.59	65.11	70.98	71.71	85.7	77.51	96.77	103.85	100.77	107.12
MELO3C002048.2	squamosa promoter-binding-like protein 12 isoform X1	2823	15.46	13.01	11.98	21.46	14.77	18.66	18.76	15.44	17.41	11.95	17.37	11.94	16.49	18.86	19.31	12.79	12.66	12.38	11.58	11.92	12.66	8.94	9.98	9.84	11.75	11.03	16.5	13.32	11.32	10.84	15.76	9.13	15.57	18.96	22.49	20.35
MELO3C002049.2	MADS-box transcription factor	821	0	0	0	0	0	0	0	0	0	0	0	0	0	0.14	0.24	0	0	0	0	0	0	0	0	0	0	0	0	0	0	0	0	0	0	0	0	0
MELO3C002050.2	MADS box transcription factor	1410	1.85	2.85	1.95	1.19	9.31	2.15	5.03	7.06	5.03	2.9	0.72	3.35	3.78	1.94	4.68	3.07	4	3.89	13.06	8.93	22.63	0.45	1.45	0.33	0.64	1.36	1.71	3.22	0.92	1.97	1.58	14.07	3.02	5.04	2.69	4.32
MELO3C002051.2	Adenine nucleotide alpha hydrolases-like superfamily protein, putative	2118	0.29	0.06	0.15	0.49	0.35	0.24	0.06	0.1	0.11	0.49	0.08	0.21	0.25	0.42	0.23	0.06	0.37	0.25	0.41	0.17	0.44	0.36	0.1	0.13	0.29	0.18	0.34	0.65	0.04	0.21	0.52	0.77	0.41	0.29	0.37	0.23
MELO3C002052.2	ADP,ATP carrier protein, mitochondrial	1796	22.44	24.71	23.89	22.75	19.81	22.59	24.01	24.63	21.25	23.86	24.07	22.84	29.34	29.62	30.44	22.74	21.42	23.38	31.18	28	32.88	15.3	15.97	15.87	18.89	19.79	19.62	22.71	22.5	26.57	29.09	37.9	30.98	27.15	28.64	27.35
MELO3C002053.2	Protein BREAKING OF ASYMMETRY IN THE STOMATAL LINEAGE	1285	0	0.08	0	0	0	0	0	0	0	0	0	0	0	0.16	0	0	0	0	0	0.08	0	0	0.07	0	0	0	0	0	0	0	0	0	0	0	0.08	0
MELO3C002054.2	Movement protein binding protein 2C	2404	14.29	14.77	14.61	17.96	21.09	18.72	21.9	20.98	21.08	16.14	15.53	17.29	18.23	18.39	18.64	17.62	17.14	19.66	17.49	14.65	21.86	11.48	11.21	11.53	9.59	11.57	7.75	14.59	13.3	16.54	13.71	18.11	18.89	18.22	19.15	19.55
MELO3C002056.2	O-fucosyltransferase family protein	2813	8.91	10.64	9.42	4.35	4.69	3.44	6.51	4.36	5.51	9.77	7.97	8.85	7.27	5.98	6.48	7.62	8.02	6.62	9	14.54	6.57	3.79	3.91	2.79	4.76	5.95	7.14	5.95	6.81	6.41	10.86	8.53	8.13	9.82	9.37	9.81
MELO3C002057.2	transcription factor BIM1-like isoform X2	2449	23.28	23.47	19.78	12.51	11.7	12.18	8.05	9.89	7.97	11.83	8.53	12.71	17.02	20.38	16.59	20.8	19.51	21.68	25.45	25.63	23.41	7.57	8.65	9.22	8.03	11.59	6.24	24.87	19.69	22.57	10.31	14.53	15.05	15.21	13.23	17.21
MELO3C002058.2	PHD and RING finger domain-containing protein 1	2348	30.77	28.28	27.07	27.64	29.46	25.89	36.1	33.63	35.56	30.19	21.8	30.5	30.78	33.37	33.26	33.94	35.54	31.84	23.56	29.6	17.13	15.82	16.03	16.26	23.64	21.9	18.01	32.89	32.1	33.37	21.66	28.89	24.83	26.51	26.47	27.99
MELO3C002059.2	light-inducible protein CPRF3-like	729	0	1.49	1.43	0	0	0.15	0	0.27	0.14	0.15	0	0	1.95	3.33	1.98	0.15	0.36	0.31	0	0	0.1	0	0	0	0	0	0	0	0	0	0	0.22	0.13	0.14	0	0.56
MELO3C002060.2	H/ACA ribonucleoprotein complex subunit 2-like protein	739	104.71	109.94	115.85	81.86	98.28	97.6	104.08	120.37	95.52	83.36	84.57	93.18	86.2	83.19	87.07	105.45	110.68	96.14	126.16	93.6	151.43	94.13	77.94	59.38	78.6	79.6	82.65	76.06	65.76	67.54	65.49	66.27	91.71	111.22	108.09	101.73
MELO3C002061.2	Serine/threonine protein kinase, putative	1927	61.49	65.07	69.27	52.78	52	51.01	57.89	58.26	58.03	60.65	56.22	59.02	54.7	56.08	53.81	59.5	66.63	60.94	52.59	56.72	68.87	38.93	41.57	45.58	50.32	44.16	42.11	50.79	50.74	56.25	56.32	47.34	45.28	55.68	54.64	59.27
MELO3C002062.2	tetraspanin-8-like	1399	0.32	0	0	0.7	0.1	0	0.09	0	0	0.15	0.45	0.23	0	0.1	0	0	0.17	0	0.1	0.26	0.18	0	0.17	0	0	0.11	0	0	0.06	0	0.25	0.06	0	0.28	0.32	0.07
MELO3C002063.2	Calcium sensing receptor, chloroplastic-like protein	3048	5.07	5.86	5.17	1.64	2.12	2.08	1.35	1.63	2.16	2.81	3.81	3.53	3.99	5.19	5.46	4.72	3.41	3.74	8.45	6.77	6.59	2.46	2.43	2.28	2.6	2.55	1.96	3.51	3.85	4	2.37	1.98	2.91	4.55	3.71	4.23
MELO3C002064.2	phospholipid-transporting ATPase 10-like	2627	2.1	2.17	4.25	0.6	1.01	0.91	0.61	0.86	0.53	1.36	0.95	1.15	1.98	1.8	1.42	1.18	1.73	1.64	4.58	3.39	8.66	1.35	1.45	0.88	0.83	1.07	3.15	1.18	1.33	1.64	1.37	0.91	1.28	1.44	1.51	1.26
MELO3C002065.2	phospholipid-transporting ATPase 10-like	2066	8.62	11.12	11.68	1.33	3.45	1.41	2.01	2.28	2.73	2.86	5.72	4.09	10.06	10.16	9.75	2.15	2.03	3.94	8.2	7.14	7.73	1.06	2.6	1.47	2.22	4.35	10.79	5.04	3.57	4.05	4.73	4.01	3.75	2.48	4.54	3.57
MELO3C002066.2	Protein MIZU-KUSSEI 1	1246	1.23	0.47	1.23	0.09	0.44	0.59	0.17	0.08	0.24	0.34	0.82	0.51	0.34	0.33	0.34	0.77	0.6	0.09	0.62	0.55	0.7	0.1	0.29	0.1	0	0.17	0	0.07	0.05	0	0.57	0.13	0.67	0.24	0.39	1.04
MELO3C002067.2	RNA helicase	2331	29.16	34.33	36.27	34.64	36.44	35.62	41.79	37.66	40.11	30.23	33.06	29.86	29.46	27.85	26.44	36.81	36.18	33.19	34.86	33.05	30.48	41.34	40.67	38.22	38.73	34.62	41.15	24.39	23.57	26.5	34.54	29.19	33.24	35.81	34.88	34.12
MELO3C002068.2	Early nodulin-like protein 1	731	5.86	2.32	3.1	1.28	1.71	0.87	0.57	0.92	0.67	2.12	10.47	3.61	5.02	5.38	4.01	0.71	2.11	3.49	1.72	2.22	3.06	49.18	12.04	4	9.3	4.9	13.6	3.22	2.72	1.97	7.3	0.83	3.2	4.51	7.43	1.72
MELO3C002069.2	Nuclear-interacting partner of ALK	2931	18.61	16.23	17.76	13.12	10.88	12.39	12.01	12.7	11.76	12.49	14.3	13.87	15.22	17.23	14.03	14.5	14.87	15.88	17.1	14.02	17.62	21.83	21.79	15.12	20.71	18.82	20.8	14.78	11.95	12.67	16.77	10.19	14.1	18.57	21.06	18.74
MELO3C002070.2	Peptidyl-prolyl cis-trans isomerase	1398	0.07	0.14	0.06	0.08	0.15	0.22	0.6	0.07	0	0.07	0	0.09	0	0.07	0.12	0	0	0	0.04	0.07	0.15	0	0	0.17	0.09	0.3	0.18	0.06	0.05	0	0.06	0.05	0	0	0	0.11
MELO3C002071.2	single-stranded DNA-binding protein, mitochondrial	1158	18.32	21.07	21.49	12.92	11.5	12.77	14.33	9.83	11.12	13.53	15.4	14.28	15.96	14.45	14.92	15.07	13.1	11.41	17.98	16.36	20.97	11.4	10.34	11.02	9.11	9.48	13.7	11.81	13.01	12.54	11.78	13.74	14.86	14.67	15.28	14.24
MELO3C002072.2	Adenine nucleotide alpha hydrolases-like superfamily protein	1439	0.27	1.33	0.85	0.3	0.59	0.57	0.22	0.4	0.82	0.36	0.17	0.26	0.86	0.69	0.69	0.36	0.07	0.15	0.76	0.4	0.63	0.6	0.78	0.08	0.09	0	0.29	0.59	0.23	0.07	0.6	0.37	0.44	0.2	0.13	0.65
MELO3C002073.2	Transmembrane protein, putative	867	106.33	126.14	128.02	88.16	82	104.15	58.03	60.13	59.63	42.08	61.4	46.93	81.99	97.18	60.86	54.26	54.41	69.5	95.6	66.9	118.01	123.47	83.75	64.19	77.74	86.12	211.88	50.01	49.62	41.21	45.37	14.03	51.14	62.54	53.71	49.71
MELO3C002074.2	transcription initiation factor TFIID subunit 2	5258	34.89	30.64	29.97	31.67	31.72	32.81	38.39	35.57	36.25	35.81	34.42	34.26	30.83	34.36	30.14	32.56	33.09	34.7	34.95	34.14	30.93	41.91	45.38	37.77	32.8	31.98	28.43	30.68	32.1	30.41	35.13	30.31	33.6	34.02	37.35	33.6
MELO3C002076.2	Transcription factor TEOSINTE BRANCHED 1	1679	0	0.06	0	0	2.3	0	0	0	0.06	0.46	0	1.69	1.3	0.25	1.34	0	0.2	0.43	0.5	0.05	1.24	0	0.33	0	0	0	0	0.16	0	1.62	0.71	1.98	0.57	0.18	0	0
MELO3C002077.2	gastric triacylglycerol lipase isoform X2	2736	50.86	52.5	50.54	36.02	39.3	38.36	52.09	50.43	51.51	47.61	47.16	51.92	48.74	47.11	45.23	60.87	57.99	62.44	54.09	57.78	50.4	66	62.65	62.37	74.77	74.83	62.38	49.15	45.41	47.74	52.18	55.33	44.43	55.22	51.17	49.42
MELO3C002078.2	ATP-dependent Clp protease adapter protein ClpS	808	93.71	95.2	99.01	96.32	88.01	96.63	110.87	111.8	95.78	91.75	75.01	90.74	102.68	114.66	104.66	117.01	116.42	114.25	136.35	107.28	149.67	64.6	72.01	68.83	89.11	101.19	60.44	106.29	115.7	102.7	79.18	74.22	104.34	111.24	107.42	112.41
MELO3C002079.2	protein ASPARTIC PROTEASE IN GUARD CELL 1-like	1896	0.45	0.38	0.35	0.82	0.85	0.87	0.83	0.91	0.93	0.62	0.25	0.81	0.7	0.94	0.99	0.36	0.68	0.56	0.58	0.67	0.35	0.68	0.95	0.29	1.03	1.04	0.81	0.13	0.13	0.33	0.26	0.84	0.86	0.63	0.33	0.67
MELO3C002080.2	peptidyl-tRNA hydrolase, chloroplastic	1307	7.39	8.66	10.55	14.44	9.39	10.69	10.79	10.32	8.98	8.66	6.18	9.02	6.98	7.39	7.3	10.58	11.05	11.02	8.2	8	10.24	7.85	10.87	9.65	7.14	6.68	5.78	7.04	6.91	8.36	7.37	7.19	7.95	9.64	9.97	10.1
MELO3C002081.2	DENN domain and WD repeat-containing protein SCD1	3928	44.49	35.74	32.23	24.13	28.19	21.66	26.14	24.69	22.9	28.95	32.67	31.79	28.42	30.59	28.54	40.9	38.19	34.01	18.86	32.87	16.74	27.01	34	30.03	29.71	30.29	42.26	33.3	30.79	29.76	37.59	40.32	23.44	32.68	37.25	37.63
MELO3C002082.2	Aspartic proteinase Asp1	2114	57.98	55.68	55.92	27.15	46.15	32.98	38.5	30.59	37.35	52.15	35.58	54.23	64.53	61.91	69.42	46.49	48.02	46.06	55.58	64.81	46.69	14.96	15.37	19.78	22.08	23.06	16.64	48.18	49.62	52.16	47.66	74.9	42.15	33.06	33.62	38.57
MELO3C002083.2	Bowman-Birk type bran trypsin inhibitor	869	0	0	0	0	0.14	0.14	0.28	0.38	0.26	0.14	0	0.17	0.22	0	0.54	0	0	0	0.08	0.25	0.19	0.81	1.14	2	0	0.82	2.7	0	0.09	0.49	0.34	0.2	0	0.38	0.13	0.73
MELO3C002084.2	Protein NEGATIVE REGULATOR OF RESISTANCE	459	3.98	6.5	8.83	0.97	12.31	0.39	2.01	0.85	0.45	36.97	28.27	20.11	79.96	62.48	108.48	1.38	1.15	1.74	10.11	9.61	7.98	3.58	8.9	6.17	1.41	1.46	2.29	2.08	1.33	2.92	12.52	56.42	16.99	8.75	13.41	11.91
MELO3C002085.2	ethylene-responsive transcription factor ERF071	2124	58.18	43.5	42.62	96.58	102.76	97.16	157.14	170.13	173.03	99.51	87.26	86.9	56.13	58.56	59.2	87.52	92.87	84.92	44.95	55.12	26.06	83.49	87.73	96.77	109.32	121.32	83.73	70.77	70.49	67.76	62.32	65.63	58.06	71.27	77.45	76.86
MELO3C002086.2	NADH dehydrogenase [ubiquinone] 1 beta subcomplex subunit 10-B	674	298.88	301.58	292	125.81	130.51	133.22	134.27	111.9	125.58	189.58	209.23	206.12	270.29	247.91	251.74	198.28	196.2	169.6	318.78	280.71	361.82	149.45	152.43	138.49	148.38	161.46	179.47	204.09	223.25	227.27	231.19	186.5	226.69	204.21	206.93	207.67
MELO3C002087.2	cleavage stimulating factor 64-like	1747	21.85	21.59	22.69	21.93	24.16	23.84	24.32	19.46	20.41	21.76	20.46	24.96	22.11	19.83	21.94	28.07	24.55	26.14	18.48	20.78	19.59	23.94	19.64	23.11	22.64	22.08	22.38	20.21	18.87	19.39	20.34	29.08	18.92	19.18	22.22	25.02
MELO3C002088.2	C2 domain-containing family protein	3027	2.32	1.54	1.93	1.27	1.46	0.9	0.73	0.82	1.23	1.24	2.11	1.27	2.15	2.05	2.22	1.18	1.77	1.37	2.06	2.36	1.28	2.62	3.15	1.44	2.56	1.74	3.34	1.77	1.41	1.76	2.39	2.41	2.44	1.47	1.75	1.77
MELO3C002089.2	transcription factor BEE 3-like	1163	0	0	0	0	0	0	0	0	0	0	0.22	0	0	0	0	0	0	0	0.05	0	0.06	0	0	0.11	0	0	0	0	0	0	0	0	0	0	0.09	0
MELO3C002090.2	transcription factor MYB108-like	1227	1.25	1.77	0.59	0	0.98	0.26	0.09	0.48	0.58	1.49	1.87	3.04	1.32	1.84	0.97	0.52	0.26	0.09	3.86	3.21	2.78	4.45	4.65	1.77	4.65	3.5	22.52	0.5	0.22	0.08	1.02	0.64	1.37	2.43	1.84	1.13
MELO3C002091.2	40S ribosomal protein S7	1099	288.68	301.34	298.85	316.3	336.38	336.91	403.64	420.33	392.69	319.86	306.15	287.98	267.71	294.02	279.98	293.28	311.05	288.28	264.1	278.4	240.33	267.25	243.88	209.62	277.06	294.99	243.16	210.27	214.48	218.75	236.09	252.72	234.21	291.94	282.52	287.3
MELO3C002092.2	Receptor-like kinase	1842	12.84	12.72	16.49	3.04	6.17	4.04	3.76	4.43	5.03	8.22	8.11	7.73	11.86	11.06	10.68	9.11	8.66	8.43	12.37	10.67	13.28	1.72	2.5	1.03	2.26	2.17	3.38	11.24	9.49	9.94	14.5	20.33	15.44	9.19	7.85	7.54
MELO3C002093.2	AMSH-like ubiquitin thioesterase 1	2401	47.02	50.44	52.89	32.05	35.5	30.79	33.21	34.55	33.79	37.16	40.31	36.45	31.91	37.49	40.42	37.96	38.31	38.17	58.27	44.14	58.35	48.17	48.59	43.04	38.02	36.81	39.39	46.39	44.86	40.9	43.43	45.59	45.3	41.84	43.71	39.21
MELO3C002094.2	Copper-binding periplasmic protein	900	0	0	0	0	0	0	0	0	0	0	0	0	0	0	0	0	0	0	0	0	0	0	0	0	0	0	0	0.11	0	0	0	0	0	0	0	0
MELO3C002095.2	Unknown protein	1011	5.88	6.82	6.63	9	8.11	9.53	11.78	11.36	8.82	7.62	6.51	8.08	5.69	7.53	7.81	7.21	6.77	7.55	6.26	5.03	4.01	3.58	4.65	2.51	4.29	4.25	3.57	5.04	4.59	4.35	5.23	3.86	3.51	6.52	6.16	6.28
MELO3C002096.2	AP-3 complex subunit delta	3203	13.46	15.8	14.34	12.27	15.18	13.17	10.29	10.97	11.48	12.89	14.38	13.02	12.13	13.51	11.74	11.63	12.32	11.31	13.25	13.11	13.07	13.37	11.72	12.99	9.96	9.98	10.29	10.75	10.66	10.59	11.47	10.92	13.72	14.01	12.06	12.15
MELO3C002097.2	Core-2/I-branching beta-1,6-N-acetylglucosaminyltransferase family protein	1438	0	0	0	0.23	0	0	0	0	0	0	0	0.09	0	0.07	0	0	0	0	0.08	0	0.15	0	0	0	0	0	0	0	0	0.07	0.06	0.05	0	0.13	0	0.05
MELO3C002098.2	Core-2/I-branching beta-1,6-N-acetylglucosaminyltransferase family protein, putative	1352	2.89	2.29	2.3	0.49	1.27	0.38	1.16	0.43	1.47	0.31	1.11	1.3	1.3	2.08	1.11	0.77	0.39	0.5	1.69	4.19	1.47	0.83	0.19	0.35	0	0.08	0	2.29	2.29	2.81	0.19	0.57	1.49	0.65	0	1.65
MELO3C002099.2	Calmodulin binding protein-like, putative	2117	132.6	132.51	126.64	186.5	250.27	201.28	142.5	152.88	145.12	119.69	145.3	121.86	214.39	232.79	220.35	196.99	208.47	180.01	146.94	119.06	139.68	192.13	194.52	246.28	125	125.35	126.9	178.29	152.05	154.02	157.55	117.28	192.71	199.03	190.43	192.96
MELO3C002100.2	Receptor-like kinase, putative	1035	0.1	0	0.09	0	0	0	0	0	0	0	0	0	0.35	0.1	0.26	0.22	0.11	0	0	0	0	0	0	0	0	0	0.18	0.09	0	0	0	0.16	0.19	0	0.1	0
MELO3C002101.2	Receptor-like kinase	1533	3.71	3.75	4.03	0.59	1.15	1.53	2.85	3.01	0.86	2.93	0.08	2.92	1.93	1.05	2.21	3.01	1.38	2.19	2.98	2.96	1.99	0.67	1.55	2.25	1.12	0.97	0.16	2.4	0.76	1.85	2.76	0.31	2.54	3.92	1.76	3.2
MELO3C002102.2	Receptor-like kinase	2118	0.96	0.13	0.66	3.53	0.28	0.5	1.65	1.44	1.3	0.41	0.27	0.78	1.7	0.66	1.06	0.64	3.55	0.99	0.51	3.8	0.28	0.38	0.5	0.47	0.63	0.99	1.01	0.83	0.57	0.25	0.38	0.1	0.48	0.98	0.5	0.35
MELO3C002103.2	Receptor-like kinase	2115	1.82	1.33	2.5	1.01	2.07	2.2	1.56	1.66	2.27	0.87	1.21	1.54	2.2	2.85	2.02	1.28	1.94	0.89	1.37	2.12	1.78	1.15	0.73	0.58	2.07	1.84	2.04	1.87	1.26	1.71	1.16	1.22	1.28	1.58	1.35	1.83
MELO3C002104.2	Receptor-like kinase	861	3.68	4.88	5.51	2.61	3.16	2.37	3.68	2.86	4.01	3.08	2.98	2.93	3.01	3.31	2.52	3.91	6.15	3.4	6.19	4.86	5.86	3.31	3.3	2.41	6.81	7.08	4.65	3.02	3.35	2.34	3.74	2.14	3.41	3.19	3.63	4.78
MELO3C002105.2	LEAF RUST 10 DISEASE-RESISTANCE LOCUS RECEPTOR-LIKE PROTEIN KINASE-like 1.2 isoform X2	3618	17.76	18.37	16.03	6.39	10.02	5.99	7.23	7.13	7.32	7	5.84	9.23	8.53	7.66	9.44	9.59	6.68	8.99	20.31	18.64	22.52	27.11	26.43	13.55	30.63	32.64	62.57	12.8	9.93	12.27	15.29	13.94	15.31	8.89	10.02	10.8
MELO3C002106.2	Kinesin-like protein	3018	10.9	8.64	11.32	0.17	0.05	0	0.1	0.05	0.05	0.39	0.12	0.88	2.78	1.94	1.5	0.36	0.16	0.36	5.69	6.97	5.42	0.6	0.48	0.46	0.24	0.34	2.02	2.23	1.44	0.53	1.37	1.02	1.96	1.67	3.04	1.7
MELO3C002107.2	Reticulon-like protein	868	12.24	10.19	8.35	0	0.2	0.4	0	0.18	0.13	0	0.71	0.24	6.18	6.51	7.05	0.2	0	0.86	4.61	4.84	4.25	0.24	0.33	0	0.25	0	0.48	5.23	0.35	0.9	0.57	0	1.39	0.25	0.47	1.6
MELO3C002108.2	Unknown protein	410	2.4	5.2	2.95	0.52	0	0	0	0	0.5	0	0	0	0	2.05	0.39	0.49	0	0.53	7.45	2.35	3.95	0	0	0	0	0	0	2	0.95	1.33	0	0.73	0.43	0.45	0.47	0.76
MELO3C002109.2	Ribosomal protein S24/S35, mitochondrial	665	23.27	25.02	28.96	19.47	22.58	14.52	21.3	18.12	16.74	18.99	16.69	17.7	19.97	14.05	14.13	18.48	24.41	14.53	22.59	20.96	25.61	8.41	9.46	7.48	11.78	11.11	18.33	18.98	15.52	13.68	14.47	16.35	17.81	17.92	15.36	20.66
MELO3C002110.2	E3 ubiquitin-protein ligase MBR2 isoform X2	1779	23.49	23.63	21.97	12.7	13.47	12.72	11.75	10.79	11.66	9.88	11.48	11.03	15.71	17.72	16.78	15.2	12.32	13.81	20.2	17.42	20.15	13.63	11.96	9.63	13.49	13.13	18.6	14.08	14.25	12.59	11.66	10.04	13.81	12.61	13.64	14.58
MELO3C002111.2	Alpha/beta hydrolase family protein	2091	2.38	2.08	2.74	0.67	1.42	0.51	0.87	1.08	1.04	4.26	5.27	4.6	1.61	2.02	3.4	3.92	3.08	4.01	9.86	10.26	10.16	2.86	4.2	4.38	2.9	2.34	1.99	1.45	2.17	2.14	6.17	3.45	5.13	5.93	7.07	6.34
MELO3C002112.2	UDP-N-acetylglucosamine--N-acetylmuramyl- (Pentapeptide) pyrophosphoryl-undecaprenol N-acetylglucosamine transferase	1989	4.99	6.28	5.56	1.8	1.51	1.07	0.79	1.37	1.05	2.17	2.24	1.89	3.14	2.84	1.96	3.64	4.17	4.07	5.92	6.05	6.44	2.42	3.4	2.67	4.77	3.66	5.16	2.43	2.41	2.77	4.48	1.74	3.7	4.03	3.92	4.11
MELO3C002114.2	Transmembrane protein, putative	1458	0.07	0	0.18	0	0	0	0	0	0.13	0.14	0.08	0	0.11	0	0.28	0	0.07	0	0.08	0.52	0.24	0.17	0.18	0	0	0	0.12	0	0	0	0.18	0.1	0.06	0	0	0.05
MELO3C002115.2	Poly(A) polymerase	2690	76.65	73.34	74.48	155.08	131.45	138.14	150.53	170.68	149.35	99.58	115.39	110.1	78.1	81.36	80.37	109.91	116.42	117.23	79.24	90.54	69.94	167.76	166.77	172.54	171.42	175.95	127.72	103.65	103.87	98.18	109.93	85.99	94.01	100.67	114.26	101.01
MELO3C002116.2	Unknown protein	631	49	51.85	47.81	58.33	62.01	55.94	65.35	71.34	61.73	63.61	57.61	55.24	49.48	51.14	52.56	51.04	49.18	55.38	33.51	64.86	32.82	52.67	67.71	56.28	62.8	75.06	52.68	58.13	60.95	60.41	57.62	46.61	32.23	39.97	50.01	51.08
MELO3C002117.2	T-complex protein 1 subunit delta	2077	133.89	119.96	119.13	65.82	69.34	66.54	84.79	81.96	76.61	98.33	99.73	98.68	71.06	74.9	72.62	105.03	103.65	89.04	86.89	107.8	77.33	65.79	76.63	61.53	90.93	95.87	94.12	74.89	78.45	83.06	92.12	82.52	65.24	86.83	92.74	87.07
MELO3C002118.2	Elongation factor 1 alpha	2159	243.55	244.12	223.88	184.99	174.98	172.53	168.99	176.38	172.38	162.71	181.02	170.13	174.84	188.17	179.63	191.81	196.91	189	219.46	224.2	221.71	193.69	196.04	171.81	175.95	171.12	201.68	198.87	195.49	192.84	202.81	171.83	193.01	212.41	211.8	210.57
MELO3C002119.2	Chaperone protein DnaJ	1014	1.92	2.88	2.83	1.86	2.96	2.98	0.56	1.65	0.53	3.8	3.04	5.23	5.76	5.69	7.25	4.53	4.95	4.54	10.48	11.36	13.43	5.01	5.29	6.64	5.38	5.91	4.47	6.21	4.72	3.83	2.51	2.13	3.11	10.11	6.15	9.05
MELO3C002120.2	pre-mRNA-splicing factor SPF27 homolog	1210	72.62	65.96	69.94	69.49	71.28	65.4	76.94	75.7	78.86	71.37	70.44	68.52	63.14	66.08	70.35	77.31	76.83	74.3	66.64	69.52	49.97	70.77	64.62	64.35	81.2	74.02	59.81	70.94	67.7	70.99	76.1	91.82	70.87	62.53	71.37	64.35
MELO3C002121.2	exonuclease 1	1928	4.85	4.79	4.41	6.4	7.15	4.85	6.34	7.19	7.92	5.26	4.63	4.34	4.94	5.09	4.68	5.2	6.88	6.57	4.18	3.72	4	4.72	5.35	4.28	4.42	6.66	3.41	3.9	4.12	3.55	4.73	6.38	4.61	4.8	5.15	5.04
MELO3C002122.2	Beta-glucosidase, putative	1796	0.21	0.56	0.38	0.06	0	0.16	0	0.15	0	0.17	0.53	0.2	0.31	0.05	0.18	0.17	0.39	0.18	1.11	0.76	1.21	0.72	0.88	1.44	0.41	0.56	0.23	0.14	0.07	0.1	0.93	0.12	0.24	0.26	0.35	0.38
MELO3C002123.2	Laccase	1790	0.37	0.05	0.09	0	0.06	0.11	0.08	0	0.05	0.11	0	0.07	0.09	0.27	0.04	0.11	0.17	0.12	0.34	0.1	0.15	0.07	0.42	0.25	0	0.17	0.14	0	0.04	0	0.42	0	0.21	0.47	0.1	0.25
MELO3C002124.2	Mitogen-activated protein kinase	2065	1.44	3.07	1.37	0.05	0.29	0.08	0.56	0.04	0.15	0.57	0.67	0.58	0.83	1.65	1.61	0.63	0.71	0.9	2.65	3.38	1.8	0.28	0.2	0.26	0.1	0	0.51	0.91	1.2	1.38	0.37	0.84	0.75	0.51	0.29	0.14
MELO3C002125.2	serine/threonine-protein kinase EDR1 isoform X1	4069	33.51	24.39	22.42	24.94	29.09	23.68	28.85	27.13	27.25	26.96	27.15	26.24	26.11	27.91	27.31	24.22	24.18	22.99	17.74	26.67	15.78	17.56	20.3	18.24	29.88	29.53	33.62	27.29	28.2	26.88	23.58	22.33	17.03	20.86	23.88	24.43
MELO3C002126.2	Peptidylprolyl isomerase	1149	8.42	9.67	10.6	2.3	4.77	4.53	3.79	2.2	3.84	6.88	5.14	8.77	10.41	12.68	11.43	12.06	11.82	11.8	27.58	22.48	24.64	2.45	3.3	3.39	2.73	2.73	1.59	12.28	13.47	11.08	6.64	6.57	7.91	10.06	7.26	10.34
MELO3C002127.2	3-oxo-5-alpha-steroid 4-dehydrogenase (DUF1295)	1294	50.33	55.58	50.94	39.43	35.89	41.07	28.31	33.29	27.74	35.56	36.57	34.28	35.04	33.71	34.52	35.5	38.55	39.24	43.55	40.99	41.41	36.01	31.36	27.81	25.16	33.03	34.03	45.4	40.32	42.18	35.33	27.63	33.01	40.29	34.61	37.62
MELO3C002128.2	Thaumatin	1334	0.08	0.07	0.33	0	0.08	0	0	0	0	0.24	0.28	0.28	0.13	0	0.13	0.08	0.08	0.08	0.09	0	0.05	0	0.07	0	0.1	0.08	0	0	0	0	0.2	0.17	0.41	0	0	0.36
MELO3C002129.2	WUSCHEL-related homeobox 1-like	1412	0	0	0	0	0	0	0	0.07	0.07	0	0	0	0.12	0	0	0	0	0	0	0	0	0	0	0	0	0	0	0	0	0	0	0.05	0	0	0	0.06
MELO3C002130.2	tubulin beta chain-like	2501	0	0.04	0	0	0	0	0	0	0	0	0	0	0.03	0	0	0	0.04	0.08	0	0.14	0	0	0.1	0	0.05	0.08	0	0	0	0	0	0	0	0	0	0
MELO3C002131.2	Phosphoethanolamine n-methyltransferase, putative	2032	0.97	0.71	0.33	0	0.39	0.19	0.34	0.27	0.14	0	0	0.17	0.08	0.5	0.54	0.14	0.19	0.41	0.59	0.92	0.75	0.51	0.28	0	0	0.14	0.63	0.4	0.28	0.57	0.12	0.5	0.13	0.04	0.13	0.11
MELO3C002132.2	Auxin efflux carrier component	3085	0	0	0	0	0	0	0	0	0	0	0	0	0	0	0	0	0	0.03	0	0	0	0	0	0	0	0	0.05	0	0	0	0.08	0.02	0	0.06	0	0.02
MELO3C002133.2	C2 domain-containing protein	745	0.65	0.16	0.29	0.36	0.35	0.51	0	0	0.98	0	0	0.21	0.41	0.33	0.41	0.68	0	0.37	0.19	0.31	0.69	0.61	0.28	0.19	0.42	0	0.42	0	0.44	0.15	0.14	0	0.15	0.94	0.47	0.13
MELO3C002134.2	protection of telomeres protein 1a-like isoform X1	1946	21.01	17.63	17.74	25.36	27.39	28.51	25.02	28.29	23.98	19.55	18.48	20.62	20.11	22.39	19.13	20.99	22.45	22.23	20.55	18.27	19.73	18.73	18.37	19.17	11.75	11.93	15.57	19.21	21.23	18.9	15.27	11.51	13.82	21	20.44	20.03
MELO3C002135.2	ERAD-associated E3 ubiquitin-protein ligase component HRD3A	2536	52.72	49.85	50.55	37.24	40.87	35.27	46.78	35.26	32.35	44.92	43.45	45.99	41.73	46.13	43.25	43.5	41.13	42.96	40.18	46.56	31.46	32.08	32.93	30.08	31.05	27.36	33.74	47.51	47.17	46.75	45.09	39.8	36.34	40.65	42.97	41.62
MELO3C002137.2	BnaA06g03740D protein	1370	19	25.05	21.04	6.65	7.79	6.74	9.64	8.54	9.34	11.48	10.28	13.7	10.82	13.2	15.06	13.27	10.62	10.31	15.92	19.22	18.99	0.81	1.15	2.08	1.89	1.96	1.61	13.96	17.27	15.67	8.66	9.27	9.39	9.14	11.02	10.25
MELO3C002138.2	Pseudouridine synthase, catalytic domain-containing protein	1092	29.73	29.46	28.76	17.1	8.83	17.47	12.42	7.82	9.64	19.14	15.3	23.35	20.27	19.2	19.1	22.63	22.56	17.01	25.48	20.24	21.98	12.06	14.75	11.94	20.99	20.3	31.81	25.26	26.16	27.51	15.74	10.03	22.34	18.21	19.11	20.79
MELO3C002139.2	SURF1-like protein	1440	17.35	19.52	18.85	7.87	10.34	9.59	12.21	9.46	13.13	14.94	15.69	14.48	14.34	13.38	13.97	12.76	13.37	11	15.07	13.94	13.46	10.45	12.47	8.9	9.06	10.64	16.63	13.85	15.41	15.55	10.93	13.83	12.71	14.93	13.17	14.43
MELO3C002140.2	Kinase family protein	2420	0.23	0.18	0.3	0.08	0	0	0	0	0	0.16	0.09	0	0.09	0.41	0.13	0.2	0.08	0.42	0.44	0.36	0.22	0	0.07	0	0	0.04	0	0	0.1	0.18	0.03	0.06	0.03	0.07	0.14	0.21
MELO3C002141.2	Lipid transfer protein	824	0	0	0	0	0	0	0	0	0	0	0	0	0	0	0	0	0	0	0	0	0	0	0	0	0	0	0	0	0	0	0	0	0	0	0	0
MELO3C002142.2	ABC transporter G family member 17-like	2620	0	0	0	0	0	0	0	0	0	0	0.04	0	0	0	0	0	0	0	0	0	0	0	0	0	0	0	0	0	0	0	0	0	0	0	0.03	0.03
MELO3C002143.2	Protein TIFY 6B	1458	5.23	7.29	6.97	10.47	9.29	7.52	5.1	4.65	5.37	6.03	12.81	7.5	8.02	9.38	9.66	4.75	5.73	8.06	5.56	6.85	4.29	19.65	19	12.95	13.38	13.79	12.28	5.55	5.53	6.5	16.29	7.52	13.16	9.8	11.37	8.99
MELO3C002144.2	Receptor-like kinase 1	2718	25.44	22.16	21.21	3.97	6.04	6.05	6.07	5.83	6.2	7.54	8.39	7.37	14.55	14.58	14.14	12.58	10.23	6.35	11.3	13.69	7.54	0.95	0.78	1.42	2.37	2.9	1.39	9.57	9.32	9.07	9.86	13.33	8.45	7.55	9.14	11.98
MELO3C002145.2	cell division cycle-associated protein 7-like	1458	1.15	1.17	1.62	0	0	0	0	0	0	0	0	0	0.34	0.2	0.45	0.49	0	0.23	0.28	0.19	0.24	0	0	0	0	0	0	0	0.05	0.06	0	0	0.06	0	0	0.27
MELO3C002146.2	RNA helicase	2378	12.59	12	12.25	13.65	12.3	13.16	14.62	14.97	14.84	11.3	11.21	11.73	10.45	11.86	11.11	13.12	12.33	12.56	11.92	11.28	9.67	18.89	16.12	13.21	14.43	12.29	13.03	10.89	10.14	9.65	12.95	11.05	12.16	11.37	12.19	12.55
MELO3C002147.2	At1g67920	734	59.86	62.94	68.03	87.4	78.32	91.35	71.59	78.36	76.74	65.2	84.61	75.26	46.01	41.74	46.46	106.55	101.19	101.49	74.6	59.26	135.07	182.3	176.15	192.42	146.4	150.3	135.51	73.73	73.97	78.43	63.83	31.69	59.25	102.12	101.71	102.77
MELO3C002148.2	NF-X1-type zinc finger protein NFXL1	4040	34.88	26.52	21.62	71.98	73.2	60.92	79.22	76.17	74.75	50.91	45.24	48.28	37.11	37.96	36.4	48.19	47.69	49.08	16.98	28.91	11.27	51.19	56.17	60.81	60.27	66.62	37.64	37.11	36.97	39.09	40.11	35.16	31.93	37.94	44.33	41.75
MELO3C002149.2	Dihydropyrimidine dehydrogenase	1889	234.27	246.69	234.04	123.61	143.52	116.19	84.72	85.51	89.88	137.79	147.11	144.86	194.86	196.02	198.83	139.01	135.31	138.23	182.29	205.83	187.61	89.45	92.69	88.61	102.37	94.84	76.04	166.1	173.37	152.33	165.36	116	147.03	171.83	173.96	160.74
MELO3C002150.2	mitogen-activated protein kinase kinase 9	1270	37.76	29.34	28.67	55.91	90.77	79.59	27.81	37.36	34.76	48.59	81.14	58.52	78.54	85.84	74	18.44	19.32	20.55	46.06	44.37	39.41	42.35	49.84	86.17	36.8	33.87	46.43	61.53	50.77	58.29	11.97	16.61	24.82	38.06	24.75	24.65
MELO3C002151.2	B-cell receptor-associated 31-like	845	190.59	227.32	206.54	92.12	136.14	112.45	160.85	122.31	149.48	122.32	113.28	123.45	162.69	168.22	152.15	155.34	166.99	152.57	209.88	199.57	270.63	64.53	63.63	68.09	81.31	90.53	85.82	139.94	127.97	136.56	141.07	136.52	152.57	159.31	160.89	168.69
MELO3C002152.2	UV-B-induced protein At3g17800, chloroplastic	2157	56.23	51.76	55.46	65.75	66.79	68.35	48.72	48	47.04	55.38	76.71	59.86	56.5	56.5	54.81	69.02	65.39	67.29	78.79	68.7	80.97	82.86	74.51	67.55	57.17	47.64	62.42	54.1	52.81	49.68	66.27	43.31	65.86	95.66	83.44	79.33
MELO3C002153.2	transcription repressor KAN1-like isoform X1	1552	1	1.09	1.23	1.65	1.43	1.04	1.64	1.74	1.31	0.66	2.51	2.09	3.12	3.4	2.48	1.25	0.74	2.63	0.82	1.73	1.07	3.65	3.92	1.87	5.58	3.51	2.69	0.87	0.74	0.77	2.45	0.9	2.73	1.76	1.52	1.05
MELO3C002154.2	Monoglyceride lipase	2043	4.89	4.76	5.7	6.37	6.17	6.24	9.12	10.97	7.48	7.44	7.87	7.54	3.72	5.64	3.89	8.91	9.27	11.98	14.13	12.29	15.31	20.11	20.11	14.56	9.01	8.3	12.32	3.87	3.61	4.53	7.12	2.18	5.42	9.45	8.58	8.1
MELO3C002155.2	Zinc finger family protein	1309	0.08	0	0.21	0	0.08	0	0.16	0	0.08	0.24	0	0	0.13	0.15	0.19	0.08	0	0.26	0.14	0.07	0.11	0	0.07	0.18	0.2	0	0	0.07	0.05	0.29	0	0	0.07	0	0	0
MELO3C002156.2	AT-rich interactive domain-containing protein 1A	1463	30.71	29.25	27.68	22.03	16.32	23.99	19.46	16.75	17.73	21.41	19.27	22.86	23.24	23.97	24.77	29.54	31.21	29.53	28.99	29.84	26.22	16.54	22	18.04	21.94	19.29	17.21	24.88	26.62	24.47	19.25	18.35	22.8	28.21	26.87	25.38
MELO3C002157.2	zinc-finger homeodomain protein 9-like	998	0	0	0	0	0	0	0	0	0	0	0	0	0	0	0.09	0	0	0	0	0	0	0	0	0	0	0	0	0	0	0	0	0	0	0.11	0	0
MELO3C002158.2	protein NRDE2 homolog isoform X1	3880	21.36	21.86	19.51	16.37	12.63	15.48	15.18	15	13.7	14.46	17.85	16.87	14.78	14.99	14.3	18.29	17.3	19.13	18.92	20.5	16.1	17.27	19.14	16.22	14.58	14.85	13.42	16.23	17.67	16.28	15.65	9.7	13.51	18.47	20.28	19.66
MELO3C002159.2	Nascent polypeptide-associated complex subunit beta	1032	196.43	200.12	208.97	111.21	126.67	117.76	137.29	131.14	133.83	147.79	152.98	139.35	147.32	143.07	149.38	113.64	124.43	117.03	195.52	167.55	221.43	117.33	112.09	110.39	137.9	131.39	127.02	136.3	132.89	131.59	135.07	147.75	149.49	131.25	129.67	126.52
MELO3C002160.2	ARF-GAP domain 15	1327	2.13	2.45	2.4	0.69	1.06	2.03	0.73	2.64	0.83	0.81	1.59	0.7	0.82	1.27	0.82	1.46	1.26	1.43	2.81	1.82	3.6	3.66	2.81	1.49	1.83	2.73	2.41	0.61	0.57	0.6	2.21	0.86	1.34	2.14	2.28	1.84
MELO3C002161.2	SufE-like protein 1, chloroplastic/mitochondrial	864	5.95	5.17	5.43	0.22	1.1	0.21	1.08	0.59	0.21	1.51	2.52	0.26	2.55	2.3	2.89	1.06	1.95	0.92	4.59	2.18	7.34	2.03	0.89	0.72	0.26	0.64	1.59	1.39	1.23	1.16	1.07	1.26	1.12	1.97	0.99	1.3
MELO3C002162.2	E3 ubiquitin-protein ligase RING1-like	716	0.52	0.5	0.31	0.19	0.18	0.18	0.37	0	0	0.91	0.43	0.22	0	0.88	0.43	0	0	0.19	0.2	0.17	0.24	0	0.45	0	0.22	0	0	0	0.23	0	0	0	0	0.33	0	0.83
MELO3C002163.2	E3 ubiquitin-protein ligase RING1-like	1636	57.75	57.63	56.73	50.17	56.23	54.4	61.14	58.02	58.2	51.88	50.46	52.6	53.98	51.93	52.7	49.99	52.35	49.86	50.42	54.33	43.75	52.71	51.76	50.12	51.07	52.81	46.22	53.25	56.98	53.54	52.36	46.44	42.93	50.54	49.91	58.82
MELO3C002164.2	Peptidoglycan-binding LysM domain protein, putative	3253	22.82	25.09	25.83	20.06	16.63	18.41	16.04	16.84	17.56	24.02	25.04	26.69	25.53	25.17	24.17	18.78	18.18	19.8	29.86	20.31	35.84	15.67	16.02	14.62	15.17	12.11	11.79	24.76	22.77	22.25	39.73	47.03	42.92	24.52	22.46	22.79
MELO3C002165.2	dolichyl-diphosphooligosaccharide--protein glycosyltransferase subunit STT3B	2773	112.86	112.76	114.89	47.86	60.77	53.9	70.38	60.4	66.13	72.97	69.98	71.76	66.83	71.25	66.31	76.32	72.86	68.42	82.21	91.51	72.22	55.57	56.29	54.72	58.71	56.49	55.13	65.31	69.87	70.43	75.98	75.99	66.13	65.19	69.79	71.47
MELO3C002167.2	Succinate--CoA ligase [ADP-forming] subunit alpha, mitochondrial	1668	184.52	180.52	173.5	78.37	96	79.18	79.13	66.61	80.08	100.93	111.57	100.3	116.11	127.46	120.73	98.91	105.44	100.59	112.22	141.28	108.82	102.72	105.26	86.82	106.19	102.92	130.02	104.13	110	106.35	128.61	119.28	101.21	118.62	115.19	118.07
MELO3C002168.2	DNA-binding protein RHL1 isoform X2	1837	67.27	62.27	59.85	49.05	37.4	43.32	46.69	49.75	49.22	49.6	51.4	47.73	51.13	54.6	55.08	67.44	62.29	63.82	66.18	71.5	60.57	31.3	41.21	34.56	38.25	38.89	27.81	64.03	60.18	56.76	53.32	52.09	54.83	53.03	53.31	56.72
MELO3C002170.2	aldo-keto reductase family 4 member C9-like	1343	0	0	0	0	0.16	0	0	0	0	0	0	0	0.06	0	0	0	0	0	0.04	0	0	0.19	0	0	0	0	0	0	0	0	0.13	0.06	0	0	0	0
MELO3C002171.2	LOW QUALITY PROTEIN: probable metal-nicotianamine transporter YSL5	2697	9.22	10.67	9.93	3.5	5.65	3.89	5.83	5.19	4.99	6.2	5.14	5.08	8.93	9.6	9.58	6.16	5.71	6.58	5.32	9.62	5.12	3.8	6.66	3.62	4.97	3.6	7.14	6.56	5.67	6.94	12.03	44.04	7.88	5.93	5.05	4.94
MELO3C002172.2	DNA-directed RNA polymerases I, II, and III subunit RPABC4	3364	0.82	0.33	0.56	0.12	0.28	0.14	0.52	0.38	0.57	0.47	0.13	0.56	0.7	0.79	1.1	0.49	0.44	0.44	0.31	0.91	0.06	0.13	0.02	0.06	0.1	0.08	0.11	0.32	0.11	0.25	0.14	0.81	0.22	0.39	0.2	0.31
MELO3C002173.2	DNA-directed RNA polymerases II, IV and V subunit 12	719	42.03	47.07	51.92	18.98	22.17	20.59	37.01	33.17	29.9	36.46	33.85	26.52	39.36	35.56	34.94	43.15	39.1	41.29	45.9	37.39	62.94	17.71	21.5	21.19	27.24	28.08	18.86	26.82	19.14	27.22	34.55	34.26	36.29	45.85	37.2	46.96
MELO3C002174.2	GEM-like protein 4	1346	52.48	60.91	60.44	64.49	88.66	79.88	204.52	194.38	180.93	90.02	82.45	86.75	63.12	69.34	62.37	69.57	84.27	74.64	67.14	60.15	58.78	99.93	84.18	119.4	115.55	116.41	89.2	62.41	61.92	62.51	63.98	65.48	68.19	73.47	77.01	75.86
MELO3C002175.2	Kunitz trypsin inhibitor	869	66.43	67.94	71.47	407.08	536.79	536.64	6721.59	5121.55	6204.19	3810.29	3711.1	2801.57	795.16	788.25	828.02	172.46	141.55	418.34	76.55	93.79	65.81	2375.91	2246.6	2859.46	3658.91	3166.07	1835.1	775.33	1010.84	1061.71	1510.27	941.95	948.31	261.16	369.48	234.63
MELO3C002176.2	miraculin-like	782	0	0	0	0	0	0	0.16	0.15	0	0	0	0	0	0	0	0	0	0	0	0	0	0	0	0	0	0	0	0	0	0	0	0	0	0	0	0
MELO3C002177.2	Kunitz trypsin inhibitor	757	1.12	0.15	0.28	0.17	0.34	0	2.18	3.84	2.07	3.35	3.35	1.41	0.26	0.32	0.13	0.17	0.34	0.54	0.94	1.38	0.34	1.78	1.8	0.75	2.68	2.99	6.84	0.14	0.53	0.15	2.36	0.49	1.16	0.46	0.92	0.51
MELO3C002178.2	CDT1-like protein a, chloroplastic	1809	3.91	4.57	4.3	0.8	1.57	1.52	1.94	1.33	1.55	2.4	2.82	3.62	2.36	2	2.52	2.59	2.83	2.47	3.68	3.42	3.55	0.87	1.32	1.3	2.03	0.98	1.46	2.19	1.71	1.44	3	3.31	2.5	1.9	1.54	1.71
MELO3C002179.2	Endosomal targeting BRO1-like domain-containing protein	1823	52.64	51.47	46.1	28.62	33.04	25.43	29.81	31.04	32.96	22.61	23.78	28.35	30.34	32.61	33.63	34.7	32.89	30.79	43.52	40.57	36.91	26.58	23.57	19.17	33.64	28.64	39.25	50.31	47.19	48.67	27.74	38.48	32.33	24.51	21.75	27.23
MELO3C002180.2	mRNA splicing factor, Cwf18	630	53.58	57.28	66.14	45.66	34.75	48.31	29.56	28.8	32.29	59.9	49.51	51.94	45.09	52.33	44.07	45.55	47.45	42.99	55.81	51.22	35.86	66.39	68.93	64	70.09	71.77	62.15	48.96	47.44	46.15	63.95	43.58	55.95	49.66	57.09	49.38
MELO3C002181.2	sm-like protein LSM8	948	47.65	55.31	54.78	41.68	47.98	39.76	46.41	54.81	47.51	39.06	51.16	42.39	48.54	52.78	49.72	42.52	39.07	41.46	51.22	46.91	60.95	49.09	41	45.72	41.26	41.14	35.39	41.18	44.38	43.08	44.75	32.88	40.26	48.96	45.7	40.15
MELO3C002182.2	serine/threonine-protein kinase RIO1-like	2240	41.16	35.09	30.59	56.09	56.91	54.25	69.64	70.27	67.24	53.31	51.81	48.12	37.08	40.33	38.05	53.52	50.01	44.69	27.93	39.14	21.07	66.25	66.15	59.64	63.97	66.01	59.03	38.94	35.91	38.9	63.24	81.92	51.91	46.85	48.96	48.28
MELO3C002183.2	Aquaporin-like protein	1602	4.41	4.33	3.87	18.67	16.78	15.25	16.13	15.92	15.92	8.08	8.62	7.01	4.97	4.18	4.68	7.31	8	7.96	3.62	4.54	4.22	3.03	5.11	4.54	4.6	6.83	2.94	3.49	2.96	3.53	5.23	4.63	4.64	8.3	4.32	6.27
MELO3C002184.2	Ser/thr phosphatase family protein	3406	4.74	5.41	4.05	1.94	2.42	1.49	1.98	2.73	1.87	2.35	1.74	0.77	1.63	2.91	1.58	2.1	4.91	2.23	2.63	3.55	4.88	1.17	3.6	1.12	1.42	1.1	0.72	2.37	1.26	3.16	2.65	1.4	1.33	2.66	1.47	1.82
MELO3C002185.2	Pentatricopeptide repeat-containing protein	883	6.66	3.72	6.02	5.46	1.92	2.53	3.37	2.85	2.56	4.71	3.34	7.92	2.24	2.72	1.81	4.39	2.57	5.6	3.76	3.58	1.18	3.02	4.24	4.97	2.82	4.02	3.19	4.27	2.83	3.27	3.58	2.26	3.15	2.23	4.56	3.56
MELO3C002186.2	Testis-expressed sequence 2 protein	3431	19.45	18.89	20.54	17.23	15.81	15.9	18.07	17.04	17.18	14.58	14.28	13.64	18.2	20.04	19.92	15.82	16.1	16.39	18.06	18.19	14.3	16.46	15.45	14.23	13.72	14.19	13.58	18.69	18.59	17.21	16.08	16.91	17.47	16.61	15.61	16.66
MELO3C002187.2	Plant/protein (DUF789)	1770	26.37	24.67	20.95	28.31	17.13	25.16	45.88	42.66	43.92	29.03	22.82	31.92	40.82	43.88	39.29	26.77	22.82	25.99	23.82	33.4	22.63	15.42	18.39	21.81	16	16.59	9.36	34.55	38.98	37.17	28.6	33.26	24.52	29.16	27.45	29.67
MELO3C002188.2	ABC transporter G family member	2460	1.97	2.36	1.62	0.77	0.83	0.81	0.31	0.5	0.88	0.5	0.14	0.51	0.77	1.18	1.24	1.39	0.74	1.13	1.67	1.95	1.64	0.51	0.61	0.22	0.14	0.31	0.16	0.48	0.57	0.67	0.88	1.29	0.68	1.08	1.1	0.71
MELO3C002189.2	Alcohol dehydrogenase family protein	1586	6.85	5.1	5.18	2.79	2.77	2.84	4.36	4.2	3.47	4.42	3.62	3.84	3.06	3.07	3.41	4.52	5.69	4.37	5.4	5.03	5.66	5.04	3.76	4.6	3.79	4.39	5.94	4.73	4.51	5.02	4.28	3.3	4.39	3.2	3.86	4.6
MELO3C002190.2	Protein DETOXIFICATION	1944	0.05	0.05	0.04	0	0	0	0	0	0	0.2	0	0	0	0.05	0	0.05	0	0	0.08	0.14	0.21	0	0	0	0	0	0	0	0	0	0.04	0	0	0.05	0	0
MELO3C002191.2	Short-chain dehydrogenase/reductase	1118	0	0	0	0	0	0	0	0	0	0	0	0	0	0	0	0	0	0	0	0	0	0	0	0	0	0	0	0	0	0	0	0	0	0	0	0
MELO3C002192.2	Cytochrome P450	1789	0	0	0	0	0	0	0	0	0	0	0	0	0	0	0	0	0	0	0	0	0	0	0	0	0	0	0	0	0	0	0	0	0	0	0	0
MELO3C002193.2	BAHD acyltransferase At5g47980-like	1607	0	0	0	0	0	0	0	0	0	0	0	0	0	0	0	0	0	0	0	0	0	0	0	0	0	0	0	0	0	0	0	0	0	0	0	0
MELO3C002194.2	Plant/F12B17-70 protein	1566	8.06	5.18	6.08	3.59	4.08	4.03	3.71	4.74	4.15	5.35	4.2	3.81	4.69	4.83	6.01	5.46	5.44	4.35	6.62	6.01	6.89	4.7	4.63	4.54	4.56	4.04	4.81	4.4	5.55	4.43	2.96	4.71	4.69	4.05	4.68	4.74
MELO3C002196.2	glucuronoxylan 4-O-methyltransferase 1	867	0	0	0	0	0	0	0	0	0	0	0	0	0	0	0	0	0	0	0	0	0	0	0	0	0	0	0	0	0	0	0	0	0	0	0	0
MELO3C002197.2	transcription factor PRE3-like	482	0	0	0	0	0	0	0	0	0	0	0	0	0	0	0	0	0	0	0	0	0	0	0	0	0	0	0	0	0	0	0	0	0	0	0	0
MELO3C002198.2	protein kinase 2B, chloroplastic-like	1791	15.68	14.17	15.22	27.77	28.96	34.71	26.54	34.49	28.59	20.8	19.79	26.3	19.39	21.32	21.88	25.63	23.25	25.29	20.07	19.01	23.78	21.73	21.83	16.91	26.11	23.71	21.14	19.59	20.48	18.28	15.43	12.95	18.57	25.46	22.46	23.24
MELO3C002199.2	E3 ubiquitin-protein ligase	721	4.28	1.16	2.88	5.99	5.49	5.52	4.88	6.28	5.66	4.51	5.07	4.77	2.42	4.88	5.11	3.91	3.99	4.6	2.62	2.64	4.46	1.49	4.62	2.61	3.99	3.22	3.09	2.92	2.63	3.39	3.87	2.89	3.43	6.61	3.14	4.63
MELO3C002200.2	ABC transporter A family protein	3305	5.03	5.83	4.67	2.88	6.65	4.32	3.79	3.33	3.56	3.48	3.69	4.5	6.06	5.11	6.85	7.14	6.72	6.49	6.14	8.36	4.24	3.57	4.22	2.79	2.73	2.69	3.5	3.57	2.2	3.15	6.01	6.52	3.59	5.58	5.4	5.98
MELO3C002201.2	Protein IQ-DOMAIN 31	2590	40.16	37.28	35.91	32.81	30.38	29.29	36.86	41.19	37.89	30.09	28.39	30.59	41.49	43.32	42.33	45.38	41.84	35.7	28.12	32.24	23.33	20.63	22.25	22.03	25.06	27.2	15.92	33.61	34.07	31.9	41.16	46.4	36.51	37.83	37.62	45.54
MELO3C002202.2	WRKY transcription factor, putative	2354	0	0	0	0	0	0	0	0	0	0	0	0	0	0	0	0	0	0	0	0.04	0	0.1	0.03	0	0	0	1.57	0	0	0	0	0	0	0	0	0.03
MELO3C002203.2	Aldehyde dehydrogenase	2478	69.6	72.15	70.84	66.73	67.8	61.58	58.68	56.63	57.4	70.6	74.33	75.46	69.73	74.25	72.29	57.42	62.94	61.59	73.35	66.05	72.1	63.48	69.25	67.03	64.72	67.7	58.84	69.15	70.61	67.19	68.05	63.2	70.95	62.91	60.1	55.79
MELO3C002204.2	p-loop containing nucleoside triphosphate hydrolases superfamily protein, putative isoform 1	2918	27	26.42	22.53	18.88	17.59	16.73	22.79	23	22.13	14.66	14.68	15.61	22.07	23.29	19.93	20.98	25.39	20.73	22.61	24.14	20.52	16.61	19.13	16.18	14.86	17.45	17.57	18.12	18.28	17.26	13.95	15.12	14.15	18.05	23.16	21.99
MELO3C002205.2	pectate lyase-like	1742	0.27	0	0.1	0	0.06	0	0.11	0.05	0.49	0.06	0.07	0	0	0.11	0	0	0.12	0.12	0.06	0.47	0.08	0	0.05	0.06	0	0.06	0	0.14	0	0.05	0	0.08	0	0.05	0	0.04
MELO3C002206.2	C2 domain-containing family protein	3298	2.02	1.14	1.03	1.39	3.6	2.39	2.56	2.27	2.21	2.81	1.32	2.12	2.72	2.92	3.23	1.12	1.33	1.18	0.74	1.47	0.29	0.97	0.42	0.99	1.29	1.1	1.8	1.46	1.72	1.97	2.58	7.55	1.6	0.97	0.95	1.33
MELO3C002207.2	BnaA06g22250D protein	492	3.27	1.59	1.44	1.07	2.44	2.73	1.39	0	3.66	6.58	2.76	4.6	4.33	1.7	1.35	3.37	1.39	2.19	6.39	5.4	9.07	0.81	1.42	0.76	0.84	0.68	1.13	2.48	3.46	2.13	2.53	3.75	3.85	3.12	2.87	1.82
MELO3C002208.2	DUF1118-domain-containing protein	1088	18.46	17.37	16.88	43.34	81.39	68.15	83.45	63.09	87.1	53.37	21.53	36.57	63.17	54.86	54.89	46.5	45.32	46.86	14.74	22.4	13.84	9.39	11.59	12.81	20.64	20.25	14.98	41.15	34.09	41.29	10.7	24.27	8.95	32.51	19.57	30.18
MELO3C002209.2	Homeobox leucine zipper family protein	1724	179.68	171.61	170.77	203.23	273.7	241.21	268.32	253.94	286.77	119.71	81.65	125.7	209.92	211.57	214.77	172.86	180.99	171.42	126.08	124.98	118.21	38.21	44.49	55.59	70.92	72.86	46.01	143.25	145.36	168.62	76.44	107.19	77.4	147.41	130.26	158.4
MELO3C002210.2	HPP	1336	4.21	2.25	2.27	0.41	1.77	1.56	0.24	0.58	0.75	0.31	0.47	0	1.38	1.51	1.69	1.8	1.03	0.93	0.62	1.51	0.64	0.09	0.26	0	0.19	0.08	0.06	1.1	0.56	0.71	2.11	0.58	1.37	1.97	1.94	2.69
MELO3C002211.2	Receptor-like protein kinase	2150	0.09	0	0.08	0	0	0	0.09	0	0	0	0	0	0	0.13	0.04	0.04	0.14	0.05	0.03	0.04	0.03	0.05	0.08	0	0.06	0	0	0.07	0	0	0.08	0.03	0.04	0.04	0	0
MELO3C002212.2	protein NRT1/ PTR FAMILY 2.8	2098	0.31	0	0.16	0.1	0.09	0.14	0.05	0	0	0	0	0.11	0.11	0.13	0	0.32	0	0.05	0.13	0.13	0	0	0	0	0	0	0	0	0	0	0.04	0	0.04	0.04	0.04	0.25
MELO3C002213.2	Plasma membrane ATPase	3544	15.16	12.82	11.26	7.84	9.51	9.04	11.23	11.13	9.57	10.05	8.27	10.05	10.79	9.26	10.34	12.32	10.64	10.48	11.51	13.82	10	8.35	7.85	8.47	10.48	10.59	6.76	6.75	7.23	8.44	8.04	9.22	7.39	9.36	9.85	9.22
MELO3C002214.2	dnaJ homolog subfamily B member 13	1841	2.99	2.68	2.28	2.82	7.92	5.48	3.23	3.34	4.17	3.18	3.03	3.61	3.39	4.36	3.77	1.98	3.04	3.12	2.29	2.76	1.39	3.76	4.16	4.44	2.54	1.57	2.91	2.48	2.22	1.81	3.7	3.92	3.29	3.05	3.2	2.94
MELO3C002215.2	Calcium-dependent protein kinase	2314	41.48	39.12	34.75	29.61	36.76	31.78	46.29	45.38	43.64	42.93	47.48	44.95	33.91	33.97	30.08	40.59	40.48	38.37	23.94	42.23	19.33	50.78	51.77	45.97	59.78	54.19	59.91	34.69	31.83	36.42	48.72	51.03	30.6	36.67	43.6	41.54
MELO3C002216.2	MLO-like protein	1020	1.61	2.14	2.21	2.02	2.06	0.97	1.77	2.69	2	2.04	2.04	2.23	1.87	1.3	1.7	4.79	4.18	5.11	1.75	1.52	1.31	1.15	1.15	0.91	1.91	1.42	1.57	0.7	1.19	1.12	1.6	1.2	1.58	3.37	2.91	2.68
MELO3C002218.2	WW domain-binding protein 11 isoform X1	2398	52.27	55.62	52.8	47.26	47.73	45.89	44.24	42.54	43.82	48.08	52.06	52.1	50.38	52.02	48.93	49.49	44.01	49.01	51.25	53.23	56.73	64	67.79	60.21	50.17	49.44	50.43	45.54	47.48	47.52	53.63	47.63	57.46	51.24	54.19	56.68
MELO3C002219.2	HIPL1 protein-like isoform X1	2789	3.89	3.8	3.79	6.94	5.65	6.18	6.85	6.59	6.64	5.87	5.72	6.51	9.89	9.32	9.78	7.1	5.22	4.96	3.7	3.58	3.62	4.32	5.71	5.56	7.15	6.93	5.59	3.67	3.55	3.64	6.16	4.13	4.85	6.13	7.32	6.71
MELO3C002220.2	AAA-ATPase At3g28580-like	1821	15.06	14.54	16.24	7.13	8.69	7.28	7.26	5.93	6.41	8	7.94	8.11	21.92	22.56	27.06	5.31	4.3	5.63	5.39	8.19	5.59	1.36	1.85	2.4	2.5	2.9	1.65	5.25	3.55	5.24	3.7	8.14	4.95	3.94	4.28	4.3
MELO3C002221.2	AAA-ATPase At3g28580-like	1539	0.89	0.98	0.84	0.14	0.54	0.2	0.27	0.25	0.13	0.07	0	0.24	0.42	0.63	0.69	0.07	0	0.21	0.22	0.24	0.27	0.08	0	0.07	0	0	0.05	0.22	0	0.12	0.11	0	0.29	0.43	0.12	0.15
MELO3C002222.2	AAA-ATPase At3g28580-like	2259	106.6	116.34	115.39	48.04	81.75	47.06	24.32	36.54	22.66	45.89	61.87	62.24	169.47	179.3	163.32	57.9	55.21	80.66	135.45	103.69	142.62	39.11	46.86	34.1	25.25	31.5	17.27	113.87	74.31	85.05	72.35	113.65	132.14	75.37	67.4	73.55
MELO3C002223.2	hydroxyproline O-galactosyltransferase GALT6	2660	10.86	11.31	11.04	15.5	27.75	14.71	16.95	14.41	15.46	14.48	13.59	14.5	16.32	17.24	18.08	12.21	15.21	14.03	8.7	11.67	6.58	13.17	15.16	15.26	11.44	11.37	11.47	13.64	13.78	15.34	18.74	21.62	17.33	13.56	12.71	13.46
MELO3C002224.2	Dynein light chain	1239	4.92	4.19	5.71	7.75	8.97	8.39	8.63	9.58	8.46	8.1	7.32	7.72	6.09	7.09	4.87	4.73	3.59	5.68	6.01	3.75	6.78	6.37	5.98	6.48	5.34	6.67	5.82	3.54	3.69	4.32	5.83	5.45	6.47	5.55	5.68	5.46
MELO3C002225.2	Zein-binding protein	2818	0.06	0.18	0.2	0.28	0.1	0.26	0.2	0.06	0.06	0.07	0.4	0.16	0.16	0	0.05	0.1	0.1	0.14	0.21	0.31	0.21	0.2	0.44	0.26	0.29	0.3	0.25	0.03	0.06	0.06	0.34	0.27	0.09	0.19	0.4	0.43
MELO3C002226.2	polynucleotide 5'-hydroxyl-kinase NOL9	1798	24.21	28.21	27.1	22.91	23.98	25	16.9	22.58	20.89	22.97	21.97	21.61	16.47	17.19	16.45	16.28	18.1	20.15	22.52	22.15	24.46	11.71	11.17	10.43	14.91	15.03	10.34	19.86	16.93	17.43	17.97	13.88	16.95	18.1	16.56	15.56
MELO3C002227.2	Unknown protein	722	7.18	10.77	9.53	14	14.07	13.85	12.08	16.64	15.24	9.17	8.01	8.22	12.36	13.21	11.76	9.21	12.29	10.91	11.46	11.21	13.6	4.24	4.17	7.01	12.38	11.95	6.9	9.62	7.76	7.41	4.76	7.35	6.07	7.58	6.43	7.47
MELO3C002228.2	transcription factor MYB1R1	1383	66.97	65.74	66.71	76.72	79.48	79.23	82.09	84.84	84.81	65.28	50.06	80.6	80.52	72.21	74.79	66.42	59.22	68.92	102.83	93.91	119.11	69.17	79.97	73.79	168.01	177.83	93.16	69.6	64.03	81.19	28.46	22.45	33.43	66.39	61.22	65.15
MELO3C002229.2	Pentatricopeptide repeat-containing protein At1g74850, chloroplastic	2697	20.1	17.23	18.14	23.99	26.41	25.17	21.98	22.11	21.93	17.83	17.07	18.94	15.86	18.55	15.38	22.46	23.01	21.55	16.59	19.58	15.05	18.71	16.69	19.26	20.18	20.65	19.26	20.76	21.07	19.34	18.41	17.17	17.78	19.27	16.43	20.33
MELO3C002230.2	At1g74860	1966	26.25	24.06	23.4	31.09	31.11	34.9	28.38	30.74	30.58	23.56	25.72	25.98	23.15	26.45	24.5	31.45	30.05	31.35	25.69	27.81	17.02	32.42	29.81	28.76	32.14	36.13	29.21	28.19	29.98	29.1	28.93	31.05	29.47	27.23	27.88	25.96
MELO3C002231.2	AT3g47831/T23J7	758	79.55	78.38	80.05	68.04	82.65	80.94	92.98	103.07	94.47	68.87	67.59	76.4	64.98	64.12	64.07	79.05	79.8	71.5	74.85	67.07	97.44	55.15	54.51	63.66	76.75	77.58	58.18	70.29	65.63	68.74	72.41	69.21	71.15	69.57	60.8	66.87
MELO3C002232.2	serine/threonine-protein kinase fray2	2229	38.16	31.97	35.72	38.71	34.4	34.24	40.27	36.45	43.07	35.54	36.33	38.14	35.64	33.38	29.71	40.07	37.57	41.17	27	35.9	23.21	36.98	38.31	37.47	39.01	37.42	24.99	36.18	38.16	41.68	34.65	36.02	34.72	35.73	36.25	37.74
MELO3C002233.2	B12d-like protein	819	780.65	833.66	860.22	1648.09	1574.29	1707.05	1459.42	1596.72	1426.66	1300.04	1235.74	1238.4	1287.79	1250.86	1266.95	1264.23	1291.24	1291.79	975.6	895.23	1105.59	1308.75	1242.09	1304.04	1380.25	1518.12	1120.56	1087.82	1086.4	1093.64	1124.84	1138.96	1215.4	1271.73	1276.91	1185.11
MELO3C002234.2	anaphase-promoting complex subunit 8	2118	6.57	8.22	6.2	7.77	6.54	5.79	5.52	6.28	5.92	5.63	4.76	5.78	5.39	6.58	6.54	5.64	5.13	6.16	4.23	4.78	4.31	6.63	6.42	6.24	5.36	6.65	5.7	5.39	5.85	5.81	5.79	6.33	4.85	5.67	8.55	7.63
MELO3C002235.2	Pentatricopeptide repeat-containing family protein	2718	9.76	9.64	10	8.71	7.94	9.59	11.3	12.69	10.44	9.1	9.77	9.1	9.09	8.25	7.73	10.32	11.21	11.08	7.32	7.9	5.44	6.81	5.47	7.58	7.15	6.46	5.16	6.61	6.73	7.63	6.68	5.15	4.77	9.45	10.89	8.71
MELO3C002236.2	E2F transcription factor-like E2FE	1605	14.65	16.34	16.7	5.62	8.48	7.93	8.94	9.05	7.97	10.64	5.95	9.35	10.76	12.66	9.44	16.4	14.76	13.8	14.27	13.84	12.63	7.14	9.46	7.19	8.23	6.83	10.47	10.29	8.96	8.15	11.98	12.89	12.79	11.42	13.77	12.51
MELO3C002238.2	Ribosomal RNA small subunit methyltransferase G	1199	11.72	11.37	9.85	16.1	12.86	13.83	15.59	12.99	16.31	13.32	7.9	13.23	7.38	9.63	9.63	17.59	16.21	16.03	6.79	9.43	6.3	13.93	13.04	15.27	13.85	14.42	10.32	11	10.53	8.58	10.72	12.74	8.78	14.97	12.8	14.18
MELO3C002239.2	Unknown protein	864	211.58	238.56	247.1	186.41	210.79	198.36	281.84	235.41	275.65	202.57	174.61	197.82	182.56	193.57	192.11	150.82	164.17	152.1	123.26	155.16	97.12	104.91	100.59	130.7	170.59	167.69	87.77	172.99	172.75	206.02	146.42	170.16	111.44	125.93	136.64	129.49
MELO3C002240.2	RING-type E3 ubiquitin transferase	1912	2.27	1.85	3.15	0.65	3.11	0.51	1.44	0.48	1.07	1.34	1.05	1.05	1.77	1.57	1.64	1.23	1.09	1.16	1.12	0.9	1.16	0.73	0.64	0.23	1.73	1.24	2.15	1.48	0.63	1.5	1.38	1.55	0.77	0.77	1.27	1.41
MELO3C002241.2	Protein ROS1	1180	7.13	9.83	8.2	6.6	6.78	7.38	9.1	5.6	9.71	6.23	7.04	6.3	7.17	7.69	8.66	9.84	8.92	9.05	11.78	8.12	8.9	2.91	3.27	3.68	3.25	3.2	3.22	6.12	7	7.5	5.55	2.71	7.08	8.75	8.7	9.89
MELO3C002242.2	Peroxidase	1117	0	0	0	0	0	0	0	0	0	0	0	0	0	0	0	0	0	0	0.11	0	0.07	0	0	0.22	0	0	0	0	0	0	0	0	0	0	0	0
MELO3C002243.2	Gibberellin-regulated protein 2	631	0	0	0	0	0.23	0	0	0	0	0	0	0	0	0	0.17	0.22	0	0	0	0	0	0	0	0	0	0	0.18	0	0	0	0.37	0	0	0	0	0
MELO3C002244.2	Serine/threonine-protein kinase TAO3	934	1.97	1.09	1.07	1.07	0.68	0.58	0.15	0	0.28	1.29	1.16	0.89	2.69	0.92	2.91	1.02	0.59	0.79	1.36	1.89	1.76	1.39	0.68	0.33	0.18	0.15	0.96	0.6	0.56	0.13	0.47	1.26	0.99	1.09	0.77	1.51
MELO3C002245.2	protease Do-like 9	2772	22.75	25.12	21.2	15.1	17.63	14.35	16.41	14.67	16.22	17.96	18.51	17.27	18.3	15.6	18.32	17.46	18.04	17.64	20.48	21.28	20.65	18.7	20.49	17.06	19.2	17.64	23.79	16.6	17.67	19.07	16.4	19.17	16.4	16.34	18.52	15.74
MELO3C002246.2	RING-H2 finger ATL48-like protein	1545	63.85	61.63	65.21	45.4	42.8	42.84	42.96	44.39	42.99	44.81	50.18	42.88	51.46	51.94	54.63	48.98	45.33	43.23	53.28	52.33	53.83	52.2	45.93	48.06	52.04	47.61	61.97	59.58	58.2	58.89	52.62	47.88	46.41	46.59	49.58	51.04
MELO3C002247.2	Transcription factor	525	2.73	2.37	2.6	2.19	4.18	3.1	3.42	7.11	3.1	0.87	3.83	1.62	0.67	2.46	2.19	1.49	2.09	1.58	4.74	1.76	9.83	3.54	0.65	1.29	0	1.54	1.09	1.73	1.16	1.59	1.9	2.04	0.09	2.8	2.18	0.61
MELO3C002248.2	Ubiquitin-conjugating enzyme, E2	1387	15.69	15.95	19.16	4.03	3.94	4.05	4.76	4.1	5.72	12.05	14.43	9.55	8.7	8	8.98	14.44	16.38	15.32	25.56	22.17	35	7.61	8.4	7.57	7.44	6.39	10.28	10.58	10.35	9.61	15.02	5.9	12.91	14.52	14.5	14.22
MELO3C002249.2	RING-H2 finger protein ATL46-like	1453	0.48	0.26	0	0.45	0.36	0.49	0.14	0.2	0.13	0.36	0	0.51	0.51	0.41	0.17	0.56	0.14	0	0.16	0.33	0.72	0.42	0.35	0.56	0.26	0.21	0.12	0.47	0.32	0.06	0.42	0.37	0.25	0.46	0.13	0.22
MELO3C002250.2	NHL domain-containing protein, putative	1026	56.51	47.01	44.88	65.89	96.1	67.14	43.56	48.41	43.79	73.1	82.14	67.2	109.76	99.02	103.79	50.16	52.34	50.89	44.16	45.63	26.73	65.49	70.9	63.14	62.6	57.05	55.6	64.85	61.93	68.23	133.49	194.46	122.19	58.82	59.36	53.63
MELO3C002251.2	Unknown protein	309	61.77	56.87	42.78	69.8	61.61	80.59	37.79	43.89	50.87	63.16	56.88	69.09	47.05	60.47	47.02	63.97	41.46	62.91	47.33	43.92	25.97	28.82	42.21	37.49	86.4	40.29	66.15	48.86	62.76	59.43	49.52	67.79	29.52	35.48	60.76	34.52
MELO3C002252.2	spermidine synthase 1-like	1080	34.83	38.55	38.76	36.96	40.23	45.56	43.04	36.17	44.85	39.76	33.77	37.37	37.22	36.49	43.18	40.79	47.05	39.81	36.81	31.98	33.62	26.02	27.51	37.76	47.06	57.31	43.17	35.63	34.44	40.98	30.16	39.35	28.84	34.48	33.73	33.04
MELO3C002253.2	RING-type E3 ubiquitin transferase	2282	13.88	13.65	12.54	3.8	19.18	4.63	1.64	1.84	2.39	7.63	8.65	7.18	16.34	16.31	13.8	5.28	4.55	5.48	9.73	10.2	7.33	6.2	10.99	6.2	1.2	1.44	2.73	17.02	11.46	13.49	16.21	13.66	18.25	6.4	6.74	8.2
MELO3C002255.2	RING-H2 finger protein ATL80	932	37.75	47.9	40.61	14.84	19.34	15.68	9	12.99	7.35	17.49	19.36	16.96	34.38	31.57	32.72	26.07	31.81	20.42	30.23	31.15	37.48	9.45	7.88	8.82	8.94	9.09	13.07	34.55	30.8	33.76	29.51	25.25	23.88	24.21	22.42	25.64
MELO3C002256.2	Bidirectional sugar transporter SWEET	914	0	0	0	0	0	0	0	0	0	0	0	0	0	0	0	0	0	0	0	0	0	0	0	0	0	0	0	0	0	0	0	0.19	0	0	0	0
MELO3C002257.2	Transcription factor bHLH36	783	0	0	0	0	0	0	0	0	0	0	0	0	0.25	0.15	0	0	0	0	0.09	0	0	0	0	0	0	0	0.13	0	0	0	0.26	0	0	0	0	0
MELO3C002259.2	E3 ubiquitin-protein ligase SIS3-like	2834	7.12	7.43	7.4	4.72	4.13	4.76	3.87	2.97	2.9	6.27	7.13	7.75	10.18	10.32	10.96	3.84	2.99	5.79	10.44	7.85	10.44	14.32	11.71	4.87	10.76	6.41	47.45	6.27	5.11	5.08	8.6	6.25	7.86	10.48	10	8.11
MELO3C002260.2	Unknown protein	162	7.23	0	0	3.69	0	2.63	0	0	0	0	8.99	0	4.52	0	0	0	0	0	0	15.19	0	0	0	0	0	0	0	0	0	0	0	0	0	5.73	0	0
MELO3C002261.2	serine/threonine-protein kinase HT1-like	1826	3.84	3.71	4.66	4.21	7.99	6.93	7.38	8.29	9.3	11.3	5.98	8.28	8.22	10.68	10.98	5.4	7.34	7.35	4.25	2.94	5.07	1.09	0.72	1.72	0.13	0.38	0.31	6.12	4.19	5.52	7.6	25.06	9.06	5.96	4.17	5.36
MELO3C002262.2	DNA ligase 1-like	1265	75.78	72.88	74.29	102.81	68.55	105.91	81.84	95.96	87.42	63.49	54.64	53.9	67.27	68.16	66.98	69.46	63.32	63.93	41.27	52.46	34.89	35.42	36.33	46.84	37.33	41.97	28.39	74.05	76.13	72.47	36.81	26.51	42.63	52.73	56.25	64.8
MELO3C002263.2	Poly [ADP-ribose] polymerase	2070	41.72	42.04	47.28	57.26	44.35	59.17	43.76	42.12	36.4	38.82	50.95	39.97	31.82	32.37	34.6	42.75	40.97	46.67	34.21	31.78	41.77	85.82	76.05	72.58	49.15	37.95	93.89	25.54	28.01	21.04	34.4	10.1	27.63	58.74	52.83	54.31
MELO3C002264.2	dof zinc finger protein DOF5.6	1575	0.06	0.18	0.27	0	0	0	0	0	0	0	0	0	0.15	0	0.1	0	0	0	0.18	0.71	0.18	0	0.05	0	0.24	0	0.16	0	0	0	0.05	0	0.17	0.3	0.24	0.29
MELO3C002265.2	Serine/threonine-protein kinase ATM	2889	55.4	49.58	49.33	59.62	54.86	55.13	66.53	69.66	60.42	55.62	57.03	54.49	39.54	43.33	37.91	49.21	48.95	53.28	41.22	42.24	42.52	54.95	52.38	55.56	74.4	70.1	52.77	40.6	40.98	43.33	43.96	34.19	38.88	46.39	46.52	46.78
MELO3C002267.2	pantothenate kinase 2	3042	65.95	57.05	53.77	41.51	42.89	38.58	38.87	37.58	36.18	47.62	45.19	45.1	47.31	48.25	48.21	50.46	48.52	44.9	40.19	55.12	38.49	40.28	46.21	43.08	38.41	38.7	43.47	54.62	54.96	53.33	51.12	48.17	43.86	47.77	49.16	52.3
MELO3C002268.2	Iron-sulfur cluster assembly protein	1032	234.46	249.39	261.52	327.54	303.07	350.97	309.32	295.6	293.62	276.13	290.66	283.18	281.87	275.18	275.04	226.7	246.92	240.95	286.57	267.55	318.52	251.23	251.38	230.91	207.42	212.86	203.51	180.8	211.32	195.43	298.8	182.99	295.77	350.09	343.1	322.16
MELO3C002269.2	Boron transporter	4327	86.42	90.97	90.3	54.52	130.13	64.54	71.02	59.26	65.08	57.67	44.14	65.44	79.04	79.79	81.7	90.47	99.65	94.33	117.01	126.25	104.34	26.71	37.65	31.1	39.87	46.97	41.98	62.74	48.54	68.71	58.54	103.06	54.25	66.97	59.64	63.27
MELO3C002270.2	triose phosphate/phosphate translocator, non-green plastid, chloroplastic	1753	49.34	52.67	55.84	35.87	40.96	46.13	30.17	27.66	28.61	39.19	32.79	36.07	33.44	35	37.6	37.97	38.17	34.85	49.42	44.21	54.48	24.71	20.99	21.15	26.13	23.37	31.68	27.49	28.39	30.91	34.51	38.04	35.81	39.36	35.72	41.6
MELO3C002271.2	F-box protein SKIP16	1405	4.72	5.88	5.58	6.56	9.95	9.15	6.06	5.59	5.49	5.62	4.59	5.76	6.17	5.4	7.99	2.64	2.99	4.24	5.49	4.52	5.97	1.67	2.69	1.25	2.48	1.78	2.78	2.57	4.81	3.89	3.57	1.91	2.65	4.94	4.87	4.23
MELO3C002272.2	Transmembrane protein, putative	1469	0.94	0.69	0.42	0.59	0.56	0.49	1.5	0.71	1.38	1.14	0.84	0.8	1.44	1.65	2.51	0.08	0.14	0.68	1.04	1.3	0.79	1.41	1.42	0.4	0.72	0.25	1.03	0.73	0.11	0.45	1.88	2.47	1.15	1.09	1.56	2.4
MELO3C002273.2	Mitochondrial import inner membrane translocase subunit Tim17/Tim22/Tim23 family protein	1434	34.79	44.92	38.21	25.37	30.78	22.36	32.94	25.34	29.25	27.76	29.08	26.5	27.67	28.62	30.57	25.89	26.8	27.23	35.01	28.92	34.14	22.84	20.88	21.56	29.56	27.43	35.04	27.68	27.26	29.91	40.68	63.69	36.53	26.26	26.82	26.51
MELO3C002274.2	Wall-associated receptor kinase 3-like protein	1212	11.01	8.76	10.61	7.92	7.78	8.21	11.27	9.76	10.12	10.98	12.25	9.85	8.8	6.9	8.82	10.64	11.38	8.42	6.73	8.55	6.56	5.54	8.25	8.46	10.91	9.4	5.99	9.99	8.83	8.15	21.52	24.37	18.04	10.3	11.95	10.9
MELO3C002275.2	anthranilate phosphoribosyltransferase, chloroplastic	1887	10.11	10.22	10.13	1.75	1.39	2.07	1.52	0.82	1.19	4.03	6.2	5.71	5.17	6.29	4.29	3.54	3.59	5.5	7.34	9.59	5.91	4.09	7.53	3.55	8.37	4.73	7.19	3.79	4.61	3.47	8.29	3.66	5.26	5.35	5.93	5.84
MELO3C002276.2	glutaredoxin	1022	25.5	27.7	28.58	15.09	24.32	21.07	29.63	31.86	29.45	28.06	17.43	25.88	37.8	42.93	41.31	31.28	31.81	30.6	33.89	32.2	32.54	11.62	12.11	13.39	16.24	14.89	11.83	26.45	21.9	23.23	19.51	25.67	25.27	23.49	22.86	24.78
MELO3C002277.2	Glutathione transport system permease protein gsiD	4890	4.48	4.95	5.11	3.04	3.31	3.85	3.4	3.41	2.57	3.23	4.56	4.23	2.77	3.57	3.84	4.61	4.85	4.5	5.92	5.46	6.09	4.65	5	4.11	3.45	3.12	6.36	3.29	2.63	2.89	3.28	2.03	3.59	4.35	5.47	5.2
MELO3C002280.2	LRR receptor-like serine/threonine-protein kinase GSO1	3143	3.11	2.59	2.52	0.34	0.3	0.23	0.23	0.41	0.47	0.14	0.1	0.9	0.83	1	0.65	0.38	0.71	0.75	2.81	3.15	3.17	0.14	0.17	0.16	0.21	0.09	0.21	1.9	0.91	1.24	0.37	0.9	1.34	0.73	0.46	1.12
MELO3C002281.2	Embryo defective 2759 protein, putative	1682	30.64	34.87	34.02	23.72	35.05	27.49	40.09	39.71	35.64	34.96	34.01	33.11	30.32	28.71	27.42	33.05	39.33	34.32	37.23	36.25	37.55	37.93	33.67	28.81	30.65	32.93	27.71	30.87	25.81	27.87	29.71	40.72	33.99	36.49	28.8	34.24
MELO3C002282.2	Nucleoside phosphatase GDA1/CD39	1674	11.61	13.28	15	5.71	7.42	6.11	7.72	8.35	10.31	9.38	9.04	7.7	9.75	9.87	10.64	8.33	10.52	8.62	14.29	9.54	21.62	5.12	6.01	5.39	5.02	4.62	5.57	8.97	9.57	9.16	16.39	22.64	16.48	8.95	8.63	7.92
MELO3C002283.2	heme-binding protein 2-like	1122	20.55	22.83	21.37	13.69	10.38	13.35	12.05	8.85	13.09	16.25	12.22	17.16	19.75	14.45	21.11	24.93	20.8	22.53	24.45	21.8	23.51	8.45	7.72	8.58	3.15	4.6	3.84	15.06	15.3	13.71	15.51	7.61	19.35	25.1	24.19	27.09
MELO3C002284.2	Plant UBX domain-containing protein 10	2776	1.93	2.39	2.33	1.43	4.04	1.87	2.21	2.39	2.47	2.71	0.58	2.29	5.71	5.02	6.58	3.48	3.36	5.93	3.16	3.46	2.7	0.41	0.17	0.17	0.19	0.51	0.18	1.81	1.59	1.82	1.31	3.41	1.47	2.93	2.65	3.77
MELO3C002285.2	Carboxyl-terminal peptidase, putative (DUF239)	2428	17.47	20.05	21.03	5.1	7.44	4.96	15.08	11.78	14.31	12.13	7.98	12.59	23.15	23.47	20.48	11.4	8.04	10.07	10.98	20.43	10.26	1.79	2.51	3.49	14.59	14.58	3.9	8.1	9.75	10.49	14.74	12.55	10.35	7.47	9.4	9.66
MELO3C002286.2	Receptor protein kinase, putative	3414	2.68	2.25	1.55	0.74	0.86	0.75	0.84	1.31	0.79	1.25	1.01	1.82	1.86	1.81	1.41	1.38	1.12	0.88	1.03	2.11	0.58	0.13	0.5	0.21	0.71	0.63	0.73	1.45	1.5	1.31	1.12	0.88	0.85	0.68	0.87	1.2
MELO3C002287.2	Raffinose synthase family protein	2874	0.13	0.03	0.06	0	0.13	0.03	0	0	0	0.03	0	0	0.18	0.06	0.05	0.13	0.2	0.21	0.18	0.21	0.02	0.04	0.03	0	0	0	0.03	0.08	0	0	0.05	0.07	0.2	0.06	0.09	0.1
MELO3C002288.2	tryptophan aminotransferase-related protein 2	1077	0	0	0	0	0	0	0	0	0	0	0	0	0	0	0	0	0	0	0	0	0	0	0	0	0	0	0	0	0	0	0	0	0	0	0	0
MELO3C002289.2	oleosin 5-like	964	0	0	0	0	0	0	0	0	0	0	0	0	0	0	0	0	0	0	0.07	0	0	0	0.89	0	0	0	0	0	0	0	0	0	0	0	0	0
MELO3C002290.2	LOB domain-containing protein 25	687	0	0	0	0	0	0.77	0	0	0	0	0	0	0	0.44	0	0	0	0	0	0	0	0	0.1	0.22	0	0	0	0	0	0	0	0	0.34	0	0	0
MELO3C002291.2	S-adenosyl-L-methionine-dependent methyltransferase superfamily protein	1191	4.77	4.95	6.41	5.87	5.02	6.73	4.95	5.28	5.13	5.07	6.16	5.48	6.4	4.18	5.29	4.77	5.84	5.07	6.11	5.09	5.23	3.23	5.11	3.16	3.19	3.61	3.83	3.57	4.22	4.27	3.09	3.17	4.51	5.14	5.67	6.88
MELO3C002292.2	transcription factor MYB86-like	1399	0	0	0	0	0	0	0	0.07	0	0	0	0	0.06	0	0.35	0	0	0	0.08	0.27	0.05	0	0	0	0	0	0	0	0	0	0.12	0	0.13	0	0	0.11
MELO3C002293.2	Armadillo/beta-catenin repeat family protein	2484	13.49	13.25	12.42	6.91	27.34	9.69	11.43	10.53	11.61	14.2	11.42	13.53	14.25	16.66	14	9.26	9.71	8.78	8.83	11.48	10.81	7.6	6.44	7.34	8.57	6.87	13.41	11.68	13.03	13.25	20.31	31.43	12.79	8.72	8.45	8.31
MELO3C002294.2	60S ribosomal protein L27A	808	558.61	593.86	583.55	473.34	590.57	492.22	691.47	686.38	654.72	554.35	518.52	558.6	436.23	422.68	420.49	554.12	581.58	546.48	486.31	463.11	489.93	377.93	344.45	298.66	530.51	511.98	508.57	375	356.65	387.82	422.01	509.41	414.32	475.08	429.28	418.28
MELO3C002295.2	(3R)-hydroxymyristoyl-[acyl-carrier-protein] dehydratase	782	50.41	60.17	56.29	39.96	31.91	32.67	34.31	36.8	41.65	35.69	45.97	42.36	50.52	50.87	57.34	35.79	31.82	43.79	63.14	59.33	51.3	36.12	37.33	30.04	31.14	28.83	37.72	55.74	56.3	51.4	44.69	45.24	55.35	61.87	49.58	47.26
MELO3C002296.2	C2 and GRAM domain-containing protein	4838	19.97	19.11	17.65	23.1	24.55	24.5	21.21	23.02	20.98	20.21	19	19.54	22.18	25.27	22.74	22.33	20.46	22.65	15.66	16.54	12.14	16.73	17.07	17.53	22.04	22.73	20.71	22.53	23.17	23.85	21.48	20.07	19.21	18.6	19.75	20.3
MELO3C002297.2	protein NBR1 homolog	2916	143.69	148.03	140.75	130.88	120.43	125.02	201.29	190.26	186.32	131.45	139.54	136.42	139.61	160.14	135.92	156.17	157.3	167.31	142.09	161.4	110.5	167.05	195.79	188.34	195.14	202.22	137.62	147.08	145.46	138.02	149.53	109.75	140.99	134.79	154.12	151.34
MELO3C002298.2	Methylthioribose-1-phosphate isomerase	791	12.53	10.37	14.01	12.04	18.06	13.77	22.32	15.66	14.55	16.34	11.54	12.99	12.24	13.57	11.45	14.33	12.76	9.34	14.4	10.96	12.5	10.06	11.52	12.8	8.6	11.64	10.93	11.48	7.66	14.02	11.83	9.84	11.67	12.58	10.64	11.7
MELO3C002299.2	pachytene checkpoint protein 2 homolog	1878	3.6	1.97	2.65	3.53	8.52	4.84	5.7	5.88	6.11	3.23	3.03	3.45	5.84	3.84	4.62	3.29	3.7	3.1	2.02	2.07	1.94	1.2	1.19	1.29	2.06	2.87	1.04	1.71	2.02	2.24	3.13	6.56	3.92	2.36	1.83	2.05
MELO3C002300.2	Unknown protein	564	0.46	0	0.41	0	0	0.49	0.47	0	0.88	0	0.31	0	0	0.62	0.13	0.95	1.05	0	0	1.16	0.31	0	0.29	0.22	1.29	0	0	0	0.33	0.48	0.48	0.19	0.2	0.87	0.37	0.73
MELO3C002301.2	Protein DEHYDRATION-INDUCED 19	2079	40.23	39.12	41.35	10.28	10.37	11.89	11.1	10.7	12	15.62	14.01	13.29	18.99	21.94	21.31	17.98	15.63	14.76	34.16	25.65	28.11	9.95	17.29	14.52	9.41	11.73	9.85	23.78	20.99	23.82	15.78	8.71	14.56	17.3	20.1	16.19
MELO3C002302.2	Kinase family protein	3425	16.16	15.06	15.55	15.67	15.83	15.24	13.08	9.65	11.68	17.98	16.59	19.06	19.1	23.15	21.46	11.06	11.58	11.29	14.84	17.66	15.42	10.15	15.03	11.28	8.32	8.48	8.44	20.05	23.06	21.19	14.26	17.27	15.26	10.43	11.45	10.28
MELO3C002304.2	Protein prune like	2021	0.37	0.54	0.45	0.15	0.4	0.29	0.19	0	0.18	0.53	0.75	0.46	0.19	0.6	0.27	0.29	0.29	0.52	0.22	0.35	0.4	0.23	0.4	0.05	0.36	0.15	0.12	0.12	0.25	0.04	0.32	0.07	0.04	0.54	0.27	0.33
MELO3C002305.2	high-affinity nitrate transporter 3.1-like	1309	2.31	1.86	2.74	11.55	11.12	11.97	10.73	15.28	11.62	9.28	13.47	8.62	5.97	5.63	6.09	4.4	5.93	4.58	1.71	2	1.42	5.45	5.16	6.81	5.69	6.06	3.36	2.12	2.95	4.31	7.22	5.16	5.91	4.27	6.5	4.16
MELO3C002306.2	Manganese-dependent ADP-ribose/CDP-alcohol diphosphatase	1423	10.94	10.4	10.12	7.23	7.41	7.32	9.4	6.13	5.42	6.98	7.67	6.62	6.8	6.8	6.77	5.97	9.07	7.64	9.83	9.55	14.32	8.73	7.66	7.4	8.22	7.7	7.54	7.68	9.69	8.48	5.55	4.16	5.42	6.74	8.81	6.72
MELO3C002307.2	quinolinate synthase, chloroplastic	3105	31.25	30.96	28.97	32.63	25.96	27.49	26.7	24.9	24.78	24.67	21.13	29.17	30.33	32.99	30.64	28.6	25.22	30.65	26.62	27.61	15.33	30.54	28.89	23.85	26.14	30.16	32.11	29.91	26.69	28.79	30.43	27.46	23.77	29.26	30.55	33.56
MELO3C002308.2	cytochrome P450 71A1-like	1526	9	8.47	7.68	11.13	8.49	12.06	17.96	20.14	19.99	12.41	10.1	12.29	9.79	9.97	8.74	13.76	13.68	10.43	7.63	6.92	6.68	7.26	7.49	9.68	8.56	8.42	7.18	8.6	7.29	8.43	8.17	5.24	7.92	16.38	21.59	16.23
MELO3C002309.2	cytochrome P450 71A1-like	862	1.21	0.46	0	0	0.14	0	0.14	0	0	0	0.33	0	0.11	0	0.45	0.28	0	0.45	0.39	0.39	0.38	0.5	1.84	1.1	0.52	0.85	5.83	0.11	0.2	0	4.34	0	0.57	0.13	0.73	0.85
MELO3C002310.2	cytochrome P450 71A1-like	2088	12.35	16.07	14.73	1.12	0.19	0.78	1.3	2.59	1.76	2.94	3.41	2.07	1.63	3.02	1.11	5.93	6.34	5.11	5.75	7.18	4.6	4.04	3.45	3	2.83	2.25	2.44	4.41	6.72	4.87	5.87	0.51	3.67	3.95	6.43	5.56
MELO3C002311.2	Cytochrome P450	1798	120.04	106.86	110.79	410.43	261.09	368.15	244.05	300.42	266.34	145.36	175.51	162.91	130.78	133.81	133.91	294.89	290.65	280.7	79.86	112.74	46.16	295.91	267.13	308.95	292.06	290.11	342.03	158.22	155.04	141.24	142.88	59.31	153.09	288.14	304.87	305.31
MELO3C002312.2	cytochrome P450 71A1-like	1164	26.58	27.01	31.21	21.61	18.12	20.44	20.6	20.51	25.26	6.92	11.97	7.69	12.21	15.8	11.73	38.08	43.2	32.45	33.47	32.65	19.02	27.08	42.99	25.89	25.1	27.84	40.39	16.19	12.94	13.06	25.39	19.97	25.06	31.37	31.71	46.38
MELO3C002313.2	Serine/threonine-protein kinase AFC2	1843	253.68	245.99	269.62	284.6	269.46	304.35	314.77	326.95	307.05	245.6	215.9	247.33	308.29	304.91	319.53	242.2	249.81	260.02	269.86	251.22	299.68	218.79	243.04	206.12	195.03	211.31	165.34	261.59	247.7	264.95	177.57	185.27	220.47	292.7	255.51	252.36
MELO3C002314.2	cytochrome P450 71A1-like	1831	139.26	142.55	135.65	299.97	279.67	337.82	268.52	298.66	287.81	188	177.71	191.38	252.09	242.84	240.76	163.69	161.12	185.5	127.68	124.47	98.22	108.63	96.17	114.03	85.09	88.79	58.9	190.61	196.94	197.14	122.54	121.48	141.14	164.7	162.86	162.24
MELO3C002315.2	Cytochrome P450	1816	0.37	0.15	0.19	0.23	0.5	0.65	0.17	0.25	0.36	0.22	0.26	0.26	0.61	0.68	0.78	0.11	0.11	0.18	0.19	0.2	0.27	0.58	0.09	0.19	1.24	0.5	10.16	0.54	0.21	0.2	0.18	0	0.34	0.15	0.05	0.08
MELO3C002316.2	Pectinesterase	1362	0	0	0.33	0.32	0.39	0.23	0.46	0	0.07	1.92	0.09	0.55	0.55	0.29	0.18	0.15	0.31	1.07	0.21	0	0	0.55	0.06	0.09	3.43	1.39	0.75	0	0	0	0	0	0	0.57	0.21	0.76
MELO3C002317.2	Pectinesterase	869	0	0	0	0	0	0	0	0	0	0	0	0	0	0	0	0	0	0	0	0	0	0	0	0	0	0	0	0	0	0	0	0	0	0	0	0
MELO3C002318.2	BTB/POZ and TAZ domain-containing protein 1-like	1567	2.11	1.86	2.15	4.08	32.44	8.61	10.65	10.21	13.96	3.31	0.47	4.91	4.71	4.22	4.13	12.19	13.35	12.13	1.89	4.58	1.15	0.38	0.11	0.15	0.64	0.33	0.16	1.17	0.21	0.88	1.41	4.82	1.25	8.81	6.59	9.02
MELO3C002319.2	Pectate lyase	2136	0.04	0	0	0	2.32	0	0.18	0	0	0.14	0	1.2	0.04	0	0.33	0	0	0.15	0.08	0.04	0.06	0.05	0	0	0	0.05	0	0	0.03	0	0.27	0.97	0.08	0	0.25	0
MELO3C002320.2	Unknown protein	150	0	0	0	0	0	0	0	0	0	0	0	0	0	0	0	0	0	0	0	0	0	0	0	0	0	0	0	0	0	0	0	0	0	0	0	0
MELO3C002321.2	Ufm1-specific protease	2385	21.35	20.62	19.54	10.92	11.3	11.88	13.1	13.85	13.1	12.33	13.1	11.82	13.35	12.81	11.24	17.52	16.01	16.63	21.39	18.76	19.88	9.17	10.11	9.53	9	7.71	9.34	15.56	16.41	15.11	13.51	11.88	14.38	14.38	16.39	14.82
MELO3C002322.2	Pentatricopeptide repeat-containing protein, chloroplastic	3092	0.22	0	1.2	0.75	1.77	2.78	4.15	5.73	3.51	2.2	3.63	2.15	2.36	1.99	2.35	2	1.72	1.74	2.02	1.23	3.16	1.12	2.09	2.33	2.35	2.19	2.41	0.69	0	0.5	0	0.08	0.09	1.4	1.62	2.66
MELO3C002324.2	Initiation factor eIF-4 gamma, MA3	2926	102.52	110.04	100.58	166.21	174.51	163.19	163.89	170.27	161.63	138.27	139.67	141.07	128.26	126.52	124.03	127.91	130.06	139.01	114.92	112.89	106.84	149.59	154.31	165.05	149.59	162.46	111.3	111.34	111.98	114.25	108.85	96.24	112.1	139.35	135.61	138.89
MELO3C002325.2	Tetratricopeptide TPR-1	2559	7.1	6.97	7.01	6.63	6.2	4.81	7.63	8.23	7.79	5.71	5.91	5.99	4.75	4.93	5.6	7.13	6.51	6.98	6.86	6.35	6.18	5.8	7.34	5.94	7.31	6.25	4.7	3.82	3.52	3.41	6.38	6.75	4.96	7.52	7.43	6.42
MELO3C002326.2	DNA-(Apurinic or apyrimidinic site) lyase	1160	13.47	16.18	12.32	15.07	16.98	18.13	19.34	16.76	21.72	13.45	14.91	11.69	11.22	12.77	13.11	17.23	17.99	15.07	11.68	11.98	12.65	12.94	16.76	15.53	13.76	10.74	9.39	11.96	12.59	13.07	10.91	11.14	11.86	13.64	12.09	12.14
MELO3C002327.2	lysine-specific demethylase REF6	5298	7.64	7.19	6.81	7.48	7.78	7.2	7	7.21	6.27	7.03	6.82	5.95	5.26	7.78	6.06	7.29	7.94	7.42	5.44	6.74	5.83	6.81	7.63	6.43	6.68	6.64	5.73	6.41	6.3	6.06	5.63	4.71	5.46	6.91	7.25	7.98
MELO3C002328.2	zinc finger CCCH domain-containing protein 43	1995	164.8	160.84	150.28	143.49	138.02	135.01	129.56	134.7	140.77	143.3	133.69	140.25	147.87	152.76	148.16	148.91	139.21	145.9	170.56	163.15	177.96	120.33	120.75	120.52	111.79	112.75	102.62	175.1	162.63	166.39	147.25	135.04	176.57	154.23	156.13	153.02
MELO3C002329.2	GDSL esterase/lipase	2242	10.72	13.79	13.21	3.24	2.83	4.42	4.25	3.68	4.7	3.45	5.29	4.36	5.75	6.74	4.82	7.11	5.97	5.68	8	7.97	10.11	5.01	3.74	1.91	2.99	3.08	3.6	6.94	4.69	4.37	5.11	3.08	3.41	5.45	4.29	6.38
MELO3C002331.2	B3 domain-containing protein	2245	14.49	14.14	14.29	11.65	10.15	11.58	9.31	11.62	10.84	10.09	10.41	10.82	7.57	9.44	9.2	14.5	14.11	14.25	12.26	13.88	10.35	13.42	14.19	12.32	14.83	11.95	8.62	8.42	7.51	8.02	10.26	7.02	8.94	13.57	12.4	13.02
MELO3C002332.2	Telomere length regulation TEL2	3252	45.47	42.08	38.24	68.68	56.92	62.19	65.73	70.01	63.93	53.24	48.91	55.33	51.35	47.97	48.52	59.97	57.5	66.64	33.21	47.21	31.58	48.62	57.51	56.09	52.76	59.09	39.81	48.1	49.29	48.87	45.98	43.59	35.41	50.74	57.92	54.47
MELO3C002333.2	30S ribosomal protein S21	796	17.49	21.67	20.46	30.76	29.3	38.61	29.33	27.31	30.8	23.83	22.91	18.91	23.29	19.21	24.71	26.74	24.12	26.23	21.84	21.55	20.8	14.69	14.07	10.95	17.26	19.04	15.77	20.76	20.02	16.78	19.36	15.59	22.27	30.21	31.39	36.39
MELO3C002334.2	Sentrin/sumo-specific protease	1134	10.42	6.85	6.7	8.97	6.11	6.68	9.37	6.59	6.77	5.89	7.23	5.33	6.29	6.2	5.97	10.72	8.66	7.61	4.1	8.14	2.16	3.88	5.45	5.21	5.13	5.41	5.45	5.45	5.88	4.01	6.77	5.17	3.95	6.26	8.4	9.74
MELO3C002335.2	26S proteasome non-ATPase regulatory subunit 6 homolog	1490	209.79	229.46	220.46	209.74	192.91	208.24	198.76	218.17	196.72	162.97	174.28	182.31	178.69	176.26	175.03	199.27	201.36	191.83	228.03	194.14	232.79	255	296.35	259.72	181.72	178.66	172.54	183.71	181.01	172.16	181.76	148.87	198.5	211.12	200.64	188.36
MELO3C002336.2	Protein kinase superfamily protein	2914	14.7	13.49	12.76	8.52	8.74	8.05	11.76	10.59	11.43	10.74	12.8	13.24	11.28	13.66	10.94	12.08	10.15	12.35	14.21	16.04	13.98	9.83	15.35	11.78	10.79	10.65	11.28	12.25	12.93	12.58	10.59	9.48	10.68	11.32	12.92	12.02
MELO3C002337.2	At3g48490	897	12.42	15.65	15.77	1.92	1.07	3.51	3.43	1.82	2.62	3.69	5.6	4.43	3.23	4.05	3.96	6.38	5.3	3.37	11.03	7.48	9.66	7.62	5.35	5.01	2.44	3.02	3.12	2.04	1.93	2.49	7.55	2.41	8	2.79	6.15	7.67
MELO3C002338.2	Nucleoside diphosphate kinase	1004	7.01	9.28	7.84	1.77	1.96	2.12	1.47	5.31	2.04	3.96	5.77	5.57	6.19	3.8	5.11	4.59	7.63	5.92	11.06	7.46	11.3	4.41	5.16	4.44	4.75	3.72	7.86	4.25	3.76	4.9	2.92	2.24	4.72	2.93	2.17	4.46
MELO3C002339.2	vinorine synthase-like	1293	0.16	0.08	0	0	0	0	0	0	0	0	0	0	0	0	0	0	0	0	0.05	0	0.28	0	0	0	0	0	0.54	0	0	0	0	0	0	0	0	0
MELO3C002340.2	vinorine synthase-like	1073	0	0	0	0	0	0	0	0	0	0	0	0	0	0	0	0	0	0	0	0	0	0	0	0	0	0	0	0	0	0	0	0	0	0	0	0
MELO3C002341.2	At5g50335	595	0	0	0	0	0	0	0	0	0	0	0	0.3	0	0	0	0	0	0	0	0	0	0	0	0	0	0	0	0	0	0	0	0	0	0	0	0
MELO3C002342.2	Glyceraldehyde-3-phosphate dehydrogenase	1542	2382.99	2377.29	2312.42	1270.38	1487.52	1285.48	1749.89	1608.42	1685	2114.78	1932.9	2143.5	1794.97	1657.7	1729.19	1966.73	1988.79	1810.05	2917.76	2750.77	2810.43	1479.07	1702.81	1609.72	2139.23	2153.2	2249.71	1889.08	1895.3	1996.24	1975.83	1989.88	2155.42	1875.96	1879.57	1850.61
MELO3C002343.2	Glyceraldehyde-3-phosphate dehydrogenase	1521	1.27	1.83	3.67	3.4	2.85	0	4.86	4.22	2.58	2.59	3.15	6.99	2.38	5.22	1.7	3.14	2.78	3.5	0.88	1.62	0	2.61	4.18	2.9	3.64	0.22	1.06	0	3.34	3.65	5.62	2.17	3.55	5.38	6.26	6.76
MELO3C002344.2	Amino acid transporter, transmembrane	2056	25.14	25.4	26.17	6.87	10.61	6.44	15.26	15.68	12.24	19.67	25.7	18.26	15.29	15.69	12.85	16.59	13.76	20.29	13.1	13.65	12.9	18.36	15.82	10.79	37.29	34.19	19.08	14.67	14.94	15.2	20.24	19.25	14.26	10.56	15.44	11.73
MELO3C002345.2	Emb|CAB62340.1	1195	22.52	16.66	18.29	43.12	38.16	32.16	25.22	25.35	20.38	26.66	39.37	25.06	28.23	29.42	22.3	32.43	33.04	36.58	26.97	33.71	26.99	45.46	47.6	29.78	43.71	42.03	39.53	19.4	17.55	19.37	41.35	24.74	36.77	48.23	52.43	43.04
MELO3C002346.2	4-coumarate-CoA ligase	1617	78.6	71.22	69.48	69.65	90.9	64.82	88.44	73.73	91.84	69.34	60.4	76.46	99.08	98.7	97.98	110.98	118.41	106.14	66.43	86.65	39.59	64.99	63.17	64.24	63.23	58.15	51.91	70.83	70.58	81.48	62	96.86	77.85	97.95	92.79	104.81
MELO3C002347.2	Katanin p80 WD40 repeat-containing subunit B1 homolog	2186	34.74	29.24	29.46	29.88	29.08	26.67	28.43	27.92	26.29	26.2	28.14	27.37	25.92	28.58	25.97	31.26	27.25	24.5	18.28	27.84	11.42	32.87	33.52	26.15	25.18	24.88	29.54	27.26	28.73	25.87	30.88	33.06	23.19	26.74	30.5	31.07
MELO3C002348.2	O-fucosyltransferase family protein, putative	1874	0.25	0.15	0.22	0.33	0.05	0.16	0.32	0.24	0.2	0.53	0.13	0.57	0.29	0.1	0.29	0.31	0.32	0.4	0.24	0.29	0.61	0.44	0.48	0.3	0.33	0.32	0.65	0.13	0.1	0	0.27	0.47	0.37	0.2	0.77	0.52
MELO3C002349.2	Adenylate kinase	910	41.97	53.3	57.39	25.6	36.14	28.96	39.93	37.57	41.6	42.08	43.27	39.95	37.65	36.36	33.09	36.65	34.01	32.53	62.19	41.18	72.91	56.09	58.13	42.53	52.29	47.61	70.05	40.75	38.32	40.42	37.59	46.38	55.62	40.92	37.41	38.19
MELO3C002350.2	Malate synthase	2457	9.14	9.92	10.83	9.19	11.28	9.53	8.61	9.17	9.29	10.95	11.19	11.45	6.2	7.17	6.9	15.38	15.04	15.9	13.99	12.85	15.02	9.91	9.7	8.96	11.47	10.58	14.96	7.39	6.91	6	8.67	5.52	9.65	14.44	11.04	13.1
MELO3C002351.2	Receptor protein kinase-like protein	2912	0.46	0.66	0.7	0.57	0.75	0.27	0.08	0.53	0.22	0.39	0.14	0.35	1.5	1.04	2.16	0.43	0.35	0.5	0.72	0.75	0.6	0.21	0.61	0.04	0.43	0.25	0.06	0.29	0.1	0.11	0.56	1.23	0.55	0.32	0.67	0.59
MELO3C002352.2	argininosuccinate synthase, chloroplastic-like	1760	17.08	16.13	12.88	21.41	21.29	24.14	21.56	20.17	21.81	20.92	16.98	18.79	15.18	12.96	13.36	23.25	25.61	20.27	9.65	13.62	8.47	15.65	14.09	16.26	20.22	20.39	25.14	12.63	13.91	13.12	19.41	21.08	10.92	20.33	22.19	23.14
MELO3C002354.2	cycloeucalenol cycloisomerase	1428	35.89	41.57	47.48	20.68	21.79	16.44	21.82	17.71	22.93	21.13	28.44	24.49	37.84	34.95	31.15	37.49	36.08	35.18	47.49	32.82	56.98	21.6	20.69	17.7	21.22	21.94	20.91	29.54	30.54	36.21	28.2	29.97	31.16	37.46	38.41	40.51
MELO3C002355.2	Elongation factor 1 beta	1247	547.38	562.63	579.88	461.73	554.23	465.65	637.77	663.01	592.35	641.36	593.31	601.56	467.07	436.92	473.03	463.19	496.37	468.32	458.24	476.14	497.86	384.24	358.54	368.95	559.28	612.9	514.7	564.03	597.08	623.42	459.03	548.89	429.53	400.19	403.75	378.16
MELO3C002356.2	AAA-type ATPase family protein	4116	69.04	62.86	57.99	45.78	42.49	42.26	48.55	46.73	48.75	53.29	53.6	51.36	50.04	54.17	47.95	57.25	52.08	55.88	54.12	61.16	47.23	62.26	69.17	61.06	60.55	61.89	62.19	53.38	55.14	49.73	57.86	48.25	50.16	54.5	61.31	56.8
MELO3C002357.2	UPF0235 protein At5g63440	2144	9.53	12.04	10.35	7.52	5.37	5.71	5.22	9.84	6.07	5.69	6.96	8.85	9.24	10.38	7.54	7.98	8.11	6.74	7.25	5.65	5.89	8.26	8.92	6.72	8.35	7.22	6.93	9.37	5.78	6.69	7	4.27	5.52	7.1	6.75	8.07
MELO3C002358.2	At5g50410	1236	14.81	16.85	15.63	11.76	11.4	12.16	14.99	13.04	15.68	8.75	12.38	12.58	10.47	10.28	11.21	15.46	13.26	15.22	17.82	13.26	19.49	18.36	15.19	11.99	10.61	8.84	10.06	10.15	11.83	11.29	10.56	9.79	12.46	16.22	14.66	13.21
MELO3C002359.2	exocyst complex component EXO70B1	2206	74.92	76.95	72.98	78.02	83.23	71.81	81.18	72.58	78.27	78.02	76.68	77.98	62.19	65.31	63.74	69.33	71	69.53	62.16	70.64	58.26	66.56	73.57	68.9	81.12	83.45	80.53	64.24	66.65	69.09	63.48	56.06	50.17	71.51	74.99	70.05
MELO3C002360.2	F-box protein At1g67340	1523	75.22	92.93	90.02	47.68	76.93	50.62	86.01	81.12	94.24	73.02	61.14	89.9	72.49	70.55	70.43	106.92	106.11	89.99	95.75	84.4	85.5	28.59	37.51	40.38	96.39	99	54.56	43.74	43.98	49.61	22.54	12.07	24.38	75.36	76.61	89.04
MELO3C002361.2	ubiquitin-like modifier-activating enzyme 5	1883	60.26	58.1	58.25	22.23	25.34	22.72	26.96	21.17	25.2	33.81	30.7	32.59	37.82	38.53	36.87	40.09	39.67	35.47	51.13	50.91	49.82	28.55	36.22	28.69	25.51	26.99	33.68	34.28	37.54	35.63	43.85	42.32	42.93	44.31	37.88	41.63
MELO3C002362.2	Deoxycytidylate deaminase, putative	1039	5.16	7.77	5.03	2.93	2.31	2.24	2.27	2.59	2.05	1.73	4.62	2.34	2.83	4.98	4.54	4.28	3.59	3.7	5.25	3.96	8.62	1.66	2.06	1.94	1.6	0.76	2.03	3.27	3.25	3.22	2.88	2.38	2.92	4	5.44	3.52
MELO3C002363.2	TITAN-like protein	3331	21.61	18.95	20.3	19.71	18.4	21.69	21.65	19.83	20.65	19.08	20.44	19.67	16.79	19.92	16.97	20.4	19.16	20.18	18.02	18.39	18.6	20.56	22.3	22.12	21.27	20.15	18.75	19.86	20.27	19.45	21.06	13.83	18.67	20.16	21.65	21.68
MELO3C002364.2	glucuronoxylan 4-O-methyltransferase 1	945	0	0.74	0.15	0	0	0.54	0	0	0	0.29	0.22	0.98	0	0	0.57	0.56	0	0.38	0	0.16	0.11	1.19	1.72	0.84	0.22	0.18	0	0.41	0.11	0.13	0.83	0	0.86	0.18	1.32	0.58
MELO3C002365.2	Molybdenum cofactor sulfurase	1732	0.66	1.33	0.44	0.18	0.47	0.23	0.35	0.8	0.38	1.39	1.04	1.25	0.78	1.1	0.87	1.55	2.74	0.37	1.87	1.59	1.22	0.89	1.49	1.56	1.22	1.04	0.43	0.76	0.26	0.31	1.26	0.42	1.61	1.67	1.58	1.36
MELO3C002366.2	protein transport protein Sec61 subunit gamma	792	215.25	213.66	240.56	115.38	121.57	121.55	116.69	96.14	108.28	131.32	120.39	115.85	166.8	155.85	151.73	138.8	157.12	137.16	163.71	156.03	155.19	143.13	128.16	102.14	105.89	110.4	183.08	126.87	128.33	114.16	176.93	161.59	180.05	150.8	147.62	158.43
MELO3C002367.2	Thylakoid lumenal 17.9 kDa protein, chloroplastic	959	16.05	14.74	15.13	12.78	18.61	10.81	13.48	12.17	11.98	15.51	15.23	15.89	12.11	17.2	14.56	15.34	17.91	17.86	17.53	17.52	12.49	11.36	15.26	12.93	10.24	13.55	10.41	14.91	12.14	14.09	14.9	11.71	18.5	18.53	16.84	13.29
MELO3C002368.2	Unknown protein	219	0	0	0	0	0	0	0	0	0	0	0	0	11.33	0	0	0	0	0	0	0	0	0	0	0	0	0	0	0	0	0	0	0	0	0	0	0
MELO3C002369.2	MADS-box family transcription factor	2183	0.59	0.08	0.04	0.05	0.42	0.18	0.14	0.41	0.78	0.27	0.45	0.37	0.42	0.59	0.77	0.41	0.22	0.14	0.44	0.46	0.24	0.11	0	0	0.34	0.18	0.19	0.22	0.48	0.64	0.15	0.6	0.15	0.26	0.12	0.14
MELO3C002370.2	squamosa promoter-binding-like protein 13A	1319	0	0	0.07	0	0	0	0.08	0.07	0	0	0	0	0	0	0	0	0	0	0	0	0	0	0	0	0	0	0	0	0	0	0	0	0	0	0	0
MELO3C002371.2	SUMO-activating enzyme subunit 1B	1424	50.21	54.63	53.24	34.7	36.36	35.14	37.67	40.26	42.52	42.32	37.33	38.91	43.76	44.46	44.83	38.1	41.59	39.97	44.12	46.13	42.89	34.73	37.38	34.69	32.4	34.09	25.95	48.38	50.03	46.87	36.45	44.15	39.31	39.94	39.94	42.46
MELO3C002372.2	heavy metal-associated isoprenylated plant protein 3-like	1986	247.76	255	248.35	1636.5	1243.45	1434.79	826.22	924.97	826.03	509.18	718.69	578.29	288.36	295.82	302.09	998.24	1040.47	1060.53	483.99	405.35	393.17	1020.15	957.87	1493.91	1194.66	1286.75	600.87	474.01	482	443.03	552.49	243.02	538.06	808.7	754.62	686.24
MELO3C002373.2	Acyl-[acyl-carrier-protein] hydrolase	1385	0	0	0	0	0	0	0	0	0	0	0	0.18	0	0	0	0	0	0	0	0	0	0	0	0	0	0	0	0	0	0	0	0	0	0	0	0
MELO3C002374.2	11-beta-hydroxysteroid dehydrogenase-like protein	1737	1.27	1.17	1.37	0.12	0	0	0	0	0	0.4	0.28	0	0.69	1.54	1.01	0.23	0.23	0.43	0.51	0.21	0.16	0	0	0	0	0.06	0.05	0.05	0.22	0.16	0.19	0.08	0.25	0.27	0.47	0.09
MELO3C002375.2	11-beta-hydroxysteroid dehydrogenase 1B-like	1417	0.07	0.07	0	0	0	0	0	0	0	0	0	0	0	0	0	0	0	0	0	0	0.05	0	0	0	0	0	0	0	0	0	0	0	0	0	0	0
MELO3C002376.2	11-beta-hydroxysteroid dehydrogenase 1B-like	1311	0	0.07	0.07	0	0	0	0	0	0	0	0	0	0	0	0	0	0	0	0	0	0	0	0	0	0	0	0	0	0	0	0	0	0	0	0	0
MELO3C002377.2	11-beta-hydroxysteroid dehydrogenase 1B-like	1103	0.1	0.09	0.17	0	0	0	0	0	0	0.1	0	0	0	0.67	0	0	0	0	0	0	0	0	0	0	0	0	0.08	0.08	0	0.09	0.17	0	0	0	0	0
MELO3C002378.2	auxin-responsive protein SAUR71-like	573	0	0	0	0	0	0	0	0	0	0	0	0	0	0	0	0	0	0	0.15	0	0	0	0	0	0	0	1.7	0	0	0	0	0	0	0	0	0
MELO3C002379.2	Protein tapetum determinant 1	1074	3.06	2.75	2.99	9.93	4.32	8.75	2.03	3.29	2.7	1.04	4.45	4	2.73	3.1	2.84	3.46	4.34	5.74	0.58	0.38	0.39	3.74	4.19	1.73	1.22	1.25	1.02	0.19	0.2	0.47	4.22	0.17	1.17	5.22	4.7	4.5
MELO3C002380.2	Bidirectional sugar transporter SWEET	1025	0	0	0	0	0	0	0	0	0	0	0	0	0	0	0	0	0	0	0	0	0	0	0	0	0	0	0	0	0	0	0	0	0.1	0	0	0
MELO3C002381.2	Bidirectional sugar transporter SWEET	1399	7.39	11.73	12.43	7.15	25.52	6.25	52.01	32.52	25.93	24.04	30.46	26.08	9.47	5.83	9.58	14.7	19.04	39.57	6.49	6.14	4.65	25.65	33.71	13.25	4.42	1.71	1.7	3.85	5.73	4.25	69.64	9.79	29.08	42.75	49.28	40.31
MELO3C002382.2	Kinase family protein	2230	5.3	5.03	3.82	10.5	10.48	9.15	8.52	8.18	6.3	13.11	7.79	11.31	4.9	4.04	4.41	10.02	7.72	8.51	6.5	7.77	5.66	14.41	18.68	14.97	11.92	10.99	14.12	3.1	4.29	4.4	7.81	4.75	7.64	12.42	10.87	12.22
MELO3C002383.2	transcription factor bHLH137	1546	0	0	0	0	0	0	0	0	0	0	0	0.08	0	0	0	0	0	0	0.04	0	0	0	0	0	0	0	0	0	0	0.06	0.17	0	0.17	0	0	0.05
MELO3C002384.2	Coiled-coil domain-containing protein SCD2	2002	67.97	63.2	66.4	67.03	67.6	62.12	58.41	58.75	55.2	61.12	66.03	60.05	52.11	51.55	54.62	65.48	68.96	65.05	67.13	67.29	56	58.78	57.94	60.99	62.41	55.42	54.8	64.03	64.33	59.29	60.66	58.02	62.51	58.18	63.46	66.33
MELO3C002385.2	Transcription factor Inducer of CBF expression 1	2277	24.4	24.42	25.13	12.46	12.17	10.56	9.15	9.82	8.4	15.15	12.69	13.83	12.46	11.44	11.01	24.76	24.66	23.2	21.06	20.15	17.18	17.9	18.45	22.34	35.9	38.79	21.77	18.65	20.38	20.67	11.72	7.39	9.6	17.43	17.88	16.53
MELO3C002386.2	Transducin family protein / WD-40 repeat family protein	2163	18.77	17.98	16.37	16.43	16.5	15.78	18.19	16.22	16.81	12.82	16.83	15.11	11.84	14.37	13.7	19.49	17.77	19.88	18.19	17.74	17.21	13.39	17.07	15.18	21.23	19.11	15.3	15.22	15.09	12.97	14.35	12.88	15.2	17.75	17.52	16.2
MELO3C002387.2	chromophore lyase CRL, chloroplastic	1799	23.45	23.62	24.28	27.79	30.19	30.47	27.43	29.38	27.58	31.54	29.02	26.56	27.24	28.76	29.17	24.14	24.1	28.87	30.61	24.09	31.9	26.25	27.38	26.75	20.27	23.11	17.66	22.98	25.43	24.86	35.36	43.63	34.77	28.86	28.68	25.11
MELO3C002388.2	calnexin homolog	2140	292.1	280.84	267.41	126.72	153.31	120.15	170.14	144.98	157.26	172.53	191.54	176.38	185.75	185.8	172.63	170.62	164.29	150.57	166.76	220.22	150.35	213.12	182.14	156.02	161.09	146.11	190.38	178.07	179.52	185.03	184.24	195.1	178.16	160.9	173.65	175.66
MELO3C002389.2	LRR receptor-like serine/threonine-protein kinase GSO1	4402	0	0	0	0	0	0	0	0	0	0	0	0	0	0	0	0	0	0	0.02	0	0	0	0	0	0.08	0.04	0	0	0	0	0	0	0	0.04	0	0
MELO3C002390.2	At5g44650	1234	0	0	0	0	0	0	0	0	0	0	0	0	0.07	0	0	0	0	0	0	0	0	0	0	0	0	0	0	0	0	0	0	0	0	0	0.16	0
MELO3C002391.2	Peroxidase	1333	0	0	0	0	0	0	0	0	0	0	0	0	0	0	0	0	0	0	0	0	0.11	0	0	0	0	0	0	0	0	0	0	0	0	0	0	0
MELO3C002392.2	LRR receptor-like serine/threonine-protein kinase GSO1	3084	0	0	0	0	0	0	0	0	0	0	0	0	0	0	0.02	0	0	0	0	0	0	0.04	0	0	0	0	0	0	0	0	0	0	0	0	0	0.05
MELO3C002393.2	LRR receptor-like kinase	2190	11.07	14.64	17.49	3.53	13.69	3.62	7.49	8.03	10.69	5.89	4.68	4.45	34.62	39.45	34.3	4.55	6.13	9.06	8.48	10.55	7.74	0.35	0.42	1.04	0.33	0.39	0.37	24.49	9.55	16.48	4.21	7.16	5.19	2.64	3.65	2.52
MELO3C002394.2	LRR receptor-like kinase family protein	2422	0.77	3.93	1.52	0.99	3.84	2.04	1.54	2.29	2.24	1.51	0.8	2.71	5.9	5.72	6.22	0.92	1.22	1.62	1.19	1.02	0.68	0.17	0.51	0.22	1.26	0.73	0.37	5.51	1.87	3.93	0.91	0.71	1.17	0.41	1.45	1.06
MELO3C002396.2	Ribulose-1,5 bisphosphate carboxylase/oxygenase large subunit N-methyltransferase, chloroplastic	1774	18.71	19.92	19.53	13.9	16.64	13.46	18.67	16.62	17.81	13.88	13.94	13.51	20.74	21.21	22.32	15.66	16.33	14.35	20.82	18.61	23.67	14.27	14.45	12.13	10.72	11.47	11.9	18.44	14.85	15.88	11.16	10.17	13.39	14.58	13.1	14.98
MELO3C002397.2	Mitochondrial 37S ribosomal protein S27	1512	38.48	39.52	46.3	26.78	34.65	31.63	40.91	36.63	33.49	32.88	35.69	42.65	38.33	39	41.23	42.61	46.5	38.87	46.59	44.48	72.67	30.01	27.6	32.16	28.37	37.84	24.48	37.93	34.84	40.22	28.16	42.71	44.59	39.58	31.64	39.86
MELO3C002398.2	Cationic amino acid transporter	1968	0.05	0.14	0.08	0.1	0	0.15	0.12	0.09	0.3	0.05	0.39	0.36	0.28	0.24	0	0.1	0	0.16	0.06	0.18	0.17	0.35	0.29	0.28	0.19	0.15	0.2	0.08	0	0.05	0.17	0	0.13	0.14	0.15	0.18
MELO3C002399.2	GDSL esterase/lipase	1674	0	0	0	0	0	0	0	0	0	0	0	0	0	0	0	0	0	0	0	0	0	0	0	0	0	0	0.05	0	0	0	0	0	0	0	0	0
MELO3C002400.2	Glycosyltransferase	1833	0.16	0	0.05	0.06	0.5	0.27	0	0.2	0.2	0.11	0.06	0	0.22	0.05	0.13	0.27	0.11	0.17	0.03	0	0.04	0.06	0	0	0.13	0	0.53	0	0.03	0.05	0.18	0.24	0.09	0.05	0.1	0
MELO3C002401.2	Aberrant panicle organization 1 protein	1606	0	0	0	0	0	0	0	0	0	0	0	0	0	0	0	0	0	0	0	0	0	0	0	0	0	0	0	0	0	0	0	0	0	0	0	0
MELO3C002402.2	C-type lectin receptor-like tyrosine-protein kinase At1g52310	3577	8.2	7.66	6.6	6.25	8.97	7.07	8.09	6.12	5.96	5.72	5	7.92	7.88	10.27	9.12	7.21	7.71	7.71	8.29	7.86	6.37	7.04	6.05	7.71	7.28	8.1	5.26	9.14	8.5	8.99	4.04	8.12	5.66	6	5.22	6.51
MELO3C002403.2	Allantoate deiminase	1906	157.6	146.55	135.74	323.58	282.61	302.37	292.7	270	271.17	237.5	218.25	238.43	180.4	182.01	190.51	246.77	252.83	240.06	207.08	216.57	233.46	304.86	307.29	363.4	409.46	451.48	318.43	225.94	235.63	226.4	174.28	165.8	202.55	227.53	253.67	221.36
MELO3C002404.2	PLATZ transcription factor family protein	804	0	0	0	0	0	0	0	0	0	0	0	0	0.12	0	0	0	0	0	0	0	0	0	0	0	0	0	0	0	0	0	0	0	0	0	0	0
MELO3C002405.2	50S ribosomal protein L7/L12	921	42.3	46.96	43.42	29.5	33.49	28.51	39.76	35.41	38.54	32.09	36.63	35.93	32.56	34	30.55	39.68	43.02	33.2	47.46	37.44	51.91	20.96	20.13	24.74	28.87	26.64	17.4	31.96	30.22	29.71	31.51	30.04	37.97	44.74	34.02	35.21
MELO3C002406.2	bifunctional purine biosynthesis protein PurH	2231	52.2	43.85	43.05	73.86	69.92	75.23	75.88	73.86	72.58	56.16	54.63	56.9	50.03	49.85	51.62	61.89	61.04	60.02	44.55	44.62	47.92	59.03	58.81	60.17	74.78	72.8	53.93	46.26	43.9	43.48	41.63	45.4	51.54	46.67	45.24	49.98
MELO3C002407.2	PB1 domain-containing protein/Pkinase_Tyr domain-containing protein	4514	120.63	101.95	91.09	75.47	76.11	65.69	75.21	68.87	68.78	87.58	90.86	88.67	87.99	95.95	87.73	99.81	97.45	95.49	67.68	105.6	44.68	68.01	77.34	71.79	80.86	76.66	78.48	99.6	102.29	98.88	99.48	82.47	83.68	86.66	96.51	101.52
MELO3C002408.2	Potassium transporter	2878	5.96	4.84	6.34	2.45	3.31	2.36	1.63	2.28	1.8	2.07	2.41	2.66	2.25	3.7	2.39	3.6	2.96	2.89	4.28	4.65	3.05	3.18	4.47	2.5	5.09	4.72	11.61	2.53	1.93	2.03	3.34	1.78	2.8	3.68	3.44	3.34
MELO3C002409.2	Potassium transporter	2590	131.38	120.79	121.33	85.62	93.88	87.8	96.97	94.18	95.14	93.71	86.94	90.66	97.53	95.92	100.51	97.1	91.92	93.37	111.52	116.03	105.91	68.21	74.16	69	84.77	87.38	86.67	96.28	103.27	96.62	70.62	65.37	67.97	98.96	100	101.37
MELO3C002411.2	Transmembrane protein, putative	1380	65.49	73.86	79.9	38.34	43.4	47.65	63.69	56.34	58.53	57.35	64.63	59.56	57.19	54.75	51.44	54.43	56.25	51.82	63.58	56.09	61.41	41.76	47.61	45.17	61.18	53.27	49.24	53.76	58.03	56.73	53.9	40.63	48.56	59.33	54.39	59.47
MELO3C002412.2	Ankyrin repeat family protein	2402	11.11	10.49	12.15	5.83	7.65	5.74	12.41	10.58	10.49	7.76	7.31	7.77	7.51	9.22	6.38	11.06	10.24	11.5	10.84	11.59	9.72	4.83	6.72	6.5	8.67	8.03	7.75	7.82	9.32	9.31	5.16	4.08	6.16	8.59	9.17	10.17
MELO3C002413.2	Ankyrin repeat family protein	405	0	0.97	0	0	0	0	0	0	0	0	0	0	0	0	0	0	0	0	0	0	0	0	0	0	0	0	0	0	0	0	0	0	0	0	0	0
MELO3C002414.2	Ankyrin repeat family protein	2593	0.35	0.24	0.16	0	0.37	0.04	0.07	0	0	0.04	0	0	0.12	0.03	0.2	0	0	0	0.33	0.37	0.2	0	0	0	0	0	0	0.27	0	0.23	0	0.51	0.06	0	0	0.03
MELO3C002416.2	Ankyrin repeat family protein	2224	1.04	0.48	0.89	0	0.58	0	0.09	0	0.08	0.35	0.05	0.16	0.31	0.12	0.59	0.35	0.09	0.23	1.21	0.76	1.54	0	0.14	0.1	0.16	0.04	0.11	0.21	0.22	0.43	0.15	1.66	0.61	0.16	0.04	0.13
MELO3C002417.2	Ankyrin repeat family protein	2250	0.61	0.51	0.58	0.13	0.44	0.17	0.39	0.24	0.85	0.34	0.67	0.41	0.75	1.1	1.19	0.89	0.82	0.51	0.84	1.22	0.88	0.15	0.11	0.34	0.21	0.3	0.91	0.28	0.17	0.27	0.18	0.19	0	0.36	0.16	0.16
MELO3C002418.2	Ankyrin repeat family protein	1894	0	0	0	0	0	0	0	0	0	0	0	0	0	0	0	0	0	0	0	0	0	0	0	0	0	0	0	0	0	0	0	0.04	0	0	0	0
MELO3C002419.2	Dirigent protein	844	0	0	0	0	0	0	0	0	0	0	0	0	0	0	0	0	0	0	0	0	0	0	0	0	0	0	0	0	0	0	0	0	0	0	0	0
MELO3C002420.2	Retrovirus-related Pol polyprotein from transposon TNT 1-94	930	0.12	0	0.11	0	0	0	0.38	0	0	0	0.15	0	0	0.12	0	0.25	0	0.13	0	0.23	0.17	0	0	0	0	0	0	0	0	0	0	0	0	0	0	0
MELO3C002421.2	Caffeoylshikimate esterase	1706	52.64	55.12	54.34	15.64	14.47	10.46	23.55	22.43	25.51	30.32	33.95	30.7	45.52	46.11	37.4	37.26	34.23	36.14	47.07	43.03	41.21	27.35	28.66	24.67	25.17	25.73	71.2	27.31	38.06	32.63	28.59	8.9	23.52	33.04	47.87	43
MELO3C002422.2	Stigma-specific Stig1 family protein, putative	927	0	0	0	0	0	0	0	0	0	0	0.45	0	0	0	0	0.12	0	0	0	0	0	1.19	3.03	0.28	3.88	1.76	59.94	0	0	0	0.94	0	0.22	0	0	0.19
MELO3C002423.2	Stigma-specific Stig1 family protein, putative	474	0	0	0	0	0	0	0	0	0	0	0	0	0	0	0	0	0	0	0	0	0	0	0	0	0	0	0	0	0	0	0	0	0	0	0	0
MELO3C002424.2	Ankyrin repeat-containing protein	412	0	0	0	0	0	0	0	0	0	0	0	0	0	0	0	0	0	0	0	0	0	0	0	0	0	0	0	0	0	0	0	0	0	0	0	0
MELO3C002425.2	Ankyrin repeat-containing protein	1005	0	0	0	0	0	0	0	0	0	0	0	0	0	0	0	0	0	0	0	0	0	0	0	0	0	0	0	0	0	0	0	0	0	0	0	0
MELO3C002426.2	Ankyrin repeat family protein	2230	0	0	0	0	0.09	0	0	0	0	0	0	0	0.03	0.04	0	0	0	0.05	0.05	0	0	0	0	0	0	0	0	0	0.03	0	0	0.03	0	0	0	0
MELO3C002428.2	Retrovirus-related Pol polyprotein from transposon TNT 1-94	1473	0	0	0	0	0	0	0	0	0	0	0	0	0	0	0	0	0	0	0	0	0	0	0	0	0	0	0	0	0	0	0	0	0	0	0	0
MELO3C002429.2	Ankyrin repeat family protein	2105	0	0	0	0	0	0	0	0	0	0	0	0	0	0	0	0	0	0	0	0	0	0	0	0	0	0	0	0	0	0	0	0	0	0	0	0
MELO3C002430.2	wall-associated receptor kinase 2	1680	0	0.06	0.15	0.06	0	0	0	0	0	0.12	0	0	0.29	0.23	0.19	0	0	0	0.03	0	0.04	0.07	0	0	0	0	0	0	0.12	0	0	0.04	0	0	0	0
MELO3C002431.2	Pectate lyase	1441	0	0	0	0	0	0	0	0	0	0	0	0	0	0	0	0	0	0	0	0	0	0	0	0	0	0	0	0	0	0	0	0	0	0	0	0
MELO3C002432.2	Ankyrin repeat-containing protein	1276	0	0	0	0	0	0	0	0	0	0	0	0	0.07	0	0	0	0	0	0	0	0	0	0	0	0	0	0	0	0	0.08	0	0	0	0	0	0
MELO3C002433.2	Stigma-specific Stig1 family protein, putative	640	0	0	0	0	0	0	0	0	0	0	0	0	0	0	0	0	0	0	0	0	0	0	0	0	0	0	0	0	0	0	0	0	0	0	0	0
MELO3C002434.2	Ankyrin repeat family protein	1921	0	0	0	0	0	0	0	0	0	0	0	0	0	0	0	0	0	0	0	0	0	0	0	0	0	0	0	0	0	0	0	0	0	0	0	0
MELO3C002435.2	Retrovirus-related Pol polyprotein from transposon TNT 1-94	1133	0.46	0.53	0.41	0.2	0.79	0.1	0.68	0.18	0.55	0.39	0.69	0.35	2	2.32	1.84	0.48	0.29	0.1	0.7	0.27	0.33	0	0	0	0	0.19	0.08	0.4	0.37	0.26	0.4	0.99	0.34	0.36	1.15	1.03
MELO3C002436.2	p55	1240	0	0	0	0	0	0	0	0	0	0	0	0	0	0	0	0	0	0	0	0	0	0	0	0	0	0	0	0	0	0	0	0	0	0	0	0
MELO3C002437.2	p55	776	0	0	0	0	0	0	0	0	0	0	0	0	0	0	0	0	0	0	0	0	0	0	0	0	0	0.16	0	0.13	0	0	0	0	0	0	0	0
MELO3C002438.2	Ankyrin repeat family protein	1767	0	0	0	0	0	0	0	0	0	0	0	0	0	0	0	0	0	0	0	0	0	0	0	0	0	0	0	0	0	0	0	0	0	0	0	0
MELO3C002439.2	Ankyrin repeat-containing protein	2271	0	0	0	0	0	0	0	0	0	0	0	0	0	0	0	0	0	0	0.05	0	0	0	0	0	0	0	0	0	0	0	0	0	0	0	0	0
MELO3C002441.2	Ankyrin repeat-containing protein	2060	0	0	0	0	0	0	0	0	0	0	0	0	0	0	0	0	0	0	0	0	0	0	0.08	0	0	0	0	0	0	0	0.04	0	0	0	0	0
MELO3C002442.2	Aspartic proteinase	2835	589.34	582.99	558.18	547.5	550.72	558.79	814.25	688.8	751.64	665.89	637.05	657.74	681.2	706.24	661.31	656.76	666.1	639.28	505.73	557.92	443.83	440.38	478.09	543.49	574.47	584.2	373.26	677.75	717.06	696.94	656.4	511.38	552.63	618.5	670.83	635.21
MELO3C002443.2	F-box plant-like protein, putative	1502	0.13	0	0	0.07	0.21	0	0.07	0	0	0.21	0	0	0.05	0.3	0.11	0	0.28	0	0.27	0.36	0.09	0	0.06	0	0	0.14	0	0	0.04	0.06	0.77	0.15	0.54	0.13	0.23	0.18
MELO3C002444.2	Aminomethyltransferase	2153	24.18	25.3	24.41	7.09	8.11	6.38	6.94	7.37	7.34	9.44	12.33	11.71	15.76	18.59	12.54	17.61	19.85	18.26	29.83	27.45	30.79	4.81	6.13	5.16	5.77	5.44	4.25	15.24	12.81	15.1	13.79	8.83	13.23	18.32	18.65	16.03
MELO3C002445.2	Unknown protein	657	0	0	0	0	0	0	0	0	0	0	0	0	0	0	0	0	0	0	0	0	0	0	0	0	0	0	0	0	0	0	0	0	0	0	0	0
MELO3C002446.2	glycine-rich cell wall structural protein	366	0	0	0	0	0	0	0	0	0	0	0	0	0	0	0	0	0	0	0	0	0	0	0	0	0	0	0	0	0	0	0	0	0	0	0	0
MELO3C002447.2	L-ascorbate oxidase homolog	2604	0	0.03	0	0	0	0	0.04	0	0	0	0	0.13	0.03	0	0.12	0	0	0.04	0.04	0.03	0.1	0	0	0.04	0	0.04	0	0	0.02	0.03	0.03	0.16	0.06	0	0	0.08
MELO3C002448.2	tyrosyl-DNA phosphodiesterase 2	1637	1.53	1.82	1.94	0.13	0.76	0.12	0.86	0.74	1.63	1.23	0.52	0.81	1.43	0.53	0.44	0.92	0.62	0.93	1.96	1.47	1.38	0	0	0.14	0.08	0	0.1	0.96	0.99	0.84	0.36	1.04	0.59	0.23	0.23	0.33
MELO3C002449.2	glucan endo-1,3-beta-glucosidase 1	2094	4.53	4.93	3.35	4.09	4.75	4.32	9.1	6.71	6.41	3.58	3.12	3.96	5.26	5.18	5.58	4.25	4.03	4.29	3.5	4.04	3.16	1.43	0.89	1.47	3.57	2.47	3.15	4.4	2.84	4.05	2.03	3.97	2.15	2.68	2.68	2.47
MELO3C002450.2	5'-adenylylsulfate reductase	2466	0.52	1.11	0.95	5.59	3.91	4.78	2.67	3.62	2.71	1.74	2	2.46	3.33	3.24	2.43	2.27	2.38	3.53	1.64	1.17	1.95	14.14	11.24	2.98	13.16	7.81	61.99	0.67	0.25	0.56	1.4	1	1.79	4.07	3.68	2.94
MELO3C002451.2	Lactoylglutathione lyase	1002	0.87	0.52	1.05	0	0	0	0.23	0.1	0	0	0.27	0	0	0.33	0	0.17	0.34	0.24	1.2	2.18	2.99	0	0.19	0	0	0	0.09	0	0.07	0	0.66	0.17	0.1	0.21	0.42	0.43
MELO3C002452.2	Autophagy-related protein	1054	244.67	276.19	278.5	332.1	304.87	329.33	280.09	280.32	275.07	266.99	309.83	273.26	290.21	269.21	291.58	257.62	240.15	259.12	305.66	238.39	387.78	285.82	267.98	246.65	329.39	309.47	287.53	242.93	230.19	221.69	229.95	115.64	226.75	284.04	271.44	264.58
MELO3C002453.2	Hexosyltransferase	1427	0	0.13	0.12	0	0.07	0	0	0	0	0.07	0	0.35	0.06	0.07	0.29	0.07	0	0	0.45	0.27	0.15	0	0.06	0	0.18	0.15	0.18	0	0	0	0.06	0	0.19	0.13	0.07	0.39
MELO3C002454.2	Glycosyl transferase, family 31	969	0.23	0.33	0.1	0	0.12	0.23	0.36	0.33	0.45	0.24	0	0	0.75	0.23	0.28	0.59	0.24	0.51	0.13	0.11	0	0	0.1	0	0	0	0	0	0.08	0	0	0.09	0	0.22	0	0.18
MELO3C002455.2	starch synthase 3, chloroplastic/amyloplastic	4029	70.88	60.82	56.78	52.92	52.09	49.76	49.41	41.8	42.32	53.58	49.35	50.29	48.34	57.35	49.38	61.1	60.25	52.72	56.43	66.5	47.39	38.96	46.44	42.27	44.85	44.37	47.1	57.75	57.24	56.91	50.21	43.21	47.1	48.2	55.9	57.8
MELO3C002456.2	ATP synthase gamma-subunit	1549	15.72	18.22	20.58	8.37	19.52	14.98	15.66	9.51	15.92	19.44	10.74	16.63	31.43	34.04	30.55	19.73	19.93	16.68	33.44	30.96	38.95	0.79	1.49	2.69	12.32	12.99	4.65	25.7	25.81	25.59	6.2	9.79	9.31	16.05	11.14	13.59
MELO3C002457.2	Peroxidase	1748	11.02	10.94	6.47	0.51	0.28	0.47	0.82	0.91	0.84	0.94	1.71	0.75	2.8	2.41	3.5	1.01	1.16	0.84	10.56	9.71	11.65	0.81	1.51	1.13	1.03	1.32	2.98	1.13	1.25	1.82	8.51	1.45	6.63	5.19	5.47	4.39
MELO3C002458.2	Transmembrane protein, putative	1995	1.77	1.13	0.7	0.42	0.25	0.16	0.15	0.5	0.23	0.34	0.3	0.18	0.46	1.17	0.57	0.24	0.2	0.45	0.67	0.75	0.07	0.12	0.14	0.19	0	0	0.6	0.64	0.85	1.28	0.67	0.42	0.9	0.69	0.88	0.78
MELO3C002459.2	At1g11700	1090	87.06	95.33	105.36	253.09	126.05	229.97	57.13	85.99	68.01	108.41	118.87	102.73	100.71	93.59	98.81	71.35	68.95	82.51	62.62	60.24	70.77	88.68	73.74	86.38	87.78	86.88	58.13	51.2	65.75	51.2	60.99	8.94	44.57	177.75	184.48	154.55
MELO3C002460.2	At3g20340	637	13.08	11.08	12.1	31.25	79.62	47.73	10.53	15.39	14.81	48.34	93.74	43.21	28.78	22.71	22.51	6.88	15.82	17.64	9.9	8.62	6.7	222.45	318.41	330.86	42.64	30.25	152.75	13.94	11.62	12.49	31.14	33.41	20.76	33.54	59.61	35.98
MELO3C002461.2	GPI-anchored protein	2225	19.02	23.07	22.43	25.15	24.46	24.49	20.57	21.51	22.46	27.23	29.67	26.14	23.01	23.15	24.07	25.48	26.99	22.12	20.16	20.05	17.59	25.52	23.39	24.7	15.24	15.82	17.12	16.86	15.41	15.41	39.64	43.08	34.8	35.34	34.31	33.97
MELO3C002462.2	At1g11655	634	2.3	1.83	2.22	0.23	0	0.44	0.66	0	0	2.87	3.59	3.98	0	0.21	0	3.68	5.31	1.17	0.99	2.22	0.73	5.7	5.28	12.45	4.59	2.83	3.78	0.18	0.42	0	1.45	0.48	2.09	5.43	6.67	5.16
MELO3C002463.2	UPF0051 protein ABCI8, chloroplastic	2304	108.46	110.85	102.28	220.34	224.63	230.57	188.05	170.07	177.07	161.25	143.19	153.87	139.58	145.22	145.37	171.53	177.45	163.45	138.34	129.48	113.48	141.71	128.45	182.08	145.36	153.01	101.5	161.99	168.07	164.42	129.4	104.95	141.1	163.45	153.24	172.57
MELO3C002464.2	polyadenylate-binding protein RBP45-like	1209	123.04	141.47	123.9	152.28	187.93	155.76	229.62	247.2	233.75	186.01	186.18	181.05	105.55	111.28	103.89	151.19	149.48	133.03	153.49	147.54	106.53	149.36	144.18	141.51	191.15	195.44	173.09	113.32	129.03	114.4	123.72	113.32	131.11	131.71	119.82	125.3
MELO3C002465.2	Class I heat shock protein	955	3.8	3.79	3.98	1.39	1.72	1.31	1.94	1.67	1.38	4.84	5.58	3.49	3.36	2.79	3.92	3.11	1.34	3.1	2.9	5.32	3.1	1.57	2.11	1.9	7.31	5.42	12.74	2.37	4.02	2.83	1.91	1.77	2.94	2.9	2.66	3.11
MELO3C002466.2	Abnormal spindle-like microcephaly-associated-like protein, putative	4801	0.05	0.03	0.11	0.02	0.06	0	0.02	0.03	0.11	0	0.02	0.05	0.09	0.02	0.02	0.09	0.1	0.28	0.14	0.17	0.22	0.02	0.08	0.06	0.02	0	0.02	0.06	0.04	0.02	0.03	0.04	0.02	0.05	0.19	0.1
MELO3C002468.2	Tobamovirus multiplication protein 1	1659	172.38	169.46	173.2	626.47	679.4	647.75	782.4	812.16	848.4	495.07	434.7	494.18	401.62	381.21	398.63	419.05	449.35	461.3	231.18	232.27	253.97	363.19	347.01	450.79	418.04	471.37	267.51	315.73	308.07	331.61	286.8	322.79	279.72	349.63	323.11	332.78
MELO3C002469.2	BnaC01g13120D protein	972	40.41	41.19	39.2	39.63	41.33	36.04	38.81	43.54	47.05	40.26	27.58	32.59	40.05	38.23	41.48	37.52	36.45	38	44	40.79	43.88	25.43	27	24.74	23.61	25.14	21.63	45.81	43.22	42.08	33.1	32.59	30.82	41.31	35.5	38.68
MELO3C002470.2	Patatin	4346	21.83	20	19.47	7.23	5.61	5.92	6.48	4.14	5.28	9.21	11.88	12.42	7.83	8.97	7.29	14.49	12.54	13.03	15.45	19.41	10.02	17.3	24.05	15.36	12.07	9.86	17.71	10.58	10.94	9.58	16.33	6.42	11.67	15.01	16	13.9
MELO3C002471.2	RNA pseudouridine synthase 6, chloroplastic	1848	8.2	6.86	8.78	5.58	6	6.38	6.81	6.97	5.57	8.77	8.58	6.65	9.04	8.73	8.67	6.74	7.74	6.35	9.58	7.48	10.57	5.2	5.68	5.36	6.12	4.54	6.33	6.8	6.08	6.76	5.6	6.48	6.96	7.03	7.54	7
MELO3C002473.2	RNA pseudouridine synthase 6, chloroplastic-like	1767	3.33	3.96	4.22	2.11	1.55	1.43	1.73	1.87	1.37	3.97	2.58	3.36	2.02	2.13	1.91	3.69	3.57	3.86	5.6	4.73	7.75	2.49	3.87	4.51	1.14	1.74	2.02	1.9	2.72	2.48	2.15	2.76	2.59	2.77	3.06	2.93
MELO3C002474.2	beta-glucosidase 47	1831	1.87	0.25	0.7	0.17	0.06	0.11	0.17	0	2.82	0	0	0	0.18	0.05	0.28	0.05	0.11	0.12	0.12	0.45	0.38	0.39	0.19	0.12	0	0.11	0.09	0.09	0.07	0	0.38	0.74	0.19	0.25	0.05	0.21
MELO3C002475.2	Tryptophan synthase	1264	0	0	0	0	0	0	0	0	0	0	0	0	0	0	0	0	0	0	0	0	0	0	0	0	0	0	0	0	0	0	0	0	0	0	0	0
MELO3C002476.2	Tryptophan synthase	1368	0	0	0	0	0	0	0	0	0	0	0	0	0	0	0	0	0	0	0	0	0	0	0	0	0	0	0	0	0	0	0	0	0	0	0	0
MELO3C002477.2	Homeobox-leucine zipper family protein	2662	0	0	0	0	0	0	0	0	0	0	0	0	0	0	0	0	0	0	0	0	0	0.3	0	0	0	0.11	0	0	0	0	0.06	0	0	0.03	0	0
MELO3C002478.2	Crib domain-containing protein ric10	273	4.18	2.95	4.59	1.09	1.53	1.61	2.41	2.72	3.09	2.35	1.64	2.27	5.82	5.36	4.46	4.15	4.41	2.45	3.76	4.25	4.48	1.08	1.19	1.62	1.29	1.18	1.17	2.57	2.85	2.01	1.97	2.54	2.22	2.55	2.57	3.02
MELO3C002479.2	nuclear transport factor 2	713	19.86	18.58	14.18	7.8	13.77	8.33	6.8	8.06	9.95	16.86	12.24	20.29	34.6	35.44	33.64	8.67	7.92	8.38	14.95	15.63	15.69	3.24	1.82	2.45	1.8	0.91	0.75	24.65	16.05	20.35	8.78	11.63	12.84	11.76	9.24	12.46
MELO3C002480.2	Xyloglucan endotransglucosylase/hydrolase	1726	0.39	0.32	0.34	0.06	0.3	0.17	0	0.16	0	0.12	0.14	0.07	0.18	0.17	0	0.06	0.18	0	0.68	0.21	0.59	0.62	0.24	0.26	0.22	0.06	0.14	0.33	0.19	0.05	0.24	0.13	0.35	0.32	0.37	0.09
MELO3C002482.2	Chaperone protein dnaJ 50	1393	50.25	55.23	60.78	36.07	35.56	32.21	37.21	37.8	34.17	34.69	28.01	33.51	36.62	38.72	40.24	51.71	53.71	45.71	54.05	44.32	60.44	31.63	35.45	33.03	34.5	42.83	39.45	36.91	37.87	32.62	37.51	35.1	42.63	44.5	42.93	44.06
MELO3C002483.2	Gibberellin 2-beta-dioxygenase 8	1666	0.06	0	0.15	0.13	0	0	0.06	0	0	0.24	0	0.22	0.39	0.29	0.58	0.24	0.18	0	0.24	0.28	0.25	0.21	0.15	0	0.15	0.24	0.3	0	0	0.16	0.2	2.58	0.37	0.06	0.33	0.14
MELO3C002484.2	Pyruvate, phosphate dikinase regulatory protein, putative	3463	41.79	41.79	42.25	10.52	13.28	13.44	21.18	20.33	22.57	17.77	15.41	18.65	25.85	22.04	24.53	22.67	25.76	22.76	38.94	32.72	41.23	8.32	8.13	10.36	10.35	10.59	12.14	24.65	26.18	25.21	19.22	18.99	21.03	18.7	19.38	21.27
MELO3C002485.2	Transmembrane protein, putative	1474	28.14	21.22	25.23	209.13	192.11	205.83	237.69	294.36	256.79	89.61	80.96	108.35	75.72	84.46	77.25	94.9	109	109.36	50.38	41.01	52.55	65.44	76.6	96.29	62.93	65.04	16.88	54.93	42.82	55.08	38.83	29.63	60.97	102.49	85.92	90.57
MELO3C002486.2	Protein NDR1	1120	0.19	0.18	0.08	0	0	0	0	0	0	0.1	0	0	0	0	0.16	0	0	0	0	0	0	0	0	0	0	0	0	0	0	0	0	0	0	0	0	0
MELO3C002487.2	Harpin inducing protein 1-like 9	384	69.9	42.43	49.16	2.09	3.1	4.51	0.35	0.54	0.61	6.26	3.3	10.08	25.41	38.88	29.28	4.02	4.36	3.56	15.69	22.83	6.53	0	1.38	0.26	0	0	0	11.94	13.69	15.5	8.29	6.91	10.15	4.53	4.98	5.95
MELO3C002488.2	Cysteine-rich receptor-like protein kinase 25	513	3.41	1.98	3.24	0.49	0.55	0.43	2.88	2.55	1.97	4.59	3.33	5.34	0.87	0.53	0.86	6	6.11	4.93	2.84	3.12	3.19	0.93	0.52	1.12	0.73	0.93	0.4	1.49	1.3	1.91	2.09	4.52	3.84	1.23	1.47	1.67
MELO3C002489.2	cysteine-rich receptor-like protein kinase 10	3669	14.84	21.01	17.94	9.25	15.56	8.03	7.18	7.77	6.58	12.81	14.25	14.06	15.14	15.33	15.5	13.37	15.49	17.11	19.39	16.65	23.73	13.24	13.15	8.95	6.3	6.45	10.32	13.45	10.86	13.98	35.75	43.91	31.73	15.82	16.75	18.57
MELO3C002491.2	cysteine-rich receptor-like protein kinase 25	1044	0	0	0	0	0	0	0	0	0	0	0	0	0	0	0	0	0	0	0	0	0	0	0	0	0	0	0	0	0	0	0	0	0	0	0	0
MELO3C002492.2	cysteine-rich receptor-like protein kinase 25	1204	0	0	0	0	0	0	0	0	0	0	0	0	0.07	0	0.07	0.09	0.18	0	0.1	0	0.06	0	0	0	0	0	0	0	0	0.16	0	0.07	0	0	0	0
MELO3C002493.2	Transposon Ty3-G Gag-Pol polyprotein	1527	0.38	0.31	0.68	0.07	0	0.6	0	0	0	0	0	0.08	0.16	0.38	0.37	0.2	0.4	0.43	0.41	0.37	0.14	0	0	0	0	0	0	0	0	0	0.06	0.15	0.06	0.44	0.12	0.36
MELO3C002495.2	cysteine-rich receptor-like protein kinase 29	2330	0.91	0.46	1.19	0	0.04	0.12	0.29	0	0.08	0.37	0.1	0.69	0.23	0.67	0.69	0.7	0.42	0.58	0.71	0.87	0.56	0.15	0.41	0	0.15	0.04	0.07	0.2	0.08	0.19	0.31	0.21	0.25	0.38	0.34	0.16
MELO3C002496.2	cysteine-rich receptor-like protein kinase 29	4114	0	0	0	0	0	0	0	0	0	0	0.03	0	0	0	0	0	0	0.02	0	0	0	0.05	0.02	0	0.03	0	0.09	0	0	0	0	0	0.02	0	0	0
MELO3C002499.2	Cysteine-rich receptor-kinase-like protein	783	0	0	0	0	0	0	0	0.29	0	0	0	0	0.13	0.15	0	0	0	0	0.09	0	0	0	0	0	0	0	0.13	0	0	0	0	0	0	0	0	0
MELO3C002500.2	Sulfite exporter TauE/SafE family protein, putative	1740	0.6	0.95	1.22	3.37	1.29	3.89	1.44	0.69	1.25	1.49	0.62	1.58	15.97	5.46	3.75	1.94	1.74	2.71	1.32	2.53	2.35	0.34	0.62	0.19	0.07	0	0.05	1.94	1.92	3.44	0.96	1.97	2.32	0.91	1.63	3.95
MELO3C002501.2	cysteine-rich receptor-like protein kinase 26 isoform X1	2387	0	0	0	0	0	0	0	0	0	0	0	0	0	0	0	0	0	0	0.02	0	0	0	0	0	0	0.04	0	0	0	0	0.03	0.03	0	0	0.04	0
MELO3C002504.2	cysteine-rich receptor-like protein kinase 28	4006	2.93	3.27	3.5	0.43	0.73	0.52	0.51	0.78	1.03	1.54	0.85	2.38	1.83	1.48	1.98	2.01	0.86	1.8	3.55	3.92	3.17	1.41	2.36	0.69	2.35	1.17	2.66	2.7	1.61	2.8	1.37	2.03	2.27	1.63	1.49	1.62
MELO3C002506.2	Receptor-like protein kinase	4239	0.43	0.83	0.53	0	0	0	0	0	0	0.41	0.16	0.18	0.03	0	0.26	0.16	0.02	0.02	1.08	0.74	2.37	0.2	0.28	0.19	0.34	0.08	1.23	0	0.21	0	0.42	0.12	0.02	0.23	0.25	0.25
MELO3C002507.2	transcription factor ILR3-like	1343	5.54	5.48	6.39	7.74	11.26	7.56	20	16.33	18.76	8.58	6.33	8.43	13.07	11.91	13.47	8.17	7.87	6.95	6.65	6.91	6.56	1.7	2.45	2.83	3.02	3.45	2.87	5.18	4.7	5.29	6.27	6.99	6.56	7.46	7.7	7.55
MELO3C002508.2	thioredoxin-like protein CXXS1	925	142.9	140.02	125.7	303	436.13	321.59	551.06	566.23	543.79	376.68	281.67	337.15	381.52	384.98	380.91	307.68	341.07	304.04	198.78	205.71	192.78	123.71	99.7	157.63	231.1	252.44	103.76	269.84	274.35	296.96	222.29	298.71	249.54	199.85	211.27	208.63
MELO3C002509.2	Kinesin-like protein	2904	0.56	0.36	0.47	0.37	0.36	0.32	0.19	0.33	0.37	0.16	0.16	0.08	0.26	0.31	0.33	0.39	0.33	0.31	0.27	0.5	0.13	0.19	0.19	0.04	0.12	0.03	0.16	0.21	0.17	0.21	0.35	0.1	0.25	0.12	0.27	0.29
MELO3C002510.2	oxygen-evolving enhancer protein 3-2, chloroplastic	1345	3.8	3.09	4.7	2.53	14.5	6.56	12.02	5.77	14.79	10.15	2.79	12.09	16.83	19.11	16.67	8.75	8.89	13.3	12.13	11.37	11.86	0.28	0	0.44	3.58	3.36	1.34	6.66	4.11	8.83	1.37	10.09	1.91	4.42	1.64	3.14
MELO3C002511.2	Transmembrane protein, putative (DUF1218)	819	0	0.14	0	0.16	0.3	0.15	0.15	0.27	0	0	0	0	0.36	0.14	0	0.15	0	0.32	0	0.27	0	0	0	0	0	0	0	0	0	0	0	0	0	0.14	0	0
MELO3C002512.2	exopolygalacturonase-like	1462	0	0	0	0	0	0	0	0	0	0	0	0	0	0	0	0	0	0	0	0	0	0	0	0	0	0	0	0	0	0	0	0	0	0	0	0
MELO3C002513.2	Phosphosulfolactate synthase	1061	260.97	298.09	290.43	110.39	106.53	111.23	196.72	179.37	178.24	233.51	226.37	235.46	135.65	132.1	132.52	228.18	232.37	206.99	405.43	372.55	434.05	125.49	137.93	150.06	150.59	157.84	167.95	197.92	202.67	199.27	189.84	168.3	200.89	186.81	177.14	172.83
MELO3C002514.2	BTB/POZ domain-containing protein At3g22104	2105	3.49	2.43	2.51	0.05	0.85	0	0.18	0.73	0.31	0.32	0.61	1.44	2.5	1.72	1.87	0.78	0.28	0.3	4.26	3.51	4.94	0.38	0.23	0.37	0.17	0	0.3	0.53	0.45	0.67	1.2	3.74	1.17	1.12	1.01	0.56
MELO3C002515.2	Eukaryotic translation initiation factor-like protein	2392	175.33	144.91	132.79	393.06	385.78	372.92	416.8	395.92	427.01	303.66	268.74	314.34	259.72	246.83	252.81	316.05	313.99	316.28	160.31	228.68	127.06	225.95	243.42	281.4	299.61	320.04	282.2	253.88	253.62	257.42	225.88	206.59	241.52	268.02	286.13	283.39
MELO3C002516.2	(3S,6E)-nerolidol synthase 1-like	1891	0	0	0	0	0.11	0	0	0	0	0	0	0	0	0.05	0.04	0	0	0	0	0	0.04	0	0	0	0	0	0	0	0	0	0	0	0	0	0	0
MELO3C002517.2	(3S,6E)-nerolidol synthase 1-like	1956	0	0	0	0	0	0	0	0	0	0	0	0	0	0	0	0	0	0	0	0.09	0	0	0	0	0	0	0	0	0	0	0.08	0	0.22	0	0	0
MELO3C002519.2	Unknown protein	153	0	0	0	0	0	0	0	0	0	0	0	0	0	0	0	0	0	0	0	0	0	0	0	0	0	0	0	0	0	0	0	0	0	0	0	0
MELO3C002520.2	(3S,6E)-nerolidol synthase 1-like	2112	76.45	59.44	58.08	0	0	0.05	0.05	0	0	0	1.59	0.27	19.58	31.09	10.03	0.27	0.19	0.1	15.85	25.28	12.33	0.05	0.19	0	0.06	0.14	0.04	33.43	19.03	16.11	2.31	0.88	9.58	0.77	0.84	1.22
MELO3C002521.2	At1g11440	1378	25.85	31.51	25.31	3.09	2.17	2.1	4.4	5.25	4.02	4.85	4.25	4.46	8.93	10.07	7.28	5.64	3.82	6.26	11.39	14.45	10.49	1.8	1.07	1.28	3.47	3.04	1.86	6.78	9.49	9.95	3.36	1.73	3.24	3.45	4.09	4.43
MELO3C002522.2	transcription factor bHLH112-like isoform X1	1269	0	0	0	0	0	0	0	0	0	0	0	0	0	0	0	0	0	0	0	0	0	0	0	0	0	0	0	0	0	0	0	0	0	0	0	0
MELO3C002524.2	Serine/threonine-protein kinase	5377	2.89	2.78	3.28	2.02	4.45	2.55	1.52	2	1.72	2.29	2.58	2.01	1.85	2.18	2.23	6.27	7.38	4.07	3.35	3.56	3.25	3.11	1.19	1.29	2.67	1.3	0.93	3.62	2.53	3.52	4.88	9.2	4.62	4.22	3.84	4.9
MELO3C002525.2	Unknown protein	177	0	0	0	0	0	0	0	0	0	0	0	0	0	0	0	0	0	0	0	0	0	0	0	0	0	0	0	0	0	0	0	0	0	0	0	0
MELO3C002526.2	Protein DETOXIFICATION	1596	0	0	0	0	0	0	0	0	0	0	0	0	0	0	0	0	0	0	0	0	0	0	0	0	0	0	0	0	0	0	0	0	0	0	0	0
MELO3C002527.2	Serine/threonine-protein kinase	3050	1	1.07	1.12	1.16	0.91	1.18	0.58	0.54	0.72	0.64	0.85	1.03	1.2	1.05	1.1	1.46	1.3	1.52	1.23	1.68	1.3	0.33	0.64	0.76	0.38	0.49	0.7	0.81	0.71	0.86	0.72	0.72	0.99	1.34	0.98	1.3
MELO3C002528.2	Kinesin-like protein	297	0	0	0	0	0	0	0	0	0	0	0	0	0	0	0	0	0	0	0	0	0	0	0	0	0	0	0	0	0	0	0	0	0	0	0	0
MELO3C002529.2	Serine/threonine-protein kinase	1021	0.42	0.41	0.47	0.46	1.01	0.11	0.11	0	0.21	1.33	2.1	1.06	1.84	2.23	2.02	1.1	1.22	1.18	0.93	1.62	0.9	0.39	0.09	0.25	0.14	0	0	0.63	0.21	0.7	1.66	1.46	0.96	2.25	0.3	1.09
MELO3C002530.2	Serine/threonine-protein kinase	2537	0.04	0.07	0.16	0.16	0.27	0	0	0.07	0.11	0.04	0.05	0	0.18	0.07	0.09	0.26	0.19	0.08	0.34	0.1	0.2	0	0.06	0.04	0.05	0	0.12	0.06	0	0	0.03	0	0.26	0.07	0.1	0.03
MELO3C002532.2	Serine/threonine-protein kinase	2404	0	0	0.07	0.19	0	0.12	0.12	0.11	0.08	0.06	0	0.38	0.03	0	0.1	0.08	0.12	0	0.07	0.07	0.07	0.15	0.05	0	0.2	0	0.31	0	0.03	0	0.03	0	0.05	0.12	0.07	0.09
MELO3C002534.2	Serine/threonine-protein kinase	2634	0.31	0.43	0.21	0.26	0.51	0.28	0.18	0.47	0.07	0.25	0.26	0.43	0.23	0.21	0.26	0.39	0.98	0.46	0.76	0.92	0.88	0.13	0.06	0.04	0.04	0.07	0.21	0.03	0	0.03	0.18	0.24	0.16	0.34	0.3	0.52
MELO3C002535.2	Serine/threonine-protein kinase	2786	0.32	0.22	0.23	0.21	0.28	0.07	0.07	0.16	0.16	0.24	0.49	0.24	0.24	0.39	0.16	0.27	0.37	0.36	0.49	0.15	0.28	0.24	0.34	0.04	0.25	0.1	0.47	0.22	0	0	0.43	0.1	0.5	0.35	0.8	0.28
MELO3C002536.2	Serine/threonine-protein kinase	2397	0.46	0.4	0.31	0.29	0.29	0.12	0.16	0.04	0.04	0.16	0.1	0.19	0.16	0	0.51	0.2	0.2	0.13	0.69	0.95	1.25	0.19	0.4	0.09	0	0.08	0.2	0.53	0.23	0.15	0.13	0.06	0.24	0.33	0.29	0.03
MELO3C002537.2	Serine/threonine-protein kinase	2674	0	0.03	0	0	0	0	0	0	0	0	0	0	0.03	0.03	0	0	0	0	0.04	0.03	0	0.17	0.03	0.08	0	0	0.09	0	0	0	0.12	0.03	0.06	0	0.03	0.05
MELO3C002538.2	receptor-like serine/threonine-protein kinase SD1-8	5426	0.16	0.23	0.17	0.02	0.32	0.11	0.13	0.18	0.19	0.22	0.24	0.25	0.11	0.17	0.16	0.21	0.23	0.36	0.36	0.5	0.36	0.37	0.29	0.08	0.33	0.17	0.3	0.03	0.01	0.09	0.15	0.26	0.13	0.26	0.29	0.26
MELO3C002541.2	receptor-like serine/threonine-protein kinase SD1-8	5015	0.05	0.08	0.21	0.3	0.18	0.29	0.09	0.23	0.09	0.23	0.35	0.37	0.1	0.15	0.17	0.13	0.16	0.29	0.5	0.57	0.36	0.26	0.2	0.22	0.13	0.15	0.25	0.06	0.01	0.02	0.2	0.08	0.16	0.2	0.2	0.19
MELO3C002542.2	Serine/threonine-protein kinase	2775	7.51	8.08	5.72	3.2	3.82	3.73	4.71	3.81	2.86	4.79	4.94	4.11	5.07	4.14	4.9	3.92	4.25	4.45	3.64	5.04	2.8	1.09	1.72	2.34	3.58	2.9	4.64	5.57	4.86	5.65	3.31	4.13	1.93	3.01	3.66	3.25
MELO3C002543.2	Serine/threonine-protein kinase	2669	0	0	0.03	0.04	0	0	0	0.03	0	0.04	0	0	0	0.03	0.03	0	0	0	0.02	0	0	0.04	0	0	0	0.07	0.46	0	0	0.03	0.03	0	0	0.07	0	0.03
MELO3C002545.2	purine permease 3-like	1337	0.68	0.51	0.53	0	0	0	0	0	0.15	0.08	0	0	0.06	0.08	0.12	0	0	0	0.22	0	0	0	0	0	0	0	0.19	0	0	0.14	0.07	0.12	0.14	0	0	0.12
MELO3C002546.2	Serine/threonine-protein kinase	2817	0.67	0.43	0.51	0.07	0.03	0	0.07	0	0	0.03	0.04	0.04	0	0.13	0.05	0.03	0.1	0.04	0.19	0.06	0.09	0.04	0.06	0	0.04	0.24	0.08	0.11	0.04	0.06	0	0.07	0.03	0.03	0	0.08
MELO3C002548.2	B-box zinc finger protein 32-like	513	0	0	0	0	0	0	0	0	0	0	0	0	0	0	0	0	0	0	0	0	0	0	0	0	0	0	0	0	0	0	0	0	0	0	0	0
MELO3C002549.2	Ribonuclease H domain-containing protein	615	0	0	0	0	0	0	0	0	0	0	0	0	0	0	0	0	0	0	0	0	0	0	0	0	0	0	0	0	0	0	0	0	0	0	0	0
MELO3C002550.2	Flowering locus T/terminal flower 1-like protein	3055	275.4	329.46	349.25	193.02	181.77	185.04	140.79	129.79	139.94	154.92	178.35	171.63	185.43	173.31	192.4	271.37	270.32	275.42	319.49	232.04	352.26	125.43	130.5	147.56	231.98	236.29	119.93	232.04	261.45	250.38	177.29	77.19	188.75	238.8	235.95	233.19
MELO3C002551.2	Transcription factor	1241	0	0	0	0	0	0	0	0	0	0	0	0	0	0	0	0	0	0	0	0	0.06	0	0	0.1	0	0	0	0	0	0	0.07	0	0	0	0	0
MELO3C002552.2	Wound-responsive family protein	585	52.08	62	67.88	5.99	8.68	4.98	11.9	9.88	12.28	13.11	13.72	8.51	16.45	16.2	15.21	18.04	16.95	14.15	40.72	38.36	44.45	3.55	9.16	15.03	20.35	15.14	6.17	36.26	38.29	41.67	6.61	3.66	4.56	11	9.49	12.35
MELO3C002553.2	sugar carrier protein C-like	1990	0	0	0	0	0.1	0	0	0	0	0.05	0.12	0.12	0	0	0	0	0	0	0	0	0.07	0.18	0.41	0.22	0	0	0.6	0.12	0	0	0	0	0	0.37	0.13	0.04
MELO3C002554.2	U-box domain-containing protein 4	2369	12.81	14.88	15.19	7.2	6.7	7.8	9.17	7.79	9.94	8.09	6.6	6.93	12.48	11.75	11.24	6.68	9.05	9.74	14.46	12.75	13.62	3.41	3.6	3.66	6.07	5.81	4.47	8.06	7.45	6.4	6.55	2.74	6.51	7.76	8.06	8.48
MELO3C002555.2	external alternative NAD(P)H-ubiquinone oxidoreductase B2, mitochondrial	1956	13.43	12.83	13.17	17.96	16.39	16.31	11.95	12.72	9.46	14.15	21.36	15.13	8.63	8.98	8	6.75	7.12	7.99	10.73	11.84	12.08	148.89	59.76	39.7	24.95	22.55	121.85	6.45	5.24	5.58	25.54	7.63	13.21	15.37	19.66	15.62
MELO3C002556.2	heterogeneous nuclear ribonucleoprotein U-like protein 1	2305	13.99	14.18	13.36	16.92	13.64	16.64	17.49	18.75	15.48	14.36	13.6	14.28	10.63	10.27	12.41	16.45	15.99	15.09	12.71	11.97	11.94	31.79	26.78	24.98	22.66	20.48	26.04	11.09	12.69	11.08	13.27	6.92	12.7	15.66	16.12	16.68
MELO3C002557.2	Katanin p80 WD40 repeat-containing subunit B1 homolog	1702	23.71	25.81	23.3	17.2	15.68	16.37	16.75	14.23	16.63	19.87	17.9	17.96	22.98	18.27	20.11	19.87	20.52	18.33	21.89	22.14	22.21	16.37	19.41	16.22	12.06	12.41	13.27	21.79	24.16	20.61	18.21	15.18	17.79	19.66	20.36	20.94
MELO3C002558.2	bifunctional riboflavin kinase/FMN phosphatase	1999	58.44	60.51	58.91	35.73	34.46	33.85	30.67	28.87	30.85	30.76	43.48	34.97	37.6	40.15	35.76	32.17	37.12	37.97	41.58	47.88	36.81	43.81	48.69	39.87	42.4	43.43	43.35	46.82	46.8	44.86	43.16	35.1	41.81	37.96	41.86	38.87
MELO3C002559.2	syntaxin-124	1024	0	0	0.19	0	0	0	0	0	0	0	0	0	0.09	0	0.09	0	0	0	0	0	0	0	0	0	0	0.11	0	0	0	0.3	0	0	0	0	0	0
MELO3C002560.2	Cotton fiber expressed protein	1544	10.3	14.44	14.64	1.87	1.69	1.9	0.86	1.22	0.94	3.77	5.85	3.25	5.74	3.22	3.63	1.18	0.93	2.2	5.47	8.78	5.17	4	5.44	2.46	3.69	1.46	5.51	5.32	5.1	6.41	12.95	2.58	4.9	5.53	5.68	5.97
MELO3C002561.2	transmembrane protein 184C	2087	55.45	58.93	57.99	40.52	43.3	43.64	44.03	37.76	39.94	44.09	40.17	41.01	55.07	54.57	55.26	50.97	51.27	50.94	57.3	47.99	59.68	29.37	30.47	30.23	31.32	32.57	30.76	52.61	53.21	52.45	42.25	41.35	42.93	50.04	48.67	49.71
MELO3C002562.2	endonuclease 1	1132	2.77	1.22	1.74	0.32	1.54	0.6	0.52	1.51	1.35	1.08	0.86	1	3.72	3.03	4.74	0.67	0.98	0.88	2.38	1.87	1.58	0.86	0.69	0.58	1.02	0.52	1.01	1.19	0.43	0.71	1.07	2.66	1.8	0.67	1.54	2.42
MELO3C002563.2	PAP-specific phosphatase HAL2-like	2302	23.71	19.16	18.85	24.14	29.48	27.51	20.94	23.01	24.31	25.56	22.01	22.53	34.3	32.88	33.7	19.3	24.51	24.65	26.99	29.68	24.13	15.75	16.33	16.17	16.24	14.9	11.09	27.34	28.15	28.37	15.86	15.95	18.93	21.99	19.14	20.93
MELO3C002564.2	Lysine ketoglutarate reductase trans-splicing-like protein	1666	61.15	57.33	55.97	102.16	102.08	97.67	81.43	93.59	100.44	84.06	74.5	78.75	71.86	72.07	75.12	63.51	63.98	64.02	60.51	57.09	59.15	46.1	41.64	46.5	22.56	27.34	17.54	66.05	73.73	69.58	66.43	70.6	69.42	61.56	67.59	67.84
MELO3C002565.2	Secretory carrier-associated membrane protein	2125	1.27	0.74	1.28	2.87	1.91	2.9	2.95	2.55	1.72	1.51	1.55	1.49	1.17	0.8	1.56	2.21	0.9	1.19	0.87	0.25	0.62	0.53	0.93	0.96	1.49	1.79	0.97	0.71	0.86	0.89	0.27	0.56	0.52	0.51	1.02	1.23
MELO3C002566.2	Katanin p80 WD40 repeat-containing subunit B1 homolog	3365	27.04	24.11	22.67	23.77	25.56	23.21	26.44	23.75	23.93	21.64	20.85	22.8	22.68	24.83	22.89	24.47	24.26	26.67	19.07	25.56	19.64	20.24	21.47	18.03	16.94	19.12	17.75	25.22	23.15	24.91	23.16	21.29	19.64	22.74	26.1	27.14
MELO3C002567.2	Unknown protein	1816	0.05	0.6	0.51	0	0	0	0.05	0.05	0	0.27	0	0.33	0.04	0.26	0.13	0.05	0.06	0.06	0.15	0.35	0.48	0	0	0	0	0	0	0	0.04	0	0.27	0.24	0.14	0.2	0	0.25
MELO3C002568.2	CTTNBP 2 amino-terminal-like protein	1212	0.34	0.16	0.3	0	0.18	0	0.18	0	0.17	0	0	0	0	0.17	0	0.09	0	0.29	0.15	0.08	0.66	0	0	0	0.22	0.09	0	0	0.11	0	0	0.07	0	0	0	0.07
MELO3C002569.2	Glucose-fructose oxidoreductase domain-containing protein 2, putative	721	3.08	1.83	2.12	0.37	0.18	3.03	0.9	0.99	1.37	0.9	1.69	2.39	0.43	0.87	1.56	1.24	1.99	1.34	2.01	1.49	0.84	2.76	0.6	1	0.66	0.71	0.74	0.88	1.49	1.13	1.34	0.53	0.62	2.48	1.82	2.18
MELO3C002570.2	LisH and RanBPM domains containing protein	1385	118.71	125.62	113.11	86.74	99.64	93.9	100.05	106.95	110.23	95.92	91.82	101.95	112.05	108.92	114.02	131.92	139.6	122.18	142.55	130.35	151.18	52.15	58	60.38	55.72	65.28	48.35	109.43	114.07	105.88	102.36	100.8	111.21	125.37	120.16	119.42
MELO3C002571.2	Caffeoylshikimate esterase	1125	9.4	10.34	9.33	2.44	2.19	2.99	5.47	4.41	4.81	2.34	2.78	4.45	6.36	5.23	6.88	5.32	4.72	5.22	7.8	6.26	7.66	0.92	0.49	1.32	2.05	1.85	2.55	5.99	5.5	6.43	2.44	1.43	2.46	4.97	3.84	4.51
MELO3C002572.2	Carboxypeptidase	1591	0.12	0.06	0.43	0.07	0.07	0	0.26	0	0	0.06	0.15	0.15	1.22	0.3	1.32	0	0.26	0.14	0.39	0.41	0.39	0	0	0	0	0	0	1.15	1.27	1.91	0.16	0.66	0.22	0	0	0.05
MELO3C002573.2	NAC transcription factor 25-like	1327	0	0	0	0	0	0	0	0	0	0	0	0	0	0	0	0	0	0	0	0	0	0	0	0	0	0	0	0	0	0	0	0	0	0.15	0	0
MELO3C002574.2	TMV resistance protein N	676	0	0	0	0	0	0	0	0	0	0	0	0	0	0	0	0	0	0	0	0	0	0	0	0	0	0	0	0	0	0	0	0	0	0	0	0
MELO3C002575.2	Hydroxyproline-rich glycoprotein family protein	3532	0.38	0.24	0.09	0.05	0.05	0.05	0.16	0.07	0.27	0.21	0.09	0.03	0.25	0.3	0.27	0	0.05	0	0.32	0.26	0.25	0.06	0.02	0.09	0.06	0.03	0.19	0.52	0.12	0.33	0.31	0.17	0.3	0.12	0.14	0.08
MELO3C002576.2	polyphenol oxidase I, chloroplastic-like	2199	0	0	0	0	0	0	0	0	0	0	0	0	0	0	0	0	0	0	0	0	0	0	0	0	0	0	0	0	0	0	0	0	0	0	0	0
MELO3C002578.2	polyphenol oxidase, chloroplastic-like	318	0	0	0	0	0	0	0	0	0	0	0	0	0	0	0	0	0	0	0	0	0	0	0	0	0	0	0	0	0	0	0	0	0	0	0	0
MELO3C002579.2	polyphenol oxidase, chloroplastic-like	1911	0	0	0	0	0	0	0	0.1	0	0	0	0	0	0	0	0	0	0	0	0	0	0.31	0.04	0.17	0	0	0.8	0	0	0.05	0.17	0.04	0.05	0	0.05	0
MELO3C002580.2	polyphenol oxidase, chloroplastic-like	1656	0	0	0	0	0	0	0	0	0	0	0	0	0	0	0	0	0	0	0	0	0	0	0	0	0	0	0	0	0	0	0	0	0	0	0	0
MELO3C002581.2	Fiber protein Fb34	1208	38.58	40	41.53	50.07	49.4	58.22	95.74	87.18	82.82	55.86	41.21	59.75	45.15	43.25	45.06	45.58	48.49	43.42	42.33	37.14	56.42	44.06	33.74	38.59	65.61	62.37	48.68	42.24	40.19	41.72	39.87	51.81	40.13	44.79	40.95	44.17
MELO3C002582.2	lactosylceramide 4-alpha-galactosyltransferase	1242	0	0	0	0	0	0	0	0	0	0	0	0	0	0	0	0.17	0	0	0	0	0	0	0.21	0	0	0	0	0.07	0	0	0	0	0	0.08	0	0
MELO3C002583.2	Lysine histidine transporter 1	489	0	0	0	0	0	0	0	0	0	0	0	0	0	0	0	0.68	0	0	0	0	0	0	0	0	0	0	0	0	0	0	0	0	0	0	0	0
MELO3C002584.2	Lysine histidine transporter	666	0	0	0	0	0	0	0	0	0	0	0	0	0	0	0	0	0	0	0.11	0	0.14	0	0	0	0	0	0	0	0	0	0	0	0	0	0	0
MELO3C002585.2	Epoxide hydrolase 2	342	0	0	0	0	0	0	0	0	0	0	0	0	0	0	0	0	0	0	0	0	0	0	0	0.86	0	0	0	0	0	0	0	0	0	0	0	0
MELO3C002586.2	WAPL (Wings apart-like protein regulation of heterochromatin) protein	3150	52.34	50.04	49.81	51.38	49.92	47.78	51.3	52.06	48.72	47.01	46.55	48.71	43.86	47.83	47.07	48.95	48.18	48.58	37.12	44.27	26.66	54.12	62.62	57.77	52.92	58.05	48.98	51.39	48.22	44.08	43.59	39	41.89	44.89	49.04	46.13
MELO3C002587.2	Receptor-like kinase	1706	29.45	32.84	34.72	22.88	25.16	20.58	20.56	20.17	22.8	25.1	25.25	24.12	28.52	29.45	27.49	24.18	27.67	28.71	34.36	31.41	31.87	27.52	24.89	23.69	21.86	22.94	24.09	27.02	28.84	28.75	31.27	27.15	33.73	32.91	32.25	30.26
MELO3C002588.2	Mediator of RNA polymerase II transcription subunit 16	4410	33.06	31.07	25.74	25.84	24.43	25.22	23.09	21.1	22.19	22.55	23.22	26.4	25.4	28.94	26.67	31.29	30.55	30.79	20.55	31.72	15.18	31.39	34.77	28.94	26.19	26.89	23.06	28.77	29.56	29.14	26.39	24.8	21.72	26.07	30.11	30.03
MELO3C002589.2	At2g47960/T9J23.10	1875	44.06	43.27	41.51	39.8	37.11	40.31	42.17	46.13	42.39	39.56	37.19	37.46	41.77	44.05	42.4	38.66	40.84	40.55	31.43	42.8	26.23	27.35	30.78	29.86	28.04	24.83	25.59	52.72	49	47.92	35.69	32.5	31.68	43.97	42.11	41.08
MELO3C002590.2	CBS domain-containing protein CBSX5	2501	0.44	0.25	0.16	0.6	0.93	0.72	0.34	1.13	0.94	0.27	0.5	0.37	0.88	0.44	0.79	0.53	0.46	0.08	0.91	0.56	0.86	2.12	3.71	1.21	1.04	0.92	1.4	0.44	0.32	0.52	2.11	1.54	2.03	1.21	0.66	0.75
MELO3C002591.2	sphingolipid delta(4)-desaturase DES1-like	1690	0.06	0.33	0.1	0	0.06	0	0.18	0.05	0.11	0.06	0	0	0.09	0.17	0.14	0.12	0.18	0.06	0.27	0.33	0.61	0.28	0.25	0	0.37	0.06	0.29	0.2	0.04	0	0.2	0.17	0.36	0.22	0	0.41
MELO3C002592.2	Unknown protein	243	0	0	0	0	0	0	0	0	0	0	0	0	0	0	0	0	0	0	0	0	0	0	0	0	0	0	0	0	0	0	0	0	0	0	0	0
MELO3C002593.2	allantoinase	1887	6.8	8.07	7.9	2.55	4.61	2.78	4.9	5.05	5.51	3.28	2.93	4.27	3.94	3.63	4.69	5.55	5.97	5.24	7.81	5.51	9.58	2.4	2.98	3.23	2.71	3.09	1.84	4.7	2.97	3.69	3.5	4.66	4.06	4.73	4.14	2.96
MELO3C002594.2	DNA mismatch repair protein muts2, putative	2969	3.25	3.18	2.98	2.85	2.18	3.29	2.99	2.33	2.64	2.6	2.75	2.37	2.69	3.5	2.76	3.8	3.02	3.82	3.79	3.5	3.83	3	3.28	3.19	3.61	3.09	2.72	3.48	2.8	2.31	2.33	1.97	3.26	2.53	3.72	3.35
MELO3C002595.2	Pentatricopeptide repeat-containing family protein	2048	31.11	32.03	33.19	37.15	30.32	32.76	34.31	37.42	34.63	29.65	29.72	25.27	26.79	24.65	24.09	29.82	34.22	32.67	29.66	31.95	33.3	32.44	36.7	30.46	34.51	32.36	26.96	24.8	21.48	20.79	25.47	21.31	26.91	33.01	32.97	33.22
MELO3C002596.2	pentatricopeptide repeat-containing protein At2g20710, mitochondrial-like	1979	13.62	13.21	13.55	4.8	4.43	4.36	5.82	5.18	6.32	6.45	6.49	7.8	9.1	7.71	7.65	6.76	9.32	7.55	11.5	11.39	14.85	5.58	5.56	3.47	5.14	5.18	6.36	7.71	8.62	7.79	6.02	7.63	8.64	7.45	6.84	7.64
MELO3C002597.2	pentatricopeptide repeat-containing protein At2g20710, mitochondrial-like	1511	11.18	10.26	11.84	3	4.76	3.08	5.86	6.27	6.49	4.59	3.11	4.1	5.91	6.79	7.17	6.8	9.28	6.24	8.49	10.82	6.73	0.81	1.74	1.15	2.26	1.4	1	7.94	7.98	7.37	6.33	5.48	6.07	4.91	5.54	4.55
MELO3C002598.2	E3 ubiquitin-protein ligase RMA1H1-like	1070	55	43.21	42.41	789.78	399.25	683.46	279.17	321.8	274.13	530.28	576.12	518.85	301.99	273.65	321.49	363.31	364.73	460.1	126.71	118.31	138.04	1358.98	1442.45	1850.21	919.8	966.65	563.4	266.29	328.94	259.45	194.59	45.08	149.36	602.94	599.34	563.14
MELO3C002599.2	DNA ligase 1 isoform X1	985	0.33	0.11	0.1	0.48	0.35	0.46	0	0.11	0.11	0.46	0.55	0.42	0.74	0.56	0.28	0.23	0.47	0.25	0.32	1.28	0.39	0.55	2.02	1.69	0.29	1.16	0.47	0.09	0	0	0.77	0.08	0.81	1.39	1.27	1.67
MELO3C002600.2	Protein LOL2	870	39.19	44.83	36.42	35.32	41.15	34.18	48.92	39.5	44.59	37.27	32.67	28.94	32.79	34.58	36.38	43.02	41.67	40.96	25.28	39.37	35.68	23.35	21.36	20.42	24.45	23.12	21.83	31.09	29.45	34.71	31.35	46.77	23.84	38.92	34.44	41.26
MELO3C002601.2	Phosphoglycerate mutase, putative	1273	3.48	3.38	3.46	0.88	2.97	1.09	2.9	1.17	3.46	3.49	1.52	2.85	2.43	2.28	2.63	2.24	3.43	1.55	5.5	4.84	4.73	0.71	0.98	0.96	0.95	0.34	0.49	0.97	0.76	0.69	2.06	2.92	1.04	1.25	1.25	1.48
MELO3C002602.2	Unknown protein	168	0	0	0	0	19.26	0	0	0	0	0	0	0	0	0	0	7.28	0	0	0	0	0	0	0	0	0	0	0	0	0	0	0	0	0	0	0	0
MELO3C002603.2	callose synthase 11	5668	14.58	13.43	11.76	25.48	22.42	19.14	17.84	19.64	17.34	17.08	17.67	18.11	16.65	18.96	18.71	12.95	11.94	14.88	11.23	15.4	10.29	12.87	12.42	10.64	14.63	16.66	12	14.7	14.19	13.58	18.68	22.02	12.65	12.67	14.08	13.76
MELO3C002604.2	DUF2921 family protein	2730	6.07	6.78	8.11	7.03	3.86	4.93	2.43	2.72	1.7	5.12	7.66	4.77	3.39	3.95	4.34	5.98	6.4	6.06	3.01	3.95	4.79	5.13	4.86	4.33	4.91	5.21	5.77	3.86	4.68	3.87	7.43	2.16	5.6	7.06	8.64	6.41
MELO3C002605.2	Inner membrane protein oxaA	2661	14.4	12.85	12.55	9.02	8.47	8.26	8.24	9.23	8.13	9.42	10.85	9.38	10.33	11.44	11.93	9.52	8.86	10.21	10.89	12.38	7.38	7.89	6.33	5.55	5.03	5.18	6.72	8.85	11.14	8.12	11.71	8.28	9.42	10.11	11.47	11.19
MELO3C002606.2	Lectin receptor kinase	2153	8.31	5.23	4.78	35.2	65.53	40.3	17.13	21.28	17.28	22.43	31.8	24.05	20.96	22.16	21.31	14.21	11.3	12.01	8.9	9.19	7.13	20.58	23.08	32.08	17.08	20.46	27.15	17.79	17.2	15.66	12.24	14.32	14.15	18.73	16.73	15.32
MELO3C002607.2	Sulfate/thiosulfate import ATP-binding protein cysA, putative	1342	13.52	13.58	15.63	9.96	3.52	8.88	3.55	9.7	5.52	24.28	17.27	36.02	2.15	2.99	3.39	77.1	77.92	61.93	63.04	54.8	57.03	13.96	16	30.87	25.23	25.29	20.71	6.96	7.4	7.17	5.57	1.24	5.52	33.35	29.06	32.01
MELO3C002608.2	transcription factor bHLH118-like	880	6.85	5.79	4.87	5.74	0.52	6.09	0.95	0.94	0.39	3.72	5.76	4.47	4.17	4.09	2.64	3.68	2.45	5.48	36.53	22.34	39.18	40.91	28.84	13.5	22	13.06	137.95	12.87	9.73	7.42	10.98	2.16	29.66	15.26	16.95	19.83
MELO3C002609.2	serine/threonine-protein kinase HT1-like	2384	3.77	4.15	5.05	0.93	0.7	0.71	0.36	0.63	1.14	2.37	1.74	1.78	2.11	2.3	1.73	2.04	2.27	2.2	4.78	4.97	4.55	2.62	3.24	2.41	1.74	1.41	5.62	2.88	2.3	2.37	4.59	1.39	3.86	3.63	3.19	3.42
MELO3C002610.2	Pollen Ole e 1 allergen and extensin family protein	1019	0	0	0	0	0	0	0	0	0	0	0	0	0.09	0	0.09	0	0	0	0	0	0.07	0	0	0	0	0	0	0	0	0	0	0	0	0	0	0
MELO3C002611.2	VQ motif-containing protein	1462	8.96	12.28	12.24	1.48	7.85	1.81	1.97	2.6	3.47	4.94	4.72	3.98	8.3	7.07	9.69	4.27	3.2	2.8	11.58	9.11	11.73	2.76	3.93	0.8	1.57	2.33	3.98	5.26	5.34	7.22	9.2	31.07	11	2.95	2.84	3.58
MELO3C002612.2	Protein SMG7	3466	44.02	43.81	42.73	40.84	44.57	42.03	47.04	49.16	46.68	38.88	35.96	39.3	40.59	43.18	41.31	41.51	43.67	46.13	46.07	47.32	47.24	28.78	28.78	28.11	35.45	33.56	30.36	41.63	42.48	40.29	29.59	22.35	32.81	39.94	42.74	42.55
MELO3C002614.2	Nuclear control of ATPase protein 2	1385	10.37	11.46	11.19	10.48	10.88	8.28	8.5	11.42	9.6	8.31	8.61	11.87	10.23	8.36	9.68	9.95	12.53	9.8	13.36	13.43	15.13	14.21	12.29	11.52	10.69	11.13	11.41	9.96	11.54	12.97	15.87	10.63	9.8	12.97	15.14	13.29
MELO3C002615.2	Late embryogenesis abundant protein (LEA) family protein	1439	0.21	0.07	0.12	0	0.15	0	0.07	0	0.14	0	0.17	0.09	1.03	1.1	1.31	0.57	0.14	0.62	0	0	0.05	0.09	0.18	0.24	0	0.07	0.29	0.12	0	0.07	0.06	1.53	0.25	0.07	0	0.05
MELO3C002616.2	dof zinc finger protein DOF2.2-like	596	2.55	2.25	3.07	0.76	3.71	0.96	2.45	1.11	0.93	1.47	0.57	0.88	7.49	5.94	8.43	1.44	3.92	4.14	0.68	1.34	0.97	0	0	0	0	0	0	0.39	1.23	1.3	1.8	4.43	0.84	2.22	0.67	1.1
MELO3C002617.2	dof zinc finger protein DOF1.4-like	1809	14.55	12.2	13.1	2.13	2.41	3.26	2.74	2.54	3.38	2.8	1.38	2.24	8.14	9.12	8.17	3.06	2.27	3.3	5	6.44	4.45	0.85	1.14	0.25	1.57	0.77	0.54	5.01	4.1	5.08	1.43	1.94	1.63	1.43	2.06	2.92
MELO3C002618.2	Squamosa promoter-binding-like protein	1067	29.61	41.89	48.52	7.51	6.74	9.44	1.26	2.75	0.64	8.77	18.41	10.66	14.23	15.81	14.24	5.89	3.65	7.78	19.4	17.41	18.82	15.29	9.53	5.52	5.53	3.94	5.78	19.57	26.99	23.44	16.41	6.73	11.11	7.01	6.76	5.72
MELO3C002619.2	Mitochondrial carrier protein, expressed	2291	18.55	19.49	18.06	8.78	6.5	6.09	7.46	7.16	6.24	13.32	18.25	11.99	7.84	7.72	8.69	9.14	9.05	11.26	15.48	15.33	13.9	16.49	12.77	15.19	16.05	14.89	9.42	11.24	14.33	15.48	10.96	10.53	11.56	9.89	11.47	8.63
MELO3C002620.2	Auxin repressed protein	702	0	0	0	0	0	0	0	0	0	0	0	0	0	0	0	0	0	0	0	0	0	0	0	0	0	0	0	0	0	0	0	0	0	0	0	0
MELO3C002621.2	Unknown protein	399	0	0	0	0	0	0	0	0	0	0	0	0	0	0	0	0	0	0	0	0	0	0	0	0	0	0	0	0	0	0	0	0	0	0	0	0
MELO3C002622.2	Receptor-like protein kinase family	2425	5.17	5.67	5.12	3.96	5.12	3.23	6.18	3.25	4.02	4.22	4.64	5.39	5.53	5.33	4.86	2.98	4.01	3.9	4.45	4.51	2.1	2.06	2.23	1.6	2.89	2.1	2.29	3.34	3.68	3.33	7.18	10.51	4.55	3.42	3.06	3.92
MELO3C002623.2	ethylene-responsive transcription factor 12	492	0	0	0	0	1.05	0	0	0	0	0	0	0.42	0	0	0.54	0	0	0	0	0	0	0	0.57	0.38	0	0	0.85	0	0	0	0	0.25	0.3	0	0	0
MELO3C002624.2	ethylene-responsive transcription factor 8	1193	7.7	6.26	6.59	7.66	143.83	12.62	2.81	4.35	3.78	23.19	23.82	24.79	41.97	34.51	51.01	1.53	2.46	2.42	7.39	7.55	5.52	24.12	16.93	18.43	3.25	3.8	4.07	7.42	6.38	11.3	11.19	63.01	16.81	16.11	7.87	7.69
MELO3C002625.2	MACPF domain-containing protein	1385	13.5	12.96	12.11	8.63	12.69	8.59	8.18	9.44	7.83	11.13	8.62	7.98	10.02	10.27	7.77	13.6	12.61	8.4	5.87	10.7	1.44	8.37	7.64	7.64	9.28	9.52	11.31	10.26	11.54	8.61	11.6	16.76	7.57	10.34	10.52	14.08
MELO3C002626.2	Alpha-1,4 glucan phosphorylase	3483	8.25	7.24	6.15	4.99	3.29	4.76	3.43	3.29	3.66	3.76	3.74	3.58	5.03	5.54	6.05	5.28	5.21	4.23	5.82	7.26	5.07	3.28	4.92	3.6	3.46	4.61	4.2	6.26	6.68	5.81	4.13	3.42	3.18	3.98	4.3	5.13
MELO3C002627.2	receptor-like protein kinase HSL1	3572	0.27	0.17	0.09	0.08	0.26	0.31	0.15	0.17	0.2	0.41	0.31	0.4	0.35	0.49	0.51	0.23	0.08	0.17	0.25	0.19	0.21	0.06	0.15	0	0.13	0.1	0.06	0.19	0.07	0.16	0.09	0.4	0.09	0.14	0.09	0.16
MELO3C002628.2	NAC domain-containing protein 73-like	1406	222.84	211.84	213.25	174.79	154.98	172.08	290.88	258.51	300.13	254.42	217.32	251.32	172.78	185.49	176.3	250.83	232.31	231.41	224.57	238.43	189.95	223.61	270.11	291.24	179.18	191.01	108.24	190.22	204.18	199.69	184.26	166.5	202.32	247.72	285.97	282.76
MELO3C002630.2	SNI1	1961	19.86	19.09	16.64	10.31	11.23	9.18	21.75	20.42	18.76	15.23	12.82	15.05	14.68	18.06	17.4	19.6	19.88	18.4	17.65	21.69	16.07	4.64	5.3	6.17	9.87	10.52	7.03	17.13	16.73	16.19	11.23	16.21	9.81	10.97	12.91	14.07
MELO3C002631.2	D-tyrosyl-tRNA(Tyr) deacylase	1435	7.29	8.75	9.94	9.8	9.06	10.68	11.21	9.85	10.02	9.2	8.97	7.68	10.57	8.98	9.49	11.36	10.99	11.27	9.85	10.25	12.09	7.45	9.65	6.98	9.82	10.85	8.24	10.13	8.19	7.48	6.1	6.56	10.34	10.58	9.19	9.64
MELO3C002633.2	ATP-dependent RNA helicase, putative	1923	22.99	21.84	21.85	21.83	16.45	17.54	21.78	20.88	22.04	21.35	21.1	19.81	16.95	15.73	14.69	23.14	24.79	23.49	18.12	23.42	18.06	27.95	35.7	25.46	23.15	24.11	25.47	20.06	20.59	19.85	20.48	17.35	19.34	20.77	22.13	23.76
MELO3C002635.2	Unknown protein	1836	0	0	0	0	0	0	0	0	0	0	0	0	0	0	0	0	0	0	0	0	0	0	0	0	0	0	0	0	0	0	0	0	0	0	0	0
MELO3C002636.2	transcription factor TCP10-like	498	0	0	0	0	0.68	0	0.68	0	0	0.34	0.39	0	0	0	0	0	0	0	0	0	0	0	0.28	0	0	0	0.28	0	0	0	0	0	0	0	0	0
MELO3C002637.2	Nudix hydrolase 15, mitochondrial	1320	0.08	0.15	0	0	0.16	0.24	0.16	0	0	0.16	0	0	0.25	0	0.25	0.08	0	0	0	0	0.11	0.09	0	0	0	0	0	0	0	0	0.2	0	0.07	0	0.22	0
MELO3C002638.2	CLAVATA3/ESR (CLE)-related protein 1	309	0	0	0	0	0	0	0	0	0	0	0	0	0	0	0	0	0	0	0	0	0	0	0	0	0	0	0	0	0	0	0	0	0	0	0	0
MELO3C002639.2	Pentatricopeptide repeat-containing protein	2434	5.52	5.28	5.17	4.34	4.97	4.03	4.12	4.58	3.94	4.02	4.83	4.54	3.99	4.5	3.68	4.51	4.94	4.7	4.8	5.61	4.43	4.27	5.18	4.71	4.61	3.93	4.79	4.7	4.83	4.34	4.73	3.46	3.86	4.74	5.17	5.07
MELO3C002640.2	Unknown protein	228	10.43	2.6	4.42	0	0	0	3.93	0.48	2.81	3.98	1.38	16.95	6.39	11	12.25	0	9.89	3.61	0.31	0.03	0	0	4.7	9.87	0	1.22	8.42	0.46	0	0.9	0	7.38	2.77	0.24	10.3	0
MELO3C002641.2	Protein trichome birefringence	2205	6.96	8.52	8.05	0.16	2.09	0	1.22	1.78	1.97	0.54	1.13	1.07	11.87	7.22	14.93	0.39	0.72	0.61	6.77	8.78	6.19	0.53	0.25	0.06	0	0.19	0.16	0.35	0.11	0.36	1.44	3.44	1.22	0.78	0.56	1.7
MELO3C002642.2	Maternal effect embryo arrest 18	1886	21.03	21.68	21.92	16.36	15.66	14.81	16.04	13.65	16.33	16.45	13.33	15.9	14.51	16.55	16.67	17.97	15.2	18.78	21.45	20.04	19.98	13.43	16.54	15.04	11.78	13.29	12.76	16.41	14.15	14.31	12.93	13.52	13.27	19.21	17.91	17.04
MELO3C002643.2	RING-type E3 ubiquitin transferase	1436	0	0	0	0	0	0	0	0	0	0	0	0	0.06	0	0	0	0	0	0	0	0	0	0	0	0	0	0	0	0	0	0	0	0.06	0	0.2	0
MELO3C002644.2	Transcription factor	1612	0.12	0	0.11	0.39	0.06	0.56	0.57	0.35	0.54	0.25	0.53	0.45	1	0.36	1.05	0	0.13	0.27	0.18	0.17	0	0	0.1	0.07	0.08	0.19	0.1	0	0.04	0	0.21	0.42	0	0.23	0	0.29
MELO3C002645.2	Dual specificity protein phosphatase 12	798	18.7	22.11	16.88	11.4	9.11	10.68	12.05	19.34	11.72	12.37	15.04	14.84	12.12	11.46	15.34	25.66	27.94	19.61	24.46	22.08	27.33	12.6	14.1	16.22	11.59	10.15	12.78	15.33	15.71	15.22	15.93	10.63	15.13	18.48	19.64	18.48
MELO3C002646.2	Transcription initiation factor IIB	1839	14.32	9.7	8.31	9.84	11.78	11.32	12.35	9.89	9.01	9.5	4.46	10.06	9.24	11.6	9.53	12.63	13.35	11.08	7.11	9.43	4.86	6.98	5.85	7.82	8.77	8.09	6.24	10.98	10.4	11.12	10.17	6.17	4.51	10.14	11.88	12.5
MELO3C002647.2	heavy metal-associated isoprenylated plant protein 21 isoform X2	905	1.97	3.07	3.74	4.32	4.31	4.38	9.75	6.15	7.51	5.28	7.96	6.82	3.52	2.88	3.81	3.35	3	4.27	4.29	3.58	4.62	6.2	7.76	7.83	6.73	5.1	6.7	2.97	3	2.74	4.01	3.03	3.52	5.04	5.39	4.47
MELO3C002648.2	Alpha/beta-hydrolase superfamily protein	2270	62.39	67.48	67.69	52.85	62.81	59.65	58.47	61.06	59.01	64.11	69.33	71.58	65.41	60.05	66.32	55.31	58.87	56.7	80.4	64.71	102.56	68.78	66.48	72.26	62.62	63.49	64.84	72.94	79.15	68.39	60.39	62.75	69.64	60.57	55.67	55.61
MELO3C002649.2	Dof zinc finger protein	726	0.34	0.49	0	0	0.18	0.18	0.18	0	0	0.36	1.25	0.21	0	0.17	0.28	0.18	0	0.19	0.2	0.65	0.24	5.88	3.4	0.99	0.88	1.59	6.7	0.14	0	0	0.15	0	0.15	0.16	0.33	0.27
MELO3C002651.2	protein SCAR3	4440	29.55	27.94	24.18	31.74	28.07	29.41	36.2	35.06	34	27.06	26.88	26.46	29.44	33.14	28.84	25.97	24.1	26.76	20.39	25.43	15.04	21.23	24.43	25.75	38.56	39.39	20.89	23.89	25.27	25.26	20.19	11.65	19.32	24.05	30.57	27.49
MELO3C002654.2	Trihelix transcription factor ASIL2	1973	70.67	69.27	66.91	90.32	95.56	95.76	86.44	89.91	88.27	75.02	79.05	83.19	81.23	74.76	73.19	88.16	86.57	89.71	63.9	71.3	60.55	77.17	80.8	90.68	102.08	100.78	101.6	78.59	75.11	80.72	75.4	74.59	76.41	86.83	89.19	88.86
MELO3C002655.2	6,7-dimethyl-8-ribityllumazine synthase	639	0	0	0	0	0.22	0	0	0	0	0	0	0	0	0	0.68	0	0	0	0	0.2	0	0	0	0	0	0	0	0	0	0	0	0	0	0	0	0
MELO3C002656.2	Abscisic acid receptor	540	0.27	0	0.24	0.3	0.59	0.86	0	0	1.39	2.32	2	0.35	0.23	0.57	2.04	0.28	0	0	0.97	2.66	2.68	1.7	6.7	2.23	1.77	4.27	3.31	0	0.18	0	1.19	0.63	0.75	0.79	0.8	1.09
MELO3C002658.2	Transcription initiation factor TFIID subunit 11, putative	2688	33.93	31.36	30.87	21.03	30.23	20.3	26.04	23.97	27.01	25.07	22.14	23.27	29.01	29.62	30.47	24.42	23.65	23.88	29.57	29.54	21.78	21.27	17.36	19.27	28.5	26.52	19.94	30.96	28.1	31.97	32.05	46.48	30.54	19.17	18	23.26
MELO3C002659.2	Receptor protein kinase, putative	3574	16.86	18.23	18.42	11.83	18.75	13.93	13.28	12.74	13.06	13.98	15.95	15.63	14.37	13.99	15.44	16.81	17.8	15.88	20.91	20.13	21.45	19.17	19.42	17.1	20.73	18.05	32.96	16.37	13.59	15.42	22.51	30.9	18.55	15.63	15.23	16.86
MELO3C002660.2	transcription factor HBP-1b(C38)-like	876	0	0	0	0	0.14	0	0	0	0	0	0	0	0	0	0	0	0	0	0	0	0.09	0	0	0	0	0	0	0	0	0	0	0	0	0	0	0
MELO3C002661.2	Non-specific serine/threonine protein kinase	1924	0.1	0	0.04	0	0	0	0.05	0	0.05	0	0	0.12	0	0	0	0.05	0	0	0.03	0.05	0.07	0	0.13	0.06	0.06	0.1	0.54	0	0	0	0.51	0.08	0.09	0	0.19	0.08
MELO3C002662.2	Receptor kinase, putative	2736	11.62	9.76	10.03	17.99	39	17.46	18.6	23.91	17.96	15.04	17.03	18.6	26.86	25.54	28.82	14.04	11.41	17.09	11.75	10.78	9.34	19.56	23.69	9.52	8.48	10.89	13.63	11.18	8.89	11.01	16.78	13.19	22.08	19.36	13.93	16.88
MELO3C002663.2	SAP30-binding protein	1880	58.65	56.41	56.24	76.82	73.38	74.43	75.44	71.3	72.78	63.58	58.49	60.44	51.01	55.85	56.95	63.05	66.24	63.67	48.93	50.7	42.18	61.71	65.77	70.94	64.72	65.64	51.94	56.81	59.49	56.94	57.68	46.85	55.07	60.93	66.06	61.36
MELO3C002664.2	Nucleobase-ascorbate transporter-like protein	2229	41.24	40.42	41.44	31.65	15.39	26.46	11.29	17.83	13.35	15.57	18.19	20.91	39.74	38.85	31.81	21.59	18.88	26.65	24.81	28.02	24.05	14.9	18.92	10.94	9.78	8.27	4.29	25.53	25.56	29.4	27.28	12.1	30.34	27.44	26.14	29.95
MELO3C002665.2	O-fucosyltransferase family protein	2831	9.43	10.07	8.16	12.31	13.17	11.92	8.89	10.26	10.28	9.89	9.97	10.23	8.31	6.87	7.98	10.37	11.67	10.18	9.95	9.51	10.8	13.42	11.31	9.23	9.13	7.62	6.58	7.52	6.69	6.79	12.79	10.2	10.42	12.99	12.64	10.37
MELO3C002666.2	LRR receptor-like kinase	3114	0.09	0.06	0	0	0.06	0.03	0	0.03	0.06	0.03	0.04	0.04	0	0.11	0	0.24	0.06	0	0.03	0	0.08	0.04	0.17	0.03	0.07	0.09	0.07	0.2	0	0.19	0.1	0.09	0.13	0.25	0.19	0.09
MELO3C002667.2	LRR receptor-like kinase	3279	0	0	0	0	0	0	0	0	0	0	0	0	0	0	0	0	0	0	0	0	0	0	0.05	0	0	0	0	0	0	0	0	0	0	0	0.03	0
MELO3C002668.2	60S ribosomal protein L11	2308	16.49	15.64	15.8	14.2	13.84	13.37	18.81	16.99	14.78	15.84	15.94	15.11	13.45	13.65	14.95	13.79	15.8	17.06	10.75	13.35	9.78	14.39	14.69	15.41	15.63	15.1	17.73	12.16	12.74	12.61	12.29	14.54	11.92	14.19	14.8	13.59
MELO3C002669.2	SAP-like protein BP-73	1027	0.84	1.26	0.92	0.89	0.58	1.2	0.76	0.93	2.18	0.97	0.44	0.95	0.72	0.43	0.71	0.7	1.15	1.32	1.79	0.82	1.46	0.7	1.11	0.35	0.97	0.69	0.87	0.64	0.84	0.6	1.18	0.33	0.6	1.16	1.14	1.27
MELO3C002670.2	Pentatricopeptide repeat-containing protein	2154	1.03	1.12	0.96	1.13	0.55	1.56	1.57	2.25	1.53	1.03	1.51	0.92	1.11	0.47	1.04	1.25	1.27	1.35	1.84	1.53	1.78	0.91	1.24	1.68	0.61	1.18	1.29	1.48	1.13	1.31	1.13	0.73	0.94	1.68	2.34	1.85
MELO3C002671.2	LRR receptor-like kinase	1722	0.56	0.91	0.2	0.36	0.36	0.29	0.29	0.11	0.28	0.64	0.35	0.42	0.28	0.5	0.23	0.35	0.53	0.44	1.04	0.8	1.11	0.69	0.82	0.46	1.23	0.88	0.67	0	0	0.26	0.78	0.43	1.32	0.65	0.48	0.84
MELO3C002672.2	Cellulose synthase	4780	11.21	12.24	13.43	10.83	12.55	11	11.36	12.4	12.56	10.92	10.22	10.9	12.4	13.17	14.44	14.52	13.54	15.42	15.15	11.78	16.89	4.57	6.47	6.16	5.17	5.95	4.05	10.95	12.44	10.93	9.96	9.82	10.46	11.73	12.63	12.22
MELO3C002673.2	Unknown protein	740	0.16	0.16	0	0	0.53	0.17	0	0.16	0	0	0.2	0	0.41	0	0.41	0.17	0.17	0.18	0.77	0.16	0.46	0.2	0	0	0	0.17	0.71	0	0	0	0.43	0.38	0.6	0	0.48	0
MELO3C002674.2	BnaA04g24650D protein	1040	0.93	0.1	1	0.45	5.72	2.35	8.1	7.76	6.35	2.27	3.07	2.59	3.26	2.18	3.17	0.53	0.54	0.69	1.45	0.89	1.46	2.17	2.51	3.27	4	4.42	33.97	0.18	0.21	0.19	0.72	2.77	0.47	1.3	0.69	1.39
MELO3C002675.2	WRKY protein	1135	0	0	0	0	0	0	0	0	0	0	0	0	0	0	0	0	0	0	0	0	0	0.11	0.08	0.11	0	0	0.24	0	0	0	0	0	0	0	0.09	0
MELO3C002676.2	Ras-related protein, expressed	1120	63.3	68.5	67.33	80.57	80.07	93.4	103.85	98.45	113.59	95.8	111.15	89.41	137.65	138.86	138.51	68.54	66.79	66.17	41.59	49.91	40.61	43.99	41.59	30.25	33	37.5	38.98	59.42	54.21	55.3	145.92	174.02	146.72	89.73	108.29	108.22
MELO3C002677.2	NAD(P)-binding Rossmann-fold superfamily protein	2128	29.3	31.2	28.3	40.02	37.61	35.37	39.96	36.47	38.95	38.59	43.19	39.42	28.64	28.12	29.01	36.65	38.96	36.91	37.39	36.31	33.2	25.28	26.91	29.98	26.33	26.83	26.54	29.34	25.95	27.88	31.77	29.3	29.26	35.63	34.14	35.77
MELO3C002678.2	RING-type E3 ubiquitin transferase	2944	26.27	23.04	19.87	36.89	98.05	36.77	23.11	23.43	23.43	48.7	75.3	47.31	78.06	76.06	72.54	19.48	19.9	22.83	24.91	31	26.05	52.55	36.95	34.78	17.2	17.61	29.48	39.88	38.96	44.02	121.63	162.33	115.11	36.49	38.54	36.19
MELO3C002679.2	heat stress transcription factor A-4c	2692	11.38	10.17	10.41	10.39	12.26	10.77	9.68	13.02	10.41	8.99	8.97	8.08	7.65	8.34	9.3	9.26	11.59	10.63	11.59	11.22	11.86	6.77	5.98	6.32	6.77	6.19	5.38	9.43	9.71	9.25	6.79	5.34	6.63	9.27	9.83	10.04
MELO3C002680.2	mitogen-activated protein kinase kinase kinase A-like	441	0	0	0	0	0	0	0	0	0	0	0	0	0	0	0	0	0	0	0	0	0	0	0	0	0	0	0	0	0	0	0	0	0	0	0	0
MELO3C002681.2	BES1/BZR1 homolog protein 4	1386	0.86	0.35	0.51	0.16	0.46	0.3	0.45	0.76	0.14	0.38	0.36	0.18	0.96	0.5	0.12	0.07	0.38	0.81	0.38	0.48	0.66	0.53	0.25	0.08	0.09	0.08	0.25	0.06	0.1	0.41	0.63	0.61	0.92	0.91	0.28	0.29
MELO3C002682.2	RING/FYVE/PHD-type zinc finger protein	2378	40.84	39.54	39.82	43.31	39.6	39.82	37.28	37.02	36.32	39.77	44.77	40.08	40.03	41.85	41.59	37.94	35.46	37.95	37.49	36.75	35.21	36.27	35.3	37.74	34.53	35.48	39.76	40.97	41.94	38.71	31.57	22.75	28.95	40.81	43.33	40.54
MELO3C002683.2	Unknown protein	735	0	0	0	0	0	0	0	0	0	0	0	0	0	0	0	0	0	0	0.1	0	0	0	0	0	0	0	0	0	0	0	0	0	0	0	0	0
MELO3C002684.2	BnaC03g59480D protein	670	10.97	12.39	8.62	4.84	5.49	6.15	4.93	5.68	6.58	5.74	5.41	8.85	8.55	9.78	11.52	7.2	11.58	6.44	7.82	10.69	10.27	6.41	5.25	3.08	3.82	3.4	4.61	6.01	5.35	5.7	7.23	9.76	6.45	6.5	9.99	9.09
MELO3C002685.2	endoglucanase 9-like	4073	2.11	2.8	2.22	2.88	1.95	2.78	1.76	1.99	1.61	0.92	1.77	2.31	2.66	2.64	2.37	2.61	2.23	2.37	2.57	3.22	1.91	1.33	1.32	1.75	1.7	1.87	1.65	2.11	1.7	2.13	2.18	2.27	2.37	2.59	2.52	2.98
MELO3C002686.2	Receptor-like protein kinase	3564	30.69	28.98	28.29	24.32	18.59	24.11	21.75	25.79	23.98	25.94	30.75	28.2	32.82	37.99	34.13	25.82	25.15	31.87	30.62	33.06	36.66	30.45	36.56	24.59	17.51	19.12	26.71	25.31	23.79	22.02	33.2	25.62	34.04	33.36	37.38	33.5
MELO3C002687.2	dynamin-related protein 4C-like	2544	0.72	1.14	1.68	0.2	0.34	0.41	0.11	0.03	0.14	0.3	0.49	0.4	1.31	0.64	0.98	0.45	0.45	0.32	1.48	1.3	1.5	0.13	0.19	0.08	0.23	0.11	0.34	0.49	0.84	0.82	1	0.66	0.82	0.45	0.48	0.34
MELO3C002688.2	Unknown protein	327	0	0	0	0	0	0	0	0	0	0	0	0	0	0	0	0	0	0	0	0	0	0	0	0	0	0	0	0	0	0	0	0	0	0	0	0
MELO3C002689.2	serine/threonine-protein kinase STY8-like	1647	10.32	8.16	7.63	6.02	10.18	7.3	10.86	12.27	8.35	16.17	22.8	14.93	18.6	18.47	21.07	7.16	6.76	7	11.3	11.62	9.96	28.58	24.45	15.4	11.93	9.59	21.14	8.76	8.87	8.2	53.39	71.69	41.7	7.53	8.7	8.64
MELO3C002690.2	Myosin heavy chain kinase B	2478	24.44	24.49	20.4	22.3	24.45	21.73	27.7	23.72	25.58	25.63	21.4	27.42	28.93	30	32.32	31.01	31.38	30.92	16.55	23.37	6.72	10.21	12.17	17.5	12.96	13.63	9.5	32.59	33.42	36.04	22.93	28.01	22.24	23.74	26.94	26.2
MELO3C002691.2	MADS box transcription factor AGAMOUS	1041	653.11	642.51	696.43	623.24	520.91	649.5	661.58	645.73	717.44	391.79	452.37	380.3	704.54	750.22	703.95	401.26	414.81	396.1	710.5	507.27	834.26	413.58	386.82	414.11	293.54	317.22	208.9	666.28	749.31	678.7	437.36	347.47	497.84	438.96	426.5	433.86
MELO3C002692.2	GDSL esterase/lipase	1274	0.16	0	0	0	0	0	0	0	0	0	0	0	0	0	0	0	0	0	0	0	0	0	0	0	0	0	0	0	0	0	0	0	0	0	0	0
MELO3C002693.2	Adenine phosphoribosyltransferase	1303	5.98	6.76	5.12	2.11	2.49	1.68	3.37	2.84	3.53	4.04	3.4	6	4.3	3.57	2.94	5.26	2.14	2.39	5.58	7.01	5.74	3.14	5.12	3.58	4.33	5.09	3.73	3.47	3.13	3.07	3.72	4.67	4.9	4.42	4.38	4.43
MELO3C002694.2	Trehalose-6-phosphate synthase, putative	3490	0.1	0.2	0.32	0	0.03	0	0.05	0.02	0.1	0.05	0.03	0.06	0.08	0.05	0.06	0.08	0.13	0.03	0.38	0.17	0.36	0.28	0	0.09	0.07	0.24	0.24	0.15	0.09	0.02	0.16	0.06	0.12	0.05	0.41	0.14
MELO3C002695.2	Gibberellin receptor GID1a	1115	9.89	10.19	9.6	9.58	7.34	7.41	8.69	10.19	4.96	8.09	9.03	8.18	9.17	6.62	7.35	5.87	4.57	6.55	12.35	10.67	10.08	13.07	11.8	10.64	12.2	11.24	15.57	5.01	6.32	8.02	7.41	4.13	8.68	8.68	9.21	10.1
MELO3C002696.2	Senescence_reg domain-containing protein	736	0.5	0	0	0.73	0.89	1.04	0.18	0.8	0.17	1.05	1.64	1.47	0.14	0	0	0.86	0.53	0.56	1.46	0.32	2.11	4.53	6.08	2.53	0	0.52	0.71	0.14	0.67	0.63	5.2	0.38	3.33	0.8	1.6	2.24
MELO3C002697.2	exonuclease 1	2074	1.13	2.14	1.5	0	0.2	0	0	0	0	0.16	0.05	7.52	0.69	1.67	0.44	0.28	0.95	1.34	0.64	0.86	1.35	0.09	0	0	0	0.09	0	0.12	0.18	0.18	0.26	0.73	0.52	0.13	0.9	0.77
MELO3C002698.2	Eukaryotic translation initiation factor 4E	1229	129.56	124.03	139.58	133.21	128.62	140.43	149.41	166.8	146.67	125.14	126.86	128.63	114.33	107.4	108.22	158.85	145.71	156.83	163.72	130.43	197.29	155.23	146.52	137.82	150.29	164.9	149.37	112.33	117.75	114.28	109.82	71.23	123.4	150.25	137.23	136.91
MELO3C002699.2	Sh3 domain-containing protein 2	1610	18.01	17.33	17.55	22.2	21.83	20.79	20.36	18.09	19.98	16.15	18.52	18.03	16.62	19.66	19.59	18.57	20.62	19.71	12.34	15.46	11.15	24.83	21.9	21.35	20.78	22.74	26.61	16.3	18.4	15.74	23.56	22.9	15.57	20.86	20.53	20.7
MELO3C002700.2	Serine/threonine-protein kinase PLK4	1756	40.23	40.24	42.51	24.4	19.69	23.36	25.54	28.7	25.21	26	25.52	26.91	30.34	30.53	29.36	30.44	39.38	37.54	46.15	49.23	47.03	12.28	15.54	14.1	13.44	14.57	11.53	26.9	27.68	24.4	28.48	27.19	29.85	29.9	28.15	31.2
MELO3C002701.2	Unknown protein	360	0	0	0	0	0	0	0	0	0	0	0	0	0	0	0	0	0	0	0	0	0	0	0	0	0	0	0	0	0	0	0	0	0	0	0	0
MELO3C002702.2	AWPM-19-like membrane family protein	845	0.27	0	0	0	0	0	0	0	0	0.43	0	0	0.23	0.14	0.11	0	0	0	0.64	0.13	0.67	0.17	0	0	0.35	0	0.12	0.12	0	0	0.12	0	0.12	0.13	0.13	0.11
MELO3C002703.2	60S ribosomal protein L32-1	1078	514.47	542.06	560.15	269.6	300.22	265.78	295.54	271.88	304.39	321.19	366.27	334.44	323.98	310.08	302.62	380.78	374.74	345.5	484.19	429.55	467.52	394.56	365.44	290.47	313.81	327.06	336.77	280.65	272.85	279.67	308.08	277.31	342.16	375.84	349.08	335.03
MELO3C002704.2	Ribosome maturation factor rimM	2124	17.41	17.48	18.42	17.42	13.49	15.41	12.88	12.79	14.14	13.27	12.17	13.45	13.54	13	13.03	22.05	18.57	19.59	22.84	17.25	27.5	21.13	19.77	17.66	14.99	13.76	12.53	18.06	18.61	16.17	14.23	11.56	19.74	17.96	17.03	17.37
MELO3C002705.2	Phytochrome	4287	8.71	7.57	7.26	10.4	10.92	9.55	10.52	10.35	9.72	8.21	6.77	8.17	7.23	8.31	8.13	9.46	8.55	10.21	4.85	8.45	3.47	6.23	7.54	5.36	8.28	7.78	8.51	8.15	7.22	7.32	6.59	5.37	4.94	7.36	7.87	7.96
MELO3C002706.2	Pre-mRNA-processing factor 39	3906	5.4	3.89	3.17	3.75	2.82	3.5	3.39	3.49	3.23	3.74	4.59	3.25	3.55	4.07	3.73	4.52	4.08	4.2	3.5	4.32	2.17	4.56	5.21	4.26	3.82	3.58	3.71	3.32	3.47	2.86	3.73	3.06	3.7	4.08	4.56	4.58
MELO3C002708.2	cold-regulated 413 inner membrane protein 2, chloroplastic-like	2243	12.79	14.23	13.7	16.57	16.04	17.2	16.17	15.94	14.9	12.86	12.12	15.09	11.12	11.8	11.64	21.36	26.37	21.62	21.43	19.86	20.15	11.02	11.34	13.96	13.5	15.43	8.88	15.45	14.95	14.03	12.18	12.05	16.71	18.15	14.63	17.73
MELO3C002709.2	Glucan endo-1,3-beta-glucosidase 1	1590	0.39	1.33	1.05	2.27	0.88	1.43	2.48	1.29	2.55	0.62	1.23	1.86	0.82	0.99	0.66	1.64	1.56	1.22	2.54	1.42	3.16	1.59	1.03	0.93	1.15	2.03	2.48	1.69	1.06	1.03	0.69	0.46	1.08	1.91	1.8	1.41
MELO3C002710.2	carboxyl-terminal-processing peptidase 1, chloroplastic	2028	33.09	36.74	30.4	31.71	27.34	30.9	38.51	34.31	32.3	31.07	30.24	27.67	28.56	28.12	28.87	32.69	36.31	32.24	34.27	36.93	32.31	29.75	31.34	34.45	33.76	34.75	21.32	32.94	31.49	28.6	29.11	24.64	26.69	29.48	32.51	32.8
MELO3C002711.2	Mg2+ transporter protein, CorA-like/Zinc transport protein ZntB	2213	29.1	27.07	25.34	18.21	17.66	16.33	16.31	15.33	14.48	20.34	19.16	20.32	23.54	24.63	22.32	19.64	21.42	22.37	21.73	23.59	17.68	22.06	24.8	22.07	16.03	19.2	20.61	21.4	24.62	23.73	23.97	17.12	22.06	23.56	24.88	23.34
MELO3C002712.2	coatomer subunit zeta-1-like	1502	49.03	49.5	44.15	31.93	28.67	31.01	30.53	33.53	33.76	28.63	31.01	31.4	39.32	35.76	39.09	53.72	49.29	41.25	38.13	37.44	31.37	24.77	23.52	23.19	27.42	32.32	31.01	28.67	26.59	25.57	31.22	24.2	30.82	44.23	41.3	48.84
MELO3C002713.2	S-adenosyl-L-methionine-dependent methyltransferase	1788	34.7	32.47	35.07	34.92	35.05	34.08	39.59	41.9	40.64	39.28	35.43	36.24	32.65	33.72	31.66	33.96	32.59	33.13	23.66	29.64	20.07	23.07	25.7	25.76	26.62	30.67	21.2	27.59	26.27	26.34	64.39	88.44	38.46	31.68	38.95	37.29
MELO3C002714.2	60S ribosomal protein L18a-like protein	964	119.82	129.68	132.23	182.78	214.72	209.49	239.17	226.73	231.28	180.59	177.51	177.01	149.89	144.3	154.1	187.61	181.89	157.87	118.69	124.39	136.86	145.56	151.26	163.71	183.17	169.4	138.75	138.71	141.68	148.66	162.6	150.36	147.87	166.1	166.63	158.57
MELO3C002715.2	Ribosomal protein S11	960	307.05	333.23	331.12	243.6	273.64	237.46	300	292.68	290.96	276.2	292.59	277.87	232.06	213.96	221.59	295.28	272.88	263.41	291.03	268	338.05	227.31	224.2	188.77	277.57	271.03	249.42	202.14	195.13	211.91	244.82	259.25	231.02	273.35	256.72	244.61
MELO3C002716.2	Phospho-n-acetylmuramoyl-pentapeptide-transferase, putative	2099	82.37	76.69	65.46	80.4	75.01	69.3	76.87	76.38	76.14	76.94	68.15	70.38	61.01	59.93	62.87	88.56	93.33	80.73	34.57	61.35	25.52	80.27	77.54	77.37	71.66	73.67	51.54	72.12	79.4	77.88	132.48	195.19	76.31	77.84	81.13	81.6
MELO3C002717.2	prefoldin subunit 6	859	118.12	131.59	129.74	58.55	64.88	65.53	70.68	69.49	66.05	86.3	85.61	85.74	88.97	87.13	86.77	80.37	81.71	73.71	125.54	106.77	142.05	110.69	87.5	77.6	92.92	85.09	96.39	75.61	78.28	76.54	79.75	72.88	77.73	80.35	75.59	76.03
MELO3C002718.2	Inward rectifying potassium channel	2465	0	0	0	0	0	0	0	0	0	0	0.42	0.05	0.03	0	0	0	0	0	0	0	0	0	0	0	0	0	0	0	0.02	0.07	0	0	0	0	0	0
MELO3C002719.2	60S ribosomal protein L18a	860	85.87	96.97	105.69	65.05	61.2	66.46	63.16	55.29	64.82	56.1	64.06	53.34	60.69	52.91	61.87	68.38	57.84	54.2	85.07	66.38	100.64	81.37	70.35	57.73	67.44	68.62	77.28	39.43	39.68	37.15	49.93	51.95	56.08	57.2	64.42	63.89
MELO3C002720.2	Cytochrome b561 domain-containing protein	1511	0.13	0	0	0	0	0	0	0.13	0	0	0.16	0	0	0	0	0	0	0	0.08	0	0	0	0.11	0	0	0	0	0	0	0.25	0.17	0	0.06	0	0	0.15
MELO3C002721.2	urease accessory protein G	1579	17.67	15.65	18.3	8.89	11.25	10.14	12.26	10.52	13.33	9.57	11.52	10.8	12.72	14.53	13.2	11.93	14.39	12.02	18.7	17.87	25.14	11.57	9.48	8.87	10.21	10.09	9.31	16.08	16.69	17.68	11.83	13.23	13.39	9.47	9.55	9.93
MELO3C002722.2	3-oxoacyl-[acyl-carrier-protein] synthase	1951	56.9	57.34	56.93	35.49	44.32	33.68	25.65	25.64	22.42	34.6	35.44	38.36	35.01	38.64	35.14	51.39	53.01	43.82	45.57	43.76	42.96	33.95	32.11	33.14	31.07	32.36	31.29	40.85	39.53	39.52	37.33	35	35.15	44.77	41.62	49.59
MELO3C002723.2	agamous-like MADS-box protein AGL29 isoform X1	522	1.17	0.57	1.29	0	0	0.61	0	0	0	0.31	0	0	0	0.61	0.24	0.6	0	0	1.73	0	0	0	0	0	0	0.3	0	0	0.19	1.09	0.5	1.79	0.26	0.28	0.28	0.23
MELO3C002724.2	Tobamovirus multiplication protein 1	1528	0.83	0.37	0.62	0.98	0.14	0.93	0.2	0.62	0.57	0.47	0.56	0.8	0.69	0.26	0.74	0.47	0.61	0.36	0.45	1.04	0.27	0.48	0.28	0.38	0.91	1.07	0.11	0.6	0.39	0.3	0.34	0.39	0.35	0.68	0.12	0.36
MELO3C002725.2	Tetratricopeptide repeat (TPR)-like superfamily protein	2804	9.63	8.56	9.61	7.19	6.49	7.49	10.62	10.33	9.93	9.05	8.22	8.71	6.2	7.93	6.36	11.54	11.19	9.9	7.29	9.19	6.93	9.64	13.01	12.25	8.53	11.14	7.12	7.91	7.1	8.3	9.23	6.91	7.38	9.42	9.91	8.99
MELO3C002726.2	Aldolase-type TIM barrel	2110	2.13	1.85	2.78	1.24	1.84	1.99	9.78	8.61	9.27	0.81	1.67	1.23	1.86	2.52	1.6	2.36	2.61	1.97	0.97	1.47	0.79	0.92	1.15	0.54	1.4	0.81	5.13	1.21	1.23	1.33	1.42	0.75	0.71	1.54	1.68	1.77
MELO3C002727.2	Chlorophyll a-b binding protein, chloroplastic	980	0.21	0	0	5.85	9.67	8.08	65.88	47.56	59.81	3.91	1.29	3.79	10.7	5.42	11.1	7.49	11.81	7.11	3.32	0.78	2.51	1.76	1.13	4.63	0.14	0.86	0	0	0	0	0.25	1.32	0.96	5.99	4.32	3.67
MELO3C002729.2	Purine permease	1729	14.34	14.46	17.11	23.07	36.19	26.22	130.08	122.25	143.68	43.36	47.73	42.43	42.37	43.22	44.1	39.85	34.84	36.9	14.39	14.12	13.09	20.29	23.86	34.24	32.8	31.54	40.69	9.81	11.21	10.98	27.15	15.42	23.34	27.08	36.32	32.89
MELO3C002730.2	Purine permease	1272	1.04	0.54	1.49	1.97	2.47	0.5	2.01	1	1.5	2.34	1.42	3.77	3.23	2.54	4.28	1.87	1.8	1.35	3.49	1.07	3.4	0.1	0.91	0.19	1.06	0.59	1.3	0.84	0.98	1.53	0.43	2.47	0.73	1.02	1.96	2
MELO3C002731.2	Purine permease	1483	1.48	1.92	2.14	2.37	2.51	2.68	1.25	1.8	1.47	1.82	1.78	1.46	2.73	2.96	2.38	1.6	1.04	1.32	1.72	2.43	1.89	0.46	0.81	0.47	0.75	1.11	0.74	0.91	0.66	1.17	0.46	1.02	0.79	1.44	1.42	1.42
MELO3C002732.2	Protein REDUCED WALL ACETYLATION 1	2350	20.22	24.92	26.81	9.5	9.42	8.05	9.03	6.18	7.56	10.29	12.24	11.55	11.17	11.88	13.63	16.56	15.3	15.7	15.39	20.14	13.22	15.49	13.48	11.89	14.96	14.04	14.57	11.16	8.5	10.05	16.01	14.65	10.97	14.81	16.76	17.16
MELO3C002733.2	Intron maturase, type II family protein	2779	13.68	12.92	11.53	9.27	13.51	11.49	12.37	11.87	12.56	12.6	11.39	11.24	11.99	11.43	13.08	12.54	10.9	10.66	10.49	11.66	6.96	6.82	7.01	7.1	7.79	8.8	8.78	12.38	11.04	12.08	10.89	11.94	11.74	10.98	10.68	12.02
MELO3C002734.2	PIK-related kinase, FAT	1042	0	0	0	0	0	0	0	0	0	0	0	0	0	0	0.09	0	0	0	0	0	0	0	0	0	0	0	0	0	0	0	0	0	0	0	0	0
MELO3C002735.2	Gibberellin 2-oxidase	1622	0	0.06	0.05	0.32	0.37	0.18	0.24	0.12	0.06	0.9	1.22	1.33	0.05	0.12	0.1	0.42	0	0.74	0.2	0.22	0.25	15.24	9.91	3.05	5.16	3.49	10.63	0	0.04	0.06	1.16	0	0.8	0.89	2.01	0.55
MELO3C002736.2	Calcyclin-binding protein	1425	22.53	21.74	23.07	19.62	21.17	16.26	31.29	27.97	29.77	28.6	28.15	28.29	14.54	14.4	14.45	25.64	29.25	23.33	39.04	31.48	38.34	20.86	16.94	18.53	22.53	19.25	22.43	20.43	18.6	21.49	22.16	24.22	23.55	20.13	19.7	16.51
MELO3C002737.2	glucan endo-1,3-beta-glucosidase 14-like	1392	0	0	0	0	0	0	0	0	0	0	0	0	0.06	0	0	0	0	0	0	0	0	0	0.06	0	0	0	0	0	0	0	0	0	0	0	0	0
MELO3C002738.2	cullin-4	2903	88.21	80.91	79.1	79.46	86.17	78.55	106.3	97.28	99.16	92.31	90.64	88.72	69.87	72.59	70.85	92.12	96.14	90.11	72.36	93.65	72.17	79.49	85.66	82.92	85.83	83.54	72.8	83.12	82.17	78.58	83.6	76.14	67.31	80.55	90.84	86.68
MELO3C002739.2	Cotton fiber protein	702	1.78	2.08	3.94	0	2.1	0	0	0.17	0	0	0	0	0	0	0.3	0	0	0	7.55	3.96	8.03	0	0	0	0	0	0	0	0	0	0.62	0.14	0.81	0.52	0.17	0
MELO3C002740.2	receptor-like protein kinase 2	1329	0.3	0.22	0.07	0	0	0	0	0	0	0	0.09	0	0	0	0.31	0	0	0	0.18	0.07	0.32	0	0	0	0	0	0	0.13	0	0.29	0.07	0	0.07	0	0	0
MELO3C002741.2	Protein TIFY 5A	760	1.11	0.46	1.4	0.35	0.68	0.49	0.17	0.31	0	3.67	5.28	2	1.19	2.09	3.94	0.49	0.84	1.24	3.35	3.97	4.8	18.07	10.9	5.57	1.43	2.65	3.54	0.95	0.74	1.94	45.09	130.01	43.15	2.45	2.14	1.76
MELO3C002742.2	Kelch repeat containing F-box protein-like	2174	51.64	52.92	49.11	66.44	86.71	65	76.3	72.79	76.33	74.37	75.26	77.11	71.51	70.31	69.87	54.86	54.86	55.54	41.62	54.8	43.97	72.89	54.7	68.67	60.79	62.36	47.9	61.8	57.84	63.65	114.38	168.22	86.34	63.75	65.98	59.33
MELO3C002743.2	Unknown protein	204	0	0	0	0	0	0	0	0	0	0	0	0	0	0	0	0	0	0	0	0	0	0	0	0	0	0	0	0	0	0	0	0	0	0	0	0
MELO3C002744.2	9-cis-epoxycarotenoid dioxygenase	1957	0	0.05	0.13	0	0	0	0	0	0	0.05	0.24	0.06	0	0.38	0.04	0	0	0	0.06	0.09	0.03	0	0	0	0	0	0	0.04	0	0	0.17	0	0.09	0	0	0
MELO3C002745.2	ATP synthase subunit c, chloroplastic	333	0	0	0	0	0	0	0	0	0	0	0	0	0	0	0	0	0	0	0	0	0	0	0	0	0	0	0	0	0	0	0	0	0	0	0	0
MELO3C002746.2	Pyruvate dehydrogenase E1 component subunit beta	1853	40.04	36.61	41.35	22.1	24.03	19.6	14.95	17.01	14.4	23.35	24	21.79	24.49	23.13	23.14	23.8	23.75	20.01	29.08	34.28	29.09	16.03	15.04	14.42	16.63	17.59	20.93	24.84	23.58	24.68	21.93	20.17	17.68	26.25	24.82	27.49
MELO3C002747.2	LRR receptor-like serine/threonine-protein kinase FLS2	2901	0.12	0.03	0	0	0	0	0	0	0	0	0	0	0	0	0	0	0	0	0	0	0	0	0	0	0	0	0	0	0	0	0	0	0	0	0	0
MELO3C002748.2	Alpha/beta hydrolase family protein	884	0.64	0.37	0.79	0	0	0	0.13	0	0.13	0	0	0.16	0.32	0.78	0.42	0.53	0	0.14	0.45	0.49	0.18	0.63	0	0	0.5	0	0	0.44	0.26	0.36	0.33	0.79	0.23	0.12	0	0.2
MELO3C002749.2	RACK1C	869	0.26	0.63	0.12	0	0	0	0	0	0	0.28	0	0	0.22	0.13	0.43	0.14	0	0	0.31	0.13	0.09	0.49	0	0	0	0	0.34	0	0.53	0	0	0	0	0	0	0.1
MELO3C002750.2	protease Do-like 5, chloroplastic	1450	1.53	1.18	0.85	1.63	1.15	1.65	1.57	1.58	1.95	1.33	1.38	1.2	1.43	1.21	1.22	3.65	5.26	3.32	1.62	1.96	1.25	3.02	3.97	2.91	3.56	5.03	1.18	2.25	1.11	1.6	2.15	2.13	1.72	2.6	2.46	2.69
MELO3C002751.2	Unknown protein	240	5.44	2.56	0	0	0	0	0	0	2.88	0	0	0	0	0	0	0	0	0	0	0	0	0	0	0	0	0	0	0	0	0	0	0	0	0	0	0
MELO3C002752.2	ornithine aminotransferase, mitochondrial	1878	108.03	108.76	106.02	95.22	95.08	93.65	121	117.61	119.12	106.03	112.64	109.94	98.19	97.24	101.09	97.83	101.07	96.66	111.58	107.91	100.59	119.63	115	124.43	104.03	93.98	97	90.96	87.44	89.76	101.04	103.85	95	97.04	106.39	97.33
MELO3C002753.2	F-box family protein	2006	41.57	40.66	41.03	42.13	41.18	40.21	47.23	51.84	53.09	35.58	36.47	38.08	40.38	39.14	38.17	28.79	31.05	31.95	32.51	35.53	25.19	23.08	21.43	20.97	33.68	32.76	30.18	38.99	34.21	37.69	26.81	28.46	28.57	32.53	30.41	31.37
MELO3C002754.2	transcription factor TCP2-like	2084	18.92	19.09	17.59	8.5	7.73	8.08	10.2	10.38	10.41	9.53	9.46	10.25	7.33	10.19	8.72	9.32	10.63	7.73	9.37	10.03	8.84	2.11	1.67	3.03	6.4	5.63	4.47	10.93	10.13	8.98	8.97	6.67	8.41	7.21	6.11	8.43
MELO3C002755.2	Inositol transporter	2288	1.13	1.12	1.64	0.13	1.33	0.12	0.5	1.36	0.68	1.6	1.01	2.72	9.52	8.61	13.12	0.88	1.48	2.21	1.27	2.2	1.43	0.05	0.45	0.29	0.31	0.59	0.14	3.33	1.71	2.75	0.42	4.86	1.03	0.78	0.65	1.02
MELO3C002756.2	Inositol transporter	2338	0.51	0.26	0.14	0.04	0.25	0.08	0.45	0.68	0.66	0.29	0.25	0.3	0.69	0.63	1.21	0.53	0.29	0.18	0.5	0.41	0.34	0.05	0.1	0.32	0.1	0.16	0.17	0.2	0.29	0.67	0.34	0.76	0.32	0.31	0.38	0.53
MELO3C002757.2	signal recognition particle 14 kDa protein	866	22.38	19.61	24.6	15.39	16.74	19.12	22.42	15.37	17.59	16.58	19.09	16.94	22.88	20.61	17.92	13.52	11.26	14.01	18.61	16.72	24.92	12.89	12.83	7.11	4.77	6.88	10.16	20.94	14.36	16.29	15.26	17.49	17.51	12.6	16.46	13.91
MELO3C002758.2	Glycine-rich family protein	1326	37.77	32.65	28.98	42.11	43.86	44	40.22	42.8	36.57	34.73	34.42	36.82	32.19	30.28	31.1	49.99	50.37	45.49	29.43	36.16	33.92	30.28	25.89	33.36	28.26	35.32	21.09	38.01	39.73	35.46	32.1	30.78	29.42	41.29	40.91	38.45
MELO3C002759.2	Chitinase family protein	1032	0	0	0	0	0.11	0	0	0	0	0	0	0.13	0	0.1	0	0.11	0.11	0.12	0	0	0.37	0	0.27	0.12	0	0.22	9.36	0	0	0.1	0.18	0.08	0	0	0	0
MELO3C002760.2	Unknown protein	485	0	0	0	0	0	0	0	0	0	0	0	0	0	0	0	0	0	0	0	0	0	0	0	0	0	0	0	0	0	0	0	0	0	0	0	0
MELO3C002761.2	Unknown protein	234	0	0	0	0	0	0	0	0	0	0	3.05	0	0	0	0	0	0	0	0	0	0	0	0	0	0	0	0	0	0	0	0	0	0	0	0	0
MELO3C002762.2	Xylosyltransferase 1	207	0	0	0	0	0	0	0	0	0	0	0	0	0	0	0	0	0	0	0	0	0	0	0	0	0	0	0	0	0	0	0	0	0	0	0	0
MELO3C002763.2	Galactosyltransferase family protein	669	0.96	0.19	0	0	0	0	0.2	0.37	0.19	0.4	0	0.49	0.16	0.2	0	0	0	0	0	0	0	0	0	0.67	0.25	0.2	0.17	0	0	0.36	0	0	0.35	0.55	0.19	0
MELO3C002765.2	Myb/SANT-like DNA-binding domain protein	1343	0	0	0	0	0	0	0	0	0	0	0	0	0	0	0	0	0	0	0	0	0	0	0	0	0	0	0	0	0	0	0	0	0	0	0	0
MELO3C002766.2	Non-specific serine/threonine protein kinase	2416	73.73	67.77	63.09	57.38	52.84	54.06	59.43	58.44	56.36	63.34	62.96	62.51	64.89	68.09	65.91	64.9	64.4	64.76	57.13	62.03	41.18	59.64	56.94	60.83	58.33	61.75	50.66	75.06	72.1	69.88	73.66	68.53	69.38	65.68	69.58	70.48
MELO3C002767.2	Nuclear-interacting partner of ALK	3166	44.41	36.34	37.8	40.3	45.4	40.98	48.08	46.28	42.97	41.85	40.01	40.71	38.08	40.05	39.14	44.32	42.69	44.6	34.28	39.1	34.73	45.56	48.18	46.03	52.3	48.14	49.45	40.53	40.04	39.43	38.06	37.61	37.42	40.17	40.47	37.78
MELO3C002768.2	Transcription termination factor family protein	1167	11.02	10.9	10.64	14.58	11.78	19.79	28.32	33.59	29.39	17.23	9.86	16.77	25.68	27.29	25.56	19.01	16.5	24.23	22.84	17.24	20.49	0.66	0.31	0.63	0.12	0.37	0.08	25.39	16.88	19.11	7.77	6.7	21.25	22.6	15.85	23.44
MELO3C002769.2	Auxilin-related protein 1	1838	0.52	0.55	0.87	0.23	0.22	0.11	0.05	0.2	0.36	0.27	0.32	0.19	0.56	0.72	0.94	0.21	0.43	0.35	0.48	0.49	0.51	0.38	0.49	0.24	0.07	0.27	0.09	0.27	0.42	0.2	0.41	0.12	0.33	0.25	0.25	0.45
MELO3C002770.2	Metallo-hydrolase/oxidoreductase superfamily protein	1467	6.11	7.44	6.48	3.85	3.54	3.28	3.48	3.72	3.41	2.15	2.47	2.6	4.81	5.42	6.02	4.48	4.06	4.03	6.72	5.03	6.6	1.33	2.43	0.94	1.88	2.51	2.22	4.1	3.93	3.79	3.26	4.84	2.3	2.78	2.23	4.75
MELO3C002771.2	Auxin response factor	3951	8.65	8.74	7.96	13.07	13.01	13.04	15.77	16.1	16.08	12.05	12.68	13.34	8.45	8.75	9.37	15.43	15.56	12.15	8.55	9.56	5.61	8.28	9.31	8.7	16.2	17.09	10.67	6.36	4.99	6.93	6.97	11.52	5.34	8.87	8.28	10.22
MELO3C002772.2	Unknown protein	300	0	0	0	0	0	0	0	0	0	0	0	0	0	0	0	0	0	0	0	0	0	0	0	0	0	0	0	0	0	0	0	0	0	0	0	0
MELO3C002773.2	phospholipase A1-Igamma1, chloroplastic	1815	0.63	0.35	0.46	0	1.4	0.11	0.05	0.3	0	0.88	0.66	1.25	2.35	1.77	2.18	0	0.28	0	0.28	1	0.41	0.26	0.59	0.62	0.14	0.05	0.54	0.14	0.07	0.5	0.92	1.73	0.76	0.46	0.5	0.21
MELO3C002774.2	Unknown protein	178	0	0	0	0	0	0	0	0	0	0	0	0	0	0	0	0	0	0	0	0	0	0	0	0	0	0	0	0	0	0	0	0	0	0	0	0
MELO3C002775.2	Tyrosine decarboxylase	1617	0	0	0	0	0	0	0	0	0	0	0	0	0	0	0.1	0	0	0	0	0	0	0	0	0	0	0	0	0	0	0	0	0	0	0	0	0
MELO3C002777.2	Salicylic acid-binding protein 2	1115	0	0	0	0.1	0	0.1	0.3	0.18	0	0.1	0.12	0.36	0	0	0	0	0	0	0	0	0	0	0	0	0.49	0	0	0	0	0	0.16	0	0	0	0	0
MELO3C002778.2	BAG family molecular chaperone regulator 3-like	1251	0.08	0	0	0.09	0.26	0	0	0	0	0	0.1	0	0.2	0.16	0.2	0.17	0	0	0.33	0	0	0	0.07	0	0	0	0.28	0.14	0.11	0	0.14	0	0	0.16	0	0.06
MELO3C002779.2	outer dense fiber protein 2	1845	0	0.1	0	0	0	0	0	0	0	0	0.39	0	0	0.05	0.04	0	0	0	0	0	0	0	0.04	0	0	0	0	0	0	0	0	0.04	0	0	0	0
MELO3C002780.2	Unknown protein	177	0	0	0	0	0	0	0	0	0	0	0	0	0	0	0	0	0	0	0	0	0	0	0	0	0	0	0	0	0	0	0	0	0	0	0	0
MELO3C002781.2	protein kinase PINOID	1885	6.96	7.15	7.32	24.17	24.88	23.57	19.42	23.51	18.72	35.03	48.56	34.93	6.89	9.22	8.87	9.79	7.65	9.5	5.76	6.14	5.62	36.05	22.71	30.39	17.67	17.33	10.78	10.3	10.55	12.98	40.48	53.76	32.81	13.87	14.79	13.07
MELO3C002782.2	Glucan endo-1,3-beta-glucosidase, putative	757	0	0	0	0	0	0	0	0	0	0	0	0	0	0	0.93	0	0	0	0	0	0	0	0	0	0	0	0	0	0	0	0	0	0	0	0	0
MELO3C002784.2	DUF868 family protein (DUF868)	936	0	0	0	0	0	0	0	0	0	0	0	0	0.1	0.24	0	0	0	0	0.07	0	0.08	0	0	0	0	0	0	0	0	0	0	0	0	0	0	0
MELO3C002785.2	epimerase family protein SDR39U1 homolog, chloroplastic-like	1501	3.02	4.31	4.27	2.44	3.15	3.8	2.94	2.22	2.74	1.72	4.27	1.49	2.42	1.7	2.54	3.36	3.74	2.66	2.26	3.67	2.91	4.01	3.76	3.48	4.18	6.67	3.09	2.7	2.39	1.89	3.56	1.96	2.22	3.18	2.78	2.27
MELO3C002786.2	Ubiquitin fusion degradation 1	1592	71.83	70.98	77.99	26.41	25.66	25.08	22.6	19.33	19.4	46.85	43.28	45.01	36.11	41.38	43.71	44.69	44.71	45.81	75.03	63.79	78.23	49.02	49.65	43.83	33.64	32.55	42.84	41.38	46.51	44.56	50.92	27.92	47.52	53.33	53.82	51.53
MELO3C002787.2	Sorbitol-6-phosphate dehydrogenase	707	1.76	0.34	0.31	2.29	1.87	0.37	0.19	0	1.28	0.19	0.87	1.16	1.88	0.36	0.29	0	0.19	2.14	1.05	0.34	1.34	0	0	0.41	0	0.55	0	0.45	0	0	0.15	0.43	0	0	0.17	0.42
MELO3C002788.2	3-oxo-5-alpha-steroid 4-dehydrogenase family protein	1478	28.3	31.43	34.41	44.56	37.18	43.45	35.18	40.19	37.18	28.68	31.86	32.7	27.91	34.46	31.3	36.38	42.33	34.21	32.24	33.95	32.64	32.6	32.26	33.39	34.15	35.47	28.28	32.11	33.81	30.78	27.59	22.51	25.17	31.8	34.82	33.58
MELO3C002789.2	BnaCnng71930D protein	1249	20.01	20.97	19.99	13.93	13.61	17.84	15.65	15	12.56	12.06	15.58	13.45	14.14	12.28	13.98	17.89	21.02	18.69	20.36	18.65	23.59	9.62	13.15	15.78	12.28	14.46	13.63	16.4	16.23	15.78	14.93	11.55	14.76	17.12	17.68	16.21
MELO3C002790.2	Unknown protein	198	9.05	8.63	0	0	0	0	0	9.93	1.39	0	0	0	0	0	0	2.44	6.71	34	0	0	3.46	7.5	0	5.59	6.08	0	0	0	1.45	0	4.97	0	0	0	0	0
MELO3C002791.2	Ribosomal RNA small subunit methyltransferase H	1444	2.75	3.14	2.33	2.27	2.15	3.97	2.64	2.64	1.7	2.68	3.05	1.44	1.52	0.97	1.19	4.53	3.93	2.82	3.35	3.68	3.77	5.48	6.4	5.87	5.12	5.04	2.99	2.26	2.14	2.34	2.75	1.27	2.78	3.65	3.8	2.51
MELO3C002793.2	DNA damage-binding protein 1a	3508	66.85	60.76	53.92	68.76	72.09	63.43	61.81	56.95	57.33	66.02	70.58	68.19	51.46	58.88	53.09	69.88	70.82	68.33	40.66	60.28	31.55	76.31	87.65	84.18	75.82	74.62	73.92	63.64	63.45	60.55	62.85	58.48	46.18	58	60.89	60.54
MELO3C002794.2	GATA zinc finger domain-containing protein 10-like isoform X2	477	0	0	0	0	0	0	0	0	0	0	0	0	0	0	0	0	0	0	0	0	0	0	0	0	0	0	0	0	0	0	0	0	0	0	0	0
MELO3C002795.2	WAT1-related protein At3g30340-like	1162	0	0	0	0	0	0	0	0	0	0	0	0	0	0	0	0	0	0	0	0	0	0	0	0	0	0	0	0	0	0	0	0	0	0	0	0
MELO3C002796.2	BZIP domain class transcription factor (DUF630 and DUF632)	2873	1.86	2.95	1.9	3.48	3.21	1.2	2.93	2.37	2.29	1.47	1.25	2.11	11.65	11.7	13.41	1.7	2.85	3	6.3	4.62	5.91	2.54	2.26	2.11	1.5	0.98	4.61	3.13	3.31	3.28	1.16	3.11	1.77	2.47	2.3	2.59
MELO3C002797.2	Expansin	333	0	0	0	0	0	0	0	0	0	0	0	0	0	0	0	0	0	0	0	0	0	0	0	0	0	0	0	0	0	0	0	0	0	0	0	0
MELO3C002798.2	transcription termination factor MTERF8, chloroplastic-like	1685	7.58	8.41	8.2	4.55	4.33	4.95	6.2	4.52	6.04	4.41	4.78	4.65	5.75	5.18	5.83	4.92	6.25	4.93	6.3	7.1	6.12	3.68	3.62	2.22	3.33	3.41	4.19	3.48	4.49	4.65	5.05	4.82	4.95	6.49	4.69	5.61
MELO3C002800.2	50S ribosomal protein L33-like	667	40.92	35.58	41.79	26.11	25.98	21.67	23.85	34.02	33.12	23.17	26.1	19.09	23.89	26.38	27.98	16.99	26.54	19.22	38.61	30.74	37.15	31.56	23.7	19.63	15.46	22.12	21.56	23.33	21.11	24.33	20.1	20.57	24.58	23.23	16.22	20.87
MELO3C002801.2	GPI ethanolamine phosphate transferase 3 isoform X1	3163	30.31	30.16	28.8	16.02	17.11	17.9	17.5	18.7	16.32	19.87	26.53	22.71	19.25	20.91	17.9	23.14	22.5	23.76	27.48	27.33	29.73	31.32	32.79	24.82	24.3	21.6	27.26	19.07	22.3	21.02	21.38	14.17	17.56	24.64	28.05	24.82
MELO3C002802.2	Unknown protein	351	0	0	0	0	0	0	0	0	0	0	0	0	0	0	0	0	0	0	0	0	0	0	0	0	0.9	0	0	0	0	0	0	0	0	0	0	0
MELO3C002803.2	Cation-chloride cotransporter 1	3944	26.21	22.49	20.1	14.19	16.14	15.7	21.9	19.19	18.92	17.88	19.22	19.08	20.75	24.21	19.49	18.87	19.66	17.77	13.52	18.03	11.9	24.8	25.42	21.02	19.75	19.69	18.5	17.68	16.44	17.14	25.3	20.75	16.68	17.48	19.47	19.33
MELO3C002805.2	30-kDa cleavage and polyadenylation specificity factor 30	2946	14.98	14.79	12.99	12.15	14.07	12.53	15.86	14.33	13.97	10.66	9.57	11.93	13.42	14.32	14.2	12.99	12.38	12.37	11.06	11.98	8.26	10.06	11.72	10.87	10.25	12.18	13.84	12.09	12.17	10.64	10.28	10.73	12.12	10.22	9.57	10.68
MELO3C002806.2	sec1 family domain-containing protein MIP3	3040	16.22	16.66	16.22	13.85	12.67	11.07	14.14	12.66	14.17	12.27	12.88	11.64	12.11	12.34	12.13	17.77	17.23	15.37	11.42	14.13	8.64	14.46	15.7	11.84	12.8	12.87	11.69	13.66	12.71	12.35	12.08	10.47	10.32	13.3	16.31	15.21
MELO3C002807.2	Homeobox leucine-zipper protein	3469	2.56	1.67	1.42	3.47	2.82	2.51	4.67	4.29	3.03	2.8	2.42	3.67	0.6	0.89	0.71	3.24	3.96	2.73	1.79	1.78	2.79	4.14	5.5	6.02	10.22	11.33	8.73	1.03	1	1.22	2.56	2.67	1.55	1.65	2.29	2.73
MELO3C002808.2	ADP-ribosylation factor GTPase-activating protein AGD12-like	1464	8.33	6.83	10.75	4.05	5.52	4.53	7.16	5.35	5.35	4.48	4.22	3.73	4.28	4.95	4.07	9.19	8.42	6.29	12.18	12.92	17.81	2.72	3.37	1.92	5.43	3.48	4.08	4.62	4.34	5.29	3.89	3.84	5.39	7.07	4.72	8.29
MELO3C002809.2	Transmembrane protein, putative	748	1.3	0	0.14	0.35	0.69	0.17	3.25	0.31	2.6	0.34	0.6	0	0.27	0.33	0.27	0.34	0	0.73	0	0.47	0.91	0.2	0	0.38	1.26	0.51	0.56	0	0	0.31	0.42	0.75	0	0.78	0.47	0
MELO3C002810.2	Zinc ion-binding protein	3996	30.62	24.91	25.58	37.32	37.76	35.14	47.64	38.78	43.02	34.54	31.05	33.89	34.66	38.07	36.19	29.07	28.35	28.36	24.91	26.51	17.77	34.9	34.51	28.6	42.28	43.19	35.29	29.36	29.17	30.4	29.64	32.48	29.5	31.48	32.22	32.74
MELO3C002811.2	SWIM zinc finger family protein	325	0	0.88	0	0	0	0	0	0	0	0	0	0	0	0	1.44	0.9	1.88	0	0	0	1.18	0	0	0	0	0	0	0	0	0	0	0	0	0	0	0
MELO3C002812.2	Tetratricopeptide repeat protein 1	276	16.37	1.52	3.86	17.61	14.05	12.79	18.42	13.71	25.16	29.14	10.05	7.69	11.93	22.76	4.84	6.09	4.77	14.71	0.91	4.47	0	5.4	7.76	13.2	18.69	23.32	22.35	16.57	21.69	7.98	13.45	15.95	3.99	2.66	7.34	7.81
MELO3C002813.2	3-hydroxyisobutyrate dehydrogenase	744	24.1	26.68	26.5	9.24	8.79	7.98	8.63	8.46	7.27	12.54	10.04	12.36	14.54	13.14	15.41	12.05	11.88	13.96	28.18	21.24	27.63	9.57	11.93	10.98	9.41	14.88	7.82	14.29	14.37	14.19	13.27	13.85	15.97	14.41	11.96	10.55
MELO3C002814.2	LRR receptor-like kinase family protein	3569	0.07	0.14	0.13	0.35	0.29	0.15	0.21	0.31	0.29	0.28	0.09	0.12	0.25	0.17	0.14	0.15	0.16	0.25	0.19	0.24	0.39	0.12	0.3	0.09	0.1	0.31	0.02	0.04	0.18	0.12	0.15	0.06	0.07	0.05	0.05	0.08
MELO3C002815.2	Pectinesterase	2030	0	0	0	0	0	0	0	0	0	0	0	0	0	0	0	0	0	0	0	0	0	0	0	0	0	0	0	0	0	0	0	0	0	0	0	0
MELO3C002816.2	obg-like ATPase 1	1605	136.79	131.28	127.62	98.2	109.63	92.73	122.07	112.59	110.49	116.96	114.61	120.91	105.05	107.5	100.8	119.16	125.87	108.34	112.59	136.23	106.16	116.67	117.17	109.64	108.16	99.73	122.34	107.68	111.17	110.24	128.02	116.64	105.84	105.76	118.78	122.85
MELO3C002819.2	eukaryotic translation initiation factor 3 subunit A-like	1953	27.26	20.62	19.98	24.07	20.54	21.99	28.69	25.65	28.44	24.55	25.2	24.95	23.51	23.28	21.39	25.63	24.85	24.36	18.88	24.49	18.2	31.64	32.16	29.63	34.11	37.15	25.81	20.08	20.06	22.68	23.1	22.69	19.12	21.2	24.19	23.14
MELO3C002820.2	Unknown protein	177	0	0	0	0	0	0	0	0	0	0	0	0	0	0	0	0	0	0	0	0	0	0	0	0	0	0	0	0	0	0	0	0	0	0	0	0
MELO3C002821.2	Unknown protein	357	16.79	25.84	26.21	14.6	14.27	20.79	23.49	34.81	16.65	20.05	35.64	26.89	24.13	10.05	17.55	35.9	20.39	29.09	31.37	27.54	36.05	38.19	21.31	20.26	29.01	31.85	26.26	22.11	17.14	22.55	27.13	21.9	19.69	21.1	16.5	24.62
MELO3C002822.2	eukaryotic translation initiation factor 3 subunit A-like	3333	65.43	56.18	52.87	69.05	65.67	64.51	62.03	64.55	67.97	58.56	62.14	59.11	49.79	51.11	49.08	69.55	63.96	68.66	51.61	70.68	36.38	83.79	85.28	85.36	100.58	107.8	81.61	63.21	66.1	59.97	65.64	54.28	63.1	60.8	67.67	66.23
MELO3C002823.2	Protein SULFUR DEFICIENCY-INDUCED 1	2746	0	0	0	0	0	0	0	0	0	0	0	0	0	0	0	0	0	0	0	0	0	0	0	0	0	0	0	0	0	0	0	0	0	0	0	0
MELO3C002826.2	Small RNA 2'-O-methyltransferase	3728	18.93	18.47	17.16	12.71	12.31	12.59	12.66	12.42	12.39	13.52	15.46	13.24	10.96	13.39	11.35	14.38	13.93	14.51	16.29	17	13.23	15.46	18.31	16.9	15.86	14.42	15.84	14.54	13.39	12.37	14.53	11.23	13.68	12.13	13.68	13.5
MELO3C002828.2	Histidinol dehydrogenase, chloroplastic	1866	28.81	28.06	25.54	27.69	32.64	28.47	29.03	26.97	30.8	30.17	29.66	29.81	25.5	23.91	29.38	24.95	31.65	26.52	20.7	24.24	13.96	40.47	34.76	33.69	34.92	35.37	30.91	30.46	31.64	33.64	26.53	31.43	25.52	20.43	21.8	22.76
MELO3C002829.2	Germin-like protein 1	1246	1.08	1.66	1.9	2.91	0.68	1.62	1.6	1.41	1.52	1.03	1.65	1.45	0.99	0.85	1.37	2.62	1.99	2.14	4.44	2.84	3.24	1.98	2.55	2.02	1.83	1.8	3.44	1.49	1.16	0.83	2.78	0.93	1.5	3.26	4.38	3.17
MELO3C002830.2	tubulin beta chain	1780	125.04	117.82	113.18	208.88	255.11	215.29	387.46	393.77	401.96	228.41	206.98	202.69	158.98	151.6	153.9	307.95	295.38	255.81	90	114.7	78.69	116.55	120.83	113.08	235.49	250.52	137.89	86.7	81.41	90.29	170.69	168.56	154.04	225.67	222.01	234.17
MELO3C002831.2	Pentatricopeptide repeat-containing protein	2567	6.35	6.02	5.53	7.34	6.95	6.08	11.57	11.29	10.39	6.59	6.21	7.3	5.01	5.89	4.75	7.11	7.63	7.6	5.87	6.56	4.89	8.52	9.02	6.79	9.25	8.69	11.18	6.35	5.95	6.41	6.25	5.05	3.44	6.23	7.07	7.91
MELO3C002832.2	Ethylene-responsive nuclear / ethylene-regulated nuclear protein (ERT2)-like protein	1651	3.04	3.04	3.99	2.24	3.43	2.36	7.2	8.25	8.46	2.5	2.12	2.56	3.11	3.09	2.72	2.02	2.52	2.1	3.41	3.75	4.65	0.78	1.27	0.96	1.44	2.39	2.8	2.32	1.37	1.16	1.53	1.93	2.08	2.08	1.95	1.58
MELO3C002833.2	Unknown protein	471	0	0	0	0.39	0	0	0	0	0	0	0.43	0.46	0	0	0	1.1	0.38	0.79	0	1.04	0	0.44	0	1.65	0	1.47	0.62	0	0	0	0.61	0	0.32	0.34	0.35	1.13
MELO3C002835.2	transducin beta-like protein 3	3310	25.1	24.16	23.23	27.52	28.02	26.71	30.17	28.18	26.44	25.64	27.6	27.41	23.65	25.21	23.29	25.14	25.46	26.03	19.96	22.32	15.87	43.75	47.83	40.08	41.27	38.24	39.25	23.66	21.5	25.75	26.57	24.07	22.69	24.76	28.03	25
MELO3C002837.2	Maternal effect embryo arrest 22	5270	15.06	12.66	11.36	20.73	20.14	17.63	20.21	20.07	18.75	16.79	14.59	15.08	13.07	15.65	13.29	15.74	16.97	15.9	8.06	12.7	7.5	15.36	17.81	15.15	17.14	18.66	15.05	14.53	13.79	14.08	12.24	10.68	8.16	11.71	15.19	14.95
MELO3C002839.2	FAD-binding Berberine family protein	1632	128.57	115.2	118.89	192.8	68.43	124.91	24.26	48.68	40.84	91.34	145.36	110.53	157.17	165.15	184.76	123.92	66.33	168.96	132.43	108.1	133.28	287.89	303.22	129.39	75.75	106.43	69.02	254.61	255.53	193.58	234.35	32.42	320.46	127.6	153.72	122.96
MELO3C002841.2	FAD-binding Berberine family protein	1735	0	0	0	0	0	0	0	0	0	0	0	0	0	0	0	0	0	0	0	0	0	0	0	0	0	0	0	0	0	0	0	0	0	0	0	0
MELO3C002842.2	FAD-binding Berberine family protein	1951	0	0	0	0	0	0	0	0	0	0	0	0	0	0	0	0	0	0	0	0	0	0	0	0	0	0	0	0	0	0	0	0	0	0	0	0
MELO3C002843.2	reticuline oxidase-like protein	1864	0	0	0	0.22	0	0.1	0	0	0.05	0	0	0	0	0	0	0	0	0	0	0	0	1.45	0.62	0.24	1.38	0.85	30.81	0.04	0	0.05	0	0.04	0.05	0	0	0.08
MELO3C002844.2	tetrahydrocannabinolic acid synthase-like	1762	0	0	0	0	0	0	0	0	0	0	0	0	0	0	0	0	0	0	0	0	0	0	0.05	0	0	0	3.1	0	0	0	0	0	0	0	0	0
MELO3C002845.2	cannabidiolic acid synthase-like 1	1641	0	0	0	0	0	0	0	0	0	0	0	0	0	0	0	0	0	0	0	0	0	0	0	0	0	0	0	0	0	0	0	0	0	0	0	0
MELO3C002846.2	Cysteine protease	985	0	0	0	0	0	0	0	0	0	0	0	0	0	0	0	0	0	0	0	0	0	0	0	0	0	0	0	0	0	0	0	0	0	0	0	0
MELO3C002849.2	Unknown protein	273	0	0	0	0	0	0	0	0	0	0	0	0	0	0	0	0	0	0	0	0	0	0	0	0	0	0	0	0	0	0	0	0	0	0	0	0
MELO3C002850.2	tetrahydrocannabinolic acid synthase-like	1919	0	0	0	0	0	0	0	0	0	0	0	0	0	0	0	0	0	0	0	0	0	0	0	0	0	0	0	0	0	0	0	0	0	0	0	0
MELO3C002851.2	tetrahydrocannabinolic acid synthase-like	1819	0	0	0	0	0	0	0	0	0	0	0	0	0	0	0	0	0	0	0	0	0	0	0	0	0	0	0	0	0	0	0	0	0	0	0	0
MELO3C002852.2	cannabidiolic acid synthase-like	1775	0	0.1	0	0	0	0	0	0	0	0	0	0	0	0	0	0	0	0	0	0.05	0	0.13	0.28	0.06	0	0	0	0	0	0	0.56	0	0.29	0.05	0.05	0
MELO3C002853.2	tetrahydrocannabinolic acid synthase-like	2063	4.97	2.66	1.89	0.79	0.43	0.7	1.56	1.66	2.77	0.43	0.11	0.4	0.64	0.45	0.53	1.13	1.48	1.93	13.52	16.24	8.69	0.56	0.16	0.11	0.64	0.9	0.04	3.93	6.42	4.89	1.98	3.2	2.52	0.79	0.73	2.3
MELO3C002855.2	Unknown protein	708	0.53	0.34	0.31	0.19	0.19	0.37	0.56	0.17	0	0.56	0	0.45	0.59	0.36	0.29	0.36	0.19	0.39	1.04	0.51	0.12	0.44	0.31	0	0.68	0	0.15	0.45	0.24	0.17	1.22	0.14	0.16	0	0.17	0.42
MELO3C002856.2	cannabidiolic acid synthase-like	2164	9.66	13.55	9.59	12.36	8.56	8.48	7.52	10.75	8.48	8.11	11.98	6.88	7.92	10.16	8.26	8.06	9.21	9.07	12.06	10.32	8.93	5.18	5.22	5.68	6.37	7.08	4.39	12.84	12.18	8.69	6.64	7.8	10.33	4.86	13.47	6.73
MELO3C002857.2	Unknown protein	240	0	0	0	0	0	0	0	0	0	0	0	0	0	0	0	0	0	0	0	0	0	0	0	0	0	0	0	0	0	0	0	0	0	0	0	0
MELO3C002860.2	tetrahydrocannabinolic acid synthase-like	1973	0	0	0	0	0	0	0	0	0	0	0	0	0	0	0	0	0	0	0	0	0	0	0	0	0	0	0	0	0	0	0	0	0	0	0	0
MELO3C002861.2	cannabidiolic acid synthase-like 2	1783	0	0	0	0	0	0	0	0	0	0	0	0	0	0.05	0	0	0	0	0	0	0	0	0	0	0	0	0	0	0	0	0	0	0	0	0	0
MELO3C002862.2	Unknown protein	207	0	0	0	0	0	0	0	0	0	0	0	0	0	0	0	0	0	0	0	0	0	0	0	0	0	0	0	0	0	0	0	0	0	0	0	0
MELO3C002863.2	patellin-4	1937	0.1	0.05	0.37	0	0.67	0.11	0.15	0	0.26	0.22	0.66	0.59	4.36	4.28	4.62	0.16	0.88	0.41	0.73	0.45	0.6	0.19	0.14	0	0	0.05	0.04	0.63	0.14	0.99	15.35	74.73	10.46	0.56	0.55	1.71
MELO3C002865.2	twinkle homolog protein, chloroplastic/mitochondrial isoform X1	3094	22.19	19.27	18.47	21.64	22.93	21.1	26.37	24.69	24.89	25.47	20.91	21.59	17.82	19.84	17.81	25.79	25.43	23.34	16.93	21.02	11.34	29.29	31.36	27.29	32.33	32.08	24.87	22.27	21.66	21.28	22.97	24.25	17.12	20.59	24.93	22.72
MELO3C002869.2	transcription termination factor MTERF15, mitochondrial	1452	4.69	5.71	5.55	6.17	3.99	5.7	5.97	5	6.06	5.27	3.99	3.76	3.85	4.55	4.86	5.65	6.16	5.65	4.53	5.61	1.06	2.36	2.78	1.84	4.23	4.78	3.43	4.91	4.8	5.16	3.04	3.45	3.17	3.83	3.64	5.72
MELO3C002870.2	transcription factor bHLH52	930	0.24	0	0.32	0.13	0	0	0.38	0	0.12	0	0.15	0	0.1	0	0.1	0	0	0	0.28	0.46	0.17	0.15	0	0.28	0.15	0	0.2	0	0	0	0	0	0.22	0	1.15	0.09
MELO3C002871.2	Receptor-like kinase	1536	0	0	0.06	0	0	0	0.07	0	0	0.07	0	0.24	0	0	0.11	0	0	0.14	0.04	0.06	0.09	0.16	0.06	0	0.25	0.07	0.16	0	0	0	0	0	0.06	0.12	0.18	0
MELO3C002872.2	Short-chain dehydrogenase/reductase family protein	1407	17.64	17.68	16.97	8.94	9.81	9.62	9.28	9.7	10.64	13.5	16.18	13.83	9.25	10.05	10.98	18.06	16.16	14.66	19.54	17.25	13.7	14.62	15.32	14.07	13.82	11.99	13.65	17.95	14.14	17.52	13.33	13.3	11.31	10.56	13.52	13.1
MELO3C002873.2	Phloem lectin	384	0	0	0	0	0	0	0	0	0	0	0	0	0	0	0	0	0	0	0	0	0	0	0	0	0	0	0	0	0	0	0	0	0	0	0	0
MELO3C002874.2	26 kDa phloem lectin	972	199.6	237.89	268.82	64.96	72.64	64.29	100.09	53.27	97.81	104.85	59.58	67.52	192.03	161.55	208.91	41.59	44.92	32.94	307.11	315.66	235.58	23.44	18.13	14.03	3.35	3.89	2.51	119.91	88.65	168.81	63.97	173.4	85.4	83.41	111.67	105.53
MELO3C002875.2	WRKY family transcription factor	1589	0.12	0	0.16	0	0.82	0	0.13	0	0	0.51	0	0.16	0	0	0.41	0	0.19	0.41	0.13	0.12	0	0.53	0.16	0.22	0	0.13	0.16	0.05	0.04	0.17	0.21	0.96	0	0	0.06	0.1
MELO3C002876.2	Unknown protein	189	0	0	0	0	0	0	0	0	0	0	0	0	0	0	0	0	0	0	0	0	0	0	0	0	0	0	0	0	0	0	0	0	0	0	0	0
MELO3C002877.2	TMV resistance protein N-like	7378	0.38	0.74	0.7	0.08	0.67	0.1	0.05	0.59	0.66	0.18	0.12	0.29	0.35	0.38	0.28	0.05	0.39	0.33	2.26	0.85	2.36	0.06	0.21	0.11	0.16	0.17	0.04	0.32	0.08	0.09	0.07	0.05	0.36	0.07	0.03	0.18
MELO3C002878.2	elongation factor 1-alpha	1303	870.43	797.68	754.12	1121.65	1131.76	1069.34	1399.91	1365.02	1401.41	1518.13	1319.36	1511.48	871.48	837.87	864.04	1127.49	1142.55	1185.89	567.15	779.16	443.41	798.86	800.98	860.38	977.08	1064.86	647.84	880.63	805.7	922.08	935.42	1100.29	833.15	889.95	906.38	917.75
MELO3C002879.2	Transmembrane 70, mitochondrial	1048	43.85	43.65	45.2	20.96	29.96	22.72	22.46	22.76	23.73	29.72	26.9	29.79	24.87	25.94	24.9	27.31	30.67	28.02	36.98	37.04	39.81	29.58	31.24	26.16	24.44	28.82	33.99	25.17	25.85	26.54	26.01	24.29	29.39	29.26	25.83	24.79
MELO3C002880.2	Unknown protein	907	45.1	31.07	30.42	37.93	104.28	64.18	17.78	26	21.54	72.61	110.35	70.27	67.63	78.64	74.76	20.64	20.87	25.34	40.06	51.22	36.33	79.62	108.72	162.85	27.83	32.55	49.89	49.89	37.9	59.18	28.02	48.87	34.12	47.11	29.33	29.55
MELO3C002881.2	Serine/threonine protein phosphatase 7 long form	2574	18.09	16.85	13.94	15.6	14.46	16.6	18.74	16.29	18.16	14.86	14.39	13.85	12.87	13.4	12.98	17.29	16	15.59	10.6	12.37	11.27	18.1	16.91	15.34	15.77	15.11	16.42	13.48	13.35	14.57	12.33	9.24	11.64	14.96	14.71	14.33
MELO3C002884.2	Unknown protein	447	0	0	0.7	0	0	0.42	0	0	0.41	0	0	0	0.33	0.84	0	0	0.42	0	0.24	1.55	0	1.47	0.69	0.46	0	0.41	0.34	0	0.26	1.11	0	0	0	0.38	0	0
MELO3C002885.2	transcription factor GTE1	1410	37.17	35.42	36.21	61.03	65.36	62.72	69.59	66.8	72.12	46.09	47.42	45.03	41.47	42.56	40.36	49.56	47.69	44.14	42.36	34.58	38.86	61.53	62.5	60.82	53.87	50.88	42.5	37.51	37.45	38.35	39.08	32.54	35.32	44.28	45.74	47.67
MELO3C002886.2	Alpha-taxilin	1210	23.59	29.16	27.91	15.43	18.13	21.33	15.57	20.96	17.26	17.99	16.35	19.28	18.83	19.05	22.99	21.81	23.04	22.21	29.46	26.75	27.45	19.75	21.74	20.1	19.34	20.74	15.83	22.57	18.17	19.07	18.99	14.38	20.18	22.39	25.12	20.03
MELO3C002888.2	transcription initiation factor IIF subunit beta-like	429	0.84	2.32	1.37	2.08	1.61	2.45	4.6	4.59	3.13	2.95	1.96	1.59	0.92	1.24	1.63	1.79	2.7	3.24	2.04	2.21	1.44	7.99	8.46	5.47	5.81	4.72	4.85	1.14	0.63	1.6	1.47	0.76	0.39	3.54	2.17	2.45
MELO3C002890.2	Zf-CCHC domain-containing protein	2313	0.11	0	0	0	0	0	0.06	0.11	0.08	0.06	0.07	0.07	0	0.06	0	0.17	0.06	0.06	0	0	0	0	0	0	0	0	0	0	0.07	0	0.24	0	0	0	0	0
MELO3C002891.2	Pseudouridine synthase, RsuA/RluB/C/D/E/F	1992	62.65	66.12	70.29	79.55	85.84	83.27	83.93	80.79	71.47	98.91	86.4	98.51	71.51	70.68	74.86	86.08	90.39	85.49	83.51	74.58	82.25	52.42	52.02	69.72	62.86	65.08	68.26	78.79	89	77.07	98.35	109.6	102.27	81.23	84.91	82.48
MELO3C002892.2	DNA polymerase epsilon catalytic subunit A	4550	1.12	1.55	0.95	1	0.44	0.25	0.45	0.76	0.78	0.74	0.86	1	0.42	0.22	0.31	1.12	1.07	1.05	0.7	1.01	0.08	2.32	2.97	2.32	1.68	0.92	1.38	0.61	1.04	1.03	0.45	0.39	0.69	0.89	1.3	1.33
MELO3C002893.2	GATA zinc finger domain-containing protein 10-like isoform X2	599	0	0	0	0	0	0	0	0	0	0	0	0	0	0	0	0	0	0	0	0	0	0	0	0	0	0	0	0	0	0	0	0	0	0	0.22	0
MELO3C002894.2	Unknown protein	351	0	0	0	0	0	0	0	0	0	0	0	0	0	0	0	0	0	0	0	0	0	0	0	0	0	0	0	0	0	0	0	0	0	0	0	0
MELO3C002895.2	Myb/SANT-like DNA-binding domain protein	339	0	0	0	0	0	0	0	0	0	0	0	0	0	0	0	0	0	0	0	0	0	0	0	0	0	0	0	0	0	0	0	0	0	0	0	0
MELO3C002896.2	Pseudouridine synthase family protein	1695	5.56	5.88	5.66	4.51	2.13	1.78	3.48	2	2	2.91	2.73	3.35	3.42	3.74	4.79	3.67	5.16	3.43	4.21	5.09	4.6	3.95	5.02	3.47	4.38	3.52	2.63	3.95	3.53	4.07	3.18	3.54	3.55	4.92	2.06	4.13
MELO3C002897.2	Nuclear receptor corepressor 1	5310	41.97	35.43	33.52	77.25	71.21	72.54	76.69	73.62	69.24	51.53	49.22	53.16	48.08	51.16	46.8	52.21	52.62	54.69	30.79	37.99	23.54	48.21	51.03	58.64	66.03	62.92	46.15	44.39	45.28	44.44	36.09	29.36	37.09	44.66	52.26	50.62
MELO3C002898.2	Photosystem II CP47 reaction center protein	214	0	0	0	0	0	0	0	0	0	0	0	0	0	0	0	0	0	0	0	0	0	0	0	0	0	0	0	0	0	0	0	0	0	0	0	0
MELO3C002899.2	tetraspanin-6-like	1161	0	0	0	0	0.1	0	0	0	0	0.19	0	0	0	0	0	0.09	0.09	0.1	0	0.09	0.19	0	0	0	0	0.09	0	0	0	0	0.16	0.14	0.24	0	0	0
MELO3C002900.2	rhomboid-like protein 19	1243	66.26	78.49	69.65	31.76	36.1	36.81	36.48	34.83	36.01	43.36	45.39	45.92	50.73	52.11	46.88	48.93	50.58	43.22	60.65	57.01	64.58	31.69	31.03	31.67	31.82	32.04	33.95	45.66	44.15	40.24	49.18	40.62	47.3	46.31	46.7	45.87
MELO3C002901.2	Armadillo/beta-catenin repeat family protein	357	0	0	0	0	0	0	0	0	0	0	0	0	0	0	0	0	0	0	0	0	0	0	0	0	0	0	0	0	0	0	0	0	0	0	0	0
MELO3C002903.2	Zinc knuckle (CCHC-type) family protein	1335	31.07	27.26	26.11	29.73	32.26	30.35	37.36	35.37	29.27	37.81	30.33	35.98	27.6	31.84	30.04	32.45	35.06	33.09	32.53	37.23	28.8	33.35	40.95	34.2	38.89	37.26	29.41	33.81	32.57	36.35	30.04	30.87	31.17	31.93	33.17	33.81
MELO3C002904.2	beta-galactosidase-like	2473	0	0.04	0.1	0	0	0	0.04	0	0	0	0	0	0	0.07	0.06	0	0	0	0.04	0	0.03	0.05	0.19	0	0	0	0	0.03	0.05	0	0.03	0	0.07	0	0	0
MELO3C002906.2	Retrotransposon protein Ty3-gypsy subclass	1731	15.47	20.31	16.33	17.49	19.74	19.97	15.52	15.25	13.82	14.13	14.68	15.25	14.11	16.11	14.37	15.16	17.5	15.89	13.33	14.68	9.97	19.96	20.54	19.76	20.98	18.57	23.63	14.55	14	14.77	18.06	15.87	15.14	14.84	17.04	17.5
MELO3C002907.2	stress response protein NST1-like	204	0	0	0	0	0	0	0	0	0	0	0	0	0	0	0	0	0	0	0	0	0	0	0	0	0	0	0	0	0	0	0	0	0	0	0	0
MELO3C002909.2	Unknown protein	507	0	0	0	0	0	0	0	0	0	0	0	0	0	0	0	0	0	0	0	0	0	0	0	0	0	0	0	0	0	0	0	0	0	0	0	0
MELO3C002910.2	cyclin-D1-1-like	2526	24.51	25.03	25.84	15.66	22.71	15.24	21.74	19.14	23.15	19.63	14.13	21.42	17.69	19.33	23.01	20.59	20.05	17.12	16.77	23.43	14.74	7.08	8.24	9.9	14.94	15.16	13.83	23.12	22.54	24.22	22.34	34.15	17.63	12.02	15.07	15.5
MELO3C002911.2	Unknown protein	177	0	0	0	0	0	0	0	0	0	0	0	0	0	0	0	0	0	0	0	0	0	0	0	0	0	0	0	0	0	0	0	0	0	0	0	0
MELO3C002912.2	RNA recognition motif	1885	11.02	12.14	11.07	16.95	13.96	18.31	12.19	10.67	13.97	13.78	11.15	12.17	15.02	16.92	16.1	14.11	16.23	14.69	11.74	14.61	11.24	6.28	7.41	6.89	8.7	9.84	7.76	12.86	12.9	14.82	11.34	9.94	11.23	15	12.53	15.34
MELO3C002913.2	Unknown protein	330	0	0	0	0	0	0	0	0	0	0	0	0	0	0	0	0	0	0	0	0	0	0	0	0	0	0	0	0	0	0	0	0	0	0	0	0
MELO3C002914.2	stress response protein NST1-like	294	0	0	0	0	0	0	0	0	0	0	0	0	0	0	0	0	0	0	0	0	0	0	0	0	0	0	0	0	0	0	0	0	0	0	0	0
MELO3C002915.2	Pectinesterase	852	0	0	0	0	0	0	0	0	0	0	0	0	0	0	0	0	0	0	0	0	0	0	0	0	0	0	0	0	0	0	0	0	0	0	0	0
MELO3C002916.2	Kinetochore protein Nuf2	1338	37.55	35.79	35.25	28.01	24.54	27.5	28.23	26.44	25.72	26.29	29.28	28.52	24.31	25.46	30.19	25.88	26.69	29.17	33.37	31.95	28.59	24.97	24.86	26.53	22.8	25.66	19.47	27.55	27.37	26.08	31.33	27.68	27.48	30.41	33.85	29.47
MELO3C002917.2	Unknown protein	168	0	71.24	12.09	27.03	14.42	0	40.08	0	9.94	0	10.4	43.73	0	0	0	0	0	0	9.96	0	0	0	0	0	0	0	0	12.95	8.49	11.3	0	0	15.87	0	1.31	48.57
MELO3C002919.2	Appr-1-p processing enzyme family protein	2045	76.05	82.69	76.88	80.78	73.52	84.08	72	75.81	79.92	95.18	99.03	98.83	97.82	89.93	91.28	85.6	86.82	92.79	73.25	75.54	82.36	73.58	70.5	82.29	86.08	85.72	63.83	94.11	87.07	91.3	87.71	89.28	74.52	74.27	84.58	79
MELO3C002920.2	Translation elongation/initiation factor/Ribosomal, beta-barrel	963	65.93	68.71	70.81	69.55	51.19	64.78	42.51	39.08	37.62	71.14	69.98	59.29	102.37	112.4	97.87	54.8	48.73	61.51	61.5	51.56	66.01	46.17	46.23	52.95	41.72	46.44	29.85	77.81	83.17	77.78	60.98	55.2	62.29	47.24	46.57	54.54
MELO3C002921.2	Cysteine proteinase inhibitor	440	11.49	6.03	11.17	1.34	0.88	0.86	1.76	1.57	4.21	5.67	3.93	4.22	9.5	6.49	10.47	6.35	5.24	5.48	15.62	16.81	17.83	1.52	0	0.95	0.53	0	0	2.75	1.89	2.28	2.11	3.45	1.86	4.28	6.83	3.58
MELO3C002922.2	Purple acid phosphatase	2725	86.74	83.39	78.17	61.48	57.77	59.79	70.48	60.58	68.45	71.91	60.72	75.08	70.37	73.44	68.85	96.03	91.69	81.22	58.95	78.08	42.33	37.33	45.37	59.36	56.48	54.3	34.92	76.55	85.28	81.61	58.23	34.99	52.33	79.81	84.9	86.28
MELO3C002923.2	Reticulon family protein	982	38.55	41.34	40.64	43.34	38	42.78	43.53	46.31	43.98	45.69	40.13	46.96	51.98	44.93	47.02	47.38	52.96	44.49	33.44	44.94	30.9	27.18	37.42	36.4	31.85	36.95	38.63	41.61	44.29	39.72	35.68	31.34	30.71	50.03	48.63	49.12
MELO3C002925.2	Cysteine proteinase inhibitor	486	14.06	21.24	24.44	0.36	0	0	1.79	0.64	3.75	5.67	2.83	5.57	2.49	3.14	4.69	0.69	1.07	1.49	40.05	23.42	34.35	3.31	0.88	0.77	6.89	6.23	9.24	17.47	10.18	19.96	14.38	23.27	19.71	0.64	11.09	6.65
MELO3C002926.2	Cysteine proteinase inhibitor	478	0	0	0	0	0	0	0	0	0	0	0	0	0	0	0	0	0	0	0	0	0	0	0	0	0	0	0.3	0	0	0	0	0	0	0	0	0
MELO3C002928.2	Leucine-rich repeat receptor protein kinase	1470	82.94	82.79	84.65	74.97	75.51	72.02	81.86	79.82	84.61	63.31	60.86	66.96	88.67	82.58	93.74	86.78	84.41	90.36	96.24	91.16	90.79	52.4	56.83	52.39	44.9	52.55	41.56	81.79	83.7	81.31	63.82	77.13	77.74	81.63	77.64	78.31
MELO3C002929.2	RING zinc finger protein-like	699	0	0	0	0	0	0	0	0	0	0	0	0	0	0	0	0	0	0	0.11	0	0	0	0	0	0	0	0	0	0	0	0	0	0.33	0	0	0
MELO3C002930.2	26S proteasome non-ATPase regulatory subunit 10	1254	48.87	53.97	42.04	28.87	30.13	28.03	31.7	32.66	32.8	34.23	32.42	40.19	35.06	37.05	34.85	46.76	46.31	39.54	43.34	50.45	40.19	30.07	34.56	30.32	28.81	31.02	28.56	42.38	36.27	37.66	36.05	36.3	36.23	36.5	38.54	34.59
MELO3C002931.2	Paired amphipathic helix SIN3-like protein	4416	32.24	27.13	25.18	38.61	34.93	35.43	41.36	39.21	41.59	38.33	38.22	36.29	31.83	36.21	31.39	34.94	32.69	35.61	19.1	30.04	16.6	49.85	56.52	51.04	49.83	48.24	44.06	29.71	30.96	31.04	33.15	26.59	24.45	28.34	37.5	35.12
MELO3C002934.2	DEAD-box ATP-dependent RNA helicase ISE2	3825	6.05	5.54	4.79	4.8	5.11	5.74	5.56	4.82	5.45	4.31	5.7	5.62	2.99	4.16	3.29	5	5.6	4.59	5.49	5.67	5.96	6.8	6.34	6.1	7.91	7.8	7.21	3.69	3.55	3.53	3.62	2.32	3.22	4.57	4.65	4.38
MELO3C002936.2	Metalloendoproteinase 1, putative	1407	3.74	3.68	4.01	3.71	5.81	4.75	3.62	3.48	5.18	4.8	3.26	3.1	3.29	4.52	5.4	2.79	2.08	3.49	1.32	3.05	1.3	1.84	2.15	2	1.74	1.55	6.34	1.64	2.32	3.01	6.8	7.71	4.45	2.26	2.03	1.91
MELO3C002939.2	F20P5.10 protein	1344	29.48	30.12	28.61	28.05	31.31	24.54	24.63	22.83	23.34	27.15	25.62	25.76	25.14	23.53	23.46	25.98	24.89	26.05	21.44	26.32	17.03	34.57	34.73	32.93	38.34	36.34	43.61	26.81	26.29	24.43	29.3	27.33	20.47	23.14	27.92	25.76
MELO3C002941.2	Terpene cyclase/mutase family member	2154	0	0	0	0	0	0	0	0	0	0	0	0	0	0	0	0	0	0	0	0	0	0	0.04	0	0	0	0.15	0	0	0	0	0	0	0	0	0
MELO3C002943.2	Terpene cyclase/mutase family member	2463	185.28	166.58	163.97	85.74	71.38	82.66	40.23	45.98	37.87	140.1	194.49	141.17	95.24	110.15	88.29	173.02	190.64	173.59	150.78	156.13	116.3	467.76	452.78	558.69	205.75	214.15	162.95	201.52	210.96	185.08	182.27	80.38	155.32	153.79	177.1	151.82
MELO3C002945.2	Terpene cyclase/mutase family member	1705	0	0	0	0	0	0	0	0	0	0	0	0	0	0.06	0	0	0	0	0	0	0	0	0	0	0	0	0	0	0	0	0	0	0	0	0	0
MELO3C002946.2	ATP-dependent RNA helicase glh-1	342	0	0	0	0	0	0	0	0	0	0	0	0	0	0	0	0	0	0	0	0	0	0	0	0	0	0	0	0	0	0	0	0	0	0	0	0
MELO3C002947.2	Zinc finger family protein	507	0	0	0	0	0	0	0	0	0	0	0	0	0	0	0	0	0	0	0	0	0	0	0	0	0	0	0	0	0	0	0	0	0	0	0	0
MELO3C002948.2	Unknown protein	345	0	0	0	0	0	0	0	0	0	0	0	0	0	0	0	0	0	0	0	0	0	0	0	0	0	0	0	0	0	0	0	0	0	0	0	0
MELO3C002949.2	Kinase family protein	2301	14.75	17.95	14.96	31.03	35.28	32.94	33.43	31.16	31.53	28.12	23.1	26.46	24.51	27.1	26.23	29.52	27.93	28.29	27.89	24.17	22.51	22.86	24.67	24.78	35.7	36.67	17.16	24.49	20.94	22.99	17.21	20.92	17.61	23.28	23.7	21.34
MELO3C002950.2	polygalacturonase-like	1224	0	0	0	0	0	0	0	0	0	0	0	0	0	0	0	0	0	0	0	0	0	0	0	0	0	0	0	0	0	0	0	0	0	0	0	0
MELO3C002951.2	Peptidyl-prolyl cis-trans isomerase	978	161.67	158.32	155.25	103.29	112	108.04	108.13	98.17	110.99	110.36	116.45	118.39	140.24	125.06	143.09	112.02	119.5	129.59	171.34	147.17	186.74	96.19	113.47	99.25	109.28	106.56	106.02	133.43	131.67	131.02	120.19	107.29	126.66	119.6	114.35	114.7
MELO3C002952.2	phosphate transporter PHO1 homolog 3-like	2726	36.9	39.26	37.08	26.24	117.93	27.41	21.65	18.61	20.87	58.23	67.85	54.66	48.81	52.48	49.08	32.17	29.17	28.09	34.02	38.73	28.99	90.09	92.11	86.98	33.5	29.03	51.79	34.68	30.28	34.92	160.17	195.72	109.13	41.56	41.13	37.21
MELO3C002953.2	5'-3' exoribonuclease 3-like	3711	44.92	36.92	39.12	61.62	61.16	55.44	64.46	60.14	57.38	50.83	53.03	53.3	40.59	47.24	45.33	58.16	55.5	56.74	30.43	43.81	26.6	74.92	84.19	79	74.55	75.04	68.76	42	41.8	43.43	45.35	47.15	41.8	48.67	53.22	53.85
MELO3C002957.2	Unknown protein	171	0	0	0	0	0	0	14.52	0	0	0	0	0	0	0	0	0	0	0	0	0	0	0	10.54	0	0	0	0	0	0	0	0	0	0	0	0	0
MELO3C002960.2	anaphase-promoting complex subunit 2	3267	40.94	39.17	34.96	33.34	28.08	29.15	33.29	31.3	28.11	34.42	32.79	32.33	25.45	30.03	29.7	38.22	35.13	37.83	25.36	32.06	16.77	31.29	35.34	32.76	26.47	25.56	23.06	31.25	29.43	29.1	32.67	29.77	25	29.91	38.38	34.25
MELO3C002961.2	chlorophyllase-1-like	1522	0	0	0	0	0	0.07	0	0	0	0	0	0	0	0	0	0	0	0	0	0	0	0	0	0	0	0	0	0	0	0	0	0	0	0	0	0
MELO3C002962.2	Ankyrin repeat-containing protein, putative	1389	0	0	0	0	0.08	0	0	0	0.07	0	0	0	0.18	0.22	0.06	0.07	0	0.4	0	0	0	0	0	0	0	0	0	0	0	0	0	0	0	0.14	0	0.06
MELO3C002963.2	protein MNN4-like	339	0	0	0	0	0	0	0	0	0	0	0	0	0	0	0	0	0	0	0	0	0	0	0	0	0	0	0	0	0	0	0	0	0	0	0	0
MELO3C002964.2	Unknown protein	927	0	0	0	0	0	0	0	0	0	0	0	0	0	0	0	0	0	0	0	0	0	0	0	0	0	0	0	0	0	0	0	0	0	0	0	0
MELO3C002965.2	Unknown protein	198	0	0	0	0	0	0	0	0	0	0	0	0	0	0	0	0	0	0	0	0	0	0	0	0	0	0	0	0	0	0	0	0	0	0	0	0
MELO3C002966.2	Sucrose transporter	2160	23.5	21.45	17.54	16.4	20.16	17.79	22.63	22.29	17.96	19.53	21.14	18.18	17.85	19.7	18.66	19.76	18.88	15.72	12.87	16.96	8.5	24.15	29.26	23.09	22.42	20.52	30.48	19.47	19.5	19.06	23.83	14.37	15.88	18.11	21.61	22.85
MELO3C002967.2	cell division cycle and apoptosis regulator protein 1	4808	60.45	42.97	38.62	56.99	52.64	52.21	51.48	49.15	49.95	43.64	45.8	48.32	44.69	47.56	41.59	52.16	48.68	51.05	28.16	49.03	17.83	66.61	73.4	63.04	61.71	64.55	64.88	48.91	48.55	46.94	46.71	39.51	36.58	42.1	51.73	50.78
MELO3C002969.2	Ankyrin repeat-containing protein, putative	1461	0	0	0	0	0	0	0	0	0	0	0	0	0	0	0	0	0	0	0	0	0	0	0	0	0	0	0	0	0	0	0	0	0	0	0	0
MELO3C002970.2	Ankyrin repeat-containing protein, putative	535	0	0	0	0	0	0	0	0	0	0	0	0	0	0	0	0	0	0	0	0	0	0	0	0	0	0	0	0	0	0	0	0	0	0	0	0
MELO3C002971.2	Ankyrin repeat-containing protein	1354	0	0	0	0	0.08	0	0	0	0	0	0	0	0	0	0	0	0	0.08	0	0	0	0	0	0	0	0	0	0	0	0	0	0	0	0	0	0
MELO3C002974.2	cell division topological specificity factor homolog, chloroplastic-like	1178	45.54	49.49	47.46	39.05	43.01	42.8	44.67	41.39	47.58	39	36.56	33.79	42.27	39.11	41.54	49.51	54.98	49.05	60.75	44.01	67.97	26.78	25.64	30.32	32.75	30.33	25.7	46.85	46.25	46.59	34.84	33.33	38.24	37.78	34.08	36.8
MELO3C002975.2	Transmembrane protein, putative	937	0.95	0.57	0.21	1.03	0.25	0.61	2.48	2.63	0.59	0.25	0.29	0.89	0.69	1.19	0.88	1.59	2.37	1.19	1.52	1.93	2.84	0.15	0.62	0.14	0.15	1.85	0.3	0.4	0.32	0.56	0.52	0.54	0.86	0.8	0.8	0.94
MELO3C002976.2	transcription termination factor MTERF5, chloroplastic-like	1466	3.09	3.89	2.98	0.78	1.58	0.9	2.04	2.15	2.26	1.41	0.59	0.93	0.94	1.35	1.12	1.05	1.2	1.89	1.89	1.61	2.39	0.42	0.23	0.08	0.52	0.21	0.63	0.46	1.22	1.03	0.59	0.98	0.64	0.92	0.67	0.8
MELO3C002978.2	2-alkenal reductase (NADP(+)-dependent)-like	1137	0.92	0.27	0.73	22.6	4.32	13.41	8.18	9.85	10.04	9.91	17.85	15.02	2.22	1.2	2.29	5.63	6.59	4.12	9.14	5.73	14.46	17.31	10.87	15.14	49.87	61.47	7.47	5.99	6.1	3.57	12.29	3.88	19.86	14.52	10.92	9.27
MELO3C002980.2	glutamate 5-kinase isoform X1	1748	15.2	13.42	16.5	11.9	11.14	13	13.7	13.78	13.28	12.17	13.52	11.52	11.42	13.15	13.3	13.72	15.46	16.26	14.61	14.68	15.12	10.96	10.99	11.46	10.74	11.06	7.91	10.72	9.21	9.66	12.38	13.57	14.51	13.29	12.32	12.45
MELO3C002981.2	transmembrane emp24 domain-containing protein p24delta9-like	987	82.65	88.34	89.21	34.36	41.79	38.07	40.99	37.03	35.36	38.2	43.32	35.58	60.21	58.38	55.76	58.73	54.68	51.21	72.28	62.63	63.72	35.42	32.56	27.13	44.29	37.86	41.12	60.29	64.09	69.27	51.43	51.19	52.67	52.05	44.34	48.42
MELO3C002982.2	exopolygalacturonase-like	1122	0	0	0	0	0	0	0	0	0	0	0	0	0	0	0	0	0	0	0	0	0	0	0	0	0	0	0.08	0	0	0	0	0	0	0	0	0
MELO3C002983.2	Unknown protein	225	0	0	0	0	0	0	0	0	0	0	0	0	0	0	0	0	0	0	0	0	0	0	0	0	0	0	0	0	0	0	0	0	0	0	0	0
MELO3C002984.2	Plant/protein	1640	98.93	99.6	96.8	120.75	119.29	124.83	91.32	95.91	90.6	116.23	94.14	105.19	117.38	117.43	121.8	112.57	115.62	109.69	108.33	97.45	91.68	89.7	89.05	101.79	88.99	88.52	90.9	115.7	125.04	121.46	94.51	85.2	95.48	119.2	113.43	118.1
MELO3C002985.2	subtilisin-like protease SBT3.17 isoform X1	888	0	0	0	0	0	0	0	0	0	0	0	0	0	0	0	0	0.13	0	0	0	0	0	0	0	0	0	0	0	0	0	0	0	0	0	0	0
MELO3C002986.2	Sporulation protein RMD1	1661	26.2	26.69	26.98	22.35	20.68	23.71	18.47	16.8	18.52	22.33	24.86	23.44	21.77	23.48	22.87	19.95	19.81	19.95	17.49	23.09	10.83	21.92	24.73	19.64	20.06	21.86	25.41	19.11	22.54	21.06	24.39	22.93	18.42	20.04	21.51	20.47
MELO3C002988.2	Mitochondrial transcription termination factor family protein	2060	21.76	19.25	17.52	32.34	27.03	35.35	25.76	24.7	24.03	26.07	27.71	25.57	24.9	25.87	22.44	28.26	31.37	28.17	20.56	21.34	19.37	25.93	26.63	33.13	21.62	22.89	17.3	23.32	22.13	22.13	19.6	13.33	20.34	27.34	28.81	26.39
MELO3C002989.2	RAN GTPase-activating protein 2	2412	18.01	19.68	17.2	14.65	16.79	13.68	14.6	15.96	14.2	21.43	17.73	20.92	15.9	15.01	12.67	22.37	21.38	19.74	21.46	24.28	16.02	27.89	29.17	28.24	21.55	23.06	23.62	18.41	18.95	20.86	20.78	20.4	16.36	20.92	21.96	19.14
MELO3C002993.2	Unknown protein	279	0	0	0	0	0	0	0	0	0	0	0	0	0	0	0	0	0	0	0	0	0	0	0	0	0	0	0	0	0	0	0	0	0	0	0	0
MELO3C002995.2	Chaperone protein dnaJ 16	2522	40.73	46.06	43.69	31.63	29.3	30.33	34.57	36.01	36.01	32.53	38.88	32.73	35.67	35.12	32.94	33.44	35.17	33.3	36.27	34.29	35.51	41.57	37.63	31.6	32.7	31.96	36.58	34.5	32.94	33.6	36.66	32.5	33.79	33.72	38.9	37.03
MELO3C002996.2	mucin-5AC-like isoform X3	1137	0	0	0	0	0	0	0	0	0	0	0	0.12	0	0	0	0	0	0	0	0	0	0.46	0.08	0	0.12	0.1	0	0	0	0	0	0	0	0	0	0
MELO3C002999.2	Leucine-rich repeat protein kinase family protein	1833	10.45	10.49	9.97	5.33	6.06	5.48	8.8	6.86	7.69	7.02	6.96	8.57	8.07	7.98	7.69	7.3	7.47	5.55	7.04	9.58	6.01	3.62	3.18	4.05	5.23	4.62	3.3	5.27	5.25	6.19	7.76	8.04	6.23	5.73	6.58	6
MELO3C003002.2	AP2/ERF and B3 domain-containing transcription factor RAV1-like	1182	0	0	0.08	0	0	0.09	0.09	0	0.09	0	0.33	0.88	0	0	0	0	0	0	0	0	0.12	0	0	0	0	0	0	0	0	0	0	0	0	0	0	0
MELO3C003003.2	Unknown protein	240	0.62	10.2	0	0.1	0	0	0	3.62	0	0	2.06	9.18	0	0	0	12.55	0	1.5	0	0	0	0	9.6	4.41	7.65	0	0	4.29	0	0	0	0	0	0	0	0
MELO3C003005.2	Pentatricopeptide repeat-containing family protein	4495	4.2	4.35	3.15	3.5	3.39	2.82	4.09	3.32	3.62	3.28	3.08	3.2	2.83	3.69	4.04	4.6	4.76	3.98	2.91	4.09	2.21	2.32	2.69	2.35	3.03	3.3	2.65	3.82	3.07	2.86	2.3	3.17	2.2	2.72	3.67	3.45
MELO3C003007.2	Unknown protein	354	0	0	0	0	0	0	0	0	0	0	0	0	0	0	0	0	0	0	0	0	0	0	0	0	0	0	0	0	0	0	0	0	0	0	0	0
MELO3C003008.2	Unknown protein	189	0	0	0	0	0	0	0	0	0	0	0	0	0	0	0	0	0	0	0	0	0	0	0	0	0	0	0	0	0	0	0	0	0	0	0	0
MELO3C003009.2	zinc finger protein WIP6-like	1177	0	0	0	0	0	0	0	0	0	0	0	0	0	0	0	0	0	0	0	0	0	0	0	0	0	0	0	0	0	0	0	0	0	0	0	0
MELO3C003015.2	Allene oxide cyclase	1457	0	0	0.06	0	0	0	0	0.13	0	0.21	0.25	0	0	0	0	0	0	0	0.4	0.45	0.38	0.08	0.06	0.08	0	0.07	0.46	0	0	0	0	0	0	0.07	0	0
MELO3C003017.2	Alpha/beta-Hydrolases superfamily protein	2019	52.48	59.88	53.85	27.44	24.71	25.73	32.56	31.69	28.89	37.41	44.24	38.9	39.14	32.96	36.37	46.28	50.31	47.35	47.67	52.43	55.64	33.69	39.04	35.23	35.95	30.01	44.47	35.97	37.51	34	41.52	39.25	44.02	41.63	42.18	39.4
MELO3C003018.2	IST1 homolog	1607	48.45	55	46.84	31.97	29.56	31.07	28.22	31.31	28.39	39.38	41.51	40.48	44.46	39.76	38.17	60.62	58.58	54.99	55.68	50.3	39.7	35.23	37.05	34.78	45.49	40.41	34.58	39.09	41.01	41.69	46.96	36.09	53.27	56.25	54.32	53.08
MELO3C003021.2	zinc finger protein JAGGED	1406	0	0	0	0	0	0	0	0	0	0	0	0	0	0	0	0	0	0	0	0	0	0	0	0	0	0	0	0	0	0	0	0	0	0	0	0
MELO3C003023.2	At1g68490	1251	41.32	41.55	40.99	130.73	136.16	138.59	116.32	124.29	139.04	134.3	142.91	124.28	139.04	128.73	145.52	57.56	58.81	63.22	53.91	49.33	46.66	134.29	99.46	127.97	99.18	113.09	56.16	83.56	86.47	86.13	177.43	226.15	176.94	72.7	85.19	73.82
MELO3C003027.2	Fiber protein Fb34	964	35.85	35.32	34.09	54.48	44.14	52.03	36.45	44.08	37.27	42.74	39.87	36.57	34.28	31.99	40.16	25.39	28	28.83	20.28	23.63	13.77	18.76	19.02	23.68	33.9	36.91	29.36	31.18	31.43	36.48	35.17	29.99	25.74	25.46	30.5	25.05
MELO3C003028.2	Unknown protein	219	0	0	0	0	0	0	0	0	0	0	0	0	0	0	0	0	0	0	0	0	0	0	0	0	0	0	0	0	0	0	0	0	0	0	0	0
MELO3C003029.2	UPF0695 membrane protein C977.11/PB8B6.06c	2744	20.44	20.64	17.49	16.56	16.09	14.85	20.03	18.4	20.96	17.24	15.12	16.27	18.27	18.15	16.61	21.73	21.67	20.31	15.75	21.61	13.57	12.37	12.53	12.77	12.26	13.37	8.5	18.23	16.24	17.34	15.35	15.66	12.36	15.41	17.82	19.3
MELO3C003032.2	cold shock protein 2-like	1109	1.14	0.82	1.09	2.07	5.47	3.04	3.08	3.48	5.09	1.79	2.48	3.7	2.92	4.09	4.81	3.74	3.5	2.87	0.33	2.37	0.34	1.76	0.83	2.12	2.7	4.27	3.25	1.63	1.78	2.69	1.16	2.04	2.16	1.38	1.36	1.96
MELO3C003034.2	Unknown protein	171	0	0	0	0	0	0	0	0	0	0	0	0	0	0	0	0	0	0	0	0	0	0	0	0	0	0	0	0	0	0	0	0	0	0	0	0
MELO3C003035.2	Auxin influx transporter	1772	0.05	0.16	0.1	0	0.06	0	0.06	0	0	0	0.07	0	0.09	0	0	0.11	0.11	0.18	0.03	0	0	0	0.37	0.06	0	0.06	0	0	0.04	0.05	0.09	0.04	0.1	0	0.05	0.09
MELO3C003037.2	Pathogenesis-related thaumatin-like protein	1133	0	0	0	0.1	0.2	0	0	0	0	0	0	0	0.08	0	0.31	0	0	0	0	0	0	0	0	0	0	0	0	0	0	0.09	0	0	0	0	0.18	0
MELO3C003038.2	ubiquitin-fold modifier 1	731	244.44	301.83	287.49	173.97	199.42	207.95	239.08	232.08	223.62	279.28	214.11	269.13	371.09	350.28	397.15	219.62	229.88	248.78	408.47	357.76	477.32	225.53	219.81	234.51	173.41	187.86	232.56	268.04	273.33	270.5	248.94	328.8	299.73	232.28	227.47	232.83
MELO3C003040.2	Unknown protein	276	0	0	0	0	0	0	0	0	0	0	0	0	0	0	0	0	0	0	0	0	0	0	0	0	0	0	0	0	0	0	0	0	0	0	0	0
MELO3C003042.2	Unknown protein	180	0	0	0	0	0	0	0	0	0	0	0	0	0	0	0	0	0	0	0	0	0	0	0	0	0	0	0	0	0	0	0	0	0	0	0	0
MELO3C003043.2	Pentatricopeptide repeat-containing family protein	2067	2.53	2.61	2.12	0.89	1.06	0.98	1.65	0.83	1.07	1.23	1.7	1.02	0.98	1.39	1.39	1.69	1.43	1.67	1.9	1.94	1.12	1.45	1.88	1.39	1.64	1.61	1.43	1.63	1.34	1.2	1.38	1.18	1.15	1.45	2.03	1.79
MELO3C003044.2	C2H2-like zinc finger protein	1613	1.68	1.74	1.92	0.46	1.09	0.62	0.69	0.52	0.36	1.44	0.68	1.58	3	3.3	2.25	0.81	0.63	0.88	2.21	2.24	4.27	0.15	0.05	0.07	0	0.31	0	0.62	0.73	0.8	1.16	0.97	1.1	0.41	0.75	1.33
MELO3C003047.2	serine/threonine-protein kinase MPS1 isoform X1	2977	9.83	8.75	9	9.91	7.8	9.55	7.54	7.74	7.14	6.48	8.12	7.74	5.68	7.56	6.43	10.52	9.79	9.89	8.18	7.13	8.67	10.98	10.41	8.98	10.7	9.72	7.78	6.83	4.69	4.78	7.21	4.72	6.53	8.59	8.85	9.34
MELO3C003048.2	Histone-lysine N-methyltransferase ASHR1-like protein	2005	13.31	12.1	12.07	16.62	19.32	17.31	21.34	22.71	19.93	21.01	17.2	22.37	14.52	18.07	16.96	17.2	17.09	18.11	16.55	16.4	15.07	14.07	15.63	17.49	12.85	13.25	8.31	14.03	11.95	13.37	16.3	19.64	15.19	16.3	15.79	16.38
MELO3C003051.2	phosphopantothenoylcysteine decarboxylase subunit VHS3-like	678	0	0	0	0	0	0	0	0	0	0	0	0	0	0	0	0	0	0	0	0	0	0	0	0	0	0	0	0	0	0	0	0	0	0	0	0
MELO3C003052.2	Unknown protein	180	0	0	0	0	0	0	0	0	0	0	0	0	0	0	0	0	0	0	0	0	0	0	0	0	0	0	0	0	0	0	0	0	0	0	0	0
MELO3C003053.2	Unknown protein	150	0	0	0	0	0	0	0	0	0	0	0	0	0	0	0	0	0	0	0	0	0	0	0	0	0	0	0	0	0	0	0	0	0	0	0	0
MELO3C003054.2	Unknown protein	204	0	0	0	0	0	0	0	0	0	0	0	0	0	0	0	0	0	0	0	0	0	0	0	0	0	0	0	0	0	0	0	0	0	0	0	0
MELO3C003055.2	Oxysterol-binding protein-related protein 1C	4204	31.98	30.98	29.78	27.22	28.96	25.4	29.58	29.22	30.97	36.2	33.4	34.81	31.87	38.03	35.37	24.63	27.26	27.9	19.56	27.37	13.37	23.1	27.9	24.32	22.69	23.08	23.71	29.55	28.34	28.07	43.47	41.52	30.15	25.76	29.85	28.95
MELO3C003056.2	At5g12930	755	0	0	0	0	0	0	0	0	0	0	0	0	0	0	0	0	0	0	0	0	0	0	0	0	0	0	0	0	0	0	0	0	0	0	0	0
MELO3C003057.2	Phosphatidylinositol-4-phosphate 5-kinase, putative	3436	27.73	23.35	21.57	22.46	19.41	19.15	21.63	21.9	24.21	23.46	21.6	22.34	23.74	24.55	20.65	25.65	26.71	26.26	17.79	23.57	10	17.97	21.78	21.27	22.45	20.82	19.09	23.45	23.59	23.55	17.77	17.29	17.95	23.15	23.82	23.23
MELO3C003058.2	Unknown protein	234	0	0	0	0	0	0	0	0	0	0	0	0	0	0	0	0	0	0	0	0	0	0	0	0	0	0	0	0	0	0	0	0	0	0	0	0
MELO3C003061.2	Ribosomal protein S13	895	29.61	36.38	40.63	26.5	24.47	20.81	19.57	24.89	22.06	25.29	27.37	28.27	25.3	21.96	23.06	23.28	30.07	28.9	51.81	41.24	73.42	18.3	18.02	17.54	21.71	22.82	14.23	24.19	25.06	25.19	22.31	19.51	27.53	24.7	27.42	21.33
MELO3C003062.2	protein MEI2-like 7	1389	0	0	0	0	0	0	0	0	0	0	0	0	0	0	0	0	0	0	0	0	0	0	0	0	0	0	0	0	0	0	0	0	0	0	0	0
MELO3C003063.2	MDIS1-interacting receptor like kinase 1	429	0	0	0	0	0	0	0	0	0	0	0	0	0	0	0	0	0	0	0	0	0	0	0	0	0	0	0	0	0	0	0	0	0	0	0	0
MELO3C003064.2	Unknown protein	237	0	0	0	0	0	0	0	0	0	0	0	0	0	0	0	0	0	0	0	0	0	0	0	0	0	0	0	0	0	0	0	0	0	0	0	0
MELO3C003065.2	Unknown protein	195	0	0	0	0	0	0	0	0	0	0	0	0	0	0	0	0	0	0	0	0	0	0	0	0	0	0	0	0	0	0	0	0	0	0	0	0
MELO3C003066.2	17 kDa phloem lectin	945	21.14	33.39	35.07	10.62	12.77	11.79	11.55	7.28	16.66	18.37	8.32	12.01	25.38	24.69	24	5.71	9.06	4.75	34.74	41.52	26.21	0.58	0.81	1.1	0.15	0	0	15.79	13.83	23.36	6.58	26.37	6.71	14.07	11.54	14.38
MELO3C003069.2	Pentatricopeptide repeat-containing family protein	2673	2.23	1.67	1.46	1.85	2.2	2.6	1.99	2.15	2.81	1.95	1.19	2.43	1.67	1.48	1.51	2.39	2.56	2.2	3.41	3.48	3.88	2.16	2.43	2.22	3.28	3.56	1.82	1.52	1.98	2.04	1.22	0.95	1.16	2.12	3.04	2.52
MELO3C003071.2	DNA topoisomerase 6 subunit A	1594	30.62	28.1	25.25	23.96	21.6	22.72	21.29	18.97	19.35	23	21.22	22.89	27.83	26.71	25.27	18.73	16.57	18.64	11.18	19.3	2.38	17.67	20.39	17.33	21.34	18.12	19.27	24.34	25.53	26.68	22.48	17.21	17.07	25.25	23.34	28.19
MELO3C003072.2	Thioredoxin-like protein AAED1, chloroplastic	1864	10.85	11.29	12.11	4.37	4.25	4.27	5.27	6.42	6.06	4.56	7.14	7.18	3.34	4.29	3.32	10.09	10.96	7.99	15.23	10.9	15.02	5.16	5.44	4.79	3.71	4.35	3.63	4.41	4.58	4.95	5.64	3.74	7.13	10.43	8.87	8.83
MELO3C003073.2	GATA zinc finger domain-containing protein 10-like isoform X2	359	0	0	0	0	0	0	0	0	0	0	0	0	0	0	0	0	0	0	0	0	0	0	0	0	0	0	0	0	0	0	0	0	0	0	0	0
MELO3C003074.2	Adenylate kinase	1343	67.87	66.4	65.15	62.63	67.29	58.35	65.36	60.8	63.37	61.88	62.68	65.98	52.44	61.56	60.86	59.66	61.22	56.56	43.18	56.18	37.17	65.83	70.31	61.55	73.94	73.93	81.53	61.37	57.83	56.79	64.06	68.32	55.18	55.63	56.39	53.79
MELO3C003075.2	two-component response regulator-like APRR7	3253	72.17	60.27	55.27	62.39	62.36	59.59	105.91	93.24	93.11	67.77	63.29	64.83	64.35	70.62	66.68	77.71	76.88	76.9	48.96	73.72	30.27	62.86	65.97	68.01	56.75	57.17	50.16	77.39	76.61	78.37	68.12	100.87	65.94	60.13	72.71	77.52
MELO3C003076.2	thylakoid membrane protein TERC, chloroplastic	2867	36.04	34.85	35.85	27.67	32.2	32	36.57	39.54	35.48	35.1	32.67	35.34	33.9	33.7	34.31	32.61	33.74	33.57	39.29	39.45	30.85	28.54	31.23	33.69	37.6	34.11	26.17	40.54	41.36	40	31.14	27.51	24.89	29.88	31.62	32.53
MELO3C003077.2	Unknown protein	282	0	0	0	0	0	0	0	0	0	0	0	0	0	0	0	0	0	0	0	0	0	0	0	0	0	0	0	0	0	0	0	0	0	0	0	0
MELO3C003078.2	Protein MODIFIER OF SNC1 11	2173	129.08	127.67	130.86	151.32	137.53	147.39	159.68	175.17	168.24	129.06	136.19	128.03	114.17	120.8	116.07	163.32	164.31	155.69	143.2	141.81	138.44	153.35	148.76	142.44	143.96	154.34	110.26	125.62	119.18	117.25	141.89	139.49	128.35	149.06	151.15	149.35
MELO3C003079.2	Transmembrane protein	1366	0.44	0.78	0.65	0.49	0.56	0.38	0.46	0.64	0.15	0.15	0.37	1.01	0.12	0.95	0.61	0.76	0.77	0.58	1.16	0.63	1.91	0.82	0.32	0.61	0.48	0.69	0.82	0.51	0.71	0.99	0.45	0.28	0.6	0.93	0.63	0.41
MELO3C003080.2	Dirigent protein 17	1071	76.85	72.73	71.93	102.4	104.9	110.43	106.27	107.78	106.76	67.52	76.88	57.52	75.93	80.69	78.05	72.74	76.49	69.64	50.19	49.23	49.58	64.86	47.06	60.62	64.3	84.02	63.87	91.13	88.38	88.77	63.9	67.77	69.8	74.02	69.53	78.52
MELO3C003081.2	Ribosomal protein S24e family protein, putative	1301	31.84	31.48	30.45	20.3	35.1	20.18	35.78	33.79	31.81	26.83	28.4	27.62	25.74	25.9	26.98	28.23	28.5	24.14	22.4	23.7	26.03	22.82	18.99	20.6	20.94	19.78	21.14	25.8	29.78	26.94	24.73	29.44	22.26	28.05	20.83	25.16
MELO3C003082.2	pathogenesis-related protein 1A	1030	0	0.1	0.18	0	0.33	0	0	0	0	0.11	0.13	0	0	0.1	0.35	0	0	0	0.12	0.1	0	0	0	0	0	0	0	0	0.07	0	0	0	0	0	0.3	0
MELO3C003083.2	Valine--trna ligase	2419	12.57	15.29	16.14	14.02	15.71	14.12	14.76	16.46	15.25	16.18	14.97	14.01	12.37	12.63	17.45	12.19	16.14	13.47	14.41	15.17	14.44	14.23	13.47	11.76	11.19	9.57	11.14	12.15	13.98	16.01	16.62	15.42	17.43	15.49	11.47	12.09
MELO3C003084.2	Unknown protein	477	0	0	0.58	1.36	0	0	1.48	1.82	0	0	0	0	0	0	3.18	2.46	1.16	1.33	10.83	0.65	14.11	0	0	0	0	0	0	0.8	0	1.64	0	0	0.26	0	9.12	1.98
MELO3C003085.2	Flagellin N-methylase	672	34.03	37.93	32.92	28.97	32.37	26.3	34.73	35.83	31.42	31.84	36.19	28.96	26.07	37.03	36.92	32.51	28.24	38.57	31.11	37.56	27.1	29.1	30.68	25.5	36.7	39.04	29.98	33.39	36.2	37.41	25.85	12.41	28.6	37.29	34.8	33.63
MELO3C003086.2	protein GPR107	1901	240.69	247.99	229.63	205.35	272.41	221.38	325.18	319.77	323.03	236.52	250.22	243.42	195.36	189.59	192.27	253.88	269.92	237.03	175.61	224.91	175.71	191.77	191.13	206.29	254.89	242.36	197.61	223.69	222.91	241.02	234.4	233.24	183.03	231.29	232.38	238.6
MELO3C003088.2	Phosphatidate phosphatase PAH1	3447	7.29	6.14	5.09	7.5	8.64	6.47	7.27	8.9	6.98	6.59	6.87	6.59	5.59	6.07	5.2	9.93	10.18	9.07	5.2	6.81	3.92	6.56	7.36	7.12	5.58	6.99	7.54	7.29	6	7.03	6.88	5.06	5.43	7.12	7.58	8.08
MELO3C003090.2	BnaC04g45100D protein	1307	4.22	4.15	4.08	1.38	0.87	1.17	0.93	1.08	1.14	0.8	1.65	1.06	1.81	1.81	1.57	2.03	1.6	2.26	2.1	2.77	2.41	2.66	3.28	3.11	2.32	2.12	2.56	0.98	0.79	0.77	3.65	0.84	3.21	2.83	4.8	3.68
MELO3C003091.2	LOW QUALITY PROTEIN: probable membrane-associated kinase regulator 4	531	0.28	0	0.25	0	0	0	0	0.54	0.29	0.3	0	0.36	0	0.29	0	0	0	0	0.5	0.55	0	0.35	0	0	0	0	0	0.24	0	0	0	0.22	0	0	0	0.23
MELO3C003092.2	Ankyrin repeat-containing protein	2543	5.81	6.34	4.89	2.19	2.21	1.66	2.47	2.18	2.19	3.71	3.32	3.98	3.77	3.26	2.9	4.96	3.81	4.1	3.43	6.15	3.58	2.44	2.83	2.76	3.12	2.87	4.86	3.84	4.24	4.73	3.5	2.43	2.25	4.32	4.02	3.8
MELO3C003093.2	Pectate lyase	1646	20	20.49	25.45	30.37	35.35	30.84	34.18	33.87	36.3	32.32	27.82	27.23	23.44	24.96	25.65	27.12	30.05	28.1	22.96	22.34	19.1	20.39	18.18	19.79	29.04	27.43	29.12	20.53	19.31	19.72	19.06	21.08	16.67	24.02	22.59	22.54
MELO3C003094.2	exocyst complex component EXO70A1	1952	0.94	0.9	0.64	0	0	0	0	0	0	0	0.18	0	0.4	0.26	0	0.3	0.1	0	1.07	0.18	0	0	0	0	0	0	0.25	0.7	0.26	0.78	0	0.26	0.09	0.17	0.28	0.14
MELO3C003095.2	heavy metal-associated isoprenylated plant protein 3-like	1079	0.88	0.66	0.96	0	0.1	0.1	0.21	0	0.1	0.31	0.12	0.37	0.25	0.69	0.08	0.2	0.31	0.11	2.36	2.17	2.78	0.24	0	0	0.13	0.1	0.08	0.08	0.26	0.74	0.43	0.08	0.45	0.19	0.19	0.47
MELO3C003096.2	Phosphatidylinositol N-acetyglucosaminlytransferase subunit P-related	3583	24.37	18.32	17.67	39.45	53.5	47.97	26.71	22.25	25.37	35.8	25.96	32.11	23.99	24.51	27.62	33.94	32.28	34.97	23.25	24.8	18.94	34.41	34.64	43.58	24.92	31.88	17.84	38.85	32.65	35.49	25.54	36.19	33.49	31.3	25.18	30.4
MELO3C003097.2	Protein SLOW GREEN 1, chloroplastic	1632	63.37	60.22	66.61	53.76	72.95	64.67	71.48	62.97	63.93	81.18	72.77	80.32	50	49.45	50.14	70.21	66.92	65.58	67.03	74.7	53.88	62.26	57.56	61.09	55.98	54.11	39.43	54.42	55.9	52.87	56.34	62.78	62.02	56.71	53.47	49.79
MELO3C003098.2	Argininosuccinate lyase	983	121.67	119.99	144.16	90.17	68.52	83.98	61.85	56.88	63.41	118.76	135.09	107.78	84.59	90.22	84.7	63.17	61.06	77.23	109.31	104.68	118.6	92.29	115.73	110.1	71.72	69.85	46.76	87.1	103.24	99.3	74.28	32.8	65.03	68.34	70.48	55.6
MELO3C003099.2	Pentatricopeptide repeat-containing protein	1512	2.01	1.19	2.36	0.92	0.83	0.6	0.81	0.88	0.38	1.15	1.3	1.14	0.97	0.97	1.08	1.95	1.78	1.38	2.05	1.24	1.34	1.12	0.79	0.76	0.34	0.61	0.44	1.11	0.44	0.37	1.42	0.75	0.83	1.2	1.49	1.13
MELO3C003100.2	diaminopimelate epimerase, chloroplastic	1736	123.46	130.31	129.38	92.64	92.1	92.65	89.76	80.82	88.77	138.43	116.8	131.93	109.52	102.95	102.04	104.89	96.93	100.75	135.62	125.53	146.77	88.21	90.06	96.62	82.61	89.14	76.99	102.7	107.58	107.64	110.56	118.8	105.55	99.41	92.9	87.59
MELO3C003101.2	kinesin-like protein KIN-5B	4143	0.46	0.61	0.71	0.55	0.74	0.46	0.46	0.29	0.27	0.35	0.72	0.45	0.39	0.36	0.46	0.37	0.8	0.45	0.58	0.67	0.45	0.31	0.5	0.3	0.58	0.36	0.4	0.38	0.61	0.58	0.74	0.41	0.37	0.7	0.66	0.45
MELO3C003103.2	zinc finger protein ZAT11	682	0.56	0.36	0.16	3.66	8.37	5.04	3.35	5.75	3.93	3.14	3.21	3.31	3.41	3.8	4.48	1.93	2.76	2.71	2.08	1.8	0.92	5.08	6.01	6.76	5.54	4.47	13.45	3.49	1	2.46	0.97	1.14	1.87	2.33	1.26	0.74
MELO3C003104.2	eukaryotic peptide chain release factor subunit 1-3	1994	202.7	204.86	209.07	115.65	105.58	112.74	112.22	112.85	106.86	131.15	152.71	132	111.68	113.23	101.67	141.45	146.6	131.63	149.28	154.84	153.92	146.38	140.68	143.16	152.3	140.88	162.03	112.3	123.57	115.01	133.8	93.41	114.04	146.71	157.32	147.16
MELO3C003105.2	WAT1-related protein	1558	2.19	3.22	3.53	1.74	1.18	1.35	2.38	2.27	2.02	3.03	3.89	6.43	3.63	2.57	5.33	3.55	2.83	2.73	1.79	3.17	1.79	1.19	3.84	1.34	5.01	2.81	1.82	2.53	2.4	2.17	2.5	2.4	2.11	1.53	1.92	1.12
MELO3C003106.2	ras-related protein RABE1a	1147	133.65	142.48	141.89	156.85	147.29	163.47	113.09	125.08	119.02	126.99	144.55	133.79	143.14	149.63	152.89	129.25	142.7	135.07	147.01	124.54	134.32	136.75	129.74	141.8	130.87	137.59	121.59	146.23	134.83	140.41	132.49	136.68	143.43	140.9	143.61	128.93
MELO3C003107.2	Soluble inorganic pyrophosphatase-like protein	3285	63.4	68.74	72	56.68	43.25	59.98	39.61	40.4	42.15	66.87	93.66	71.91	98.26	99.02	102.32	66.79	58.33	68.19	57.66	52.59	53.96	66.21	68.11	69.42	65.54	70.46	46.08	55.59	53.88	52.11	139.79	200.76	140.92	87.42	84.35	84.36
MELO3C003108.2	Histone H2A	908	66.37	78.63	75.37	104.59	105.15	106.56	121.56	113.26	129.8	88.28	76.04	86.47	82.5	78.84	85.59	72.19	67.33	73.96	87.01	60.5	131.98	81.64	74.47	67.39	81.44	99.83	58.47	70.92	71.71	84.72	56.65	93.25	68.2	63.45	57.73	62.92
MELO3C003109.2	glycine-rich RNA-binding protein 4, mitochondrial	966	22.01	23.74	23.01	20.03	16.06	18	18.03	18.35	12.08	17.38	17.38	18.08	18.98	17.49	17.38	22.84	20.42	20.22	14.97	13.5	12.8	22.26	26.25	19	16.19	20.17	23.02	17.14	14.8	17.26	17.61	25.27	15.73	18.25	24.06	22.04
MELO3C003110.2	Actin-depolymerizing factor family protein	1077	11.52	16.26	17.37	3.98	6.42	3.26	6.09	5.8	4.7	12.9	14.83	14.13	9.67	8.51	7.77	15.33	13.61	11.59	20.29	17.87	25.46	10.25	11.82	10.66	11.73	8.66	16.44	4.89	5.28	4.94	18.32	18.91	15	11.64	12.75	15.41
MELO3C003111.2	Pentatricopeptide repeat-containing protein	2748	8.74	9.9	8.99	11.69	11.3	12.39	14.74	12.37	12.16	11.33	10.64	13.17	8.35	9.38	8.64	9.15	8.2	8.23	8.61	8.15	7.68	6.4	4.86	5.28	3.2	3.55	3.12	8.63	7.43	7.56	7.38	2.98	7.75	10.4	9.44	11.84
MELO3C003112.2	Forkhead box protein G1	670	8.05	7.62	10.84	7.74	7.78	12.95	9.92	7.75	7.69	9.28	11.55	10.45	6.53	7.82	6.83	5.56	6.69	6.86	12.07	7.58	13.06	9.5	10.01	6.95	10.16	4.59	7.41	7.34	6.9	7.93	4.99	6.47	6.62	8.12	7.59	8.38
MELO3C003113.2	cation/H(+) antiporter 20	2672	0	0	0	0	0.04	0	0	0	0	0.04	0	0.04	0	0	0	0	0	0.08	0.02	0.1	0.05	0.13	0.03	0	0	0	0.12	0	0	0.03	0	0	0	0.03	0.1	0.13
MELO3C003114.2	Mitochondrial ATP synthase 6 kDa subunit	772	469.98	521.25	546.09	253.35	305.42	245.31	318.93	276.2	293.59	388.72	390.05	367.08	384.92	370.91	375.85	334.39	337.01	313.83	458.52	472.46	548.33	236.36	238.9	222.65	286.17	295.84	272.3	358.66	372.23	430.37	370.68	389.27	347.6	377.13	340.17	332.73
MELO3C003115.2	Protein EMBRYO DEFECTIVE 1674	1212	33.55	36.32	34.06	39.67	39.78	42.75	44.61	46.12	45.4	31.06	33.3	33.08	28.36	31.87	31.84	37.17	33.66	33.41	28.54	30.72	26.81	24.67	21.86	26.62	23.55	25.3	20.28	26.84	29.17	27.25	30.12	35.19	28.85	30.12	31.55	30.38
MELO3C003116.2	Ubiquitin system component Cue	1655	10.73	11.52	12.16	13.98	17.58	14.95	15.41	16.76	16.09	11.17	10.37	10.93	14.51	11.4	12.07	10.32	12.11	16.08	17.22	13.34	18	8.39	6.91	8.22	5.19	4.7	4.23	12.13	9.77	10.05	9.28	10.26	12.65	12.26	11.08	11.98
MELO3C003117.2	Unknown protein	165	0	0	0	0	0	0	0	0	0	0	0	0	0	0	0	0	0	0	0	0	0	0	0	0	0	0	0	0	0	0	0	0	0	0	0	0
MELO3C003118.2	p-hydroxybenzoic acid efflux pump subunit aaeB	2442	0.34	0.29	0.2	19.54	5.24	15.51	0.47	0.51	0.37	2.66	3.1	1.13	0.59	1.42	1.15	0.74	0.67	3.87	0.52	0.43	0.37	10.02	8.46	5.44	2.48	0.86	2.43	0.13	0.08	0.11	2.4	0.14	0.41	4.74	3.39	1.46
MELO3C003119.2	Heat shock 70 kDa protein	2539	326.67	318.4	313.68	213.36	453.65	227	168.74	141.57	165.88	193.27	213.48	190.49	301.88	320.42	272.71	73.39	67.73	70.36	162.25	175.86	139.8	198.68	206.84	155.97	146.6	145.34	282.93	160.85	159.25	188.96	339.34	597.05	298.44	170.48	154.51	151.93
MELO3C003120.2	SLT1	2217	85.66	91.99	91.6	140.96	127.84	140.95	110.02	111.1	115.05	108.35	117.85	110.4	107.34	94.11	99.11	89.75	91.89	93.53	70.05	60.54	68.65	136.97	113.68	154.23	187.91	185.07	124.62	80.05	94.27	91.98	73.49	89.99	95.98	92.31	89.62	93.28
MELO3C003121.2	Unknown protein	1386	7.02	6.48	7.13	5.83	6.21	5.61	3.38	4.51	4.9	4.71	2.21	5.65	3.52	4.24	4.59	6.92	5.68	6.11	6.48	7.09	6.49	4.19	2.74	1.61	1.94	2.34	1.6	4.43	3.62	4.35	4.43	5.05	5.69	6.08	4.53	6.72
MELO3C003122.2	Presequence protease, mitochondrial	1101	45.19	49	46.34	46.77	52.94	44.71	47.1	52.8	40.37	48.73	49.19	40.97	40.18	43.15	39.56	44.5	47.74	41.89	44.01	35.44	47.84	43.72	39.57	45.79	52.17	57.35	51.79	51.3	54.61	51.74	49.62	39.86	51.5	45.13	45.18	41.59
MELO3C003123.2	E3 ubiquitin-protein ligase XB3-like	2210	38.96	36.73	36.87	17.11	23.66	17.43	17.56	17.84	17.85	30.08	24.29	36.73	35.14	35.75	34.52	28.59	24.04	27.65	48.17	44.53	44.37	21.85	25.66	18.28	30.02	30	54.74	32.51	32.94	31.57	21.26	30.6	28.12	30.05	24.49	29.35
MELO3C003124.2	60S ribosomal protein L36	2916	6.48	3.59	6.81	3.88	2.83	2.04	1.96	2.03	2.36	2.06	2.41	1.32	1.53	0.79	0.57	8.22	7.28	6.59	5.05	5.66	3.82	6.22	5.83	5.33	1.85	4.24	7.33	2.7	1.72	2.19	3.47	1.25	2.95	3.61	5.99	3.61
MELO3C003126.2	WD repeat-containing protein 44	3435	0.28	0.32	0.41	0.06	0.19	0.05	0.22	0.17	0.13	0.16	0.23	0.29	0.45	0.33	0.49	0.4	0.43	0.75	0.53	0.54	1.05	0.06	0.27	0.21	0.17	0.11	0.29	0.29	0.31	0.27	0.14	0.32	0.4	0.35	0.57	0.37
MELO3C003127.2	cyclin-dependent protein kinase inhibitor SMR3-like	456	0	0.37	0	0	0	0	0	0	0	0.81	0	0	0	0	0.63	0	0	0	0.45	0	0	1.41	0.66	0	0	0	0	0	0	0	0	0	0.69	0	0	0
MELO3C003128.2	Actin	1590	6.14	8.71	8.84	0.58	0.07	0.13	0.2	0.06	0.18	0.47	0.48	0.23	4.16	4.99	3.28	1.2	1.59	1.7	2.61	4.15	4.03	1.09	1.22	0.9	0.75	1.45	1.06	2.39	2.72	1.71	3.07	0.95	1.84	1.35	1.83	1.81
MELO3C003129.2	Dol-P-Glc:Glc(2)Man(9)GlcNAc(2)-PP-Dol alpha-1,2-glucosyltransferase	1751	11.05	11.86	13.81	6.19	7.01	5.33	7.11	6.21	4.29	6.76	7.69	8.16	10.3	7.73	7.75	7.29	7.7	8.61	9.81	10.22	10.64	5.94	8.8	7.1	6.4	5.57	7.72	9.99	7.48	8.77	14.46	19.62	8.5	8.02	9.73	6.22
MELO3C003130.2	Pectin acetylesterase	2138	11.52	12.51	12.85	7.99	5.59	6.56	7.91	7.7	6.64	9.14	10.57	9.15	8.6	9.13	8.5	10.1	11.43	8.1	9.27	11.65	9.99	10.27	12.16	10.34	7.57	8.1	7.51	8.05	9.11	7.86	8.9	7.5	6.15	9.55	7.75	11.25
MELO3C003131.2	Phosphatase 2C family protein	2412	1.9	1.39	1.21	0.04	0.53	0.08	0.12	0.18	0.07	0.52	0.48	0.9	2.21	1.62	1.58	0.12	0.52	0.17	1.53	1.53	1.24	0.19	0.33	0.13	0.1	0.16	0.62	1.05	1.2	0.86	0.47	0.32	0.38	0.44	0.18	0.24
MELO3C003132.2	Metallothionein-like protein 4A	566	692.72	724.28	682.69	33.06	195.51	59.27	94.98	153.34	127.1	483.59	250.81	677	1538.29	1701	1556.99	234.04	258.44	313.47	845.25	813.27	724.76	13.46	21.36	13.24	8.15	9.71	4.13	524.04	354.75	413.86	196.21	596.56	461.81	311.85	164.35	392.97
MELO3C003133.2	Protein kinase	1951	33.96	38.04	36.11	31.03	31.22	32.25	37.39	41.64	41.08	31.41	32.34	33.89	27.52	32.19	26.46	34.12	37.06	35.39	35.65	32.36	39.17	23.32	26.08	22.38	21.83	22.01	28.22	31.98	29.34	28.75	24.65	19.67	25.1	35.29	33.67	33.95
MELO3C003134.2	Expansin	1094	354.42	311.52	318.95	888.96	479.6	739.46	888.32	820.05	914.52	1217.83	402.95	1125.86	802.58	673.98	818.84	1346.37	1376.06	1134.98	372.98	634.42	198.36	113.1	139.18	283.27	50.15	61.61	46.44	692.07	763.32	805.35	200.82	147.24	252.98	1454.02	1247.15	1582.99
MELO3C003135.2	Ribonuclease II, chloroplastic/mitochondrial	2751	16.87	15.84	13.94	24.93	21.56	25.63	24.67	22.11	22.23	21.54	22.98	20.29	18.22	19.17	18.48	17.28	16.84	18.57	11.95	15.87	11	35.79	41.33	31.9	29.99	29.36	27.79	20.92	21.51	20.48	17.32	17.86	14.22	16.45	19.42	17.2
MELO3C003137.2	NAD(P)-binding Rossmann-fold superfamily protein	1456	34.28	30.39	37.42	35.12	39.06	39.52	47.08	42.87	33.85	54.78	49.31	48.24	33.1	27.79	25.7	44.67	47.68	42.8	41	39.33	32.32	39.6	36.37	41.56	47.7	48.33	42.01	40.96	39.81	37.73	34.93	37.76	37.59	34.28	31.8	32.45
MELO3C003138.2	Haloacid dehalogenase-like hydrolase	1327	0	0.09	0.49	0.2	0.3	0.1	2.04	1.35	0.92	0.88	0.58	0.19	0.08	0.28	0	0.1	0.2	0	0	0.18	0.2	0.58	0.65	0.44	1.68	1.46	8.86	0.08	0.19	0	0.08	0	0.15	0.09	0.09	0
MELO3C003139.2	ATP-dependent zinc metalloprotease FtsH	3057	84.14	77.97	74.14	73.1	61.97	61.62	62.57	60.24	58.54	66.44	76.87	65.26	65.03	68.57	67.64	69.92	64.18	64.77	56.38	67.58	46.07	62.88	66.43	62	50.94	50.04	56.97	66.86	66.99	63.76	84.12	68.25	63.87	68.2	74.68	70.94
MELO3C003140.2	WRKY family transcription factor	1118	0	0	0	0	0	0	0	0	0	0	0	0	0	0	0	0	0	0	0	0	0	0	0	0	0	0	0	0	0	0	0	0	0	0	0	0
MELO3C003141.2	Protein FAR-RED ELONGATED HYPOCOTYL 1	1302	0.47	0.15	0	0	0	0	0.16	0	0	0	0	0	0.13	0.23	0.13	0	0.08	0	0.18	0.15	0.44	0	0	0.18	0	0	0	0	0	0	0	0	0	0.23	0	0
MELO3C003142.2	Cyclin-dependent protein kinase inhibitor SMR4	228	0	0	0	0	0	0	0	0	0	0	0	0	0	0	0	0	0	0	5.75	0	0	0	2.71	0	0	0	0	0	0	0	0	0	0	2.48	0	0
MELO3C003143.2	Hsp70 nucleotide exchange factor fes1	1846	99.52	101.73	105.71	56.01	73.61	52.56	70.16	67.04	71.47	106.94	124.77	111.48	79.39	75.68	77.57	81.25	85.13	79.9	160.08	123.67	179.72	134.77	119.77	99.98	90.88	87.84	106.34	82.48	74.43	84.92	165.4	172.98	184.02	88.67	81.29	81.25
MELO3C003144.2	Pathogenesis-related thaumatin family protein	822	0	0	0	0	0	0	0.15	0	0	0	0	0.54	0	0	0	0	0	0	0.75	0.14	0.2	0	0.49	0.17	0.18	0	1.21	0.12	0	0.13	0.37	0	0	0	0	0
MELO3C003145.2	Cyclin d, putative	2145	32.01	32.13	28.2	19.34	25.13	20.62	32.27	28.67	34.37	19.24	20.51	26.05	27.1	25.02	24.28	29.82	30.3	29.82	32.94	39.8	31.18	20.46	20.26	24.76	26.74	25.65	18.42	26.62	26.13	26.52	17.93	25.89	17.49	22.88	22.26	21.84
MELO3C003146.2	L-type lectin-domain containing receptor kinase IV.1-like	2040	0.14	0.13	0	0	0.05	0	0	0	0.09	0.05	0.11	0.11	0.15	0.27	0.27	0.05	0	0.26	0.16	0.09	0.16	0	0.04	0	0.06	0	0.23	0.35	0.03	0.04	0.08	0	0	0.04	0.31	0.04
MELO3C003147.2	LOW QUALITY PROTEIN: L-type lectin-domain containing receptor kinase S.4-like	1950	66.16	63.58	56.47	84.1	83.65	86.34	114.72	118.26	120.77	84.23	70.63	75.46	90.02	85.84	88.11	75.51	79.77	76.17	38.03	58.91	28.88	22.4	31.31	44.51	51.74	51.34	22	74.22	79.08	81.98	23.66	13.9	25.22	61.42	70.69	71.81
MELO3C003148.2	Phosphate transporter PHO1-like protein 5	1530	1.92	1.66	1.02	53.04	272.62	80.29	11.29	16.93	19.29	60.69	68.12	55.41	43.26	43.34	39.89	8.69	7.54	7.03	4.26	5.08	3.9	89.64	66.46	89.31	7.37	8.57	19.46	8.51	5.24	10.36	79.1	228.79	77.92	21.73	20.84	15.42
MELO3C003149.2	SUPERMAN-like zinc finger protein	966	0	0	0	0	0	0	0	0	0	0	0	0	0	0	0	0	0.36	0	0	0	0	0	0	0.27	0	0	0	0	0	0	0	0	0	0	0	0
MELO3C003150.2	Ultraviolet-B receptor UVR8	2440	14.08	13.43	11.79	15.48	16.98	13.25	23.88	20.4	20.34	8.43	7.11	6.63	11.39	10.2	10.08	12.36	15.49	12.14	9.35	12.03	7.87	6.63	7.45	8	3.89	4.47	3.81	15.3	15.57	16.55	9.89	9.67	8.45	14.85	13.11	15.97
MELO3C003151.2	Legume-specific protein	528	0	0	0	0	0	0	0	0	0	0	0	0	0	0	0	0	0	0	0	0	0	0	0	0	0	0	0	0	0	0	0	0	0	0	0.28	0
MELO3C003153.2	wall-associated receptor kinase-like 20	2576	0.25	0.48	0.44	0.85	0.57	0.58	0.85	1.16	0.28	0.52	1.15	0.66	0.29	0.11	0.23	0.48	0.71	1.19	0.58	0.57	0.4	0.92	1.66	1.83	1.56	1.56	2.05	0.3	0.14	0.23	0.71	0.35	0.64	0.65	0.84	0.42
MELO3C003154.2	CASP-like protein	468	5.08	9.07	5.42	2.9	4.97	7.47	5.22	3.97	3.71	3.48	4.87	7.93	8.07	4.59	5.03	4.56	3.54	5.64	7.8	11.5	9.41	2.31	4.49	1.78	3.29	3.72	1.81	3.36	5.66	3.2	1.36	2.41	2.61	1.32	4.29	5.23
MELO3C003155.2	aldo-keto reductase family 4 member C9-like	1249	8.94	8.58	6.39	5.3	3.73	5.75	5.2	5.58	5.37	4.12	5.21	3.08	5.46	5.97	5.12	6.53	6.16	5.81	7.9	7.77	7.58	5.47	6.18	4.54	6.43	5.38	23.08	6.07	6.34	3.94	4.36	4.66	3.6	4.62	4.42	5.25
MELO3C003156.2	aldo-keto reductase family 4 member C9-like	1405	92.29	99.58	91.17	41.54	42.14	39.74	32.52	32.07	26.44	47	47.17	52.25	62.3	56.09	62.38	64.33	62.33	64.92	92.21	91.93	79.57	41.39	42.67	38.8	45.1	49.14	54.91	68.09	58.4	61.77	62.07	42.73	50.8	63.11	71.45	60.89
MELO3C003157.2	aldo-keto reductase family 4 member C9-like	1349	10.36	10.41	9.54	10.86	15.01	8.92	7.24	8.4	9.29	10.06	10.17	5.51	8.27	8.86	6.58	11.5	10.68	10.3	12.98	11.97	12.2	5.34	5.29	4.1	5.1	3.28	4.22	7.88	6.84	6.61	4.47	7.58	5.68	9.69	10.98	9.03
MELO3C003158.2	aldo-keto reductase family 4 member C9-like	1476	0.07	0.19	0	0	0.07	0	0.14	0	0.13	0	0	0	0	0	0	0	0	0	0.23	0	0.19	0	0.06	0	0	0	0	0	0	0.19	0	0	0	0	0.13	0
MELO3C003159.2	Cysteine/Histidine-rich C1 domain family protein, putative	880	0	0	0	0	0	0	0	0	0	0	0	0	0	0	0	0	0	0	0	0	0	0	0	0	0	0	0	0	0	0	0	0	0	0	0	0
MELO3C003160.2	Cysteine/Histidine-rich C1 domain family protein, putative	778	0	0	0	0	0	0	0	0	0	0	0	0	0	0	0	0	0	0	0.36	0.44	0.54	0.19	0.53	0	0	0	0.13	0	0	0	0.13	0	0	0	0	0
MELO3C003161.2	Cysteine/Histidine-rich C1 domain family protein, putative	582	0	0	0	0	0	0	0	0	0	0	0	0	0	0	0	0	0	0	0	0	0	0	0	0	0	0	0	0	0	0	0	0	0	0	0	0
MELO3C003162.2	early nodulin-75-like	411	0	0	0	0	0	0	0	0	0	0	0	0	0	0	0	0	0	0	0	0	0	0	0	0	0	0	0	0	0	0	0	0	0	0	0	0
MELO3C003163.2	Cysteine/Histidine-rich C1 domain family protein, putative	883	0	0	0.11	0	0	0	0	0	0	0	0	0	0.11	0	0	0.13	0	0	0	0	0	0	0	0.15	0	0	0	0	0	0	0	0	0	0	0	0
MELO3C003164.2	Cysteine/Histidine-rich C1 domain family protein, putative	1138	0	0	0	0	0	0	0	0	0	0	0	0	0	0	0	0	0	0	0	0	0	0	0	0	0	0	0	0	0	0	0	0	0	0.09	0	0
MELO3C003165.2	uracil phosphoribosyltransferase isoform X1	1280	54.29	54.98	50.51	50.2	47.12	55.53	41.34	41.79	41.44	43.01	43.3	43.62	57.97	58.26	56.8	41.06	38.37	51.88	39.89	40.39	49.23	47.2	40.17	38.75	27.72	28.55	22.57	47.23	45.04	46.19	55.32	52.55	49.19	51.64	50.02	46.44
MELO3C003167.2	glycine-rich cell wall structural protein 1.0-like	423	0	0	0.39	0	0.48	0	0	0	0.46	1.22	0.46	0	0.37	0.47	0.37	0	0	0	0.27	0	0.53	0	1.56	0.51	0	0	0	0	0	0	0.38	0.34	0	0	0	0
MELO3C003168.2	glycine-rich cell wall structural protein-like	237	0	0	0	0	0	0	0	0	0	0	0	0	0	0	0	0	0	0	0	0	0	0	0	0	0	0	0	0	0	0	0	0	0	0	0	0
MELO3C003169.2	ctenidin-1-like	456	0	0	0	0	0	0	0	0	0	0	0	0	0	0	0	0	0	0	0	0	0	0	0	0	0	0	1.64	0	0	0	0	0	0	0	0	0
MELO3C003171.2	protein NRT1/ PTR FAMILY 2.8-like	1802	0	0	0	0	0	0	0	0	0	0	0	0	0	0	0	0	0	0	0	0	0	0	0	0	0	0	0	0	0	0	0	0	0	0	0	0
MELO3C003172.2	Protein MIZU-KUSSEI 1	747	0	0	0	0	0	0	0	0	0	0	0	0	0.27	0	0.13	0	0	0	0	0	0	0	0	0	0	0	0	0	0	0	0	0	0	0.16	0	0
MELO3C003173.2	Proteasome subunit alpha type	2241	39.2	40.32	43.24	7.42	8.32	6.38	8.67	8.37	6.45	11.37	16.28	11.29	16.48	15.33	13.21	16.6	16.79	15.02	39.02	30.51	46.48	15.55	19.91	14.4	11.37	10.61	18.13	20.45	23.14	20.5	16.45	11.09	16.24	14.71	14.99	13.15
MELO3C003174.2	mitochondrial substrate carrier family protein B-like	1497	17.79	16.73	18.26	13.11	12.94	13.91	14.76	13	13.22	13.03	13.79	14.94	16.78	15.68	14.44	13.45	11.44	12.94	16.7	14.83	19.73	15.85	16.96	11.32	13.39	14.02	17.44	14.44	12.69	13.31	11.05	10.02	14.99	13.25	12.13	13.71
MELO3C003175.2	BEL1-like homeodomain protein 9 isoform X2	1700	0	0.11	0	0.06	0.12	0.06	0	0.05	0	0	0.21	0.21	0.09	0.06	0.05	0	0	0	0	0	0.12	0	0.05	0	0	0.06	0.14	0	0	0	0	0.04	0	0	0.05	0.13
MELO3C003177.2	protein NRT1/ PTR FAMILY 5.6	2004	0	0	0	0	0	0	0	0	0	0	0	0	0	0	0	0	0	0	0	0	0	0	0	0	0	0	0	0	0	0	0	0.04	0	0	0	0
MELO3C003178.2	Unknown protein	165	0	0	0	0	0	0	0	0	0	0	0	0	0	0	0	0	0	0	0	0	0	0	0	0	0	0	0	0	0	0	0	0	0	0	0	0
MELO3C003179.2	DUF4283 domain protein	1315	0	0	0	0	0	0	0	0	0	0	0	0	0	0	0	0	0	0.17	0.04	0	0	0	0.07	0	0	0	0	0	0	0	0.13	0	0	0	0	0
MELO3C003181.2	Copper ion transmembrane transporter	2235	14.8	12.92	13.12	22.8	16.64	21.52	21.28	20.19	19.27	19.88	13.99	14.55	15.76	14.59	16.17	17.96	18.46	19.03	12.69	14.09	10.81	11.2	12.2	14.95	15.06	15.1	13	14.49	14.02	15.18	8.43	7.38	9.41	18.08	17.83	18.64
MELO3C003183.2	disease resistance protein RGA2-like	401	0	0	0	0	0	0	0	0	0	0	0	0	0	0	0	0	0	0	0	0	0	0	0	0	0	0	0	0	0	0	0	0	0	0	0	0
MELO3C003184.2	Transforming growth factor beta receptor type 3	538	0	0	0	0	0	0	0	0	0	0.29	0	0	0.23	0	0.46	0	0	0	0.16	0	0.19	0	0.24	0	0	0	0	0	0	0	0	0	0	0	0	0
MELO3C003185.2	Proteasome inhibitor-related	1360	203.11	212.63	197.02	105.6	94.87	110.07	113.24	103.39	114.51	232.88	250.57	247.87	156.35	160.02	162.2	141.41	128.83	140.2	214.26	235.74	241.64	216.72	271.3	209.4	128.98	127.41	150.9	120.55	128.95	132.48	155.06	98.53	119.9	139.86	147.1	136.14
MELO3C003186.2	Proteasome inhibitor-related	1571	278.54	284.13	296.18	140.14	148.03	144.84	79.66	88.7	80.81	108.08	117.67	123.42	178.46	185.79	181.46	129.76	127.3	139	254.78	220.79	303.48	111.27	90.85	74.22	187.52	173.01	205.97	277.15	247.08	263.78	85.52	53.23	94.27	88.92	80.62	84.54
MELO3C003187.2	rop guanine nucleotide exchange factor 7-like	2912	2.04	1.6	1.7	0.44	0.56	0.54	0.23	0.21	0.24	0.45	0.54	0.58	1.7	1.2	1.26	0.83	0.52	0.8	1.24	1.8	0.51	0.8	0.24	0.58	1.08	0.75	1.53	0.58	0.62	0.88	0.54	0.55	1.27	0.99	0.79	0.76
MELO3C003188.2	glutathione S-transferase U8-like	1049	13.19	14.35	13.43	0.76	0.33	0.48	0.68	0.69	0.3	4.15	3.84	5.19	5.33	3.87	6.31	1.06	1.11	1.03	23.5	22.26	22.99	39.5	43.31	19.55	17.04	8.6	124.15	4.1	4.22	3.28	10.01	2.74	10.04	4.48	6.6	6.66
MELO3C003192.2	glutathione S-transferase U8-like	675	2.27	1.84	1.34	1.24	2.23	1.97	1.6	1.82	0.38	4.59	3.03	3.12	5.35	3.86	1.73	1.18	2	1.7	7.58	6.03	7.19	13.61	12.37	7.09	12.73	9.67	197.92	2.74	0.88	0.71	1.15	2.32	4.31	1.82	1.46	1.81
MELO3C003193.2	Glycosyltransferase	1579	0	0	0	0.07	0	0	0	0	0	0	0	0	0.15	0	0	0	0	0	0.07	0	0	0.08	0	0.07	0	0	0	0	0.08	0	0	0	0	0.06	0	0
MELO3C003195.2	17.5 kDa class I heat shock protein	432	20.5	17.18	31.12	0.93	2.74	2.69	1.84	2.86	1.75	15.9	18.38	22.52	7.06	6.32	7.03	23.77	21.35	21.38	313.31	279.33	368.77	14.26	22.71	11.79	9.33	2.64	63.56	5	3.37	6.33	21.17	10.75	16.99	15.36	19.66	16.61
MELO3C003197.2	copper transporter 2-like	499	50.56	34.44	38.91	3.12	4.75	2.99	2.71	7.32	2.26	18.18	11.16	25.21	9.48	11.91	11.81	6.9	5.4	6.03	19.39	29.34	17.23	1.18	2.49	5.16	2.46	2.3	5.48	9.65	10.1	9.2	9.58	9.72	6.05	6.37	10.84	6.32
MELO3C003198.2	Peptidylprolyl isomerase	2293	47.36	45.63	41.26	30.32	27.71	29.52	26.84	30.17	27.03	32.96	34.05	35.18	31.83	32.13	36.6	40.48	40.04	39.26	36.4	44.02	37.66	30.48	37.99	33.59	27.65	27.2	23.07	38.68	41.53	38.07	33.67	25.2	29.44	36.72	43.08	39.9
MELO3C003199.2	G patch domain protein	2634	3.32	2.69	3.17	6.02	7.15	5.31	8.49	7.23	8.66	6.31	7.03	5.42	9.17	9.35	7.39	4.99	2.93	3.48	1.65	2.95	1.45	8.42	6.45	3.76	8.63	9.72	4.83	3.45	2.3	4.24	8.29	11.3	8.91	2.88	3.72	4.57
MELO3C003200.2	Glutathione S-transferase	1717	0	0	0	0.12	0	0	0	0	0	0	0	0	0	0	0	0	0	0	0	0	0	0.35	0.39	0	0	0	0.38	0	0	0	0	0	0.05	0	0	0
MELO3C003201.2	Glutathione S-transferase	1064	4.74	6.92	7.46	3.61	3.31	1.66	1.93	2.71	1.91	3	7.36	4.66	7.1	4.96	10.19	5	6.54	6.36	22.87	16.08	25.82	188.14	90.25	28.1	628.81	116.67	3655.65	1.85	2.38	2.12	5.81	2.59	6.69	4.19	5.41	5.29
MELO3C003202.2	beta-galactosidase	447	0	0	0	1.29	0.85	0.83	0	0.38	0.41	1.69	0.48	1.02	0.33	0	0	1.23	0	1.33	0	0	0	0	0.35	0.46	1.02	0	0	0	0.26	0.37	0.68	0	0	0.75	2.72	1.58
MELO3C003204.2	Glycosyltransferase	642	0	0	0	0	0	0	0	0	0	0	0	0	0	0	0	0	0	0	0	0	0	0	0	0	0	0	0	0	0	0	0	0	0	0	0	0
MELO3C003205.2	Mitochondrial pyruvate dehydrogenase kinase	1816	45.41	49.86	46.46	155.96	113.97	158	69.1	77.33	63.23	61.87	80.45	69.26	73.44	77.1	73.99	64.91	57.51	82.91	53.09	42	57.98	98.44	90.29	95.95	96.46	100.63	68.83	70.12	56.31	56	57.89	23.15	65.46	91.97	78.77	70.58
MELO3C003206.2	Phosphate translocator-related family protein	1940	6.15	4.89	4.72	2.1	1.5	3.26	1.5	0.8	1.15	1.84	4.15	2.18	2.73	1.81	1.61	4.54	3.37	4.26	4.95	3.88	4.49	3.49	3.59	4.21	3.06	3.34	4.27	4.61	4.27	4.48	2.93	1.51	2.85	4.24	4.2	3.5
MELO3C003207.2	proteasome assembly chaperone 4	1236	10.51	12.14	13.57	9.32	9.1	10.62	7.97	13.92	9.36	7.62	7.43	5.72	11.02	8.62	12.99	10.22	10.65	9.56	8.47	9.61	10.98	9.23	7.2	8.77	8.47	7.11	6.94	10.65	9.17	9.87	8.54	5.79	8.38	10.44	11.41	11.37
MELO3C003208.2	Calmodulin-binding transcription activator	3975	31.6	29.66	28.88	40.96	36.61	37.12	50.95	54.68	49.63	36.47	34.77	34.94	31.61	33.55	31.98	39.1	38.17	38.58	33.77	33.03	21.87	41.73	39.52	40.62	35.93	40.28	37.59	29.46	28.95	25.52	45.47	38.52	46.28	48.14	50.12	49.56
MELO3C003209.2	Unknown protein	156	0	0	0	0	0	0	0	0	0	0	0	0	0	0	0	0	0	0	0	1.77	0	0	0	0	0	0	0	0	0	0	0	0	0	0	0	0
MELO3C003210.2	phosphatidylinositol:ceramide inositolphosphotransferase 1	1675	20.91	29.78	28.85	13.55	26.36	11.82	11.36	12.6	10.9	29.41	38	29.92	21.53	22.81	23.88	12.69	12.49	13.9	26.18	15.26	24.7	59.48	38.87	28.37	16.18	20.44	20.26	17.02	12.84	17.2	186.4	493.33	178.67	17.95	17.17	18.87
MELO3C003211.2	Receptor protein kinase, putative	2074	11.28	13.3	8.26	2.87	3.31	2.62	4.81	4.94	7.69	9.78	9.47	8.84	10.65	9.21	12.82	8.23	8.34	11.51	5.31	10.17	4.53	2.54	3.35	4.09	3.49	4.8	4.04	10.76	11.64	8.05	10.14	14.61	5.29	6.6	9.64	7.7
MELO3C003212.2	Myb transcription factor	2382	7.96	9.04	7.24	8.08	10.03	7.91	7.95	8.01	6.57	7.2	8.15	8.15	7.12	8.12	9.16	8.12	10.05	7.73	9.25	8.4	8.17	7.15	7.96	8.09	8.03	7.72	6.28	6.99	6.63	7.02	7.53	10.09	9.24	9.14	8.45	8.67
MELO3C003213.2	laccase-7	1617	0	0	0	0	0	0	0	0.06	0	0	0	0	0	0	0	0	0	0	0	0.11	0	0	0	0.07	0.08	0	0.15	0	0	0	0	0	0.16	0	0	0
MELO3C003214.2	Fructose-1,6-bisphosphatase, putative	1758	12.38	11.2	9.93	12.35	19.08	13.14	9.93	8.25	7.63	14.93	12.09	13.41	13.48	12.84	12.69	16.58	18.42	16.15	12.94	17.53	14.64	7.67	8.22	10.83	24.71	27.23	15.18	10.88	10.44	10.15	9.28	23.55	9.27	12.14	7.27	10.26
MELO3C003215.2	Fructose-1,6-bisphosphatase	1426	51.88	46.96	50.65	58.1	62.52	63.36	49.17	45.19	50.51	44.66	43.37	44.78	55.36	51.75	54.96	49.62	52.34	46.65	38.16	51.52	32.93	26.05	26.33	29.54	34.43	48.65	30.2	50.09	45.84	52.12	43.62	49.94	44.2	55.52	44.11	50.86
MELO3C003216.2	transcription termination/antitermination protein NusG	1562	17.31	14.89	13.59	12.27	12.6	11.26	13.22	14.12	10.7	14.22	10.33	11.88	13.97	13.58	13.8	14.15	13.54	15.89	15.95	15.85	17.82	8.23	10.33	9.31	9.62	10.92	10.37	14.97	13.98	17	10.28	10.38	11.43	14.45	14.6	16.03
MELO3C003217.2	L-type lectin-domain containing receptor kinase VIII.2	1575	28.08	30.12	24.05	21.61	27.1	20.88	32.85	38.09	33.18	29.25	29.95	28.43	26.02	24.11	27.41	25.71	26.03	22.72	20.56	26.69	17.73	15.3	10.42	16.75	16.24	13.53	11.04	20.85	24.69	24.82	27.14	36.41	21.81	23.1	22.61	23.57
MELO3C003218.2	tubulin beta chain-like	1879	325.97	314.89	314.57	321.9	318.87	332.99	412.23	362.3	435.63	342.69	323.54	319.13	468.02	453.44	481.33	435.35	423.09	357.19	255.56	256.68	253.74	190.59	180.07	207.68	282.26	295.32	226.32	237.83	257.18	250.99	389.13	367.06	399.05	386.98	449.47	445.56
MELO3C003219.2	Chaperone protein dnaJ-like protein	1771	113.59	113.3	112.19	109.31	137.07	122.33	229.02	177.8	208.1	88.82	90.54	92.92	109.8	111.89	101.12	124.11	126.81	101.84	119.5	109.74	129.91	90.5	103.01	98.1	146.24	136.46	104.44	118.01	108.99	127.1	84.55	80.33	102.23	111.34	100.62	107.46
MELO3C003220.2	Mitochondrial uncoupling protein, putative	1607	37.65	39.44	39.19	26.44	30.64	30.58	29.61	24.3	29.52	31.56	30.35	29.84	36.27	35.55	37.47	27.81	25.67	28.1	38	34.74	42.18	32.93	30.84	26.62	28.27	29.03	48.24	36.55	33.8	32.15	33.66	31.53	35.87	29.44	28.71	30.7
MELO3C003221.2	acetyl-coenzyme A carboxylase carboxyl transferase subunit alpha, chloroplastic	3017	65.4	62.36	59.8	83.04	83.61	80.36	60.37	64.3	62.04	60.6	60.52	61.16	59.79	65.16	64.85	78.21	78.02	71.3	57.45	58.49	54.94	55.47	57.31	60.87	61.84	60.23	51.69	71.73	69.25	68.16	60.13	54.97	62.89	64.63	63.75	69.35
MELO3C003222.2	mRNA-capping enzyme	2955	95.6	93.57	89.22	93.05	85.09	86.99	102.53	101.92	98.7	84.22	92.51	88.04	83.65	91.18	87.17	92.33	92.19	94.59	77.35	88.22	55.63	97.53	102.91	98.11	94.13	92.39	86.54	91.7	89.8	84.34	88.41	90.12	88.76	85.09	94.45	96.13
MELO3C003223.2	DEFECTIVE IN EXINE FORMATION 1 family protein	3178	37.53	35.83	36.64	22.32	23.67	24.36	29.45	22.83	30.73	30.01	26.28	30.83	29.54	31.28	28.52	31.28	30.33	29.32	30.74	32.26	26.7	32.33	32.83	30.16	26.69	25.53	30.53	25.69	25.09	26.66	28.73	26.03	26.02	28.14	30.75	27.63
MELO3C003224.2	mitogen-activated protein kinase-binding protein 1 isoform X1	3762	0.38	1.33	0.35	0.35	0.51	0.11	0.44	0	0.33	0.39	0.75	0.73	0.4	0.55	0.56	1.17	1.36	1.51	0.84	1.22	0.87	0.55	0.75	0.94	0.27	0.55	0.52	0.73	0.72	0.65	0.71	1.79	0.4	1.48	1.33	1.32
MELO3C003225.2	UPF0503 protein At3g09070, chloroplastic	2418	0.98	0.91	0.64	1.45	0.81	0.2	0.95	1.03	1.2	0.59	0.33	0.52	1.48	0.9	1.1	0.75	1.24	1.23	0.75	1.56	0.54	0.19	0.2	0.18	0.25	0.16	0.23	0.68	0.76	0.75	0.5	0.84	0.41	0.99	0.65	1.2
MELO3C003226.2	Pentatricopeptide repeat-containing family protein	2746	1.65	0.74	0.17	0.98	1.3	0.28	0.4	0.37	1.48	1.43	1.28	0	0.81	1.09	0.84	1.39	0.86	1.01	0.28	1.08	0.35	0.25	1.61	0.17	1.71	1.58	1.06	0.68	0.91	0	1	0.39	0.48	0.99	1.39	1.73
MELO3C003227.2	8-amino-7-oxononanoate synthase	1173	1.38	1.21	1.48	0.87	0.89	0.57	0.92	0.87	1.18	2.15	0.88	1.29	1.23	1.67	1.51	2.54	1.24	1.98	3.02	2.55	3.62	1.29	1.46	1.12	1.67	2.21	0.9	1.19	1.19	0.66	0.76	0.43	0.96	1.9	2.69	0.88
MELO3C003228.2	Laccase	2469	0.85	0.97	0.52	0.12	0.39	0.18	0.04	0.15	0.23	0.3	0.7	0.31	0.4	0.37	0.48	0.84	0.5	0.58	0.59	1.02	0.11	0.42	0.82	0.05	0.54	0.04	0.49	0.26	0.55	0.51	0.44	0.26	0.43	0.74	0.99	0.77
MELO3C003229.2	transcription factor DIVARICATA-like	2238	31.77	30.26	35.54	13.77	11.18	12.99	7.29	9.39	7.66	11.34	14.08	11.48	15.04	16.43	18.92	18.05	18.36	16.78	23.58	20.87	26.69	11.79	8.9	9.61	12.28	12.15	10.41	18.97	19.78	17.88	9.26	8.41	12.04	13.56	15.68	13.85
MELO3C003230.2	BAHD acyltransferase DCR-like	1578	22.11	22.51	20.88	1.55	7.43	1.47	0.71	0.48	1.34	13.27	8.47	13.06	9.08	6.52	13.37	7.1	11.49	10.99	48.24	52.66	26.4	17.56	14.36	5.67	5.91	4.84	14.12	3.97	3.48	5.26	13.92	67.26	16.42	10.36	10.31	10.17
MELO3C003231.2	JOSEPHIN-like protein, putative	725	0.51	0	0.3	0	0.54	0	0.9	0	0.17	0	0.21	0	0.28	0	0	0	0.18	0.19	0.1	0	0	2.74	6.07	1.79	4.17	6.03	13.13	0	0	0	0.15	0.26	0	0	0	0
MELO3C003232.2	Envelope-like protein	1077	0	0	0	0	0	0	0	0	0	0	0	0	0	0	0	0	0	0	0	0	0	0	0	0	0	0	0	0	0	0	0	0	0	0	0	0
MELO3C003233.2	Protein kinase	1865	389.41	403.48	373.96	290.19	306.42	286.34	296.5	290.74	288.13	281.93	267.72	281.74	243.69	268.48	264.37	334.45	338.7	314.66	298.05	342.57	242.37	183.94	195.97	220.69	224.52	235.94	180.5	355.56	366.65	348.79	277.62	292.47	261.24	280.22	294.81	284.82
MELO3C003237.2	zinc finger CCCH domain-containing protein 25-like isoform X1	1588	34.47	32.93	31.21	61.63	59.41	63.77	73.23	76.06	72.12	41.9	49.71	48.99	37.48	37.47	39.57	48.65	47.64	50.09	32.45	36.58	26.43	77.55	74.74	84.57	69.33	78.23	56.32	37.78	39.64	39.46	38.8	30.75	37.91	44.65	50.64	51.07
MELO3C003238.2	Chlorophyll a-b binding protein, chloroplastic	1543	19.54	21.1	21.16	28.16	46.82	35.46	46.49	40.13	43.9	30.83	19.13	26.91	40.62	41.14	41.86	33.83	36.07	38.18	40.11	37.71	42.93	13.09	11.77	15.97	28.69	35.88	19.05	31.31	30.99	33.35	12.63	19.46	18.54	28.4	23.35	26.71
MELO3C003239.2	Protein yippee-like	656	9.6	8.06	10.67	1.32	2.25	0.98	1.94	1.84	2.35	4.95	5.76	4.67	5.61	4.78	4.2	5.16	9.17	4.87	8.66	10.83	8.09	5.42	4.8	2.81	2.87	3.12	7.7	4.76	3.87	4.92	4.18	2.88	3.18	4.38	8.4	5.33
MELO3C003241.2	proline-rich receptor-like protein kinase PERK8	2068	0	0.09	0.16	0	0.05	0	0	0.04	0.13	0	0	0.06	0.26	0.18	0	0	0.14	0.05	0.21	0.39	0.29	0.22	0.08	0.05	0	0	0.31	0.04	0	0	0.08	0	0.12	0.26	0.13	0.11
MELO3C003242.2	Clathrin light chain	1669	200.59	217.51	209.47	148.61	168.58	145.19	183.55	175.24	179.85	157.8	159.44	178.41	162.38	168.69	163.31	188.04	197.53	180.77	143.42	178.17	148.2	160.03	162.99	172.61	201.99	211.26	194.94	199.63	213.26	207.3	147.02	130.48	135.76	140.1	157.02	150.8
MELO3C003243.2	RNA polymerase II C-terminal domain phosphatase-like 2	2340	23.72	22.7	22.5	25.52	22.88	25.67	26.82	29.23	27.17	22.22	26.03	21.39	19.1	21.8	20.53	25.75	24.05	23.44	21.37	22.81	15.16	40.07	39.12	34.79	33.8	36.11	28.38	20.7	18.92	18.64	22.83	21.26	23.43	24.68	24.36	22.8
MELO3C003244.2	Unknown protein	573	0.25	0	0.22	0	0	0.52	0	0.71	0.25	0	0	0.32	0.62	1.02	0.2	0.26	0	0	0.73	0.96	0	0.31	0.65	0	0	0	0	0	0	0.23	0	1.52	0	0.47	0.24	0.59
MELO3C003245.2	30S ribosomal protein S31, chloroplastic	718	83.03	82.28	86.56	80.2	97.61	93.17	84.61	66.12	70.16	77.53	76.97	78.72	100	95.92	106.7	79.35	79.11	71.67	80.94	80.92	110.83	59.76	53.66	57.94	78.2	78.98	58.73	95.6	89.45	95.94	64.74	66.64	67.85	76.73	61.91	67.6
MELO3C003246.2	RNA exonuclease 4-like	1278	24.49	23.7	23.78	19.54	20.17	23.34	22.4	18.24	22.44	24.58	24.96	24.47	22.18	23.85	19.58	30.19	29.07	28.66	23.34	28.22	26.09	33.89	33.01	36.15	32.21	34.81	30.57	23.58	23.74	25.17	21.1	20.75	20.81	25.96	27.6	24.99
MELO3C003247.2	Unknown protein	159	0	0	0	0	0	0	0	0	0	0	0	0	0	0	0	0	0	0	0	0	0	0	0	0	0	0	0	0	0	0	0	0	0	0	0	0
MELO3C003249.2	target of Myb protein 1 isoform X1	2040	26.74	26.37	28.75	36.94	37.93	41.39	40.14	41.59	42.08	34.37	36.69	31.08	24.51	28.62	27.93	34.67	33.81	36.71	24.26	23.93	17.66	58.62	52.17	55.08	55.39	49.23	51.92	29.11	26.41	28.76	34.51	30.5	31.06	30.24	34.92	35.56
MELO3C003251.2	alcohol dehydrogenase	1305	61.77	64.19	63.08	38.83	34.04	35.36	31.41	30.92	29.18	49.54	49.53	47.85	48.62	49.57	48.91	61.33	55.54	56.94	56.75	68.39	42.99	48.44	46.96	52.34	50.37	58.11	44.14	67.44	65.33	62.66	54.57	48.73	54.73	50.32	54.67	50.34
MELO3C003252.2	histone-lysine N-methyltransferase ASHR1 isoform X1	333	0	0	0	0	0	0	0	0	0	0	0	0	0	0	0	0	0	0	0	0	0	0	0	0	0	0	0	0	0	0	0	0	0	0	0	0
MELO3C003253.2	KH domain-containing protein family	270	0	0	0	0	0	0	0	0	0	0	0	0	0	0	0	0	0	0	0	0	0	0	0	0	0	0	0	0	0	0	0	0	0	0	0	0
MELO3C003254.2	Unknown protein	276	1.49	3.03	1.29	1.6	0	3.2	3.35	4.11	1.6	9.71	0	1.92	8.35	0	0	1.52	1.59	1.63	0.91	4.47	0	0	0	0	0	0	0	0	0	0	1.22	1.14	1.33	0	0	1.12
MELO3C003255.2	Serine/threonine-protein kinase	1638	1.06	0.85	0.63	1.03	1.95	1.95	1.48	2.45	1.46	0.62	2.29	1.63	0.79	1.24	1.42	0.86	0.5	1.39	2.34	1.53	2.85	0.44	0.77	0.56	0.53	0.62	0.4	0.66	0.91	0.62	0.88	0.54	1.13	1.55	1.3	0.89
MELO3C003259.2	phosphatidylserine decarboxylase proenzyme 2-like	761	0.32	0	0	0	0	0	0.17	0	0	0.33	0.39	0	0	0	0	0.66	0.5	1.42	0	0.3	0.11	0	0	0.74	0.82	0	0.41	0	0.11	0	0.55	0	0.14	0.61	1.07	0.25
MELO3C003260.2	histone-lysine N-methyltransferase ASHR1 isoform X1	452	0.39	0	0	0.84	0.41	0	0	0	0	0	0.93	0	0	0	0	0	0	0	0.23	0	0	0	0	0.45	0	1.6	0	0	0	0	0.66	0.59	0	0	0	0
MELO3C003261.2	Translation factor GUF1 homolog, mitochondrial	2322	10.53	9.42	8.12	13.11	14.51	13.78	11.92	12.14	10.67	12.02	12.21	11.69	11.68	8.79	9.75	8.89	10.78	10.27	8.73	10.19	8.46	9.18	10.2	9.68	11.55	11.18	9.36	10.11	10.82	9.7	8.96	7.37	6.73	7.65	8.53	8.39
MELO3C003262.2	FRIGIDA-like protein	2877	31.4	28.29	27.4	20.32	22.43	18.63	20.67	19.94	19.06	20.56	24.91	21.01	18.91	19.57	19.27	23.94	21.16	23.2	24.53	24.17	21.08	23.28	25.46	22.98	25.86	22.68	27.69	23.96	21.95	21.53	22.46	19.31	19.31	23.78	24.22	23.59
MELO3C003263.2	Golgi SNAP receptor complex member 1	1128	101.08	103.26	107.57	79	83.64	87.88	79.44	70.04	72.71	92.44	75.56	83.41	76.61	81.79	79.56	99.91	91.93	86.79	102.85	89.47	113.84	57.55	64.28	61.04	76.92	70.52	56.47	85.03	88.59	81.21	86.48	85.7	81.47	93.8	93.07	91.8
MELO3C003264.2	Serine/threonine-protein phosphatase 7 long form-like protein	1076	0.39	0.19	0.17	0	0	0.31	0.12	0	0.1	0.41	0.17	0	0.08	0.3	0.16	0.1	0.42	0	0.12	0.28	0.56	0	0.34	0.12	0	0.1	0	0.17	0.33	0.26	0.17	0	0.27	0.38	0.38	0.08
MELO3C003265.2	Acetyl-CoA carboxylase	1911	57.33	54.97	48.2	64.52	67.53	78.9	52.47	46.66	47.55	62.92	57.32	56.07	46.77	49.48	47.73	54.69	50.86	46.05	31.43	49.49	25.49	41.01	42.05	44.67	55.96	50.79	45.23	48.93	51.02	48.87	47.87	48.38	34.46	40.73	39.94	40.9
MELO3C003267.2	Envelope-like protein	1128	0	0	0	0	0	0.19	0	0	0	0	0	0	0	0	0	0	0.1	0	0	0	0	0	0.16	0	0	0.1	0	0	0	0	0	0	0	0	0	0
MELO3C003268.2	Envelope-like protein	423	0	0	0	0	0	0	0	0	0	0	0	0	0	0	0	0	0	0	0	0	0	0	0	0	0	0	0	0	0	0	0	0	0	0	0	0
MELO3C003269.2	aminoacyl tRNA synthase complex-interacting multifunctional protein 1 isoform X1	1425	19.91	21.05	20.79	14.33	14.87	14.8	12.19	11.82	14.04	18.48	14.95	20.25	14.83	15.55	14.68	22.74	25.4	17.45	21.16	20.2	21.32	19.75	19.2	16.9	19.13	21.62	21.22	18.98	16.09	18.46	18.17	16.5	17.26	19.61	17.56	18.6
MELO3C003271.2	Unknown protein	663	0.58	0	0.69	0.85	0.42	1.01	1.23	0.38	0.78	0.82	0.48	0.74	0.65	0	0.65	0.4	0.62	0.65	0.8	0.94	0.14	1.69	1.7	1.37	2.27	3.04	2.34	0.66	1.17	0.73	0	0.6	0.35	0.19	0.75	0.46
MELO3C003272.2	Unknown protein	285	5.54	0	0	11.27	0.37	0	6.78	1.03	0	5.36	2.79	2.09	3.6	0	2.18	10.55	5.5	0	4.17	4.61	0	16.65	23.72	10.29	7.59	9.82	0	17.67	0	11.09	16.07	11.29	0	0	4.06	6.42
MELO3C003274.2	BnaA02g25840D protein	398	85.52	91.1	98.99	76.09	90.22	117.94	111.4	145.99	90.97	76.82	70.85	67.23	80.33	100.57	86.75	77.48	99.94	84.49	104.58	86.8	126.12	119.59	95.55	118.15	85.59	91.57	108.6	85.37	65.82	77.84	80.88	65.51	87.43	81.23	73.72	85.23
MELO3C003275.2	Peroxidase	1336	11.02	10.64	13.1	0	0.1	0	0	0	0	0.09	2.12	1.35	0.37	0.72	0.67	0.09	0	0.1	3.46	3.44	2.54	0	0	0.11	0	0	0	0.23	0.78	0.34	0	0.19	0.16	0	0	0
MELO3C003277.2	4,5-dioxygenase-like protein	1402	109.91	124.53	124.7	197.94	181.14	201.95	147.23	166.09	145.05	211.76	188.84	209.13	203.64	198.21	220.6	192.68	183.87	214.44	170.19	149.3	213.9	149	159.55	144	153.23	169.8	129.14	164.1	154.33	170.35	134.08	134.2	160.16	161.54	151.31	152.78
MELO3C003278.2	PHD finger protein At1g33420	3262	101.11	83.46	81.1	170.51	120.95	167.26	118.44	127.78	137.69	113.59	115.39	116.57	143.28	140.88	150.86	118.53	107.16	129.8	81.24	90.8	72.8	92	92.95	101.07	78.91	81.45	61.94	132.17	127.91	125.11	105.1	83.72	123.26	134.22	130.18	130.86
MELO3C003279.2	Unknown protein	483	1.02	0	0.3	0	0	0	0	0	0	0.36	0.41	0	0	0	0	0	0	0	0	0	0	0	0	0	0	0	0	0	0	0	0	0	0	0	0	0
MELO3C003280.2	Glucose-6-phosphate 1-dehydrogenase	2423	48.63	47.93	44.36	34.46	30.22	32.35	29.22	30.12	26.6	33.36	33.18	32.99	39.74	39.23	38.56	38.38	36.82	35.41	37.04	39.97	34.48	32.9	35.68	34.25	33.71	32.93	44.2	39.51	40.67	40.66	31.84	30.25	37.74	38.79	37.46	39.41
MELO3C003281.2	Unknown protein	281	0	2.84	0	0	0	0	0	0	0	0	0	0	0	0	0	0	0	0	0	1.4	0	0	0	0	0	0	0	0	0	0	0	0	1.25	0	0	0
MELO3C003282.2	cleft lip and palate transmembrane protein 1 homolog	2028	219.68	215.96	215.4	344.66	374.18	351.98	358.03	354.08	357.98	286.67	280.83	278.94	228.32	233.71	234.82	268.3	273.8	281.67	196.33	210.92	192.41	278.51	278.24	307.6	372.89	367.36	270.22	250.05	247.93	249.29	231.8	242.04	213.51	229.49	234.92	224.77
MELO3C003283.2	Unknown protein	156	0	0	0	0	0	0	0	0	0	0	0	0	0	0	0	0	0	0	0	0	0	0	0	0	0	0	0	0	0	0	0	0	0	0	0	0
MELO3C003284.2	NADP dependent sorbitol 6-phosphate dehydrogenase family protein	1056	2.15	2.25	1.7	3.57	4.48	1.82	5.28	1.71	2.69	3.14	1.96	1.27	7.04	8.2	7.52	0.75	2.82	3.55	2.18	3.17	3.77	0.22	0.76	0.82	0	0	0	1.48	1.05	2.13	1.49	1.58	2.38	1.5	1.53	1.53
MELO3C003285.2	VQ motif-containing protein 31	501	0	0	0.28	0	0.34	0	0	1.51	1.28	0	0	0	0	0	0	0	0	0	0	0	0	0	0	0	0	0	0	0.27	0	0	0	0.48	0.57	0	0	0
MELO3C003286.2	Serine/threonine-protein kinase	1728	80.79	89.04	84.39	86.47	97.88	95.98	85.07	81.76	85.28	85.87	79.38	87.53	83.85	83.76	83.56	74.99	82.22	80.83	91.55	88.42	96	57.75	56.49	62.31	67.9	69.5	48.08	83.85	87.75	85.49	68.89	76.01	65.4	74.4	73.81	68.8
MELO3C003287.2	DYAD protein	2344	6.55	4.71	5.74	7.42	6.84	7.78	7.53	9.05	7.08	7.11	7.43	7.42	5.97	6.81	6.62	8.96	8.21	7.72	6.46	10.02	4.37	10.17	11.96	10.97	8.96	10.28	8.41	6.6	6.73	6.85	6.78	5.87	3.86	9.63	9.08	8.65
MELO3C003289.2	UBN2 domain-containing protein	471	0	0	0	0	0	0	0	0	0	0	0	0	0	0	0	0	0	0	0	0	0	0	0	0	0	0	0	0	0	0	0	0	0	0	0	0
MELO3C003290.2	serine/threonine-protein kinase SRK2G-like isoform X3	2444	25.54	24.92	23.25	12.13	11.64	10.96	11.56	11.65	13.32	11.89	15.84	11.93	14.82	15.26	17.43	19.07	17.63	18.76	25.56	25.3	29.26	11.42	13.09	11.07	8.57	9.49	8.62	18.29	15.04	16.16	13.49	9.68	15.66	14.82	14.58	12.95
MELO3C003291.2	LIMR family protein	2181	101.91	100.62	97.33	101.88	109.63	100.29	117.75	110.01	121.88	95.43	96.45	99.49	103.18	107.86	104.3	135.23	132.47	124.48	74.76	87.6	64.44	81.03	82.91	87.06	76.42	80.59	80.38	97.12	96.73	94.97	95.44	95.37	76.78	108.86	116.79	120.75
MELO3C003292.2	protein N-methyltransferase NNT1 isoform X1	1335	30.37	27.06	32.99	58.31	46.14	59.3	50.31	48.21	49.58	30.69	33.61	34.76	28.6	33.03	32.04	42.13	43.25	47.45	26.76	30.86	27.16	35.13	33.34	40.75	35.47	38.28	31.39	33.1	32.18	29.57	34.91	23.29	29.16	38.82	43.66	40.61
MELO3C003294.2	vacuolar cation/proton exchanger 3	1970	371.11	500.2	508.86	359.15	705.58	389.42	290.25	395.75	416.36	291.34	384.48	374.81	1079.29	1065.57	1132.56	294.04	311.08	494.22	212.32	331.6	117.73	219.67	181.51	343.81	290.64	345.37	115.75	1137.11	567.86	1028.34	316.95	544.38	250.5	99.04	99.96	134.06
MELO3C003295.2	Mitochondrial carrier protein	1170	4.03	4	3.72	8.18	9.61	9.59	14.94	10.63	13.43	9.05	7.86	6.78	5.95	5.09	5.12	6.63	7.7	7.86	4.8	4.64	4.58	13.88	9.27	7.97	12.33	11.55	15.47	3.39	3.07	3.47	5.04	4.97	4.55	5.06	3.87	5.27
MELO3C003296.2	Protein root uvb sensitive 3	2126	11.05	14.71	13.25	7.97	8.59	7.78	9.67	8.03	8.71	10.9	12.88	9.67	6.79	8.27	7.82	13.25	12.92	13.03	10.87	11.27	12.07	10.45	12.82	13.32	11.98	10.7	8.73	11.54	12.61	13.61	11.87	9.98	10.03	12.15	16	13.71
MELO3C003298.2	high mobility group B protein 1	1115	349.28	364.38	379.95	1463.96	1229.92	1525.29	1401.65	1680.53	1558.67	851.97	823.45	846.35	678.36	630.8	704.1	591.44	635.77	664.89	517.8	422.36	605.13	823.26	735.62	985.56	1073.2	1242.07	622.77	479.57	466.8	475.96	549.83	527	824.01	654.97	596.09	585.39
MELO3C003299.2	Auxin transporter-like protein 2	1783	2.65	4.63	3.11	1.85	3.08	1.55	2.3	2.33	2.82	2.05	1.94	2.57	4.77	3.55	4.22	4.08	2.07	3	1.17	2.03	1.48	0.85	1.37	1.26	0.61	1.17	0.18	2.22	2.03	1.98	1.22	1.89	1.65	2.21	1.81	2.28
MELO3C003300.2	Unknown protein	156	0	0	0	0	0	0	0	0	0	0	0	0	0	0	0	0	0	0	0	0	0	0	0	0	0	0	0	0	0	0	0	0	0	0	0	0
MELO3C003302.2	BTB/POZ domain-containing protein At3g09030	1787	19.87	21.48	21.09	19.52	20.6	22.53	25.87	21.39	26.08	26.96	30.88	24.25	22.41	23.75	22.42	27.06	27.62	23.8	21.29	24.63	16.77	24.43	20.77	26.35	21.2	21.47	16.08	19.29	20.78	19.71	33.16	30.27	33.62	28.65	28.98	30.75
MELO3C003304.2	NF-E2 inducible protein-like	773	10.05	10.11	13.38	11.33	11.48	10.76	11.78	11.58	12.76	10.83	8.11	14.06	9.7	13.29	9.44	13.25	13.46	13.14	15.94	12.77	15.35	12.34	14.42	10.13	14.11	14.91	14.25	9.59	9.18	9.11	8.65	8.86	9.37	10.31	12.22	10.37
MELO3C003305.2	Protein CDI	1460	38.66	37.66	36.63	27.03	23.99	29.89	20.28	20.6	24.33	16.47	17.6	19.59	23.14	20.96	27.82	30.78	26.85	23.67	26.82	26	25.86	16.19	15.34	11.63	22.45	25.01	24.15	20.02	17.79	16.48	22.12	18.69	18.99	22.29	25.1	22.33
MELO3C003306.2	Protein EXORDIUM-like 1	921	0	0	0	0	0	0	0	0	0	0	0.15	0	0	0	0	0	0	0	0	0	0.17	0	0	0	0	0	0	0	0	0	0	0	0	0	0	0
MELO3C003307.2	Protein EXORDIUM-like 1	921	0	0	0	0	0	0	0	0	0	0	0	0	0	0	0	0	0	0	0	0	0	0.15	0	0	0	0	0	0	0	0	0	0	0	0	0	0
MELO3C003308.2	Carbohydrate kinase-like protein	1801	4.49	6.82	4.08	4.97	8.97	6.55	3.81	3.98	4.65	5.35	3.9	5.56	4.97	6	7.2	6.2	7.12	5.21	8.48	7.69	6.87	2.23	2.11	1.18	2.33	3.38	2.75	4.63	5.47	5.56	2.31	4.99	3.23	3.75	2.37	3.56
MELO3C003309.2	(RAP Annotation release2) NERD domain containing protein	258	0	0	0	0	0	0	0	0	0	0	0	0	0	0	0	0	0	0	0	0	0	0	0	0	0	0	0	0	0	0	0	0	0	0	0	0
MELO3C003310.2	QWRF motif-containing protein 3	1254	0	0	0	0	0	0	0	0	0	0	0	0	0	0	0	0	0	0	0	0	0	0	0	0	0	0.09	0.28	0	0	0	0	0	0	0	0	0
MELO3C003311.2	2-phosphoglycerate kinase	2500	29.95	31.9	31.59	26.12	24.67	22.82	33.18	33.27	31.1	34.02	33.93	29.65	26.43	29.78	28.62	34.68	29.86	33.66	27.39	30.09	25.52	32.63	34.42	33.88	27.14	28.19	30.92	31.47	30.6	28.05	31.1	24.43	26.13	26.36	30.8	30.61
MELO3C003312.2	Protein kinase superfamily protein	1911	28.65	30.33	28.66	23.94	24.04	22.34	34.42	31.46	32.75	36.77	26.36	30.83	33.6	34.32	34.98	31.96	33.98	35.56	30.99	36.43	33.82	14.46	15.98	16.98	14.7	16.91	12.42	33.85	34.62	33.85	25.47	34.3	22.17	26.5	25.83	26.82
MELO3C003313.2	Membrane steroid-binding protein	1208	576.14	539.32	514.32	626.37	695.36	698.33	847.44	831.46	899.93	690.49	588.17	648.32	625.42	602.42	631.14	593.11	589.69	582.46	483.68	490.76	463.29	369.43	351.26	435.92	535.85	589.2	389.86	664.17	704.75	673	612.66	735.47	671.15	542.34	528.69	538.37
MELO3C003314.2	Remorin	1062	415.04	395.26	416.93	463.45	466.74	478.26	515.59	542.46	522.65	456.9	501.44	467.05	447.4	454.61	473.88	456.72	487.16	465.8	429.84	440.59	401.57	376.75	373.05	448.27	492.52	490.79	428.94	459.58	445.25	461.87	453.11	454.43	458.74	427.88	420.28	418.61
MELO3C003316.2	Ubiquitin ligase protein cop1	946	0.93	0	0	0.13	0.12	0.48	0.25	0.11	0.7	0.24	0.14	0	0.68	0.12	0.1	0.24	0	0.26	0.14	0.11	0	0	0	0	0	0	0	0	0	0	0.1	0.09	0.11	0.11	0.67	0.19
MELO3C003317.2	Nuclear RNA-binding-like protein	1654	451.96	424.83	407.63	370.85	395.23	377.43	513.42	497.63	520.32	385.83	423.36	379.49	323.3	322.48	306.56	395.03	392.2	375.89	335.49	372.62	338.62	435.11	418.97	365.74	501.89	520.44	490.08	281.55	281.98	296.48	331.26	328.87	340.81	342.87	341.28	355.87
MELO3C003318.2	phospholipase A1-Ibeta2, chloroplastic	1552	0.75	0.61	0.67	0	0.13	0	0.92	0.79	0.44	0.39	2.04	1.26	0.63	0.63	0.63	0.13	0.13	0.07	0.44	0.66	0.45	0	0.05	0.22	0	0	0.54	0.49	0.84	0.89	0.11	0.43	0.11	0.12	0.06	0.1
MELO3C003319.2	heavy metal-associated isoprenylated plant protein 20 isoform X1	681	0	0	0	0	0	0	0	0	0	0	0	0	0	0	0	0	0	0	0	0	0	0	0	0	0	0	0	0	0	0	0	0	0	0	0	0
MELO3C003320.2	synaptic vesicle membrane protein VAT-1 homolog	900	89.82	89.52	98.69	21.45	27.63	21.36	29.98	24.85	26	50.95	56.77	46.9	62.76	69.56	61.11	34.25	31.64	34.21	92.46	65.27	96.99	35.91	33.84	29.58	39.98	34.52	29.44	66.84	69.78	70.32	88.42	96.89	86.38	38.1	39.46	36.47
MELO3C003321.2	Low-temperature-induced 65 kDa protein	1511	31.44	33.12	29.29	6.23	6.11	6.44	13.76	12.48	10.51	13.14	21.1	18.58	16.62	16.79	12.42	13.64	13.52	17.02	18.39	19.47	16.49	7.38	9.61	10.47	5.94	6.82	1.46	20.71	18.96	17.7	26.45	15.7	25.82	18.56	18.53	18.32
MELO3C003322.2	Shortage in chiasmata 1, putative	4743	0.69	0.35	0.31	0.14	0.25	0.09	0	0.26	0.13	0.27	0.14	0.34	0.22	0.27	0.18	0.77	0.43	0.31	0.18	0.22	0.3	0.43	0.18	0.37	0.21	0.09	0.27	0.12	0.24	0.12	0.31	0.37	0.37	0.4	0.47	0.4
MELO3C003323.2	Myosin heavy chain-like protein	3875	4.66	5.01	4.76	4.61	7.68	5.56	6.2	7.85	5.22	3.1	3.79	3.95	3.72	4.25	3.84	5.2	5.05	5.06	4.95	5.21	4.48	2.71	3.56	3.95	5.26	6.48	3.06	2.68	2.34	2.81	4.37	4.6	2.72	3.89	4.51	5.24
MELO3C003324.2	transmembrane ascorbate ferrireductase 1	1002	60.99	58.95	68.42	109.69	156.2	112.63	107.58	86.38	103.06	111.93	111.71	105.43	96.02	94.14	107.67	71.27	69.06	83.17	82.31	75.76	94.86	120.9	143.53	125.15	173.8	165.09	123.52	66.42	62.49	71.9	84.32	99.12	89.64	71.87	70.59	72.42
MELO3C003325.2	Unknown protein	247	7.47	10.9	3.58	0	0	0.51	4.62	1.57	0	2.37	1.49	0	0.88	0	0.58	6.03	8.9	9.44	3.63	4.02	0	1.78	0	0	2.41	0	0	1.11	10.31	0.57	2.9	4.63	0	3.07	7.58	2.59
MELO3C003326.2	Ataxin-10	1923	11.6	12.4	9.45	11.12	12.31	11.13	12.34	12.67	11.22	8.41	7.59	8.69	11.77	11.3	12.35	13.87	13.1	11.82	8.66	9.7	8.45	7.67	7.46	8.61	8.83	6.83	9.63	10.58	8.42	9.91	7.88	6.76	7.9	10.61	11.04	11.98
MELO3C003327.2	Ras-related GTP-binding protein	1095	395.26	412.34	408.23	391.54	406.41	411.71	319.72	308.8	306.92	339.89	373.39	356.23	444.85	436.6	427.69	368.59	396.81	374.05	416.44	354.72	458.34	490.87	483.02	472.95	463.94	470.03	412	409.08	375.98	396.26	385.54	404.86	459.72	405.77	384.07	379.93
MELO3C003328.2	FAD-dependent urate hydroxylase-like	1730	50.71	40.24	41.93	62.34	58.98	61.76	78.71	66.28	67.19	58.19	58.1	54.29	42.45	45.27	45.69	60.02	61.23	58.29	30.46	52.12	11.4	64.03	59.73	66.96	72.07	82.26	65.93	52.88	49.25	49.27	57.94	80.94	46.95	54.8	63.4	53.61
MELO3C003329.2	FAD-dependent urate hydroxylase-like	818	10.01	7.02	10.58	9.28	6.28	11.67	10.6	9.88	9.11	12.91	7.66	8.25	10.89	14	9.46	7.56	12.9	9.44	3.85	9.8	3.06	5.96	7.38	7.42	11.08	10.85	10.4	9.87	9.83	7.86	8.56	6.96	6.06	10.87	10.05	7.58
MELO3C003330.2	Dynamin	1588	11.09	11.1	11.04	10.99	10.41	10.66	12.58	10.77	11.24	12.56	10.3	12.74	10.86	10.58	9.97	11.36	10.96	10.52	9.77	11.27	12.44	10.12	12.97	9.96	8.63	9.7	9.01	11.08	13.17	13	7.5	7.7	10.28	9.77	12.44	10.78
MELO3C003331.2	BAX inhibitor-1	1539	326.52	366.81	369.37	405.75	325.02	429.7	724.05	677.52	682.5	591.01	597.35	618.7	322.95	349.36	293.93	461.57	476.72	468.45	623.74	559.33	653.63	684.91	729.58	679.16	581.21	537.11	455.85	398.78	415.74	393.4	437	242.38	360.96	456.31	471.05	382
MELO3C003332.2	BAX inhibitor-1	2044	284.43	318.61	356.48	315.51	336.87	323.52	439.3	448.45	447.45	342.77	343.8	329.05	415.33	371.31	413.21	278.54	304.44	311.71	381.66	312.69	466.53	382.76	352.28	398.98	379.33	390.26	293.63	360.03	334.49	345.84	327.66	348.4	372.54	347.83	275.59	282.9
MELO3C003333.2	AT4g17010/dl4535w	571	89.52	96.52	114.53	87.78	77.22	83.95	88.97	90.15	86.82	91.8	107.89	95.66	66.45	70.63	83.97	105.76	99.33	102.02	114.88	102.84	124.28	103.49	96.15	91.63	79.7	89.73	90.45	76.22	67.19	61.25	84.16	66.64	85.79	80.48	92.35	99.21
MELO3C003335.2	GATA transcription factor 26-like	2472	8.4	6.77	7.06	2.81	3.26	3.25	8.48	6.41	7	6.11	8.56	6.12	11.22	11.27	9.47	6.54	5.13	6.12	7.51	6.37	9.21	10.67	7.55	6.02	5.83	6.03	5.44	4.55	5.63	5.51	5.97	2.5	5.67	6.82	7.8	6.34
MELO3C003336.2	expansin-like B1	1089	0.29	0.09	0	0	0	0	0	0	0	0	0	0.37	0	0	0.08	0.2	0	0	0.4	0.19	1.03	0	0	0	0	0	0	0	0	0.28	0	0	0	0	0	0
MELO3C003337.2	Cationic amino acid transporter, putative	1629	0	0	0	0	0	0	0	0	0	0	0	0	0	0	0	0	0	0	0	0	0	0	0	0	0	0	0	0.05	0	0	0	0	0	0	0	0
MELO3C003338.2	DNA repair endonuclease UVH1	3258	20.32	15.77	15.23	20.53	20.12	17.83	19.34	19.29	17.79	15.98	14.31	16.6	15.01	17.49	15.91	19.15	19.36	16.41	8.66	15.31	6.9	15.56	17.22	16.69	18.33	17.62	15.21	16.55	15.54	16.97	16.36	16.98	13.3	14.53	16.45	18.44
MELO3C003339.2	Calcineurin B-like protein	501	67.44	66.62	69.83	21.69	28.98	21.74	18.38	17.84	21.21	28.33	27.31	24.17	33.19	32.93	34.6	24.49	27.26	24.21	50.13	51.62	44.5	47.42	39.66	34.26	32.78	32.27	46.1	57.43	46.43	51.17	74.93	136.69	82.46	26.25	29.03	35.61
MELO3C003340.2	Decapping nuclease DXO homolog, chloroplastic	2239	97.83	87.49	91.36	92.06	91.62	93.78	84.17	80.55	83.22	83.49	88.02	86.51	87.39	88.63	94.1	85.76	88.61	89.56	77.64	76.38	71.46	78.36	81.88	89.72	88.07	92.68	60.28	96.72	95.03	91.08	95.19	83.43	78.88	82.9	87.67	88.53
MELO3C003341.2	Casein kinase II subunit beta	1448	74.57	72.39	73.01	71.59	74.99	71.98	93.27	93.3	97.75	76.97	77.8	73.6	60.85	57.43	58.8	90.64	86.24	69.05	65.16	64.68	67.08	64.41	63.05	72.38	112.54	106.4	72.97	76.26	85.11	85.07	79.12	80.95	83.32	80.13	74.22	66.92
MELO3C003342.2	60S ribosomal protein L37a	627	24.8	22.75	24.53	23.06	26.83	26.08	23.91	16.75	17.12	23.34	17.88	20.41	28.62	27.16	33.24	21.9	20.7	27.58	24.62	23.69	25.58	20.47	23.65	20.51	15.22	22.36	14.5	16.16	19.99	20.06	21.24	25.39	23.7	30.88	22.27	19.82
MELO3C003343.2	SNF2 domain-containing protein CLASSY 4-like	4322	0.59	0.84	0.72	0.18	0.17	0.21	0.15	0.04	0.06	0.15	0.58	0.3	0.1	0.22	0.17	0.27	0.3	0.16	0.66	0.58	0.29	0.68	0.4	0.31	0.13	0.3	0.57	0.14	0.19	0.08	0.44	0.12	0.28	0.28	0.44	0.19
MELO3C003344.2	3-isopropylmalate dehydratase large subunit	1951	127.74	131.32	126.13	90.58	88.62	93.2	85.43	88.62	80.4	111.84	110.28	108.3	95.44	103.11	96.79	89.56	91.24	87.73	97.05	106.54	68.31	130.03	122.52	126.35	112.37	111.16	116.28	93.6	100.48	97.82	98.09	107.77	86.55	78.84	79.84	83.33
MELO3C003345.2	Receptor-like protein kinase	1681	98.13	103.57	106.39	59.62	79.1	52.62	62.42	54.17	57.48	78.16	97.9	82.3	79.77	89.57	82.91	80	74.19	75.23	78.39	91.2	66.42	114.4	92.73	83.83	93.13	90.77	147.85	89.19	90.32	90.27	197.92	225.86	168.47	88.78	86.15	87.43
MELO3C003346.2	Membrane lipoprotein, putative	790	12.74	10.69	13.11	8.18	10.12	12.2	3.2	4.72	5.83	11.41	7.63	11.11	8.78	13.7	8.52	11.93	10.93	9.58	14.07	11.41	0	6.66	8.35	6.2	8.05	7.51	3.69	12.54	10.97	14.55	15.43	9.38	12.09	10.81	12.2	11.78
MELO3C003355.2	Sister chromatid cohesion protein PDS5 like B-B	201	0	0	0	0	0	0	0	0	0	0	0	0	0	0	0	0	0	0	0	0	0	0	0	0	0	0	0	0	0	0	0	0	0	0	0	0
MELO3C003356.2	Sister chromatid cohesion PDS5 B	372	0	0	0	0	0	0	0	0	0	0	0	0	0	0	0	0	0	0	0	0	0	0	1.06	0	0	0	0	0	0.4	0	1.03	0	0	0	0	0
MELO3C003358.2	187-kDa microtubule-associated protein AIR9	432	0	0	0	0	0	0	0.46	0	0	0	0	0	0.35	0	0	0	0	0	0	0	0	0	0	0	0	0.44	2.22	0	0	0	0	0	0	0.4	0	0
MELO3C003359.2	Pleckstrin (PH) domain-containing protein isoform 2	13977	58.65	46.39	38.93	32.73	32	26.6	43.58	38.35	33.12	49.72	50.92	52.88	29.62	36.32	31.08	39.11	36.88	40.04	29.35	47.19	21.85	56.74	66.26	65.3	50.55	47.55	54.39	46	46.36	43.28	54.74	44.2	30.28	31.25	44.47	42.86
MELO3C003360.2	BOI-related E3 ubiquitin-protein ligase 1	1170	67.47	63.52	66.34	70.12	62.82	62.45	73.84	70.85	63.44	81.85	80.75	83.09	68.41	71.65	70.91	84.74	79.31	80.67	77.4	84.68	58.8	70.36	65.93	66.08	70.49	66.9	47.45	75.23	77.48	83.25	92.27	117.46	81.36	83.3	89.87	92.75
MELO3C003361.2	cation/H(+) antiporter 1-like	2574	2.75	1.77	1.47	0.97	1.81	1.24	3.43	3.49	3	5.9	3.54	4.78	2.41	2.28	2.41	4.04	3.5	4.64	2.72	3.24	3.62	0.74	0.71	0.25	0.92	0.44	0.3	3.28	3.64	4.13	3.07	5.38	2.55	2.96	3.13	4.15
MELO3C003362.2	Glycine-rich protein	5338	20.46	16.93	16.03	17.34	17.02	15.66	20.68	16.94	19.45	20.24	18.78	18.7	18.14	19.86	17.53	20.36	20.65	20.21	14.3	18.71	11.76	15.64	20.3	19.11	23.56	22.77	15.95	20.3	20.06	19.29	15.75	17.42	11.36	15.04	17.23	16.17
MELO3C003366.2	Cytochrome c oxidase subunit	1131	0.09	0.9	0.88	0.17	0	0.16	2.15	0.45	0.34	1.87	2.61	1.02	0	0	0.51	3.07	3.28	2.78	1.25	0.45	1.07	4.55	5.29	2.44	4.5	2.72	2.19	0.66	0	0	1.97	0.6	1.21	2.17	3.41	1.99
MELO3C003367.2	Pectinesterase inhibitor	844	0	0.13	0	0	0	0	0	0	0	0	0	0.34	0	0	0	0	0.14	0.15	0.16	0	0	0.51	0.24	0.32	0	0	0	0.12	0.09	0	0	0.1	0	0	0	0.11
MELO3C003368.2	Intron maturase, type II family protein	2993	9.5	10.11	9.46	13.33	11.19	12.41	15.21	15.25	14.96	11.07	10.57	8.54	10.1	9.39	8.98	12.33	11.69	12.76	8.9	10.27	7.33	11.4	13.64	11.74	11.55	12.92	13.88	8.62	10.08	9.04	9.29	7.87	8.46	11.82	14.52	12.41
MELO3C003369.2	Ras-related protein	1143	260.26	257.34	280.68	153.25	181.43	164.25	174.45	154.42	170.19	203.08	212.24	194.81	205.19	219.17	202.96	222.74	219.41	196.81	221.7	214.59	201.88	204.06	201.62	207.49	260.22	229.84	268.2	216.24	200.07	202.95	229.57	200.95	224.04	222.09	230.36	225.49
MELO3C003370.2	dynamin-related protein 1E-like	2112	0.04	0.38	0.04	0.14	0.14	0.05	0.09	0.09	0	0.05	0.17	0.22	0.07	0.48	0.11	0.27	0.09	0.2	0.36	0.51	0.28	1.04	0.69	0.21	0.4	0.09	1.47	0.04	0	0	0.42	0.17	0.08	0.26	0.34	0.17
MELO3C003371.2	Expansin-like protein	1012	2.88	1.75	1.61	3.38	29.31	6.64	21.95	25.36	29.62	22.5	14.2	36.3	9.06	4.62	11.17	9.97	3.27	11.85	4.5	4.1	3.78	15.21	79.89	22.1	12.58	12.18	64.29	7.96	3.65	11.51	3.64	26	5.94	3.72	0.82	2.54
MELO3C003372.2	dnaJ homolog subfamily C member 2	949	28.24	24.78	26.1	23.48	36.68	31.75	41.19	33.89	39.08	23.84	22.94	22.63	26.86	23.51	25.35	32.94	33.69	30.18	28.82	26.98	25.16	28.9	29.15	14.11	33.21	27.35	51.06	17.59	17.07	20.65	20.74	28.34	26.86	24.39	24.33	30.38
MELO3C003373.2	Allyl alcohol dehydrogenase-like protein	300	341.51	366.02	346.99	199.29	237.16	257.76	228.96	262.15	297.28	280.8	269.07	218.67	260.27	220.59	217.7	279.57	276.86	271.77	363.26	300.62	537.06	218.89	201.9	197.68	218	225.21	245.87	239.71	207.28	259.34	205.81	199.13	247.52	285.76	287.09	234.84
MELO3C003374.2	Inner nuclear membrane Man1	1506	10.22	9.48	9.54	7.07	6.78	6.1	8.45	7.1	9.23	7.85	7.4	7.76	7.91	7.98	6.96	10.83	10.12	10.04	12.82	10.63	11.95	13.19	11.07	9.6	7.68	9.4	9.43	8.01	9.4	7.79	7.48	5.68	8.72	13.3	11.34	10.45
MELO3C003375.2	Two-component response regulator-like protein APRR2	2618	247.23	207.9	199.1	342.92	374.15	333.33	232.51	192.64	205.25	215.03	178.22	219.09	254.97	236.1	283.04	431.02	440.53	391.09	277.94	301.72	306.38	394.16	477.14	498.41	414.84	475.11	197.95	421.91	432.09	423.85	151.28	170.91	159.86	279.02	243.95	283.67
MELO3C003376.2	tobamovirus multiplication protein 2A	1317	286.72	282.06	254.11	280.2	284.35	278.27	329.69	308.91	330.87	302.05	312.85	293.36	309.25	294.27	308.16	269.8	276.33	259.37	272.93	282.35	242.42	266.08	261.96	275.11	292.33	303.32	259.4	296.82	313.42	297.98	272.6	233.85	302	292.25	301.01	274.1
MELO3C003377.2	Peroxidase	1555	0.38	0.79	0.54	0	0	0.48	0	0	0	0.22	0.61	0.11	0.24	0.44	0.1	0	0	0.44	1.62	0.03	3.3	1.45	1.54	1.77	0.39	0	1.27	0	0	0.06	0.71	0	0.8	0.39	0	0.58
MELO3C003378.2	Tobamovirus multiplication protein 2B	798	46.06	48.72	52.29	43.16	45.45	45.14	34.26	40.12	33.02	47.13	40.06	40.95	42.66	41.8	45.3	60.42	61.1	59.01	46.12	51.23	51.05	32.41	29.96	31.9	32.46	34.79	27.6	47.1	43.7	38.71	32.91	32.27	43.76	55.97	56.09	54.39
MELO3C003379.2	Ribose-phosphate pyrophosphokinase, putative	1969	3.79	2.66	3.41	7.11	6.58	7.64	8.28	10.91	7.84	3.71	3.02	3.33	5.09	5.25	5.61	5.27	4.2	3.87	3.45	2.74	1.89	3.18	2.87	2.09	1.15	1.71	1.47	4.2	3.35	3.74	3.76	2.88	4.09	6.47	5.93	5.9
MELO3C003380.2	egg cell-secreted protein 1.2-like	610	1.34	1.08	2.16	0.73	0.48	1.16	1.89	2.79	1.35	1.88	1.09	0.57	2.4	0.91	2.03	0.92	1.65	1.24	1.71	0.65	0.62	1.93	1.16	0.52	0.29	0.46	0.77	0.76	0.74	0.84	0.39	1.54	0.81	0.64	1.51	2.13
MELO3C003381.2	Pyruvate kinase	2906	13.39	15.02	12.47	39.97	35.04	47.63	34.83	44	31.27	16.8	23.79	19.85	16.53	18.65	17.78	26.17	27.15	29.26	9.88	12.68	10.76	29.93	29.16	31.94	35.55	39.51	32.27	14.8	15.06	15.58	21.07	17.68	18.06	29.75	27.5	25.17
MELO3C003382.2	protein NRT1/ PTR FAMILY 7.3-like	2778	5.13	6.01	5.44	0.87	0.09	0.57	0.42	0.16	0.27	0.58	2.74	1.4	1.99	2.66	0.5	0.79	0.6	0.74	12.2	7.84	9.51	12.83	8.49	2.54	2.03	1.7	9.45	3.81	2.5	1.29	3.38	1.25	2.93	1.3	3	1.94
MELO3C003384.2	Cytochrome P450 family ent-kaurenoic acid oxidase	1319	0.47	0.17	0.69	0.25	0.08	0.16	0.98	1.9	2.12	0.74	0.57	0.49	0.58	0.61	0.26	0.54	0.89	0.78	0.52	0.22	0.71	0.89	2.22	1.11	1.3	1.69	1.72	0.45	1.41	0.73	2.55	0.74	2.41	2.16	2.79	1.59
MELO3C003385.2	Cytochrome P450	1632	0	0	0	0	0	0	0	0	0	0	0	0	0	0	0	0	0	0	0	0	0	0	0.05	0	0	0	0	0	0	0	0	0	0	0	0	0
MELO3C003386.2	glycine cleavage system H protein, mitochondrial	1179	2.02	1.44	2.18	0.48	2.34	1.09	1.56	2.04	0.87	2.02	2.19	1.1	1.39	0.53	2.55	2.46	4.35	2.95	8.53	4.97	10.15	1.63	2.52	1.65	2.27	3.77	1.5	2.33	1.88	1.91	1.99	2.5	1.04	3.75	1.18	2.51
MELO3C003387.2	Cytochrome P450 family ent-kaurenoic acid oxidase	1750	0	0	0	0	0	0	0	0	0	0	0	0	0	0	0	0.06	0	0	0	0	0	0.07	0	0	0	0.06	0	0.09	0	0	0	0	0.05	0	0	0
MELO3C003388.2	protein ABCI7, chloroplastic-like	777	4.91	2.53	4.48	0.84	3.44	1.91	4.2	1.63	1.38	1.77	5.12	3.1	3.83	5.13	2.55	4.61	3.24	5.33	6.22	4.88	7.9	3.04	2.41	3.06	2.18	2.4	3.95	3.41	4.51	3.47	3.21	2.59	3.49	4.15	3.84	4.51
MELO3C003389.2	protein ABCI7, chloroplastic-like	1862	28.8	24.9	25.07	23.54	25.92	25.71	33.88	33.86	32.34	32.13	27.03	30.75	25.58	25.02	26.51	29.42	29.42	28.94	31.45	31.96	32.41	18.91	19.28	20.47	17.56	18.52	14.17	24.85	27.06	26.3	29.53	38.1	26.41	29.16	28.35	27.61
MELO3C003390.2	NAC domain protein,	1585	0.31	0.47	0.22	0.13	0.59	0.32	0.19	0.3	0.36	0.26	0.38	0.15	0.31	0.18	0.87	0.51	0.45	0.14	0.57	0.53	0.96	0.15	0.48	0.14	0.48	0.51	0.31	0.74	0.54	1.16	0.32	0.71	0.28	0.6	0.41	0.54
MELO3C003391.2	transcription initiation factor TFIID subunit 4b	3769	36.5	29.23	31.18	41.2	37.29	31.3	42.17	38.98	34.89	32.7	36.67	34.06	32.33	32.47	29.46	39.27	34.44	37.57	26.04	41.43	27.82	41.92	48.63	46.69	42.73	52.11	45.97	32.02	32.33	29.51	32.32	27.45	28.43	30.71	40.19	37.38
MELO3C003392.2	Aluminum-activated malate transporter	1908	0	0	0	0	0	0	0	0	0	0	0.06	0	0	0	0	0	0	0	0	0	0	0	0	0	0	0	0	0	0	0	0	0	0	0	0	0
MELO3C003393.2	Plant intracellular ras group-related LRR protein	2075	9.92	9.39	7.81	31.7	22.16	33.56	40.66	44.59	37.77	22.81	23.47	23.64	15.6	12.48	14.5	17.64	21.24	15.98	10.18	8.34	8.7	16.37	18.01	26.53	23.94	27.01	12.44	6.57	7.1	8.7	7.76	3.59	8.2	19.32	18.45	18.29
MELO3C003394.2	Protein LSD1	1345	5.89	4.89	6.46	45.35	40.69	41.76	66.49	65.22	66.24	32.93	29.47	28.87	21.14	23.08	23.88	25.11	26.06	23.32	4.7	4.51	7.74	11.74	9.98	11.42	19.3	21.92	10.69	5.85	7.29	7.96	10.42	12.77	9.33	14.66	12.33	10.69
MELO3C003395.2	ferredoxin	2078	13.32	12.28	13.97	14.68	12.82	14.48	12.27	13.05	15.15	13.1	10.91	13.27	15.53	13.97	15.48	16.7	16.61	14.38	14.73	13.42	14.73	7.26	8.11	9.85	9.7	9.96	5.6	14.44	13.82	15.68	10.82	9.08	12.02	15.21	14.85	16.4
MELO3C003396.2	Phospholipid hydroperoxide glutathione peroxidase	1234	27.6	30.08	31.93	60.85	48.61	54.65	57.15	72.56	61.35	40.45	36.62	42.1	39.34	41.04	42.24	43.41	51.33	54.3	25.15	28.26	24.62	58.88	52.77	63.23	55.45	61.36	43	34.27	35.67	29.82	31.85	26.81	24	41.13	46.13	42.2
MELO3C003397.2	AP-2 complex subunit mu	2018	105.63	110.31	106.15	64.71	78.02	66.82	89.35	79.34	85.18	88.34	91.79	87.13	83.37	83.96	82.16	100.28	103.19	86.27	87.09	85.86	79.18	86	78.28	79.08	98.45	93.54	100.87	74.6	77.37	74.57	85.85	80.15	74.05	91.76	89.45	92.41
MELO3C003398.2	acetylornithine deacetylase-like	1353	0	0	0	0	0	0	0	0	0	0	0	0	0	0	0	0	0	0	0	0.07	0	0	0	0.09	0	0	0	0	0	0	0	0	0	0	0	0
MELO3C003399.2	acetylornithine deacetylase-like	1636	0	0	0	0	0	0	0	0	0	0	0	0	0	0	0	0	0	0	0.07	0	0	0	0.05	0	0	0	0	0	0	0	0	0	0	0	0	0
MELO3C003400.2	acetylornithine deacetylase	1734	100.18	104.7	102.13	67.21	57.08	63.98	49.41	49.27	41.17	70.5	74.58	78.69	87.46	88.23	84.31	74.91	73.29	76.98	90.9	101.15	63.14	54.87	63.95	50.12	57.53	57.77	56.66	81.02	79.78	73.67	87.8	57.79	79.29	88.19	92.54	88.33
MELO3C003401.2	transcriptional regulator SUPERMAN-like	992	0	0	0	0	0	0	0	0	0	0	0	0	0	0	0	0	0	0	0	0	0	0	0	0	0	0	0	0	0	0	0	0	0	0	0	0
MELO3C003402.2	AT-hook motif nuclear-localized protein 23	1353	0	0	0	0.08	0.08	0.08	0	0	0	0	0	0	0	0	0	0	0.08	0	0.04	0	0	0	0	0	0	0	0.06	0	0	0	0	0	0	0	0.14	0
MELO3C003403.2	Auxin responsive SAUR protein	956	1.91	1.84	1.67	0.91	2.04	0.49	0.13	1.84	0.83	1.21	3.36	1.74	5.71	4.56	5.39	0.72	1.13	2.45	4.73	2.6	2.87	6.22	9.24	3.74	5.35	3.74	23.65	2.96	1.23	2.36	3.38	2.39	7.01	1.73	1.6	1.95
MELO3C003404.2	AT-hook motif nuclear-localized protein 13	1450	5.21	6.81	6.11	1.83	2.94	1.67	2.94	2.49	2.25	2.75	2.99	3.08	2.44	2.33	2.29	3.36	3.93	2.82	5.25	4.42	4.47	4.75	6.09	3.04	4.66	2.32	3.84	3.29	2.17	3.58	4.56	5.06	4.97	2.5	3.43	3.14
MELO3C003405.2	Mitochondrial carrier protein	1093	10.53	10.27	11.9	14.48	10.32	12.19	6.17	6.42	6.41	14.16	15.99	13	12.97	9.59	10.22	11.02	11	17.53	14.09	10.86	13.94	40.77	37.37	25.32	16.99	16.99	38.58	5.55	5.08	5.3	15.16	14.28	12.15	14.22	12.39	13.09
MELO3C003406.2	Mitochondrial carrier protein	1137	0	0.18	0	0	0	0	0	0	0	0	0.11	0	0	0	0.08	0	0	0	0.05	0.09	0	0	0	0	0	0	0	0	0	0	0	0	0	0.27	0	0
MELO3C003407.2	Mitochondrial carrier protein	1291	0	0	0	0	0	0	0	0	0	0	0	0	0	0	0	0	0	0	0	0	0	0	0	0	0	0	0	0	0	0	0	0	0	0	0	0
MELO3C003408.2	Abscisic acid receptor	1296	0	0	0.21	0.17	0.25	0	0.16	0	0.15	0.08	0.1	0	0.06	0.08	0.06	0	0	0	0	0	0.06	0	0.07	0	0.1	0.08	0.2	0	0	0.15	0	0	0	0	0.15	0.06
MELO3C003409.2	VQ motif-containing protein, putative	1595	3.47	4.57	5.56	2.79	3.83	1.89	4.39	2.59	4.03	3.24	4.87	4.05	2.13	3.89	2.98	3.6	3.59	4.1	3.66	4.2	4.63	1.21	1.53	1.44	2.29	1.47	3.75	2.67	2.7	3.52	3.41	2.01	1.89	2.42	3.49	2.17
MELO3C003410.2	At1g32630	1117	14.19	15.08	11.03	6.6	16.93	7.16	8.82	9.93	10.55	9.55	14.1	12.82	12.97	14.78	14.78	11.9	12.42	10.14	9.42	11.04	11.51	20.47	22.03	20.32	11.97	10.9	21.69	12.5	12.4	12.07	19.52	16.92	11.65	12.88	11.51	9.08
MELO3C003411.2	AT5g46770/MZA15_19	560	0	0	0	0	0	0	0	0	0	0	0	0	0	0	0	0	0	0	0	0	0	0	0	0.3	0	0	0	0	0	0	0	0	0	0	0	0
MELO3C003412.2	transcription factor MYC2-like	2688	56.91	59.01	57.04	62.04	53.22	60.83	76.01	70.2	71.34	57.53	51.54	59.74	41.72	44.12	42.94	57.03	54.07	59.27	58.88	54.55	57.01	29.67	29.31	43.26	51.31	58.76	36.65	48.56	49.94	49.61	34.38	23.34	34.61	50.36	54.43	55.92
MELO3C003413.2	ADP-ribosylation factor GTPase-activating protein AGD10	1792	0.27	0.36	0.28	0	0.28	0	0.06	0.05	0.05	0	0	0.13	0.35	0.69	0.84	0.17	0.06	0	0.71	0.66	0.64	0	0	0	0.07	0	0.05	0.32	0.21	0.3	0.37	0.41	0.24	0.52	0.41	0.17
MELO3C003414.2	Glycerol kinase	467	0	0	0	0	0	0	0	0	0	0	0	0	0	0	0	0	0	0	0	0	0	0	0	0	0	0	0	0	0	0	0	0	0	0	0	0
MELO3C003415.2	Unknown protein	526	0	0	0	0	0	0	0	0	0	0	0	0	0	0	0	0	0	0	0	0	0	0	0	0	0	0	0	0	0	0	0.25	0	0	0	0	0
MELO3C003416.2	Unknown protein	1173	201.19	104.4	155.69	0	0.25	0.56	1.5	1.05	0.69	2.94	19.04	11.72	52.03	84.25	19.47	5.89	1.55	5.07	44.25	61.78	33.13	0	0.61	0.14	0.15	0.12	0.2	23.96	17.42	13.46	6.12	2.95	24.03	5.06	7.99	18.78
MELO3C003417.2	AIG2-like (Avirulence induced gene) family protein	255	0	0	0	0	0	0	0	0	0	0	0	0	0	0	0	0	0	0	0	0	0	0	0	0	0	0	0	0	0	0	0	0	0	0	0	0
MELO3C003418.2	PLATZ transcription factor family protein	1417	153.44	156.87	147.84	325.59	293.37	341.65	454.75	490.24	492.32	178.85	186.87	192.15	193.95	186.59	194.43	209.08	220.19	207.88	124.52	138.42	104.62	239.24	234.77	282.44	226.99	230.12	186.09	131.53	133.15	135.82	110.92	48.82	128.02	208.8	236.63	253.02
MELO3C003419.2	Tetraspanin	1083	0.1	0	0	0	0.52	0	0	0	0	0	0.12	0.25	0	0	0.08	0	0	0	0	0	0	0	0	0	0	0	0	0	0	0.09	0	0.08	0	0.09	0	0.23
MELO3C003420.2	Ring finger protein, putative	1501	1.44	0.95	0.7	0.5	0.7	0.68	0.68	1.07	0.71	0.75	1.14	0.49	1.91	2.22	2.83	0.81	0.34	0.66	1.53	1	1.21	0.32	0.8	0.15	0.42	0.55	0.39	1.07	1.27	1.18	0.52	0.85	1.43	1.71	0.94	1.35
MELO3C003421.2	transcription factor bHLH71	1418	0	0	0.06	0	0	0	0	0	0	0.07	0	0	0	0	0.12	0	0	0.08	0.04	0	0.05	0.17	0.12	0	0.09	0	0	0	0	0	0.18	0	0.19	0	0.13	0
MELO3C003422.2	RING-H2 finger protein ATL29-like	1433	0	0.07	0.12	0.23	0.37	0	0.07	0.27	0.07	0	0.17	0.35	0.17	0.55	0.06	0	0.07	0	0.4	0.53	0.49	0.51	0.42	0.49	0.27	0.36	0.83	0	0	0.07	0.18	0	0.44	0.2	0.2	0.38
MELO3C003423.2	Zinc finger CCCH domain protein	2330	24.03	23.41	27.15	16.71	18.67	18.6	20.87	19.67	17.22	18.08	27.36	18.6	18.29	20.39	17.62	19.06	17.47	18.1	22.38	22.86	23.47	20.85	21.51	19.89	20.66	19.18	18.86	22.14	21.82	19.56	23.78	15.67	22.1	21.14	20.51	20.33
MELO3C003424.2	Tetratricopeptide repeat (TPR)-like superfamily protein	1231	11.9	12.37	9.96	6.5	4	4.53	5.86	5.69	5.69	6.15	8.09	6.66	4.19	4.38	3.73	4	5.96	6.48	10.39	8.3	9.72	4.95	7.32	6.51	8.04	6.65	7.82	5.21	4.65	4.72	9.76	2.24	5.99	8.91	9.4	9.03
MELO3C003425.2	SNARE associated Golgi protein family	1755	26.47	23.03	24.53	35.08	29.36	46.92	33.68	44.88	34.98	32.29	46.91	36.23	43.63	42.76	41.93	28.49	25.83	22.96	32.45	30.42	40.32	43.46	42.35	42.84	81.88	81.66	118.47	33.49	38.23	33.96	41.59	33.44	52.22	40.43	40.19	43.44
MELO3C003426.2	Inositol-tetrakisphosphate 1-kinase	1535	18.15	15.54	14.8	13.74	15.94	13.08	14.88	15.99	14.99	13.33	13.86	13.25	14	14.22	15.28	13.53	14.3	13.21	12.66	14.97	12.61	14.09	12.51	15.86	19.98	22.46	17.52	16.68	15.79	16.66	10.39	6.49	9.93	14.67	15.3	16.76
MELO3C003427.2	transcription factor MYB39	1055	0	0	0	0	0	0	0	0	0	0	0	0	0	0	0	0	0	0	0	0	0	0	0	0	0	0	0	0	0	0	0	0	0	0	0	0
MELO3C003428.2	ABC transporter B family-like protein	4191	0.06	0	0.06	0	0	0	0	0	0.02	0.04	0.08	0.08	0.02	0.02	0	0.07	0	0	0.07	0.16	0.07	0	0.09	0.07	0	0	0.04	0.04	0.01	0	0.02	0.02	0.06	0.04	0.06	0
MELO3C003429.2	E3 ubiquitin-protein ligase RNF14	2482	77.43	88.83	87.71	76.95	70.08	71.1	73.77	66.96	64.53	74.46	83.09	79.7	61.36	66.08	62.52	74.72	75.5	76.81	77.17	68.23	77.39	78.33	80.36	85.59	85.48	79.82	70	60.33	62.98	61.28	77.75	61.77	65.05	80.03	85.31	78.8
MELO3C003430.2	Valine--tRNA ligase	765	25.98	25.24	23.43	18.89	16.29	15.53	22.16	18.82	13.71	21.8	27.74	18.65	23.78	17.9	22.55	25.68	21.89	22.44	17.79	23.94	23.34	19.2	23.61	18.23	27.36	21.65	18.92	22.93	21.31	25.21	17.51	18.57	15.25	20.1	20.64	20.57
MELO3C003431.2	BnaA05g08570D protein	965	7.67	5.12	5.87	2.02	2.26	3.55	1.05	0.66	1.02	1.31	2.32	1.68	14.33	16.07	12.75	1.78	0.68	1.15	3.28	5.06	2.99	0.28	0.23	0.1	0	0	0.68	5.05	5.2	6.13	3.37	6.37	4.99	1.25	1.7	2.38
MELO3C003432.2	Envelope glycoprotein	944	0	0	0	0	0	0	0	0	0	0	0	0	0	0.12	0	0	0	0	0	0	0	0	0	0	0	0	0	0	0	0	0.1	0	0.11	0	0	0
MELO3C003433.2	Homeobox-leucine zipper family protein	2715	0.07	0	0	0	0	0	0	0	0	0	0	0	0	0	0	0	0	0	0	0	0	0	0	0	0	0	0	0	0	0	0	0	0	0	0	0
MELO3C003434.2	Unknown protein	162	0	18.47	0	0	0	0	0	0	0	0	0	0	0	0	0	0	16.9	0	0	0	0	0	0	0	0	0	0	0	0	0	0	0	0	0	0	0
MELO3C003435.2	Lysine-specific demethylase	2769	3.49	4.69	3.64	1.97	1.27	1.07	1.41	1.92	1.76	2.75	2.73	4.26	2.1	1.89	1.83	2.94	1.95	2.45	4.91	4.23	5.21	2.93	2.11	2.7	3.62	2.68	3.09	1.56	1.63	1.61	1.61	1.51	1.32	1.26	1.33	2
MELO3C003436.2	Transcription factor, putative	2012	0.74	0.36	0.78	0.15	0.7	0.14	0.24	0.41	0.23	0.1	0.29	0.47	0.58	0.37	0.35	0.34	0.39	0.16	0.43	0.89	0.53	0.35	0.24	0.16	0.12	0.2	0.36	0.32	0.22	0.49	0.29	0.11	0.51	0.23	0.09	0.33
MELO3C003437.2	inactive poly [ADP-ribose] polymerase RCD1	2337	124.02	115.76	101.46	149.32	146.76	146.94	212.03	221.53	214.87	147.44	124.94	132.96	131.92	146.68	145.59	109.75	121.72	115.52	110.29	136.6	102.16	154.78	170.37	176.92	105.72	112.3	98.35	145.59	138.72	133.76	127.81	142.04	104.5	129.16	147.25	148.12
MELO3C003438.2	Unknown protein	150	0	0	21.66	27.17	0	0	0	0	0	0	0	0	0	0	0	0	0	0	0	0	0	0	0	86.32	0	37.26	0	0	0	0	37.68	21.67	0	0	0	0
MELO3C003439.2	NAD(P)-binding rossmann-fold protein	1948	48.19	45.81	46.13	35.18	35.95	30.58	27.8	27.54	23.32	31.19	33.18	33.35	38.23	38.95	39.52	50.21	50.97	49.68	49.15	48.65	39.77	27.23	32.1	36.8	26.39	28.86	20.35	45.43	50.42	48.28	39.91	31.6	33.37	44.44	44.8	51.27
MELO3C003440.2	Glycerol-3-phosphate acyltransferase, chloroplastic	2311	14.75	13.68	16.28	15.28	13.68	14.85	14.44	14.82	14.13	12.66	17.03	13.45	13.96	14.66	14.07	15.88	15	16.29	20.27	17.1	22.1	18.88	19.4	17.01	16.8	19.21	17.14	13.77	12.95	14.1	12.38	9.01	13.51	16.45	14.75	16.9
MELO3C003441.2	Xyloglucan endotransglucosylase/hydrolase	1363	418.61	420.72	415.43	338.03	251.71	251.51	184.55	217.68	224.68	341.04	428.78	384.85	396.54	399.27	415.57	334.64	300.84	394.68	252.69	284.3	210.18	393.68	404.12	469.33	593.83	607.94	331.83	472.55	545.44	545.97	418.77	178.41	342.94	300.04	384.22	310.87
MELO3C003442.2	UV-B-induced protein At3g17800, chloroplastic	1553	17.67	19.55	16	6.2	6.99	5.64	7.01	7.66	6.32	11.6	9.54	9.91	10.53	9.95	12.75	15.67	14.21	16.91	21.58	17.29	22.95	7.82	9.69	7.7	9.6	9.21	8.49	13.4	12.51	13.09	7.1	3.98	8.13	12.09	11	11.72
MELO3C003443.2	bZIP transcription factor 16 isoform X1	1841	29.65	27.35	26.72	33.36	29.73	30.38	30.34	29.54	27.85	28.86	33.85	25.96	26.12	30.38	26.82	33.59	30.71	34.87	26.76	28.82	26.18	41.16	42.67	39.11	34.79	37.68	35.13	25.65	26.45	27.27	27.01	23.99	27.88	32.82	31.49	30.7
MELO3C003444.2	transcription factor IWS1	2858	242	227.27	224.59	282.62	302.17	282.59	305.95	307.85	315.5	250.39	269.63	248.86	237.08	237.16	233.41	242.19	235.25	228.2	192.08	223.42	196.91	310.23	299.95	321.57	317.73	322.5	299.51	259.91	249.87	247.84	244.82	227.08	224.88	245.66	251.63	257.17
MELO3C003445.2	phosphomevalonate kinase	2123	30.88	29.87	32.28	18.1	15.97	16.19	15.83	14.71	13.92	19.37	16.57	15.78	17.79	21.95	17.97	23.62	25.38	23.56	20.95	25.32	16.35	12.67	17.25	13.84	12.15	12.07	10.43	22.74	23.39	19.05	19.67	17.1	21.87	22.14	24.82	25.84
MELO3C003446.2	hybrid signal transduction histidine kinase A-like	1017	0.53	0.51	0.19	0.93	0.57	0.33	0.22	0.51	0.53	0.11	0.4	0.27	0.97	0.64	0.35	0.44	0.11	0.48	0.06	0.41	0.68	0	0.37	0.12	0	0	0.18	0.64	0.36	0.3	0	0.9	0.87	0.21	0.1	0.42
MELO3C003447.2	Major facilitator superfamily transporter	1665	22.02	19.02	17.47	22.75	18.09	22.58	20.94	18.94	15.82	16.72	17.3	15.27	17.16	19.39	19.73	18.14	17.67	20.61	12.57	17.28	9.33	16.82	20.5	20.45	20.6	23.73	16.3	14.01	17.4	15.72	15.23	7.99	12.65	17.93	19.34	20.28
MELO3C003448.2	Methyltransferase-related family protein	1293	20.93	18.07	21.54	23.76	27.86	23.25	34.35	34.72	31.98	26.68	21.66	25.89	31.03	27.16	26.1	26.61	28.26	28.21	18.41	17.1	17.18	17.87	16.83	19.56	25.48	26.45	14.03	30.33	27.41	32.43	23.09	42.06	26.93	20.33	19.88	21.42
MELO3C003449.2	Unknown protein	174	11.03	0	18.21	65.52	88.59	124.84	14.54	7.09	73.53	45.44	9.92	36.95	0	54.28	41.46	60.64	62.11	112.83	0	0	7.98	0.07	0	27.08	26.04	20.18	36.18	0	35.5	36.22	32.07	2.49	69.51	26.56	61.93	41.38
MELO3C003450.2	E3 ubiquitin-protein ligase HUWE1, putative	1031	0	0	0	0	0	0	0	0	0	0	0	0	0	0	0	0	0	0	0.06	0	0	0	0.09	0	0	0	0.09	0	0	0	0	0	0	0	0	0
MELO3C003451.2	Retrotransposon-derived protein PEG10, putative	570	0	0.99	0.87	2.35	0.98	0.6	1.69	2.08	1.69	1.04	2.1	0.38	0.81	0.35	2.03	0.32	1	1.3	2.21	1.79	3.28	1.6	2.15	1.69	0	1.23	1.3	1.36	0.2	1.56	1.71	0.94	1.24	3.53	1.99	1.47
MELO3C003452.2	Synaptonemal complex protein 1	2999	13.26	12.06	10.81	20.81	16.25	16.4	17.57	20.42	16.69	11.35	9.9	11.12	7.84	11.1	9.86	17.72	15.86	16.69	11.05	12.37	8.64	23.51	28.75	25.58	21.84	25.48	17.15	9.78	10.46	10.17	12.42	9.41	10.77	11.84	14.78	13.46
MELO3C003453.2	eukaryotic translation initiation factor 3 subunit L-like	2058	71.38	79.06	79.28	45.93	46.58	45.17	50.04	43.25	45.47	47.71	48.28	49.32	49.93	53.88	53.77	53.27	53.58	52.62	56.49	63.56	57.87	53.5	52.59	41.44	46.62	43.11	56.7	46.54	48.92	49.19	58.19	52.56	45.67	56.38	56.04	52.25
MELO3C003454.2	Branched-chain-amino-acid aminotransferase-like protein	1975	9.05	10.74	11.32	4.85	4.98	6.46	8.4	6.4	7.41	6.14	6.36	6.03	7.57	7.18	7.39	9.22	9.51	8.37	10.96	8.71	9.69	6.52	6.61	7.08	7.57	6.12	7.67	8.11	8.6	9.38	6.75	5.36	7.42	7.34	5.58	7.27
MELO3C003455.2	target of Myb protein 1-like isoform X1	2518	36.36	34.22	35.77	25.92	28.46	22.1	21.97	21.89	24.03	26.95	28.94	27.16	24.8	21.75	23.18	28.82	28.58	30.09	28.35	35.21	25.21	28.28	31.41	30.33	46.79	42.52	38.22	31.24	34.89	38.3	27.44	22.95	23.37	24.18	23.53	22.26
[truncated: 28,032 more rows]
