# Supplementary material for: Time-Series Transcriptome of Cucumis melo Reveals Extensive Transcriptomic Differences with Different Maturity
Source: Genes (Basel). 2024 Jan 24;15(2):149. doi: 10.3390/genes15020149 (PMC10887994; doi:10.3390/genes15020149)
Supplement: Supplementary file 1 [file genes-15-00149-s001.zip › Table S4.xlsx]

## Sheet: M33D_0_vs_M42D_0.deseq2.up
Table S4. Differentially expressed genes of different time-point of storage between 60% and 90% melon maturity
gene_id	description	length	M33D_0_1_count	M33D_0_2_count	M33D_0_3_count	M42D_0_1_count	M42D_0_2_count	M42D_0_3_count	M33D_0_1_tpm	M33D_0_2_tpm	M33D_0_3_tpm	M42D_0_1_tpm	M42D_0_2_tpm	M42D_0_3_tpm	M33D_0_tpm	M42D_0_tpm	fc	log2fc	pvalue	padjust	significant	regulate	nr	go	KO_id	KO_name	paths	cog	cog_description	pfam	swissprot	entrez
MELO3C005001.2	dof zinc finger protein DOF5.3-like	782	10	7	17	49	34	41	1.52	1.03	2.29	4.38	4.98	4.4	1.61333	4.58667	3.01373	1.59155	0.000680096	0.00663462	yes	up	XP_008464848.1(PREDICTED: dof zinc finger protein DOF5.3-like [Cucumis melo])	GO:0006355(biological_process:regulation of transcription, DNA-templated); GO:0003677(molecular_function:DNA binding)				ENOG410YM1Y(S:Function unknown); ENOG410YKK8(S:Function unknown)	ENOG410YM1Y(zinc finger protein); ENOG410YKK8(Zinc finger protein)	PF02701.12(zf-Dof:Dof domain, zinc finger)	sp|Q84TE9|DOF53_ARATH(Dof zinc finger protein DOF5.3 OS=Arabidopsis thaliana OX=3702 GN=DOF5.3 PE=2 SV=1)
MELO3C003745.2	Thaumatin-like protein 1	2065	52	47	45	143	99	113	2.34	2.07	1.79	3.76	4.13	3.77	2.06667	3.88667	2.01892	1.01359	5.85781e-05	0.000861848	yes	up	XP_008466475.1(PREDICTED: thaumatin-like protein 1 [Cucumis melo])					ENOG4111GDH(S:Function unknown)	ENOG4111GDH(thaumatin-like protein)	PF00314.14(Thaumatin:Thaumatin family)	sp|A0A1P8B554|THLP1_ARATH(Thaumatin-like protein 1 OS=Arabidopsis thaliana OX=3702 GN=TLP1 PE=2 SV=1)
MELO3C012114.2	NAC domain-containing protein, putative	1535	22	9	19	80	33	58	1.4	0.55	1.07	2.96	2.01	2.62	1.00667	2.53	2.72282	1.4451	0.00108085	0.00965765	yes	up	XP_008446385.1(PREDICTED: NAC transcription factor 29 [Cucumis melo])	GO:0044702(biological_process:single organism reproductive process); GO:0007568(biological_process:aging); GO:0005634(cellular_component:nucleus); GO:0048367(biological_process:shoot system development); GO:0006355(biological_process:regulation of transcription, DNA-templated); GO:0006351(biological_process:transcription, DNA-templated); GO:0003677(molecular_function:DNA binding); GO:0048608(biol…				ENOG410YB53(K:Transcription)	ENOG410YB53(nac domain)	PF02365.12(NAM:No apical meristem (NAM) protein)	sp|O49255|NAC29_ARATH(NAC transcription factor 29 OS=Arabidopsis thaliana OX=3702 GN=NAC029 PE=2 SV=1)
MELO3C023074.2	Ammonium transporter	1997	13	11	8	38	34	39	0.61	0.5	0.33	1.04	1.53	1.3	0.48	1.29	2.88007	1.5261	0.00145798	0.0122412	yes	up	XP_008460720.1(PREDICTED: ammonium transporter 1 member 1-like [Cucumis melo])	GO:0019740(biological_process:nitrogen utilization); GO:0008519(molecular_function:ammonium transmembrane transporter activity); GO:0016021(cellular_component:integral component of membrane); GO:0016020(cellular_component:membrane); GO:0072488(biological_process:ammonium transmembrane transport); GO:0015695(biological_process:organic cation transport); GO:0005887(cellular_component:integral compo…	K03320	amt, AMT, MEP		COG0004(P:Inorganic ion transport and metabolism)	COG0004(ammonium Transporter)	PF00909.18(Ammonium_transp:Ammonium Transporter Family)	sp|P54144|AMT11_ARATH(Ammonium transporter 1 member 1 OS=Arabidopsis thaliana OX=3702 GN=AMT1-1 PE=1 SV=1)
MELO3C019759.2	CMV 1a interacting protein 1	1843	63	76	53	178	131	170	3.59	4.22	2.7	5.93	7.14	6.94	3.50333	6.67	2.05229	1.03724	3.38564e-05	0.000538399	yes	up	KGN47274.1(hypothetical protein Csa_6G241450 [Cucumis sativus])	GO:0008757(molecular_function:S-adenosylmethionine-dependent methyltransferase activity); GO:0005802(cellular_component:trans-Golgi network); GO:0005774(cellular_component:vacuolar membrane); GO:0008168(molecular_function:methyltransferase activity); GO:0032259(biological_process:methylation); GO:0005768(cellular_component:endosome)				ENOG410Y9KK(S:Function unknown)	ENOG410Y9KK(Methyltransferase, type 11)
MELO3C014045.2	(-)-germacrene D synthase-like	1683	8	8	13	427	505	32	0.46	0.44	0.66	14.25	27.64	1.3	0.52	14.3967	28.7876	4.84738	5.11685e-06	0.000107035	yes	up	XP_016900654.1(PREDICTED: (-)-germacrene D synthase-like [Cucumis melo])	GO:0010333(molecular_function:terpene synthase activity); GO:0000287(molecular_function:magnesium ion binding); GO:0008152(biological_process:metabolic process)	K15803	GERD	map00909(Sesquiterpenoid and triterpenoid biosynthesis)	ENOG410YBXH(S:Function unknown)	ENOG410YBXH(synthase)	PF03936.13(Terpene_synth_C:Terpene synthase family, metal binding domain); PF01397.18(Terpene_synth:Terpene synthase, N-terminal domain)	sp|Q6Q3H3|TPSGD_VITVI((-)-germacrene D synthase OS=Vitis vinifera OX=29760 GN=VIT_19s0014g04930 PE=1 SV=1)
MELO3C025183.2	Cytochrome P450 protein	2172	133.92	94.26	99.04	431.37	200.87	542.56	5.56	3.79	3.55	10.44	7.87	15.75	4.3	11.3533	2.89262	1.53238	6.6547e-07	1.74645e-05	yes	up	XP_008463232.1(PREDICTED: cytochrome P450 90A1 isoform X1 [Cucumis melo])	GO:0004497(molecular_function:monooxygenase activity); GO:0020037(molecular_function:heme binding); GO:0016021(cellular_component:integral component of membrane); GO:0016705(molecular_function:oxidoreductase activity, acting on paired donors, with incorporation or reduction of molecular oxygen); GO:0005506(molecular_function:iron ion binding); GO:0055114(biological_process:oxidation-reduction pro…	K09588	CYP90A1, CPD	map00905(Brassinosteroid biosynthesis)	COG2124(Q:Secondary metabolites biosynthesis, transport and catabolism)	COG2124(Cytochrome p450)	PF00067.19(p450:Cytochrome P450)	sp|Q42569|C90A1_ARATH(Cytochrome P450 90A1 OS=Arabidopsis thaliana OX=3702 GN=CYP90A1 PE=2 SV=1)
MELO3C017743.2	WRKY transcription factor	480	20	13	28	113	65	117	6.86	4.36	8.45	22.97	21.68	27.81	6.55667	24.1533	3.9599	1.98546	5.84038e-08	1.96578e-06	yes	up	XP_008454014.1(PREDICTED: probable WRKY transcription factor 48 [Cucumis melo])	GO:0003700(molecular_function:transcription factor activity, sequence-specific DNA binding); GO:0006355(biological_process:regulation of transcription, DNA-templated); GO:0043565(molecular_function:sequence-specific DNA binding)				ENOG410YM5M(K:Transcription)	ENOG410YM5M(WRKY)	PF03106.12(WRKY:WRKY DNA -binding domain)	sp|Q9FYA2|WRK75_ARATH(Probable WRKY transcription factor 75 OS=Arabidopsis thaliana OX=3702 GN=WRKY75 PE=2 SV=1)
MELO3C005085.2	Retrovirus-related Pol polyprotein from transposon TNT 1-94	3213	26.3	27.06	35.74	115.07	29.09	127.17	0.73	0.72	0.88	1.86	0.77	2.51	0.776667	1.71333	2.4104	1.26927	0.00560945	0.0347757	yes	up	XP_008465355.1(PREDICTED: uncharacterized protein LOC103502987 isoform X2 [Cucumis melo])					COG2801(L:Replication, recombination and repair); ENOG410ZK3M(S:Function unknown); ENOG4111SP8(S:Function unknown)	COG2801(Retrotransposon protein); ENOG410ZK3M(-); ENOG4111SP8(Reverse transcriptase (RNA-dependent DNA polymerase))	PF14223.3(Retrotran_gag_2:gag-polypeptide of LTR copia-type); PF14244.3(Retrotran_gag_3:gag-polypeptide of LTR copia-type)	sp|Q9ZT94|POLR2_ARATH(Retrovirus-related Pol polyprotein from transposon RE2 OS=Arabidopsis thaliana OX=3702 GN=RE2 PE=4 SV=1)
MELO3C025797.2	Cytochrome P450	1938	6.07	4.93	6.15	24.31	15	29.06	0.29	0.23	0.26	0.69	0.7	1	0.26	0.796667	3.28111	1.71418	0.00557934	0.0346779	yes	up	XP_008463991.1(PREDICTED: cytochrome P450 71A1-like [Cucumis melo])	GO:0004497(molecular_function:monooxygenase activity); GO:0016705(molecular_function:oxidoreductase activity, acting on paired donors, with incorporation or reduction of molecular oxygen); GO:0055114(biological_process:oxidation-reduction process); GO:0005506(molecular_function:iron ion binding); GO:0020037(molecular_function:heme binding)	K20623	CYP92A6	map00905(Brassinosteroid biosynthesis)	COG2124(Q:Secondary metabolites biosynthesis, transport and catabolism)	COG2124(Cytochrome p450)	PF00067.19(p450:Cytochrome P450)	sp|P24465|C71A1_PERAE(Cytochrome P450 71A1 OS=Persea americana OX=3435 GN=CYP71A1 PE=1 SV=2)
MELO3C035665.2	NAD(P)H-quinone oxidoreductase subunit K, chloroplastic	951	4	8	4	52	24	42	0.86	1.67	0.76	6.59	4.99	6.34	1.09667	5.97333	5.91596	2.56461	6.61962e-06	0.000132788	yes	up	ARD01920.1(NADH-plastoquinone oxidoreductase subunit K (plastid) [Debregeasia saeneb])		K05582	ndhK	map00190(Oxidative phosphorylation)	COG0377(C:Energy production and conversion)	COG0377(NDH-1 shuttles electrons from NADH, via FMN and iron- sulfur (Fe-S) centers, to quinones in the respiratory chain. The immediate electron acceptor for the enzyme in this species is believed to be ubiquinone. Couples the redox reaction to proton translocation (for every two electrons transferred, four hydrogen ions are translocated across the cytoplasmic membrane), and thus conserves the r…	PF01058.19(Oxidored_q6:NADH ubiquinone oxidoreductase, 20 Kd subunit)	sp|A8Y9H4|NDHK_LOLPR(NAD(P)H-quinone oxidoreductase subunit K, chloroplastic OS=Lolium perenne OX=4522 GN=ndhK PE=3 SV=2)
MELO3C011008.2	Gibberellin-regulated protein 2	854	2	0	0	26	36	19	0.27	0	0	2.05	4.65	1.8	0.09	2.83333	34.6833	5.11617	2.16569e-05	0.000367265	yes	up	XP_008444802.1(PREDICTED: snakin-2-like [Cucumis melo])					ENOG410YT52(S:Function unknown); ENOG410YWQ9(O:Posttranslational modification, protein turnover, chaperones)	ENOG410YT52(gibberellic acid mediated signaling pathway); ENOG410YWQ9(gast1 protein homolog 1)	PF02704.11(GASA:Gibberellin regulated protein)	sp|P46687|GASA3_ARATH(Gibberellin-regulated protein 3 OS=Arabidopsis thaliana OX=3702 GN=GASA3 PE=2 SV=1)
MELO3C033446.2	Unknown protein	745	20.63	53.86	53.09	190.12	57.07	200.32	0.31	1.09	0.71	1.68	0.83	2.17	0.703333	1.56	2.78473	1.47754	0.00079811	0.0075659	yes	up	KGN54403.1(hypothetical protein Csa_4G312850 [Cucumis sativus])
MELO3C008007.2	C2 domain-containing protein	1474	29	40	37	148	52	137	1.91	2.55	2.52	6.27	3.88	6.43	2.32667	5.52667	2.52984	1.33904	0.000177825	0.00219378	yes	up	XP_008440974.1(PREDICTED: protein C2-DOMAIN ABA-RELATED 11-like [Cucumis melo])	GO:0005773(cellular_component:vacuole); GO:0005886(cellular_component:plasma membrane)				ENOG410YGAU(S:Function unknown); COG5038(S:Function unknown); ENOG410XQW7(S:Function unknown); ENOG410Y1JN(S:Function unknown)	ENOG410YGAU(ADP-ribosylation factor GTPase-activating protein); COG5038(Domain-Containing protein); ENOG410XQW7(PDS5, regulator of cohesion maintenance, homolog); ENOG410Y1JN(C2 domain)	PF00168.27(C2:C2 domain)	sp|Q9FIK8|CAR11_ARATH(Protein C2-DOMAIN ABA-RELATED 11 OS=Arabidopsis thaliana OX=3702 GN=CAR11 PE=1 SV=1)
MELO3C027159.2	Serine/threonine-protein phosphatase 7 long form-like protein	1012	70.16	35.59	40.1	150.69	90.42	163.77	7.9	3.8	3.9	10.57	11.61	14.97	5.2	12.3833	2.24962	1.16968	0.000599348	0.0060257	yes	up	XP_016902435.1(PREDICTED: serine/threonine-protein phosphatase 7 long form homolog isoform X1 [Cucumis melo])					ENOG410YHBV(S:Function unknown); COG0639(T:Signal transduction mechanisms); ENOG410YGCU(S:Function unknown); ENOG410YC97(S:Function unknown)	ENOG410YHBV(Serine threonine-protein phosphatase 7 long form homolog); COG0639(serine threonine-protein phosphatase); ENOG410YGCU(FAS1); ENOG410YC97(Serine threonine-protein phosphatase 7 long form)	PF10536.6(PMD:Plant mobile domain)	sp|Q9LNG5|PPP7L_ARATH(Serine/threonine-protein phosphatase 7 long form homolog OS=Arabidopsis thaliana OX=3702 GN=MAIL3 PE=2 SV=1)
MELO3C029548.2	Bidirectional sugar transporter SWEET	185	23	25	27	115	42	144	3.39	3.57	3.52	9.95	5.96	14.97	3.49333	10.2933	3.22144	1.68771	5.67634e-05	0.000838031	yes	up	XP_004146078.2(PREDICTED: bidirectional sugar transporter SWEET2 [Cucumis sativus])	GO:0016021(cellular_component:integral component of membrane); GO:0008643(biological_process:carbohydrate transport)	K15382	SLC50A, SWEET		ENOG4111M4R(U:Intracellular trafficking, secretion, and vesicular transport)	ENOG4111M4R(sugar transporter)	PF03083.13(MtN3_slv:Sugar efflux transporter for intercellular exchange)	sp|Q9LH79|SWET2_ARATH(Bidirectional sugar transporter SWEET2 OS=Arabidopsis thaliana OX=3702 GN=SWEET2 PE=1 SV=1)
MELO3C005258.2	MACPF domain-containing protein	2158	21	15	16	84	46	57	0.9	0.62	0.61	2.11	1.89	1.74	0.71	1.91333	2.90032	1.53621	3.8423e-05	0.000601514	yes	up	ADN33704.1(hypothetical protein [Cucumis melo subsp. melo])					ENOG410Y947(S:Function unknown)	ENOG410Y947(Membrane attack complex component perforin complement C9)	PF01823.16(MACPF:MAC/Perforin domain)	sp|Q8L612|MACP1_ARATH(MACPF domain-containing protein At1g14780 OS=Arabidopsis thaliana OX=3702 GN=At1g14780 PE=2 SV=1)
MELO3C027460.2	Ribulose-1,5 bisphosphate carboxylase/oxygenase large subunit N-methyltransferase	312	0.12	0	1.02	6.54	2.16	25	0.04	0	0.29	5.96	0.69	8.22	0.11	4.95667	25.9214	4.69607	0.00407543	0.0273684	yes	up
MELO3C003817.2	DNA polymerase epsilon catalytic subunit A	867	2568	2137	2327	7286	3893	6678	337.65	271.79	270.92	561.84	492.33	620.07	293.453	558.08	2.05053	1.036	1.24165e-10	6.55739e-09	yes	up	XP_008466545.1(PREDICTED: uncharacterized protein LOC103503930 [Cucumis melo])					ENOG410YWFS(S:Function unknown)	ENOG410YWFS(-)
MELO3C016135.2	Serine/threonine-protein kinase	1619	27	15	14	173	84	153	1.61	0.86	0.74	6.04	4.81	6.5	1.07	5.78333	5.86284	2.5516	1.73105e-12	1.26581e-10	yes	up	XP_008451767.1(PREDICTED: epidermis-specific secreted glycoprotein EP1-like [Cucumis melo])					ENOG410YGSV(S:Function unknown)	ENOG410YGSV(Curculin-like mannose-binding lectin family protein)	PF01453.21(B_lectin:D-mannose binding lectin); PF08276.8(PAN_2:PAN-like domain)	sp|Q9ZVA4|EP1L3_ARATH(EP1-like glycoprotein 3 OS=Arabidopsis thaliana OX=3702 GN=At1g78850 PE=1 SV=1)
MELO3C028076.2	Unknown protein	409	0	0	4.92	17.15	9.83	17.96	0	0	4.81	11.72	11.02	13.49	1.60333	12.0767	7.53657	2.91391	0.00762119	0.0437751	yes	up
MELO3C017478.2	Xyloglucan endotransglucosylase/hydrolase	1224	448	384	377	3299	1315	2903	35.82	29.82	26.8	158.33	103.2	169.23	30.8133	143.587	4.92901	2.3013	4.76862e-25	1.40683e-22	yes	up	XP_008453618.2(PREDICTED: probable xyloglucan endotransglucosylase/hydrolase protein 23 [Cucumis melo])	GO:0042546(biological_process:cell wall biogenesis); GO:0005618(cellular_component:cell wall); GO:0048046(cellular_component:apoplast); GO:0071555(biological_process:cell wall organization); GO:0016762(molecular_function:xyloglucan:xyloglucosyl transferase activity); GO:0004553(molecular_function:hydrolase activity, hydrolyzing O-glycosyl compounds); GO:0010411(biological_process:xyloglucan metab…	K14504	TCH4	map04075(Plant hormone signal transduction)	COG2273(G:Carbohydrate transport and metabolism)	COG2273(hydrolase family 16)	PF00722.18(Glyco_hydro_16:Glycosyl hydrolases family 16); PF06955.9(XET_C:Xyloglucan endo-transglycosylase (XET) C-terminus)	sp|Q38910|XTH23_ARATH(Probable xyloglucan endotransglucosylase/hydrolase protein 23 OS=Arabidopsis thaliana OX=3702 GN=XTH23 PE=2 SV=1)
MELO3C027615.2	Vat protein	1053	43.73	79	61.95	199.23	72.9	270.17	3.42	5.96	4.3	9.11	5.47	14.99	4.56	9.85667	2.35615	1.23643	0.00191257	0.0152002	yes	up	XP_008455319.2(PREDICTED: probable disease resistance protein At1g61180 [Cucumis melo])	GO:0006952(biological_process:defense response); GO:0043531(molecular_function:ADP binding)				COG4886(S:Function unknown)	COG4886(leucine Rich Repeat)
MELO3C010716.2	Protein HHL1, chloroplastic	1196	317	340	344	1142	573	1074	24.74	25.64	23.92	52.24	43.02	59.53	24.7667	51.5967	2.24944	1.16957	1.09909e-10	5.89548e-09	yes	up	XP_008444407.1(PREDICTED: protein HHL1, chloroplastic [Cucumis melo])					ENOG4111RV1(S:Function unknown); COG0339(E:Amino acid transport and metabolism)	ENOG4111RV1(-); COG0339(oligopeptidase a)		sp|Q8LDL0|HHL1_ARATH(Protein HHL1, chloroplastic OS=Arabidopsis thaliana OX=3702 GN=HHL1 PE=1 SV=1)
MELO3C028515.2	Leucine--tRNA ligase	1026	14.18	16.32	16.88	46.76	36.31	66.31	3.48	4.15	2.96	5.49	7.74	9.15	3.53	7.46	2.63323	1.39683	0.0011736	0.0102404	yes	up	ADN33754.1(retrotransposon protein [Cucumis melo subsp. melo])
MELO3C005759.2	30S ribosomal protein S6 alpha, chloroplastic	1124	130.71	157.22	148.39	495.63	190.11	463.52	12.18	14.15	12.26	27.05	17.02	30.63	12.8633	24.9	2.10122	1.07122	3.96755e-05	0.000616051	yes	up	XP_016898885.1(PREDICTED: 30S ribosomal protein S6 alpha, chloroplastic [Cucumis melo])	GO:0003735(molecular_function:structural constituent of ribosome); GO:0019843(molecular_function:rRNA binding); GO:0005840(cellular_component:ribosome); GO:0006412(biological_process:translation)	K02990	RP-S6, MRPS6, rpsF	map03010(Ribosome)	ENOG4111S82(S:Function unknown)	ENOG4111S82(ribosomal protein S6)	PF01250.14(Ribosomal_S6:Ribosomal protein S6)	sp|Q8VY91|RR6_ARATH(30S ribosomal protein S6 alpha, chloroplastic OS=Arabidopsis thaliana OX=3702 GN=RPS6 PE=2 SV=1)
MELO3C030673.2	Unknown protein	165	12520.1	11460.3	13183.3	45747.9	19142.6	37690.5	392.68	346.2	367.31	836.86	574.61	841.69	368.73	751.053	2.1978	1.13606	3.78612e-10	1.84046e-08	yes	up
MELO3C006353.2	Glutathione S-transferase	941	97.68	72.62	89.44	529.73	276.25	508.6	19.88	14.34	15.85	63.26	54.12	72.63	16.69	63.3367	4.08865	2.03162	3.91594e-19	5.8323e-17	yes	up	XP_008438426.1(PREDICTED: probable glutathione S-transferase [Cucumis melo])	GO:0016740(molecular_function:transferase activity)	K00799	GST, gst	map00480(Glutathione metabolism)	ENOG410XSIX(O:Posttranslational modification, protein turnover, chaperones)	ENOG410XSIX(glutathione Stransferase)	PF02798.17(GST_N:Glutathione S-transferase, N-terminal domain); PF13417.3(GST_N_3:Glutathione S-transferase, N-terminal domain); PF13409.3(GST_N_2:Glutathione S-transferase, N-terminal domain); PF00043.22(GST_C:Glutathione S-transferase, C-terminal domain)	sp|P32110|GSTX6_SOYBN(Probable glutathione S-transferase OS=Glycine max OX=3847 GN=HSP26-A PE=2 SV=1)
MELO3C030566.2	LOW QUALITY PROTEIN: gamma-aminobutyrate transaminase POP2, mitochondrial-like	861	1	5	1	31.04	16	26.13	0.05	0.25	0.05	0.96	0.81	0.98	0.116667	0.916667	8.40638	3.07148	0.00012998	0.00167729	yes	up	ADN34071.1(CACTA en-spm transposon protein [Cucumis melo subsp. melo])		K16871	POP2	map00250(Alanine, aspartate and glutamate metabolism); map00650(Butanoate metabolism)			PF13952.3(DUF4216:Domain of unknown function (DUF4216))
MELO3C019382.2	Rhodanese-like domain containing protein	1721	118.39	135.38	158.77	569.62	295.52	636.07	3.99	5.69	5.32	14.7	12.32	20.91	5	15.9767	2.96776	1.56937	3.98732e-11	2.2895e-09	yes	up	XP_008456000.1(PREDICTED: rhodanese-like domain-containing protein 14, chloroplastic [Cucumis melo])					ENOG4111JU1(S:Function unknown)	ENOG4111JU1(Rhodanese-like domain containing protein)	PF00581.17(Rhodanese:Rhodanese-like domain)	sp|Q94A65|STR14_ARATH(Rhodanese-like domain-containing protein 14, chloroplastic OS=Arabidopsis thaliana OX=3702 GN=At4g27700 PE=2 SV=1)
MELO3C015640.2	L-ascorbate oxidase-like	2292	0	0	4	40	38	38	0	0	0.14	0.94	1.46	1.09	0.0466667	1.16333	24.6009	4.62064	2.39207e-07	7.04488e-06	yes	up	XP_008451098.1(PREDICTED: L-ascorbate oxidase-like [Cucumis melo])	GO:0008447(molecular_function:L-ascorbate oxidase activity); GO:0046872(molecular_function:metal ion binding); GO:0016021(cellular_component:integral component of membrane); GO:0005576(cellular_component:extracellular region); GO:0005507(molecular_function:copper ion binding); GO:0055114(biological_process:oxidation-reduction process); GO:0016491(molecular_function:oxidoreductase activity)	K00423	E1.10.3.3	map00053(Ascorbate and aldarate metabolism)	COG2132(Q:Secondary metabolites biosynthesis, transport and catabolism)	COG2132(Multicopper oxidase)	PF00394.19(Cu-oxidase:Multicopper oxidase); PF07731.11(Cu-oxidase_2:Multicopper oxidase); PF07732.12(Cu-oxidase_3:Multicopper oxidase)	sp|P14133|ASO_CUCSA(L-ascorbate oxidase OS=Cucumis sativus OX=3659 PE=1 SV=1)
MELO3C009864.2	cytochrome P450 CYP72A219-like	2142	1.03	1.03	7.16	19.6	21.4	17.59	0.04	0.04	0.28	0.5	0.89	0.54	0.12	0.643333	5.62968	2.49305	0.00287941	0.0208681	yes	up	XP_008443405.1(PREDICTED: cytochrome P450 CYP72A219-like [Cucumis melo])					COG2124(Q:Secondary metabolites biosynthesis, transport and catabolism)	COG2124(Cytochrome p450)	PF00067.19(p450:Cytochrome P450)	sp|H2DH21|C7A29_PANGI(Cytochrome P450 CYP72A219 OS=Panax ginseng OX=4054 PE=2 SV=1)
MELO3C024434.2	protein IQ-DOMAIN 14-like	1875	3	0	0	39	14	37	0.17	0	0	1.32	0.77	1.52	0.0566667	1.20333	23.6549	4.56407	1.2142e-05	0.000223639	yes	up	XP_008462411.1(PREDICTED: protein IQ-DOMAIN 14-like [Cucumis melo])					ENOG410YC0Z(S:Function unknown)	ENOG410YC0Z(IQ calmodulin-binding motif family protein, expressed)	PF13178.3(DUF4005:Protein of unknown function (DUF4005)); PF00612.24(IQ:IQ calmodulin-binding motif)
MELO3C032563.2	Glutathione S-transferase	1014	5423.8	6702.68	7588.66	22604	10719.8	20142.9	577.47	689.64	716	1409.91	1096.73	1518.49	661.037	1341.71	2.18722	1.1291	1.77622e-10	9.12897e-09	yes	up	XP_008451810.1(PREDICTED: probable glutathione S-transferase parC isoform X1 [Cucumis melo])	GO:0016740(molecular_function:transferase activity)	K00799	GST, gst	map00480(Glutathione metabolism)	ENOG410XSIX(O:Posttranslational modification, protein turnover, chaperones)	ENOG410XSIX(glutathione Stransferase)	PF02798.17(GST_N:Glutathione S-transferase, N-terminal domain); PF13417.3(GST_N_3:Glutathione S-transferase, N-terminal domain); PF13409.3(GST_N_2:Glutathione S-transferase, N-terminal domain); PF00043.22(GST_C:Glutathione S-transferase, C-terminal domain); PF13410.3(GST_C_2:Glutathione S-transferase, C-terminal domain); PF17172.1(GST_N_4:Glutathione S-transferase N-terminal domain)	sp|P49332|GSTXC_TOBAC(Probable glutathione S-transferase parC OS=Nicotiana tabacum OX=4097 GN=PARC PE=2 SV=1)
MELO3C002739.2	Cotton fiber protein	702	10	12	25	72	23	64	1.78	2.08	3.94	7.55	3.96	8.03	2.6	6.51333	2.70603	1.43618	0.00425866	0.028288	yes	up	KGN65536.1(hypothetical protein Csa_1G435810 [Cucumis sativus])					ENOG410ZAXS(S:Function unknown)	ENOG410ZAXS(-)	PF05553.8(DUF761:Cotton fibre expressed protein)
MELO3C016259.2	Bidirectional sugar transporter SWEET	983	86	79	55	262	164	193	8.77	8.08	4.74	15.92	16.23	13.76	7.19667	15.3033	2.28007	1.18908	1.1869e-06	2.94777e-05	yes	up	XP_008451915.1(PREDICTED: bidirectional sugar transporter SWEET4-like [Cucumis melo])	GO:0016020(cellular_component:membrane); GO:0016021(cellular_component:integral component of membrane); GO:0006810(biological_process:transport); GO:0008643(biological_process:carbohydrate transport)	K15382	SLC50A, SWEET		ENOG4111M4R(U:Intracellular trafficking, secretion, and vesicular transport)	ENOG4111M4R(sugar transporter)	PF03083.13(MtN3_slv:Sugar efflux transporter for intercellular exchange)	sp|Q8LBF7|SWET7_ARATH(Bidirectional sugar transporter SWEET7 OS=Arabidopsis thaliana OX=3702 GN=SWEET7 PE=1 SV=1)
MELO3C021766.2	Cysteine proteinase inhibitor	1066	332	462	545	1524	974	979	33.12	44.53	48.19	89.04	93.34	69.2	41.9467	83.86	2.12917	1.09029	1.10677e-09	4.9706e-08	yes	up	XP_011660324.1(PREDICTED: uncharacterized protein LOC105436367 [Cucumis sativus])					ENOG410YZDC(O:Posttranslational modification, protein turnover, chaperones); ENOG410Z3T1(S:Function unknown); ENOG411195Y(S:Function unknown)	ENOG410YZDC(Cysteine proteinase inhibitor); ENOG410Z3T1(Cysteine proteinase inhibitor); ENOG411195Y(cysteine) proteinase inhibitor)	PF07430.8(PP1:Phloem filament protein PP1 cystatin-like domain); PF16845.2(SQAPI:Aspartic acid proteinase inhibitor); PF00031.18(Cystatin:Cystatin domain)
MELO3C004685.2	FANTASTIC four-like protein (DUF3049)	1055	7	10	16	49	30	51	0.71	0.98	1.43	2.9	2.91	3.65	1.04	3.15333	3.24504	1.69823	0.000340706	0.00376847	yes	up	XP_008461212.1(PREDICTED: protein FAF-like, chloroplastic [Cucumis melo])					ENOG410YM6V(S:Function unknown)	ENOG410YM6V(expressed protein)	PF11250.5(FAF:Fantastic Four meristem regulator)	sp|Q6NMR8|FAF3_ARATH(Protein FANTASTIC FOUR 3 OS=Arabidopsis thaliana OX=3702 GN=FAF3 PE=2 SV=1)
MELO3C004477.2	LOW QUALITY PROTEIN: heparanase-like protein 3	2134	10.12	13.73	21.03	57.11	23.03	50.97	1.08	1.02	1.3	3.39	1.68	3.54	1.13333	2.87	2.34639	1.23044	0.00822218	0.0462587	yes	up	XP_008457259.1(PREDICTED: LOW QUALITY PROTEIN: heparanase-like protein 3 [Cucumis melo])		K07964	HPSE	map00531(Glycosaminoglycan degradation)	ENOG410YDJW(G:Carbohydrate transport and metabolism)	ENOG410YDJW(Heparanase)	PF03662.11(Glyco_hydro_79n:Glycosyl hydrolase family 79, N-terminal domain)	sp|Q9FZP1|HPSE3_ARATH(Heparanase-like protein 3 OS=Arabidopsis thaliana OX=3702 GN=At5g34940 PE=2 SV=2)
MELO3C013006.2	OXS3	1245	17	16	25	68	45	39	1.39	1.27	1.82	3.26	3.54	2.27	1.49333	3.02333	2.14702	1.10233	0.00499834	0.0319725	yes	up	XP_008447561.1(PREDICTED: uncharacterized protein LOC103489976 [Cucumis melo])					ENOG410YUEW(S:Function unknown); ENOG410YU1Q(S:Function unknown); COG0724(S:Function unknown); ENOG41117CQ(S:Function unknown)	ENOG410YUEW(-); ENOG410YU1Q(-); COG0724(Rna-binding protein); ENOG41117CQ(-)
MELO3C012025.2	Plastid redox insensitive2	1135	79.94	77.44	86.95	219.86	120.94	309.09	7.36	6.89	7.1	11.85	10.69	20.18	7.11667	14.24	2.17797	1.12298	0.00024163	0.00281644	yes	up	XP_008446250.1(PREDICTED: uncharacterized protein LOC103489037 [Cucumis melo])					ENOG410YMJG(S:Function unknown)	ENOG410YMJG(-)		sp|Q9XIK0|PRIN2_ARATH(Protein PLASTID REDOX INSENSITIVE 2, chloroplastic OS=Arabidopsis thaliana OX=3702 GN=PRIN2 PE=1 SV=1)
MELO3C033692.2	Unknown protein	768	11	6	15.09	55	21	72	9.78	5.34	11.61	29.51	18.49	43	8.91	30.3333	3.73896	1.90264	0.000583412	0.00589998	yes	up	XP_008458852.1(PREDICTED: uncharacterized membrane protein At3g27390-like [Cucumis melo])	GO:0016021(cellular_component:integral component of membrane)				ENOG410Y9F4(S:Function unknown); ENOG410YS9Y(S:Function unknown)	ENOG410Y9F4(-); ENOG410YS9Y(Early nodulin-like protein)
MELO3C011432.2	WRKY family transcription factor	930	265	217	233	921	545	626	17.56	12.97	14.81	35.16	34.18	26.15	15.1133	31.83	2.36906	1.24431	2.29002e-15	2.49582e-13	yes	up	XP_008445467.1(PREDICTED: probable WRKY transcription factor 57 isoform X1 [Cucumis melo])	GO:0003700(molecular_function:transcription factor activity, sequence-specific DNA binding); GO:0006355(biological_process:regulation of transcription, DNA-templated); GO:0043565(molecular_function:sequence-specific DNA binding)				ENOG410YJN7(K:Transcription); ENOG410YMC4(S:Function unknown)	ENOG410YJN7(WRKY); ENOG410YMC4(WRKY)	PF03106.12(WRKY:WRKY DNA -binding domain)	sp|Q9C983|WRK57_ARATH(Probable WRKY transcription factor 57 OS=Arabidopsis thaliana OX=3702 GN=WRKY57 PE=2 SV=1)
MELO3C014466.2	Xyloglucan endotransglucosylase/hydrolase	1242	4.99	4	6	55.1	26.99	84.22	0.38	0.32	0.43	2.55	2.07	4.88	0.376667	3.16667	9.03214	3.17507	1.27298e-07	3.99668e-06	yes	up	XP_008449536.1(PREDICTED: xyloglucan endotransglucosylase/hydrolase 2-like [Cucumis melo])	GO:0042546(biological_process:cell wall biogenesis); GO:0005618(cellular_component:cell wall); GO:0048046(cellular_component:apoplast); GO:0071555(biological_process:cell wall organization); GO:0016762(molecular_function:xyloglucan:xyloglucosyl transferase activity); GO:0004553(molecular_function:hydrolase activity, hydrolyzing O-glycosyl compounds); GO:0010411(biological_process:xyloglucan metab…	K08235	E2.4.1.207		COG2273(G:Carbohydrate transport and metabolism)	COG2273(hydrolase family 16)	PF00722.18(Glyco_hydro_16:Glycosyl hydrolases family 16); PF06955.9(XET_C:Xyloglucan endo-transglycosylase (XET) C-terminus)	sp|P35694|XTH2_SOYBN(Xyloglucan endotransglucosylase/hydrolase 2 OS=Glycine max OX=3847 PE=2 SV=1)
MELO3C023320.2	Protein CASPARIAN STRIP INTEGRITY FACTOR 1	707	29	21	30	148	72	119	5.12	3.59	4.68	15.36	12.25	14.77	4.46333	14.1267	3.41398	1.77145	1.1735e-08	4.47211e-07	yes	up	XP_008460971.1(PREDICTED: uncharacterized protein LOC103499698 [Cucumis melo])					ENOG410ZFRP(S:Function unknown)	ENOG410ZFRP(-)		sp|Q84MD2|CIF1_ARATH(Protein CASPARIAN STRIP INTEGRITY FACTOR 1 OS=Arabidopsis thaliana OX=3702 GN=CIF1 PE=1 SV=1)
MELO3C013159.2	casein kinase II subunit beta-2	803	72	64	88	352	199	297	10.54	9.07	11.4	30.25	28.05	30.67	10.3367	29.6567	3.0805	1.62316	3.5945e-15	3.82022e-13	yes	up	XP_008447734.1(PREDICTED: casein kinase II subunit beta-2 [Cucumis melo])					ENOG410Z0A4(S:Function unknown); ENOG410YVRG(S:Function unknown)	ENOG410Z0A4(Pfam:DUF584); ENOG410YVRG(Pfam:DUF584)	PF04520.10(Senescence_reg:Senescence regulator)
MELO3C031427.2	Unknown protein	591	0	0	0	34.25	1.96	40.01	0	0	0	1.79	0.14	2.56	0	1.49667	105.914	6.72675	1.26623e-05	0.000232224	yes	up
MELO3C013383.2	Calcium-binding EF hand family protein	1957	113	136	140	409	221	409	5.32	6.18	5.86	11.25	10	13.73	5.78667	11.66	2.17204	1.11905	1.41576e-07	4.38067e-06	yes	up	XP_008447993.1(PREDICTED: uncharacterized protein LOC103490312 isoform X1 [Cucumis melo])	GO:0005509(molecular_function:calcium ion binding)				ENOG4111GM0(S:Function unknown)	ENOG4111GM0(39 kDa EF-Hand containing protein)	PF13499.3(EF-hand_7:EF-hand domain pair); PF13405.3(EF-hand_6:EF-hand domain); PF00036.29(EF-hand_1:EF hand); PF13202.3(EF-hand_5:EF hand)
MELO3C032112.2	Retrovirus-related Pol polyprotein from transposon TNT 1-94	3054	9.01	28	12	98.82	44.01	95.02	2.74	9.79	4.03	19.29	14.67	22.9	5.52	18.9533	3.89652	1.96219	3.07837e-05	0.000497394	yes	up	ADJ18449.1(gag/pol protein, partial [Bryonia dioica])					COG2801(L:Replication, recombination and repair); ENOG410ZQPQ(S:Function unknown)	COG2801(Retrotransposon protein); ENOG410ZQPQ(Zinc knuckle)	PF07727.11(RVT_2:Reverse transcriptase (RNA-dependent DNA polymerase)); PF00665.23(rve:Integrase core domain)	sp|P10978|POLX_TOBAC(Retrovirus-related Pol polyprotein from transposon TNT 1-94 OS=Nicotiana tabacum OX=4097 PE=2 SV=1)
MELO3C016195.2	Protein TIFY 5A	1088	4.6	7.55	6.64	32.68	9.43	82.15	0.31	0.5	0.4	1.3	0.61	3.97	0.403333	1.96	5.0372	2.33262	0.00198038	0.0156086	yes	up	XP_008451847.1(PREDICTED: uncharacterized protein LOC103493010 [Cucumis melo])					ENOG410Z61E(S:Function unknown)	ENOG410Z61E(TIFY 5A-like)	PF09425.7(CCT_2:Divergent CCT motif); PF06200.11(tify:tify domain)	sp|Q8LBM2|TIF5A_ARATH(Protein TIFY 5A OS=Arabidopsis thaliana OX=3702 GN=TIFY5A PE=1 SV=1)
MELO3C009870.2	aquaporin NIP2-1-like	1338	4	4	2	31	23	17	0.3	0.29	0.13	1.36	1.66	0.91	0.24	1.31	5.80827	2.53811	0.000326658	0.00363896	yes	up	XP_008443411.1(PREDICTED: aquaporin NIP2-1-like [Cucumis melo])	GO:0005215(molecular_function:transporter activity); GO:0016021(cellular_component:integral component of membrane); GO:0006810(biological_process:transport)	K09874	NIP		COG0580(G:Carbohydrate transport and metabolism)	COG0580(Channel that permits osmotically driven movement of water in both directions. It is involved in the osmoregulation and in the maintenance of cell turgor during volume expansion in rapidly growing cells. It mediates rapid entry or exit of water in response to abrupt changes in osmolarity (By similarity))	PF00230.17(MIP:Major intrinsic protein)	sp|Q19KC1|NIP21_MAIZE(Aquaporin NIP2-1 OS=Zea mays OX=4577 GN=NIP2-1 PE=2 SV=2)
MELO3C018122.2	thioredoxin-like protein CXXS1	781	2	6	7	192	99	279	0.3	0.89	0.94	17.17	14.53	29.97	0.71	20.5567	31.1307	4.96027	4.6891e-21	8.18727e-19	yes	up	XP_008454556.1(PREDICTED: thioredoxin-like protein CXXS1 [Cucumis melo])	GO:0044710(biological_process:single-organism metabolic process)	K03671	trxA		COG0526(O:Posttranslational modification, protein turnover, chaperones)	COG0526(Thioredoxin)	PF00085.17(Thioredoxin:Thioredoxin); PF04756.10(OST3_OST6:OST3 / OST6 family, transporter family); PF13098.3(Thioredoxin_2:Thioredoxin-like domain)	sp|Q8LDI5|CXXS1_ARATH(Thioredoxin-like protein CXXS1 OS=Arabidopsis thaliana OX=3702 GN=CXXS1 PE=2 SV=2)
MELO3C016334.2	Protein LURP-one-related 17	1089	9	11	16	65	34	39	0.87	1.03	1.38	3.69	3.17	2.68	1.09333	3.18	3.10104	1.63275	0.000216749	0.00258633	yes	up	XP_008451999.1(PREDICTED: protein LURP-one-related 17 [Cucumis melo])	GO:0016021(cellular_component:integral component of membrane)				ENOG4111AYF(S:Function unknown); ENOG410YC6J(S:Function unknown)	ENOG4111AYF(LURP-one-related 17-like); ENOG410YC6J(LURP-one-related)	PF04525.9(LOR:LURP-one-related)	sp|A0MFL4|LOR17_ARATH(Protein LURP-one-related 17 OS=Arabidopsis thaliana OX=3702 GN=At5g41590 PE=2 SV=2)
MELO3C005224.2	Glutamate decarboxylase	1950	2	0	2	19	10	28	0.1	0	0.09	0.53	0.46	0.96	0.0633333	0.65	11.6588	3.54335	0.00041438	0.0044538	yes	up	XP_008466806.1(PREDICTED: glutamate decarboxylase 4-like [Cucumis melo])	GO:0006536(biological_process:glutamate metabolic process); GO:0030170(molecular_function:pyridoxal phosphate binding); GO:0004351(molecular_function:glutamate decarboxylase activity)	K01580	E4.1.1.15, gadB, gadA, GAD	map00250(Alanine, aspartate and glutamate metabolism); map00430(Taurine and hypotaurine metabolism); map00410(beta-Alanine metabolism); map00650(Butanoate metabolism)	COG0076(E:Amino acid transport and metabolism)	COG0076(decarboxylase)	PF00282.16(Pyridoxal_deC:Pyridoxal-dependent decarboxylase conserved domain)	sp|Q9ZPS3|DCE4_ARATH(Glutamate decarboxylase 4 OS=Arabidopsis thaliana OX=3702 GN=GAD4 PE=1 SV=1)
MELO3C026532.2	Catalase	2070	10936	9254	9103	33709	24101	20335	492.39	401.56	363.94	886.42	1039.47	652.01	419.297	859.3	2.18338	1.12656	5.05618e-11	2.84593e-09	yes	up	XP_008464839.1(PREDICTED: catalase isozyme 3 [Cucumis melo])	GO:0020037(molecular_function:heme binding); GO:0005777(cellular_component:peroxisome); GO:0098869(biological_process:cellular oxidant detoxification); GO:0042744(biological_process:hydrogen peroxide catabolic process); GO:0004096(molecular_function:catalase activity); GO:0046872(molecular_function:metal ion binding); GO:0006979(biological_process:response to oxidative stress); GO:0055114(biologi…	K03781	katE, CAT, catB, srpA	map00630(Glyoxylate and dicarboxylate metabolism); map04016(MAPK signaling pathway - plant); map00380(Tryptophan metabolism); map04146(Peroxisome)	COG0753(P:Inorganic ion transport and metabolism)	COG0753(Catalase)	PF00199.16(Catalase:Catalase); PF06628.9(Catalase-rel:Catalase-related immune-responsive)	sp|P48352|CATA3_CUCPE(Catalase isozyme 3 OS=Cucurbita pepo OX=3663 GN=CAT3 PE=2 SV=1)
MELO3C017795.2	Inositol polyphosphate multikinase	1426	30	29	26	103	53	115	2.08	1.86	1.53	4.18	3.49	5.68	1.82333	4.45	2.58297	1.36903	8.25046e-05	0.00114496	yes	up	XP_008454112.1(PREDICTED: inositol polyphosphate multikinase beta-like [Cucumis melo])	GO:0016310(biological_process:phosphorylation); GO:0008440(molecular_function:inositol-1,4,5-trisphosphate 3-kinase activity)	K00915	IPMK, IPK2	map04070(Phosphatidylinositol signaling system); map00562(Inositol phosphate metabolism)	ENOG4111NMK(T:Signal transduction mechanisms); ENOG4111RTX(S:Function unknown); ENOG410YB60(T:Signal transduction mechanisms); ENOG410YHQ3(S:Function unknown)	ENOG4111NMK(Inositol polyphosphate); ENOG4111RTX(inositol polyphosphate multikinase); ENOG410YB60(Inositol hexakisphosphate kinase); ENOG410YHQ3(inositol polyphosphate multikinase)	PF03770.13(IPK:Inositol polyphosphate kinase)	sp|Q9FLT2|IPMKB_ARATH(Inositol polyphosphate multikinase beta OS=Arabidopsis thaliana OX=3702 GN=IPK2b PE=1 SV=1)
MELO3C008231.2	Ribulose bisphosphate carboxylase/oxygenase activase	1805	498	739	768	2892	1813	2718	26.22	37.51	35.9	88.96	91.47	101.83	33.21	94.0867	3.04157	1.60482	1.80246e-20	3.08419e-18	yes	up	XP_008441387.1(PREDICTED: ribulose bisphosphate carboxylase/oxygenase activase, chloroplastic [Cucumis melo])	GO:0005524(molecular_function:ATP binding)				COG1222(O:Posttranslational modification, protein turnover, chaperones)	COG1222(26S protease regulatory subunit)	PF00004.26(AAA:ATPase family associated with various cellular activities (AAA)); PF06309.8(Torsin:Torsin)	sp|Q7X9A0|RCA1_LARTR(Ribulose bisphosphate carboxylase/oxygenase activase 1, chloroplastic OS=Larrea tridentata OX=66636 GN=RCA1 PE=1 SV=1)
MELO3C016714.2	protochlorophyllide reductase, chloroplastic	1905	92	131	130	1016	441	974	4.55	6.25	5.71	29.37	20.91	34.31	5.50333	28.1967	5.53378	2.46826	3.95828e-24	1.02621e-21	yes	up	XP_008452479.1(PREDICTED: protochlorophyllide reductase, chloroplastic [Cucumis melo])	GO:0015995(biological_process:chlorophyll biosynthetic process); GO:0015979(biological_process:photosynthesis); GO:0055114(biological_process:oxidation-reduction process); GO:0016630(molecular_function:protochlorophyllide reductase activity); GO:0009507(cellular_component:chloroplast)	K00218	por	map00860(Porphyrin and chlorophyll metabolism)	COG1028(S:Function unknown)	COG1028(Dehydrogenase reductase)	PF00106.22(adh_short:short chain dehydrogenase); PF13561.3(adh_short_C2:Enoyl-(Acyl carrier protein) reductase); PF08659.7(KR:KR domain)	sp|Q41249|PORA_CUCSA(Protochlorophyllide reductase, chloroplastic OS=Cucumis sativus OX=3659 GN=PORA PE=2 SV=1)
MELO3C021821.2	Cellulose synthase	4362	25	30	39	207	142	134	0.5	0.58	0.69	2.41	2.72	1.91	0.59	2.34667	4.22278	2.07819	4.72927e-14	4.21472e-12	yes	up	XP_008459143.1(PREDICTED: cellulose synthase-like protein D3 [Cucumis melo])	GO:0071555(biological_process:cell wall organization); GO:0016021(cellular_component:integral component of membrane); GO:0016760(molecular_function:cellulose synthase (UDP-forming) activity); GO:0030244(biological_process:cellulose biosynthetic process)	K20924	CSLD		COG1215(M:Cell wall/membrane/envelope biogenesis)	COG1215(Glycosyl transferase, family 2)	PF03552.11(Cellulose_synt:Cellulose synthase); PF14570.3(zf-RING_4:RING/Ubox like zinc-binding domain); PF13632.3(Glyco_trans_2_3:Glycosyl transferase family group 2); PF13641.3(Glyco_tranf_2_3:Glycosyltransferase like family 2); PF14569.3(zf-UDP:Zinc-binding RING-finger)	sp|Q9M9M4|CSLD3_ARATH(Cellulose synthase-like protein D3 OS=Arabidopsis thaliana OX=3702 GN=CSLD3 PE=1 SV=1)
MELO3C018131.2	Photosynthetic NDH subcomplex L 3	1642	0	6.26	6.58	32.15	11.28	33.46	0	0.35	0.34	1.1	0.64	1.4	0.23	1.04667	4.72005	2.2388	0.00545078	0.0340644	yes	up	XP_008454569.1(PREDICTED: photosynthetic NDH subunit of lumenal location 3, chloroplastic [Cucumis melo])	GO:0015979(biological_process:photosynthesis); GO:0009523(cellular_component:photosystem II); GO:0009654(cellular_component:photosystem II oxygen evolving complex); GO:0005509(molecular_function:calcium ion binding); GO:0019898(cellular_component:extrinsic component of membrane)	K08901	psbQ	map00195(Photosynthesis)	ENOG410YH09(S:Function unknown)	ENOG410YH09(enhancer protein)	PF05757.8(PsbQ:Oxygen evolving enhancer protein 3 (PsbQ))	sp|Q9SGH4|PNSL3_ARATH(Photosynthetic NDH subunit of lumenal location 3, chloroplastic OS=Arabidopsis thaliana OX=3702 GN=PNSL3 PE=1 SV=1)
MELO3C021271.2	DEAD-box ATP-dependent RNA helicase 22	1704	65	89	105	400	199	413	3.57	4.71	5.13	12.84	10.47	16.13	4.47	13.1467	3.17539	1.66694	1.12442e-10	6.01249e-09	yes	up	XP_008458354.1(PREDICTED: uncharacterized protein LOC103497790 isoform X1 [Cucumis melo])					COG1142(C:Energy production and conversion)	COG1142(4Fe-4S Ferredoxin iron-sulfur binding domain protein)	PF12617.5(LdpA_C:Iron-Sulfur binding protein C terminal); PF12837.4(Fer4_6:4Fe-4S binding domain); PF12838.4(Fer4_7:4Fe-4S dicluster domain); PF13484.3(Fer4_16:4Fe-4S double cluster binding domain); PF13237.3(Fer4_10:4Fe-4S dicluster domain); PF14697.3(Fer4_21:4Fe-4S dicluster domain); PF12797.4(Fer4_2:4Fe-4S binding domain); PF13187.3(Fer4_9:4Fe-4S dicluster domain); PF00037.24(Fer4:4Fe-4S bindi…
MELO3C016031.2	glutathione S-transferase-like	1118	1194	1913	2084	5782	2894	5780	112.06	173.41	173.4	317.72	260.84	384.56	152.957	321.04	2.26399	1.17887	1.36234e-07	4.25382e-06	yes	up	XP_008451606.1(PREDICTED: glutathione S-transferase-like [Cucumis melo])	GO:0016740(molecular_function:transferase activity)	K00799	GST, gst	map00480(Glutathione metabolism)	COG0625(O:Posttranslational modification, protein turnover, chaperones)	COG0625(glutathione Stransferase)	PF02798.17(GST_N:Glutathione S-transferase, N-terminal domain); PF00043.22(GST_C:Glutathione S-transferase, C-terminal domain); PF13417.3(GST_N_3:Glutathione S-transferase, N-terminal domain); PF13409.3(GST_N_2:Glutathione S-transferase, N-terminal domain); PF13410.3(GST_C_2:Glutathione S-transferase, C-terminal domain); PF14497.3(GST_C_3:Glutathione S-transferase, C-terminal domain)	sp|P46423|GSTF_HYOMU(Glutathione S-transferase OS=Hyoscyamus muticus OX=35626 PE=1 SV=1)
MELO3C020218.2	10 kDa chaperonin	667	9	8	11	50	33	36	1.74	1.5	1.88	5.68	6.15	4.88	1.70667	5.57	3.48051	1.7993	0.00011067	0.00146569	yes	up	KGN57781.1(hypothetical protein Csa_3G298580 [Cucumis sativus])
MELO3C015151.2	Alanine:glyoxylate aminotransferase	1698	447	464	524	2193	1221	1250	25.26	25.29	26.29	72.34	66.14	50.25	25.6133	62.91	2.62323	1.39134	1.83662e-20	3.11152e-18	yes	up	AAL47679.1(aminotransferase 1 [Cucumis melo])	GO:0008483(molecular_function:transaminase activity)	K00830	AGXT	map00630(Glyoxylate and dicarboxylate metabolism); map00250(Alanine, aspartate and glutamate metabolism); map00260(Glycine, serine and threonine metabolism); map04146(Peroxisome)	COG0075(E:Amino acid transport and metabolism)	COG0075(aminotransferase)	PF00266.16(Aminotran_5:Aminotransferase class-V)	sp|Q56YA5|SGAT_ARATH(Serine--glyoxylate aminotransferase OS=Arabidopsis thaliana OX=3702 GN=AGT1 PE=1 SV=2)
MELO3C004039.2	At2g42760	893	17	21	20	87	62	84	2.15	2.56	2.24	6.44	7.53	7.49	2.31667	7.15333	3.31035	1.72698	3.94143e-07	1.10019e-05	yes	up	XP_008460386.1(PREDICTED: uncharacterized protein LOC103499218 [Cucumis melo])					ENOG410XZNN(S:Function unknown); ENOG411134I(S:Function unknown)	ENOG410XZNN(-); ENOG411134I(-)	PF07939.8(DUF1685:Protein of unknown function (DUF1685))
MELO3C007378.2	glucose-6-phosphate/phosphate translocator 2, chloroplastic	1675	17	11	33	60	49	52	0.98	0.61	1.68	2.01	2.7	2.12	1.09	2.27667	2.21231	1.14555	0.00909263	0.0498028	yes	up	XP_008439971.1(PREDICTED: glucose-6-phosphate/phosphate translocator 2, chloroplastic [Cucumis melo])	GO:0016020(cellular_component:membrane); GO:0005215(molecular_function:transporter activity); GO:0016021(cellular_component:integral component of membrane); GO:0006810(biological_process:transport)	K15283	SLC35E1		ENOG410XP1S(S:Function unknown)	ENOG410XP1S(solute carrier family 35 member)	PF03151.13(TPT:Triose-phosphate Transporter family); PF00892.17(EamA:EamA-like transporter family)	sp|Q94B38|GPT2_ARATH(Glucose-6-phosphate/phosphate translocator 2, chloroplastic OS=Arabidopsis thaliana OX=3702 GN=GPT2 PE=2 SV=2)
MELO3C007884.2	cytochrome P450 84A1-like	1982	40	45	44	242	106	212	1.89	2.05	1.85	6.69	4.8	7.14	1.93	6.21	3.48057	1.79932	8.76609e-11	4.77696e-09	yes	up	XP_008440792.1(PREDICTED: cytochrome P450 84A1-like [Cucumis melo])	GO:0004497(molecular_function:monooxygenase activity); GO:0020037(molecular_function:heme binding); GO:0016021(cellular_component:integral component of membrane); GO:0016705(molecular_function:oxidoreductase activity, acting on paired donors, with incorporation or reduction of molecular oxygen); GO:0005506(molecular_function:iron ion binding); GO:0055114(biological_process:oxidation-reduction pro…	K09755	CYP84A, F5H	map00940(Phenylpropanoid biosynthesis)	COG2124(Q:Secondary metabolites biosynthesis, transport and catabolism)	COG2124(Cytochrome p450)	PF00067.19(p450:Cytochrome P450)	sp|Q42600|C84A1_ARATH(Cytochrome P450 84A1 OS=Arabidopsis thaliana OX=3702 GN=CYP84A1 PE=1 SV=1)
MELO3C017823.2	protein NRT1/ PTR FAMILY 6.1	2559	47	66	102	402	199	361	1.67	2.26	3.22	8.34	6.77	9.15	2.38333	8.08667	3.64104	1.86435	1.7482e-11	1.0315e-09	yes	up	XP_008454154.1(PREDICTED: protein NRT1/ PTR FAMILY 6.1 [Cucumis melo])	GO:0006857(biological_process:oligopeptide transport); GO:0005215(molecular_function:transporter activity); GO:0016021(cellular_component:integral component of membrane)				COG3104(E:Amino acid transport and metabolism)	COG3104(transporter)	PF00854.18(PTR2:POT family)	sp|Q9LYR6|PTR49_ARATH(Protein NRT1/ PTR FAMILY 6.1 OS=Arabidopsis thaliana OX=3702 GN=NPF6.1 PE=2 SV=1)
MELO3C005250.2	histidine kinase 4-like	3974	200	275	277	1121	815	993	4.21	5.57	5.18	13.75	16.4	14.9	4.98667	15.0167	3.22191	1.68791	1.39218e-26	4.96283e-24	yes	up	XP_008466985.1(PREDICTED: histidine kinase 4-like [Cucumis melo])	GO:0018106(biological_process:peptidyl-histidine phosphorylation); GO:0005783(cellular_component:endoplasmic reticulum); GO:0006470(biological_process:protein dephosphorylation); GO:0019955(molecular_function:cytokine binding); GO:0007231(biological_process:osmosensory signaling pathway); GO:0010029(biological_process:regulation of seed germination); GO:0042742(biological_process:defense response…	K14489	AHK2_3_4	map04075(Plant hormone signal transduction)	ENOG410ZW4C(T:Signal transduction mechanisms); COG0642(T:Signal transduction mechanisms)	ENOG410ZW4C(CHASE); COG0642(Histidine kinase)	PF03924.10(CHASE:CHASE domain); PF02518.23(HATPase_c:Histidine kinase-, DNA gyrase B-, and HSP90-like ATPase); PF00072.21(Response_reg:Response regulator receiver domain); PF00512.22(HisKA:His Kinase A (phospho-acceptor) domain)	sp|Q9C5U0|AHK4_ARATH(Histidine kinase 4 OS=Arabidopsis thaliana OX=3702 GN=AHK4 PE=1 SV=1)
MELO3C025079.2	universal stress protein A-like protein	853	1448	1218	1507	5757	3058	5742	241.03	196.35	222.01	564.87	492.23	672.11	219.797	576.403	2.82724	1.49939	2.36454e-17	3.1858e-15	yes	up	XP_008463151.1(PREDICTED: universal stress protein A-like protein [Cucumis melo])	GO:0006950(biological_process:response to stress)				ENOG4111KQ7(S:Function unknown)	ENOG4111KQ7(Universal stress protein)	PF00582.23(Usp:Universal stress protein family)	sp|Q8VYN9|PHO32_ARATH(Universal stress protein PHOS32 OS=Arabidopsis thaliana OX=3702 GN=PHOS32 PE=1 SV=1)
MELO3C008403.2	glycolipid transfer protein 3-like	1389	57.12	51.91	59.63	154.59	115.98	177.22	3.82	3.29	3.51	5.93	7.06	8.35	3.54	7.11333	2.19365	1.13333	1.11458e-05	0.000207978	yes	up	XP_008441542.1(PREDICTED: glycolipid transfer protein 3-like [Cucumis melo])					ENOG410YFEA(U:Intracellular trafficking, secretion, and vesicular transport)	ENOG410YFEA(glycolipid transport)	PF08718.8(GLTP:Glycolipid transfer protein (GLTP))	sp|Q9LU33|GLTP3_ARATH(Glycolipid transfer protein 3 OS=Arabidopsis thaliana OX=3702 GN=GLTP3 PE=2 SV=1)
MELO3C008731.2	Photosystem I reaction center subunit XI	1106	23	25	27	169	73	163	2.19	2.3	2.28	9.42	6.67	10.99	2.25667	9.02667	4.33933	2.11747	2.34556e-10	1.18742e-08	yes	up	XP_008441854.1(PREDICTED: photosystem I reaction center subunit XI, chloroplastic [Cucumis melo])	GO:0009535(cellular_component:chloroplast thylakoid membrane); GO:0016021(cellular_component:integral component of membrane); GO:0009538(cellular_component:photosystem I reaction center); GO:0015979(biological_process:photosynthesis)	K02699	psaL	map00195(Photosynthesis)	ENOG4111KFU(C:Energy production and conversion)	ENOG4111KFU(photosystem I reaction center)	PF02605.12(PsaL:Photosystem I reaction centre subunit XI)	sp|Q39654|PSAL_CUCSA(Photosystem I reaction center subunit XI, chloroplastic OS=Cucumis sativus OX=3659 GN=PSAL PE=2 SV=1)
MELO3C017673.2	Glycosyltransferase	1733	27	30	39	431	167	420	1.49	1.6	1.91	13.9	8.83	16.49	1.66667	13.0733	8.4876	3.08536	1.46692e-22	3.09882e-20	yes	up	XP_008453923.1(PREDICTED: UDP-glycosyltransferase 92A1-like [Cucumis melo])	GO:0016758(molecular_function:transferase activity, transferring hexosyl groups); GO:0016020(cellular_component:membrane); GO:0016757(molecular_function:transferase activity, transferring glycosyl groups); GO:0008152(biological_process:metabolic process)				COG1819(S:Function unknown)	COG1819(Transferase)	PF00201.15(UDPGT:UDP-glucoronosyl and UDP-glucosyl transferase)	sp|Q9LXV0|U92A1_ARATH(UDP-glycosyltransferase 92A1 OS=Arabidopsis thaliana OX=3702 GN=UGT92A1 PE=2 SV=1)
MELO3C033915.2	Unknown protein	1089	371.88	226.83	208.06	1202.47	329.48	1234.86	36.1	21.27	17.9	68.34	30.72	84.94	25.09	61.3333	2.66618	1.41478	0.0086145	0.0478736	yes	up	XP_008463174.1(PREDICTED: probable acyl-activating enzyme 5, peroxisomal [Cucumis melo])	GO:0016874(molecular_function:ligase activity); GO:0008152(biological_process:metabolic process)				COG0318(I:Lipid transport and metabolism); COG0318(Q:Secondary metabolites biosynthesis, transport and catabolism); COG5201(O:Posttranslational modification, protein turnover, chaperones)	COG0318(Amp-dependent synthetase and ligase); COG0318(Amp-dependent synthetase and ligase); COG5201(ubiquitin-dependent protein catabolic process)		sp|Q9FFE6|AAE5_ARATH(Probable acyl-activating enzyme 5, peroxisomal OS=Arabidopsis thaliana OX=3702 GN=AAE5 PE=1 SV=1)
MELO3C033291.2	PIF-like transposase	1359	9	10	9	52	15	42	0.56	0.6	0.5	1.9	0.9	1.87	0.553333	1.55667	3.06286	1.61488	0.00288601	0.0208894	yes	up	XP_008457266.1(PREDICTED: putative nuclease HARBI1 [Cucumis melo])					ENOG411206Y(S:Function unknown)	ENOG411206Y(transposon protein)
MELO3C031416.2	Unknown protein	726	47	56	66	244	61	253	9.28	10.81	11.76	27.32	11.24	34.47	10.6167	24.3433	2.60299	1.38017	0.000570059	0.00579233	yes	up	KYP36170.1(Retrovirus-related Pol polyprotein from transposon TNT 1-94 [Cajanus cajan])					COG1132(V:Defense mechanisms); COG2801(L:Replication, recombination and repair); ENOG410XS4D(S:Function unknown); ENOG410ZMMS(S:Function unknown); COG0571(K:Transcription); COG5032(B:Chromatin structure and dynamics); COG5032(D:Cell cycle control, cell division, chromosome partitioning); COG5032(L:Replication, recombination and repair); COG5032(T:Signal transduction mechanisms); COG5032(U:Intrace…	COG1132((ABC) transporter); COG2801(Retrotransposon protein); ENOG410XS4D(Retrotransposon protein); ENOG410ZMMS(-); COG0571(Digests double-stranded RNA. Involved in the processing of primary rRNA transcript to yield the immediate precursors to the large and small rRNAs (23S and 16S). Also processes some mRNAs, and tRNAs when they are encoded in the rRNA operon (By similarity)); COG5032(phosphatid…
MELO3C027174.2	ATP synthase subunit beta, chloroplastic	1723	14.05	13	19	83	41	29	0.78	0.7	0.94	2.69	2.18	1.15	0.806667	2.00667	2.65564	1.40906	0.002282	0.0174474	yes	up	OTF84281.1(putative ATPase, F1 complex, delta/epsilon subunit [Helianthus annuus])		K02112	ATPF1B, atpD	map00195(Photosynthesis); map00190(Oxidative phosphorylation)	COG0055(C:Energy production and conversion)	COG0055(Produces ATP from ADP in the presence of a proton gradient across the membrane. The catalytic sites are hosted primarily by the beta subunits (By similarity))	PF00006.22(ATP-synt_ab:ATP synthase alpha/beta family, nucleotide-binding domain); PF02823.13(ATP-synt_DE_N:ATP synthase, Delta/Epsilon chain, beta-sandwich domain); PF02874.20(ATP-synt_ab_N:ATP synthase alpha/beta family, beta-barrel domain); PF00401.17(ATP-synt_DE:ATP synthase, Delta/Epsilon chain, long alpha-helix domain); PF00004.26(AAA:ATPase family associated with various cellular activitie…	sp|Q4VZI5|ATPB_CUCSA(ATP synthase subunit beta, chloroplastic OS=Cucumis sativus OX=3659 GN=atpB PE=3 SV=2)
MELO3C006505.2	sulfate transporter 3.1	2165	49	45	45	554	271	387	2.1	1.86	1.71	13.85	11.11	11.8	1.89	12.2533	6.99056	2.80541	3.90347e-38	4.17452e-35	yes	up	XP_008438625.1(PREDICTED: sulfate transporter 3.1 [Cucumis melo])	GO:1902358(biological_process:sulfate transmembrane transport); GO:0008271(molecular_function:secondary active sulfate transmembrane transporter activity); GO:0016021(cellular_component:integral component of membrane)	K17471	SULTR3		COG0659(P:Inorganic ion transport and metabolism)	COG0659(sulfate transporter)	PF00916.17(Sulfate_transp:Sulfate permease family); PF01740.18(STAS:STAS domain); PF13466.3(STAS_2:STAS domain)	sp|Q9SV13|SUT31_ARATH(Sulfate transporter 3.1 OS=Arabidopsis thaliana OX=3702 GN=SULTR3;1 PE=2 SV=1)
MELO3C030155.2	Unknown protein	678	119.23	75.63	63.72	553.77	273.33	548.89	22.47	13.46	10.24	59.17	48.25	69.77	15.39	59.0633	4.24992	2.08744	6.67682e-13	5.21676e-11	yes	up
MELO3C024463.2	Thylakoid lumenal 15.0 kDa protein 2, chloroplastic	1146	131.62	200.86	209.89	565.66	370.8	594.17	13.45	19.17	18.29	33.23	36.12	41.95	16.97	37.1	2.32563	1.21762	1.06444e-08	4.10218e-07	yes	up	XP_008462470.1(PREDICTED: thylakoid lumenal 15.0 kDa protein 2, chloroplastic [Cucumis melo])					ENOG410XR27(S:Function unknown)	ENOG410XR27(15.0 kDa protein)	PF04536.11(TPM_phosphatase:Acid phosphatase of thylakoid lumen protein)	sp|Q9LVV5|TL15B_ARATH(Thylakoid lumenal 15.0 kDa protein 2, chloroplastic OS=Arabidopsis thaliana OX=3702 GN=At5g52970 PE=1 SV=2)
MELO3C022002.2	NAC domain-containing protein 92-like isoform X2	1278	8	14	14	75	33	72	0.64	1.06	0.99	3.4	2.54	4.04	0.896667	3.32667	4.03386	2.01216	6.82322e-06	0.000136075	yes	up	XP_008459335.1(PREDICTED: NAC domain-containing protein 92-like isoform X2 [Cucumis melo])	GO:0006355(biological_process:regulation of transcription, DNA-templated); GO:0005634(cellular_component:nucleus); GO:0003677(molecular_function:DNA binding)				ENOG410Y9QZ(S:Function unknown); ENOG4110425(K:Transcription)	ENOG410Y9QZ(NAC domain-containing protein); ENOG4110425(atnac2, ore1, anac092, atnac6 atnac6 (arabidopsis nac domain containing protein 6))	PF02365.12(NAM:No apical meristem (NAM) protein)	sp|Q9FKA0|NAC92_ARATH(NAC domain-containing protein 92 OS=Arabidopsis thaliana OX=3702 GN=NAC92 PE=1 SV=1)
MELO3C003095.2	heavy metal-associated isoprenylated plant protein 3-like	1079	9	7	11	41	23	40	0.88	0.66	0.96	2.36	2.17	2.78	0.833333	2.43667	3.14134	1.65138	0.00095319	0.00875233	yes	up	XP_008447442.1(PREDICTED: uncharacterized protein LOC103489885 [Cucumis melo])	GO:0046872(molecular_function:metal ion binding); GO:0030001(biological_process:metal ion transport)				COG2608(S:Function unknown)	COG2608(heavy metal transport detoxification protein)	PF00403.23(HMA:Heavy-metal-associated domain)	sp|Q8RXH8|NAKR3_ARATH(Protein SODIUM POTASSIUM ROOT DEFECTIVE 3 OS=Arabidopsis thaliana OX=3702 GN=NAKR3 PE=2 SV=1)
MELO3C006384.2	Proton gradient regulation 5	1186	20	38	35	152	45	160	1.74	3.2	2.7	7.75	3.76	9.89	2.54667	7.13333	3.05015	1.60888	0.000181663	0.00223468	yes	up	XP_008438472.1(PREDICTED: protein PROTON GRADIENT REGULATION 5, chloroplastic-like [Cucumis melo])	GO:0009535(cellular_component:chloroplast thylakoid membrane); GO:0071484(biological_process:cellular response to light intensity); GO:0009414(biological_process:response to water deprivation); GO:0010117(biological_process:photoprotection); GO:0009644(biological_process:response to high light intensity); GO:0009773(biological_process:photosynthetic electron transport in photosystem I); GO:000905…				ENOG411252E(S:Function unknown)	ENOG411252E(protein PROTON GRADIENT REGULATION 5)		sp|Q9SL05|PGR5_ARATH(Protein PROTON GRADIENT REGULATION 5, chloroplastic OS=Arabidopsis thaliana OX=3702 GN=PGR5 PE=1 SV=1)
MELO3C014244.2	aquaporin PIP2-2-like	1308	47	36	43	204	69	166	3.63	2.68	2.94	9.21	5.11	9.09	3.08333	7.80333	2.74968	1.45926	1.07319e-05	0.000201574	yes	up	XP_008449258.1(PREDICTED: aquaporin PIP2-2-like [Cucumis melo])	GO:0005215(molecular_function:transporter activity); GO:0016021(cellular_component:integral component of membrane); GO:0006810(biological_process:transport)	K09872	PIP		COG0580(G:Carbohydrate transport and metabolism)	COG0580(Channel that permits osmotically driven movement of water in both directions. It is involved in the osmoregulation and in the maintenance of cell turgor during volume expansion in rapidly growing cells. It mediates rapid entry or exit of water in response to abrupt changes in osmolarity (By similarity))	PF00230.17(MIP:Major intrinsic protein)	sp|P43287|PIP22_ARATH(Aquaporin PIP2-2 OS=Arabidopsis thaliana OX=3702 GN=PIP2-2 PE=1 SV=2)
MELO3C010244.2	Temperature-induced lipocalin	1013	1322.81	1284.1	1426.22	7464.37	3534.27	7405.92	141.02	132.29	134.74	466.19	362.06	559.02	136.017	462.423	3.6747	1.87763	4.24337e-23	9.68111e-21	yes	up	XP_008443878.1(PREDICTED: temperature-induced lipocalin-1 [Cucumis melo])	GO:0005215(molecular_function:transporter activity); GO:0006810(biological_process:transport)	K03098	APOD		COG3040(M:Cell wall/membrane/envelope biogenesis)	COG3040(Outer membrane lipoprotein)	PF08212.9(Lipocalin_2:Lipocalin-like domain); PF00061.20(Lipocalin:Lipocalin / cytosolic fatty-acid binding protein family)	sp|Q9FGT8|TIL_ARATH(Temperature-induced lipocalin-1 OS=Arabidopsis thaliana OX=3702 GN=TIL PE=1 SV=1)
MELO3C009380.2	ras-related protein RABC2a	1409	20	26	30	72	40	86	1.8	2.26	2.4	3.8	3.46	5.47	2.15333	4.24333	2.13297	1.09286	0.00380873	0.0259336	yes	up	XP_008442732.1(PREDICTED: ras-related protein RABC2a [Cucumis melo])	GO:0005622(cellular_component:intracellular); GO:0007264(biological_process:small GTPase mediated signal transduction); GO:0005525(molecular_function:GTP binding)	K07910	RAB18		ENOG410XPD0(S:Function unknown)	ENOG410XPD0(Ras-related protein)	PF00071.19(Ras:Ras family); PF08477.10(Roc:Ras of Complex, Roc, domain of DAPkinase); PF00025.18(Arf:ADP-ribosylation factor family); PF03193.13(DUF258:Protein of unknown function, DUF258)	sp|O49841|RAC2A_ARATH(Ras-related protein RABC2a OS=Arabidopsis thaliana OX=3702 GN=RABC2A PE=1 SV=1)
MELO3C028124.2	ATP synthase subunit c, chloroplastic	346	187.98	100.67	83.41	618.15	717.28	359.92	14.81	7.12	5.17	25.87	48.08	19.35	9.03333	31.1	3.8467	1.94362	2.36413e-07	6.97459e-06	yes	up	AHM91193.1(ATP synthase CF0 subunit III (chloroplast) [Lagenaria siceraria])	GO:0009535(cellular_component:chloroplast thylakoid membrane); GO:0045263(cellular_component:proton-transporting ATP synthase complex, coupling factor F(o)); GO:0015986(biological_process:ATP synthesis coupled proton transport); GO:0015991(biological_process:ATP hydrolysis coupled proton transport); GO:0016021(cellular_component:integral component of membrane); GO:0008289(molecular_function:lipid…	K02110	ATPF0C, atpE	map00195(Photosynthesis); map00190(Oxidative phosphorylation)	COG0636(C:Energy production and conversion)	COG0636(F(1)F(0) ATP synthase produces ATP from ADP in the presence of a proton or sodium gradient. F-type ATPases consist of two structural domains, F(1) containing the extramembraneous catalytic core and F(0) containing the membrane proton channel, linked together by a central stalk and a peripheral stalk. During catalysis, ATP synthesis in the catalytic domain of F(1) is coupled via a rotary m…	PF00137.18(ATP-synt_C:ATP synthase subunit C)	sp|Q06FX4|ATPH_PELHO(ATP synthase subunit c, chloroplastic OS=Pelargonium hortorum OX=4031 GN=atpH PE=3 SV=1)
MELO3C026268.2	DnaK family protein	946	9.51	15.18	28.99	79.83	48.04	78.43	1.11	1.71	3	5.46	5.39	6.48	1.94	5.77667	3.14823	1.65454	8.53454e-05	0.0011796	yes	up	KGN63550.1(hypothetical protein Csa_1G004160 [Cucumis sativus])					ENOG410YPZV(S:Function unknown); ENOG410Y96G(S:Function unknown)	ENOG410YPZV(-); ENOG410Y96G(indole acetic acid carboxyl methyltransferase activity)	PF14383.3(VARLMGL:DUF761-associated sequence motif)
MELO3C003725.2	plastocyanin	961	54	43	62	148	124	132	6.17	4.75	6.28	9.91	13.62	10.67	5.73333	11.4	2.11488	1.08058	3.10989e-05	0.000500596	yes	up	XP_008466451.1(PREDICTED: plastocyanin [Cucumis melo])	GO:0009535(cellular_component:chloroplast thylakoid membrane); GO:0009579(cellular_component:thylakoid); GO:0005507(molecular_function:copper ion binding); GO:0016020(cellular_component:membrane); GO:0009055(molecular_function:electron carrier activity); GO:0046872(molecular_function:metal ion binding); GO:0055114(biological_process:oxidation-reduction process); GO:0009507(cellular_component:chlo…	K02638	petE	map00195(Photosynthesis)	COG3794(C:Energy production and conversion)	COG3794(Blue (Type 1) copper domain protein)	PF00127.17(Copper-bind:Copper binding proteins, plastocyanin/azurin family); PF13473.3(Cupredoxin_1:Cupredoxin-like domain)	sp|P00289|PLAS_SPIOL(Plastocyanin, chloroplastic OS=Spinacia oleracea OX=3562 GN=PETE PE=1 SV=2)
MELO3C028000.2	Unknown protein	295	36.28	24.15	41.36	299.46	164.1	395.42	3.74	2.4	3.78	18.07	16.24	28.85	3.30667	21.0533	6.94736	2.79646	3.73001e-17	4.94761e-15	yes	up
MELO3C023923.2	Unknown protein	390	2	6	3	19	11.07	26	1.08	3.2	1.42	6.14	5.87	9.61	1.9	7.20667	4.16971	2.05995	0.0068301	0.0403849	yes	up
MELO3C002154.2	Monoglyceride lipase	2043	107	110	143	537	282	474	4.89	4.76	5.7	14.13	12.29	15.31	5.11667	13.91	2.91469	1.54334	4.8014e-15	4.9792e-13	yes	up	XP_008467110.1(PREDICTED: monoglyceride lipase [Cucumis melo])	GO:0016021(cellular_component:integral component of membrane); GO:0016020(cellular_component:membrane)	K01054	MGLL	map00561(Glycerolipid metabolism)	COG2267(I:Lipid transport and metabolism); COG5411(T:Signal transduction mechanisms)	COG2267(alpha beta hydrolase fold); COG5411(inositol)	PF12146.5(Hydrolase_4:Serine aminopeptidase, S33); PF00561.17(Abhydrolase_1:alpha/beta hydrolase fold); PF12697.4(Abhydrolase_6:Alpha/beta hydrolase family); PF00326.18(Peptidase_S9:Prolyl oligopeptidase family)	sp|Q99685|MGLL_HUMAN(Monoglyceride lipase OS=Homo sapiens OX=9606 GN=MGLL PE=1 SV=2)
MELO3C017480.2	Xyloglucan endotransglucosylase/hydrolase	1831	563	435	485	6052	2501	5313	28.83	21.59	22.18	182.11	123.31	194.54	24.2	166.653	7.42948	2.89326	3.21933e-41	3.93471e-38	yes	up	NP_001284442.1(xyloglucan endotransglucosylase/hydrolase protein 22-like precursor [Cucumis melo])	GO:0042546(biological_process:cell wall biogenesis); GO:0005618(cellular_component:cell wall); GO:0048046(cellular_component:apoplast); GO:0071555(biological_process:cell wall organization); GO:0016762(molecular_function:xyloglucan:xyloglucosyl transferase activity); GO:0004553(molecular_function:hydrolase activity, hydrolyzing O-glycosyl compounds); GO:0010411(biological_process:xyloglucan metab…	K14504;K08235	TCH4;E2.4.1.207	map04075(Plant hormone signal transduction)	COG2273(G:Carbohydrate transport and metabolism)	COG2273(hydrolase family 16)	PF00722.18(Glyco_hydro_16:Glycosyl hydrolases family 16); PF06955.9(XET_C:Xyloglucan endo-transglycosylase (XET) C-terminus)	sp|Q38910|XTH23_ARATH(Probable xyloglucan endotransglucosylase/hydrolase protein 23 OS=Arabidopsis thaliana OX=3702 GN=XTH23 PE=2 SV=1)
MELO3C021811.2	Ribose-5-phosphate isomerase A	1412	15	29	27	93	58	78	1.05	1.96	1.68	3.81	3.9	3.89	1.56333	3.86667	2.6428	1.40207	5.25287e-05	0.000784995	yes	up	XP_008459117.1(PREDICTED: probable ribose-5-phosphate isomerase 4, chloroplastic isoform X1 [Cucumis melo])	GO:0009052(biological_process:pentose-phosphate shunt, non-oxidative branch); GO:0004751(molecular_function:ribose-5-phosphate isomerase activity)	K01807	rpiA	map00030(Pentose phosphate pathway); map00710(Carbon fixation in photosynthetic organisms)	COG0120(G:Carbohydrate transport and metabolism)	COG0120(phosphoriboisomerase A)	PF06026.11(Rib_5-P_isom_A:Ribose 5-phosphate isomerase A (phosphoriboisomerase A))	sp|Q9FI13|RPI4_ARATH(Probable ribose-5-phosphate isomerase 4, chloroplastic OS=Arabidopsis thaliana OX=3702 GN=RPI4 PE=2 SV=1)
MELO3C005787.2	Alpha/beta hydrolase-1	1558	507	436	541	1704	985	1212	19.83	16.76	18.67	38.67	36.66	33.61	18.42	36.3133	2.1321	1.09228	2.73098e-17	3.65077e-15	yes	up	XP_008437447.1(PREDICTED: uncharacterized protein LOC103482863 [Cucumis melo])	GO:0016787(molecular_function:hydrolase activity); GO:0016020(cellular_component:membrane)				ENOG4111I4P(S:Function unknown); COG0596(S:Function unknown); ENOG410ZTUB(S:Function unknown)	ENOG4111I4P(alpha/beta hydrolase fold); COG0596(Alpha beta hydrolase); ENOG410ZTUB(alpha/beta hydrolase fold)	PF00561.17(Abhydrolase_1:alpha/beta hydrolase fold); PF12697.4(Abhydrolase_6:Alpha/beta hydrolase family); PF12146.5(Hydrolase_4:Serine aminopeptidase, S33); PF06821.10(Ser_hydrolase:Serine hydrolase)	sp|Q8LFX7|BDG1_ARATH(Probable lysophospholipase BODYGUARD 1 OS=Arabidopsis thaliana OX=3702 GN=BDG1 PE=2 SV=1)
MELO3C007271.2	Zinc transporter	1044	1	0	0	8	5	10	0.1	0	0	0.48	0.49	0.73	0.0333333	0.566667	17.5562	4.13391	0.00749953	0.0432944	yes	up	XP_008439828.1(PREDICTED: fe(2+) transport protein 1-like [Cucumis melo])	GO:0016021(cellular_component:integral component of membrane); GO:0016020(cellular_component:membrane); GO:0030001(biological_process:metal ion transport); GO:0071577(biological_process:zinc II ion transmembrane transport); GO:0005385(molecular_function:zinc ion transmembrane transporter activity); GO:0046873(molecular_function:metal ion transmembrane transporter activity); GO:0055085(biological_…	K14709	SLC39A1_2_3, ZIP1_2_3		ENOG4111GP2(P:Inorganic ion transport and metabolism)	ENOG4111GP2(zinc transporter)	PF02535.19(Zip:ZIP Zinc transporter)	sp|Q75HB1|IRT1_ORYSJ(Fe(2+) transport protein 1 OS=Oryza sativa subsp. japonica OX=39947 GN=IRT1 PE=2 SV=1)
MELO3C022045.2	Cytochrome P450	2088	2893	2563	2636	9801	4963	7291	112.47	92.54	88.43	206.41	176.93	188.25	97.8133	190.53	2.18536	1.12787	2.03807e-16	2.4733e-14	yes	up	XP_008459397.1(PREDICTED: cytochrome P450 85A-like [Cucumis melo])	GO:0004497(molecular_function:monooxygenase activity); GO:0016705(molecular_function:oxidoreductase activity, acting on paired donors, with incorporation or reduction of molecular oxygen); GO:0055114(biological_process:oxidation-reduction process); GO:0005506(molecular_function:iron ion binding); GO:0020037(molecular_function:heme binding)	K09590	CYP85A1, BR6OX1	map00905(Brassinosteroid biosynthesis)	COG2124(Q:Secondary metabolites biosynthesis, transport and catabolism)	COG2124(Cytochrome p450)	PF00067.19(p450:Cytochrome P450)	sp|Q69F95|C85A_PHAVU(Cytochrome P450 85A OS=Phaseolus vulgaris OX=3885 GN=BA13 PE=3 SV=2)
MELO3C013869.2	protein NRT1/ PTR FAMILY 7.3-like	2443	6	5	6	50	16	33	0.22	0.18	0.2	1.09	0.57	0.88	0.2	0.846667	4.58096	2.19565	0.000214254	0.0025691	yes	up	XP_008448722.1(PREDICTED: protein NRT1/ PTR FAMILY 7.3-like [Cucumis melo])	GO:0005215(molecular_function:transporter activity); GO:0016021(cellular_component:integral component of membrane); GO:0006810(biological_process:transport)	K14638	SLC15A3_4, PHT		COG3104(E:Amino acid transport and metabolism)	COG3104(transporter)	PF00854.18(PTR2:POT family); PF07690.13(MFS_1:Major Facilitator Superfamily)	sp|Q9LQL2|PTR14_ARATH(Protein NRT1/ PTR FAMILY 7.3 OS=Arabidopsis thaliana OX=3702 GN=NPF7.3 PE=1 SV=2)
MELO3C009722.2	Alpha-L-arabinofuranosidase 1	2943	371	401	362	1391	629	995	11.32	11.79	9.81	24.77	18.37	21.65	10.9733	21.5967	2.11898	1.08337	1.72199e-10	8.9018e-09	yes	up	XP_008443206.1(PREDICTED: alpha-L-arabinofuranosidase 1-like isoform X2 [Cucumis melo])	GO:0016021(cellular_component:integral component of membrane); GO:0046556(molecular_function:alpha-L-arabinofuranosidase activity); GO:0046373(biological_process:L-arabinose metabolic process)	K01209	abfA	map00520(Amino sugar and nucleotide sugar metabolism)	COG3534(G:Carbohydrate transport and metabolism)	COG3534(Alpha-N-arabinofuranosidase (EC 3.2.1.55))	PF06964.9(Alpha-L-AF_C:Alpha-L-arabinofuranosidase C-terminal domain)	sp|Q9SG80|ASD1_ARATH(Alpha-L-arabinofuranosidase 1 OS=Arabidopsis thaliana OX=3702 GN=ASD1 PE=1 SV=1)
MELO3C033196.2	glutathione S-transferase U8-like	675	105.24	95.74	120.51	395.6	291.2	312.8	16.62	14.15	17.39	37.8	46.48	39.14	16.0533	41.14	2.56223	1.3574	5.80517e-14	5.12022e-12	yes	up	XP_008448618.1(PREDICTED: glutathione S-transferase U8-like [Cucumis melo])		K00799	GST, gst	map00480(Glutathione metabolism)	ENOG410XSIX(O:Posttranslational modification, protein turnover, chaperones)	ENOG410XSIX(glutathione Stransferase)	PF02798.17(GST_N:Glutathione S-transferase, N-terminal domain); PF13417.3(GST_N_3:Glutathione S-transferase, N-terminal domain); PF13409.3(GST_N_2:Glutathione S-transferase, N-terminal domain); PF00043.22(GST_C:Glutathione S-transferase, C-terminal domain); PF13410.3(GST_C_2:Glutathione S-transferase, C-terminal domain); PF17172.1(GST_N_4:Glutathione S-transferase N-terminal domain)	sp|Q9SR36|GSTU8_ARATH(Glutathione S-transferase U8 OS=Arabidopsis thaliana OX=3702 GN=GSTU8 PE=2 SV=1)
MELO3C010323.2	umecyanin-like	793	6	1	2	18	15	16	0.89	0.14	0.26	1.57	2.15	1.68	0.43	1.8	4.48261	2.16434	0.00854126	0.0476057	yes	up	XP_008443975.1(PREDICTED: umecyanin-like [Cucumis melo])	GO:0016021(cellular_component:integral component of membrane); GO:0009055(molecular_function:electron carrier activity)				ENOG410YXHA(S:Function unknown); ENOG410YTCF(S:Function unknown); ENOG41103W1(S:Function unknown); ENOG410Z0W4(S:Function unknown); ENOG410YP7M(S:Function unknown)	ENOG410YXHA(Plastocyanin-like domain); ENOG410YTCF(Plastocyanin-like domain); ENOG41103W1(Plastocyanin-like domain); ENOG410Z0W4(blue copper); ENOG410YP7M(Copper ion binding electron carrier)	PF02298.14(Cu_bind_like:Plastocyanin-like domain)	sp|P29602|CPC_CUCSA(Cucumber peeling cupredoxin OS=Cucumis sativus OX=3659 PE=1 SV=3)
MELO3C027901.2	Unknown protein	744	8.61	7.99	11.32	41.42	35.89	30.86	0.45	0.41	0.53	1.27	1.81	1.15	0.463333	1.41	3.2144	1.68455	0.000552362	0.00566296	yes	up
MELO3C007233.2	Mg-protoporphyrin IX chelatase	1770	259	265	298	1000	600	855	15.41	15.21	15.76	34.82	34.27	36.23	15.46	35.1067	2.4359	1.28445	3.29794e-21	5.94011e-19	yes	up	XP_008439769.1(PREDICTED: magnesium-chelatase subunit ChlI, chloroplastic-like [Cucumis melo])	GO:0015995(biological_process:chlorophyll biosynthetic process); GO:0009507(cellular_component:chloroplast); GO:0015979(biological_process:photosynthesis); GO:0005524(molecular_function:ATP binding); GO:0016851(molecular_function:magnesium chelatase activity)	K03405	chlI, bchI	map00860(Porphyrin and chlorophyll metabolism)	COG1239(H:Coenzyme transport and metabolism)	COG1239(magnesium chelatase)	PF01078.18(Mg_chelatase:Magnesium chelatase, subunit ChlI); PF00493.20(MCM:MCM2/3/5 family); PF07728.11(AAA_5:AAA domain (dynein-related subfamily)); PF13401.3(AAA_22:AAA domain); PF13191.3(AAA_16:AAA ATPase domain)	sp|P93162|CHLI_SOYBN(Magnesium-chelatase subunit ChlI, chloroplastic OS=Glycine max OX=3847 GN=CHLI PE=2 SV=1)
MELO3C034328.2	Unknown protein	192	243.68	217.35	292.95	1105.03	573.14	1243.44	21.95	18.9	23.39	58.25	49.56	79.41	21.4133	62.4067	3.15071	1.65568	2.35856e-13	1.92178e-11	yes	up
MELO3C028525.2	Unknown protein	339	0	7	3	27.03	12.02	26.02	0	5.44	2.04	12.69	9.27	13.7	2.49333	11.8867	5.24656	2.39137	0.00432702	0.0286753	yes	up
MELO3C030116.2	cytochrome P450 CYP82D47-like	423	6	3	3	44	17	51	0.12	0.06	0.06	0.53	0.34	0.76	0.08	0.543333	7.45547	2.8983	1.3883e-05	0.000251644	yes	up
MELO3C032539.2	protein SIEL isoform X2	2025	10	14	17	41	30	53	0.46	1.12	0.97	2.32	2.34	3.21	0.85	2.62333	2.51208	1.32888	0.00366569	0.0251498	yes	up	XP_008463329.1(PREDICTED: protein SIEL isoform X1 [Cucumis melo])		K13141	INTS4
MELO3C028153.2	Eukaryotic initiation factor 4A	411	9.16	10	9	36.06	23.75	43.72	2.29	2.28	1.86	5.43	6.58	8.16	2.14333	6.72333	3.05434	1.61086	0.00134608	0.0114591	yes	up	ADN34118.1(hypothetical protein [Cucumis melo subsp. melo])	GO:0003743(molecular_function:translation initiation factor activity); GO:0006413(biological_process:translational initiation); GO:0003676(molecular_function:nucleic acid binding); GO:0005524(molecular_function:ATP binding); GO:0004386(molecular_function:helicase activity)	K03257	EIF4A		COG0513(L:Replication, recombination and repair)	COG0513(purine NTP-dependent helicase activity)		sp|P41381|IF4A8_TOBAC(Eukaryotic initiation factor 4A-8 OS=Nicotiana tabacum OX=4097 PE=2 SV=1)
MELO3C010914.2	protein LYK5-like	1908	14.5	11	21.53	81.19	61.43	65.95	0.72	0.52	0.94	2.34	2.91	2.32	0.726667	2.52333	3.59032	1.84411	1.24633e-06	3.09073e-05	yes	up	XP_008444671.1(PREDICTED: protein LYK5-like [Cucumis melo])	GO:0006468(biological_process:protein phosphorylation); GO:0016021(cellular_component:integral component of membrane); GO:0005524(molecular_function:ATP binding); GO:0004672(molecular_function:protein kinase activity)				COG0515(T:Signal transduction mechanisms)	COG0515(Serine Threonine protein kinase)	PF07714.14(Pkinase_Tyr:Protein tyrosine kinase); PF00069.22(Pkinase:Protein kinase domain)	sp|O22808|LYK5_ARATH(Protein LYK5 OS=Arabidopsis thaliana OX=3702 GN=LYK5 PE=2 SV=1)
MELO3C020637.2	Outer envelope pore protein 16, chloroplastic	1235	94	86	89	321	179	261	12.12	10.73	10.05	24.25	22.1	23.75	10.9667	23.3667	2.29216	1.19671	1.04985e-09	4.73982e-08	yes	up	XP_008457483.1(PREDICTED: outer envelope pore protein 16, chloroplastic [Cucumis melo])	GO:0046930(cellular_component:pore complex); GO:0006811(biological_process:ion transport); GO:0009707(cellular_component:chloroplast outer membrane); GO:0015288(molecular_function:porin activity); GO:0034426(cellular_component:etioplast membrane); GO:0042803(molecular_function:protein homodimerization activity); GO:0045037(biological_process:protein import into chloroplast stroma)				ENOG410YKVU(O:Posttranslational modification, protein turnover, chaperones)	ENOG410YKVU(Tim17/Tim22/Tim23/Pmp24 family)	PF02466.16(Tim17:Tim17/Tim22/Tim23/Pmp24 family)	sp|Q41050|OEP16_PEA(Outer envelope pore protein 16, chloroplastic OS=Pisum sativum OX=3888 GN=OEP16 PE=1 SV=1)
MELO3C024398.2	ABC transporter C family member 8	4196	12	10	14	61	32	58	0.4	0.48	0.52	1.59	1.24	2.42	0.466667	1.75	3.40615	1.76814	4.40382e-05	0.000672201	yes	up	XP_008462364.1(PREDICTED: ABC transporter C family member 8 [Cucumis melo])	GO:0042626(molecular_function:ATPase activity, coupled to transmembrane movement of substances); GO:0016021(cellular_component:integral component of membrane); GO:0055085(biological_process:transmembrane transport); GO:0005524(molecular_function:ATP binding)				COG1132(V:Defense mechanisms)	COG1132((ABC) transporter)	PF00005.24(ABC_tran:ABC transporter); PF00664.20(ABC_membrane:ABC transporter transmembrane region)	sp|Q8LGU1|AB8C_ARATH(ABC transporter C family member 8 OS=Arabidopsis thaliana OX=3702 GN=ABCC8 PE=2 SV=3)
MELO3C008060.2	photosystem I reaction center subunit N, chloroplastic	1469	43.89	29.37	18.8	151.16	102	119.08	2.94	1.9	1.12	5.93	6.56	5.67	1.98667	6.05333	3.2838	1.71537	5.40129e-07	1.44183e-05	yes	up	XP_008441057.1(PREDICTED: photosystem I reaction center subunit N, chloroplastic [Cucumis melo])	GO:0009522(cellular_component:photosystem I); GO:0015979(biological_process:photosynthesis)	K02701	psaN	map00195(Photosynthesis)	ENOG411281Y(S:Function unknown)	ENOG411281Y(Photosystem I reaction center subunit)	PF05479.8(PsaN:Photosystem I reaction centre subunit N (PSAN or PSI-N))	sp|P49107|PSAN_ARATH(Photosystem I reaction center subunit N, chloroplastic OS=Arabidopsis thaliana OX=3702 GN=PSAN PE=1 SV=2)
MELO3C023470.2	Receptor-like kinase	2477	36	21	22	79	53	66	1.33	0.75	0.72	1.7	1.87	1.73	0.933333	1.76667	2.04312	1.03078	0.00421501	0.0280804	yes	up	XP_008461182.1(PREDICTED: putative receptor-like protein kinase At1g80870 [Cucumis melo])	GO:0006468(biological_process:protein phosphorylation); GO:0016310(biological_process:phosphorylation); GO:0016021(cellular_component:integral component of membrane); GO:0016020(cellular_component:membrane); GO:0000166(molecular_function:nucleotide binding); GO:0004674(molecular_function:protein serine/threonine kinase activity); GO:0004672(molecular_function:protein kinase activity); GO:0005524(…				COG0515(T:Signal transduction mechanisms)	COG0515(Serine Threonine protein kinase)	PF00069.22(Pkinase:Protein kinase domain); PF07714.14(Pkinase_Tyr:Protein tyrosine kinase)	sp|Q9SAH3|Y1887_ARATH(Putative receptor-like protein kinase At1g80870 OS=Arabidopsis thaliana OX=3702 GN=At1g80870 PE=3 SV=1)
MELO3C004644.2	Spermidine synthase	1964	40.88	21.09	49.8	153.46	80.57	120.28	1.43	0.91	1.5	3.78	2.6	3.32	1.28	3.23333	2.56356	1.35815	4.10089e-05	0.000633879	yes	up	XP_008459675.1(PREDICTED: thermospermine synthase ACAULIS5-like [Cucumis melo])	GO:0003824(molecular_function:catalytic activity)	K18787	ACL5		COG0421(E:Amino acid transport and metabolism)	COG0421(Catalyzes the production of spermidine from putrescine and decarboxylated S-adenosylmethionine (dcSAM), which serves as an aminopropyl donor (By similarity))	PF01564.14(Spermine_synth:Spermine/spermidine synthase)	sp|Q9S7X6|ACL5_ARATH(Thermospermine synthase ACAULIS5 OS=Arabidopsis thaliana OX=3702 GN=ACL5 PE=1 SV=1)
MELO3C008233.2	Thylakoid lumenal 15 kDa protein 1, chloroplastic	921	31	39	51	124	84	117	3.75	4.56	5.47	8.8	9.78	10.01	4.59333	9.53	2.21591	1.1479	4.99819e-05	0.00075219	yes	up	XP_008441390.1(PREDICTED: thylakoid lumenal 15 kDa protein 1, chloroplastic [Cucumis melo])	GO:0009534(cellular_component:chloroplast thylakoid); GO:0031977(cellular_component:thylakoid lumen)				ENOG4111W3N(S:Function unknown)	ENOG4111W3N(Pentapeptide repeat-containing protein)	PF00805.19(Pentapeptide:Pentapeptide repeats (8 copies)); PF13576.3(Pentapeptide_3:Pentapeptide repeats (9 copies)); PF13599.3(Pentapeptide_4:Pentapeptide repeats (9 copies))	sp|O22160|TL15A_ARATH(Thylakoid lumenal 15 kDa protein 1, chloroplastic OS=Arabidopsis thaliana OX=3702 GN=At2g44920 PE=1 SV=2)
MELO3C022430.2	Amaranthin-like lectin	2035	11	5	1	28	25	35	0.5	0.22	0.04	0.75	1.1	1.14	0.253333	0.996667	4.25619	2.08956	0.00302184	0.0216075	yes	up	XP_008460021.1(PREDICTED: uncharacterized protein LOC103498960 [Cucumis melo])	GO:0005576(cellular_component:extracellular region); GO:0009405(biological_process:pathogenesis)				ENOG41122DF(S:Function unknown)	ENOG41122DF(-)	PF07468.8(Agglutinin:Agglutinin domain); PF01117.17(Aerolysin:Aerolysin toxin); PF03318.10(ETX_MTX2:Clostridium epsilon toxin ETX/Bacillus mosquitocidal toxin MTX2)
MELO3C003084.2	Unknown protein	477	0	0	1.9	52.59	1.92	58.65	0	0	0.58	10.83	0.65	14.11	0.193333	8.53	44.25	5.46761	9.12506e-05	0.00125212	yes	up	KGN54204.1(hypothetical protein Csa_4G293140 [Cucumis sativus])
MELO3C032991.2	Unknown protein	561	4.31	5.4	7.1	26.17	20.17	29.03	1.11	1.35	1.61	3.97	5.01	5.21	1.35667	4.73	3.89592	1.96197	0.00123376	0.0106406	yes	up	XP_011657957.1(PREDICTED: uncharacterized protein LOC101209129 isoform X3 [Cucumis sativus])					ENOG410Z114(S:Function unknown); ENOG410YAWI(S:Function unknown)	ENOG410Z114(-); ENOG410YAWI(-)
MELO3C006073.2	Membrane-associated kinase regulator-like protein, putative	1309	260	282	262	1339	730	1436	20.04	20.98	17.91	60.38	53.99	78.59	19.6433	64.32	3.53903	1.82335	5.35864e-20	8.64894e-18	yes	up	XP_016898942.1(PREDICTED: probable membrane-associated kinase regulator 6 [Cucumis melo])					ENOG4111B85(S:Function unknown); ENOG41114QY(T:Signal transduction mechanisms); COG1266(S:Function unknown); ENOG41119EN(T:Signal transduction mechanisms)	ENOG4111B85(-); ENOG41114QY(membrane-associated kinase regulator); COG1266(caax amino terminal protease family protein); ENOG41119EN(-)		sp|Q84JK8|MAKR6_ARATH(Probable membrane-associated kinase regulator 6 OS=Arabidopsis thaliana OX=3702 GN=MAKR6 PE=2 SV=1)
MELO3C017878.2	Protein LURP-one-related 17	1052	39	46	59	171.98	108	168	3.96	4.51	5.31	10.22	10.53	12.08	4.59333	10.9433	2.55565	1.35369	1.91727e-07	5.80643e-06	yes	up	XP_008454228.1(PREDICTED: protein LURP-one-related 5 [Cucumis melo])					ENOG410YKW3(S:Function unknown)	ENOG410YKW3(LURP-one-related 12-like)	PF04525.9(LOR:LURP-one-related)	sp|Q9SSC7|LOR5_ARATH(Protein LURP-one-related 5 OS=Arabidopsis thaliana OX=3702 GN=At1g80120 PE=2 SV=1)
MELO3C007482.2	Cytochrome P450 family protein	2037	42	74	72	225	84	200	1.93	3.27	2.93	6.03	3.69	6.53	2.71	5.41667	2.1629	1.11297	0.00061451	0.00613844	yes	up	XP_008440140.1(PREDICTED: alkane hydroxylase MAH1-like [Cucumis melo])	GO:0004497(molecular_function:monooxygenase activity); GO:0020037(molecular_function:heme binding); GO:0016021(cellular_component:integral component of membrane); GO:0016705(molecular_function:oxidoreductase activity, acting on paired donors, with incorporation or reduction of molecular oxygen); GO:0005506(molecular_function:iron ion binding); GO:0055114(biological_process:oxidation-reduction pro…				COG2124(Q:Secondary metabolites biosynthesis, transport and catabolism)	COG2124(Cytochrome p450)	PF00067.19(p450:Cytochrome P450)	sp|Q9FVS9|C96AF_ARATH(Alkane hydroxylase MAH1 OS=Arabidopsis thaliana OX=3702 GN=CYP96A15 PE=2 SV=1)
MELO3C003371.2	Expansin-like protein	1012	27	17	17	72	40	50	2.88	1.75	1.61	4.5	4.1	3.78	2.08	4.12667	2.1391	1.097	0.00460801	0.0301099	yes	up	XP_016903525.1(PREDICTED: expansin-like B1 [Cucumis melo])	GO:0005576(cellular_component:extracellular region)				ENOG410Y95B(G:Carbohydrate transport and metabolism); ENOG41115SZ(G:Carbohydrate transport and metabolism)	ENOG410Y95B(expansin-like); ENOG41115SZ(expansin-like)	PF01357.18(Pollen_allerg_1:Pollen allergen); PF03330.15(DPBB_1:Lytic transglycolase)	sp|Q850K7|EXLB1_ORYSJ(Expansin-like B1 OS=Oryza sativa subsp. japonica OX=39947 GN=EXLB1 PE=2 SV=2)
MELO3C009552.2	Mads box protein, putative	1386	13	21	15	79	57	58	0.93	1.46	0.96	3.32	3.93	2.96	1.11667	3.40333	3.25404	1.70223	6.69644e-06	0.000133858	yes	up	XP_008442937.1(PREDICTED: uncharacterized protein LOC103486691 [Cucumis melo])	GO:0006355(biological_process:regulation of transcription, DNA-templated); GO:0046983(molecular_function:protein dimerization activity); GO:0005634(cellular_component:nucleus); GO:0003677(molecular_function:DNA binding)				COG5068(K:Transcription)	COG5068(Transcription factor)	PF00319.15(SRF-TF:SRF-type transcription factor (DNA-binding and dimerisation domain))	sp|Q9FJK3|AGL80_ARATH(Agamous-like MADS-box protein AGL80 OS=Arabidopsis thaliana OX=3702 GN=AGL80 PE=1 SV=1)
MELO3C007328.2	Wound-responsive family protein	474	22.72	20.3	20.61	97.64	43.25	96.06	7.99	6.98	6.38	20.36	14.8	23.4	7.11667	19.52	2.97447	1.57263	2.54357e-05	0.000423788	yes	up	KGN49179.1(hypothetical protein Csa_6G516870 [Cucumis sativus])					ENOG4111494(S:Function unknown)	ENOG4111494(Wound-induced protein)	PF12609.5(DUF3774:Wound-induced protein)
MELO3C000108.2	50S ribosomal protein L16, chloroplastic	1485	23	24	25	74	42	75	1.52	1.53	1.47	2.86	2.67	3.53	1.50667	3.02	2.1619	1.1123	0.00149591	0.0125076	yes	up	YP_009176040.1(ribosomal protein L16 (chloroplast) [Ficus racemosa])	GO:0003735(molecular_function:structural constituent of ribosome); GO:0019843(molecular_function:rRNA binding); GO:0006412(biological_process:translation); GO:0005840(cellular_component:ribosome); GO:0009507(cellular_component:chloroplast)	K02878	RP-L16, MRPL16, rplP	map03010(Ribosome)	COG0197(J:Translation, ribosomal structure and biogenesis)	COG0197(Binds 23S rRNA and is also seen to make contacts with the A and possibly P site tRNAs (By similarity))	PF00252.15(Ribosomal_L16:Ribosomal protein L16p/L10e)	sp|Q4VZN1|RK16_CUCSA(50S ribosomal protein L16, chloroplastic OS=Cucumis sativus OX=3659 GN=rpl16 PE=3 SV=1)
MELO3C018882.2	Unknown protein	681	142	107	97	1743	950	1868	26.29	19.16	15.86	190.03	169.73	243.38	20.4367	201.047	10.6508	3.41289	8.07803e-48	1.38223e-44	yes	up	XP_004144531.1(PREDICTED: glycine-rich protein-like [Cucumis sativus])
MELO3C017292.2	transcription factor DIVARICATA	1802	14.69	11.28	24.64	88.63	47.19	79.1	0.77	0.57	1.15	2.73	2.39	2.97	0.83	2.69667	3.43522	1.7804	7.10992e-06	0.000140482	yes	up	XP_008453372.1(PREDICTED: transcription factor DIVARICATA [Cucumis melo])	GO:0006355(biological_process:regulation of transcription, DNA-templated); GO:0005634(cellular_component:nucleus); GO:0003677(molecular_function:DNA binding)				ENOG410YG84(K:Transcription); COG5269(K:Transcription)	ENOG410YG84(Myb-like DNA-binding domain); COG5269(Transcription factor)	PF00249.28(Myb_DNA-binding:Myb-like DNA-binding domain); PF13921.3(Myb_DNA-bind_6:Myb-like DNA-binding domain)	sp|B8A9B2|MYBS1_ORYSI(Transcription factor MYBS1 OS=Oryza sativa subsp. indica OX=39946 GN=MYBS1 PE=3 SV=1)
MELO3C014637.2	linoleate 13S-lipoxygenase 2-1, chloroplastic-like	2641	7	1	2	382.75	211.37	196.54	0.19	0.03	0.06	6.56	5.87	4.31	0.0933333	5.58	63.4672	5.98794	7.36443e-30	3.60036e-27	yes	up	XP_016900737.1(PREDICTED: linoleate 13S-lipoxygenase 2-1, chloroplastic-like [Cucumis melo])		K00454	LOX2S	map00591(Linoleic acid metabolism); map00592(alpha-Linolenic acid metabolism)	ENOG410YN4N(S:Function unknown)	ENOG410YN4N(Plant lipoxygenase may be involved in a number of diverse aspects of plant physiology including growth and development, pest resistance, and senescence or responses to wounding (By similarity))	PF00305.16(Lipoxygenase:Lipoxygenase)	sp|O24370|LOX21_SOLTU(Linoleate 13S-lipoxygenase 2-1, chloroplastic OS=Solanum tuberosum OX=4113 GN=LOX2.1 PE=1 SV=1)
MELO3C016239.2	Unknown protein	294	11	20	14	52	23	78	4.54	12.66	6.77	6.81	12.88	11.35	7.99	10.3467	2.75958	1.46445	0.00449102	0.0295334	yes	up
MELO3C024206.2	Chlorophyll a-b binding protein, chloroplastic	1297	418	433	481	2238	1029	1637	21.83	23.25	24.07	88.89	63.86	77.48	23.05	76.7433	2.94579	1.55865	1.55972e-23	3.75892e-21	yes	up	XP_008462084.1(PREDICTED: chlorophyll a-b binding protein 151, chloroplastic [Cucumis melo])	GO:0009535(cellular_component:chloroplast thylakoid membrane); GO:0009941(cellular_component:chloroplast envelope); GO:0016168(molecular_function:chlorophyll binding); GO:0031409(molecular_function:pigment binding); GO:0009522(cellular_component:photosystem I); GO:0016021(cellular_component:integral component of membrane); GO:0010287(cellular_component:plastoglobule); GO:0018298(biological_proces…	K08913	LHCB2	map00196(Photosynthesis - antenna proteins)	ENOG410ZHBU(J:Translation, ribosomal structure and biogenesis)	ENOG410ZHBU(Chlorophyll A-B binding protein)	PF00504.18(Chloroa_b-bind:Chlorophyll A-B binding protein)	sp|P27518|CB21_GOSHI(Chlorophyll a-b binding protein 151, chloroplastic OS=Gossypium hirsutum OX=3635 GN=CAB-151 PE=2 SV=2)
MELO3C010215.2	Carboxypeptidase	2174	5.18	8.29	6.24	37.67	11.34	31.2	0.22	0.34	0.24	0.94	0.46	0.95	0.266667	0.783333	3.31835	1.73047	0.00579628	0.0356379	yes	up	XP_008443849.1(PREDICTED: serine carboxypeptidase 24-like isoform X1 [Cucumis melo])	GO:0051603(biological_process:proteolysis involved in cellular protein catabolic process); GO:0009742(biological_process:brassinosteroid mediated signaling pathway); GO:0005615(cellular_component:extracellular space); GO:0005773(cellular_component:vacuole); GO:0016021(cellular_component:integral component of membrane); GO:0004185(molecular_function:serine-type carboxypeptidase activity); GO:00065…	K16297	SCPL-II		COG2939(E:Amino acid transport and metabolism)	COG2939(carboxy-peptidase)	PF00450.19(Peptidase_S10:Serine carboxypeptidase)	sp|Q9M099|SCP24_ARATH(Serine carboxypeptidase 24 OS=Arabidopsis thaliana OX=3702 GN=SCPL24 PE=1 SV=1)
MELO3C034356.2	Unknown protein	231	70.13	64.2	60.01	339.62	168.73	398.81	6.21	5.63	4.69	17.16	14.65	24.37	5.51	18.7267	3.78338	1.91968	1.65107e-11	9.80951e-10	yes	up
MELO3C016712.2	Stem-specific protein TSJT1	1281	94	95	112	667	283	624	8.04	7.85	8.5	33.34	23.23	37.84	8.13	31.47	4.19159	2.0675	1.11785e-17	1.54254e-15	yes	up	XP_008452477.1(PREDICTED: stem-specific protein TSJT1 isoform X1 [Cucumis melo])					ENOG410YD56(S:Function unknown)	ENOG410YD56(Stem-specific protein)	PF12481.5(DUF3700:Aluminium induced protein)	sp|P24805|TSJT1_TOBAC(Stem-specific protein TSJT1 OS=Nicotiana tabacum OX=4097 GN=TSJT1 PE=2 SV=1)
MELO3C022383.2	Embryo sac development arrest 6	1042	16	21	38	93	41	98	1.64	2.08	3.46	5.6	4.05	7.13	2.39333	5.59333	2.51607	1.33117	0.00144004	0.0121203	yes	up	XP_008459949.1(PREDICTED: uncharacterized protein LOC103498915 [Cucumis melo])					ENOG410YUYP(S:Function unknown)	ENOG410YUYP(-)
MELO3C010833.2	MYB transcription factor	1265	3490	3433	3813	11345	5408	12035	280.57	266.4	271.88	533.62	417.22	686.72	272.95	545.853	2.1634	1.1133	2.94134e-08	1.04853e-06	yes	up	NP_001315374.1(transcription factor MYB44-like [Cucumis melo])	GO:0003677(molecular_function:DNA binding)	K09422	MYBP		COG5147(K:Transcription)	COG5147(Myblike DNAbinding domain containing protein)	PF00249.28(Myb_DNA-binding:Myb-like DNA-binding domain); PF13921.3(Myb_DNA-bind_6:Myb-like DNA-binding domain)	sp|Q9FDW1|MYB44_ARATH(Transcription factor MYB44 OS=Arabidopsis thaliana OX=3702 GN=MYB44 PE=1 SV=1)
MELO3C021671.2	BTB/POZ domain-containing protein At5g47800	2850	8	14	9	56	30	56	0.25	0.43	0.25	1.03	0.91	1.26	0.31	1.06667	3.71792	1.8945	5.39896e-05	0.000803319	yes	up	XP_016902367.1(PREDICTED: LOW QUALITY PROTEIN: BTB/POZ domain-containing protein At5g47800-like [Cucumis melo])					ENOG410YFNP(S:Function unknown)	ENOG410YFNP(BTB POZ domain-containing protein)	PF03000.11(NPH3:NPH3 family)	sp|Q9FIK1|Y5780_ARATH(BTB/POZ domain-containing protein At5g47800 OS=Arabidopsis thaliana OX=3702 GN=At5g47800 PE=2 SV=1)
MELO3C025888.2	Protein plastid transcriptionally active 16, chloroplastic	2283	86	117	142	660	431	536	3.35	4.49	4.91	15.22	16.23	15.34	4.25	15.5967	3.87796	1.9553	1.8297e-26	6.36168e-24	yes	up	XP_008464084.1(PREDICTED: protein plastid transcriptionally active 16, chloroplastic [Cucumis melo])					COG0702(G:Carbohydrate transport and metabolism); COG0702(M:Cell wall/membrane/envelope biogenesis)	COG0702(epimerase dehydratase); COG0702(epimerase dehydratase)	PF13460.3(NAD_binding_10:NAD(P)H-binding); PF05368.10(NmrA:NmrA-like family)	sp|Q9STF2|PTA16_ARATH(Protein plastid transcriptionally active 16, chloroplastic OS=Arabidopsis thaliana OX=3702 GN=PTAC16 PE=1 SV=1)
MELO3C029175.2	P-loop containing nucleoside triphosphate hydrolase superfamily protein	369	2	3	6	25	11	19	0.54	0.79	1.44	4.02	2.9	3.6	0.923333	3.50667	4.03913	2.01404	0.00639492	0.0384752	yes	up	PIA45464.1(hypothetical protein AQUCO_01700768v1 [Aquilegia coerulea])								sp|Q8VWI7|KN10A_ARATH(Kinesin-like protein KIN-10A OS=Arabidopsis thaliana OX=3702 GN=KIN10A PE=1 SV=1)
MELO3C002119.2	Chaperone protein DnaJ	1014	18	28	30	168	111	178	1.92	2.88	2.83	10.48	11.36	13.43	2.54333	11.7567	4.95585	2.30913	3.57731e-14	3.23869e-12	yes	up	XP_008462782.1(PREDICTED: NAD(P)H-quinone oxidoreductase subunit T, chloroplastic [Cucumis melo])	GO:0044425(cellular_component:membrane part); GO:0016021(cellular_component:integral component of membrane); GO:0009507(cellular_component:chloroplast)	K23051	ndhT		COG0484(O:Posttranslational modification, protein turnover, chaperones)	COG0484(ATP binding to DnaK triggers the release of the substrate protein, thus completing the reaction cycle. Several rounds of ATP-dependent interactions between DnaJ, DnaK and GrpE are required for fully efficient folding. Also involved, together with DnaK and GrpE, in the DNA replication of plasmids through activation of initiation proteins (By similarity))	PF00226.28(DnaJ:DnaJ domain)	sp|Q9SMS0|NDHT_ARATH(NAD(P)H-quinone oxidoreductase subunit T, chloroplastic OS=Arabidopsis thaliana OX=3702 GN=ndhT PE=1 SV=1)
MELO3C013603.2	Plant/protein (DUF789)	1344	28	13	22	99	34	77	0.79	0.58	0.55	1.64	0.92	1.56	0.64	1.37333	2.62914	1.39459	0.00120614	0.0104763	yes	up	XP_008448279.1(PREDICTED: uncharacterized protein LOC103490514 [Cucumis melo])					ENOG410YCMM(S:Function unknown)	ENOG410YCMM(expressed protein)	PF05623.9(DUF789:Protein of unknown function (DUF789))
MELO3C023272.2	Alcohol dehydrogenase, putative	1382	114	96	123	477	248	387	8.23	6.71	7.93	20.13	17.16	19.83	7.62333	19.04	2.69876	1.4323	8.64338e-14	7.44861e-12	yes	up	XP_008460922.1(PREDICTED: probable cinnamyl alcohol dehydrogenase 9 [Cucumis melo])	GO:0046872(molecular_function:metal ion binding); GO:0008270(molecular_function:zinc ion binding); GO:0055114(biological_process:oxidation-reduction process); GO:0016491(molecular_function:oxidoreductase activity)	K00083	CAD	map00940(Phenylpropanoid biosynthesis)	COG1064(C:Energy production and conversion)	COG1064(alcohol dehydrogenase)	PF08240.9(ADH_N:Alcohol dehydrogenase GroES-like domain); PF00107.23(ADH_zinc_N:Zinc-binding dehydrogenase); PF02826.16(2-Hacid_dh_C:D-isomer specific 2-hydroxyacid dehydrogenase, NAD binding domain); PF13602.3(ADH_zinc_N_2:Zinc-binding dehydrogenase); PF01262.18(AlaDh_PNT_C:Alanine dehydrogenase/PNT, C-terminal domain)	sp|P42734|CADH9_ARATH(Probable cinnamyl alcohol dehydrogenase 9 OS=Arabidopsis thaliana OX=3702 GN=CAD9 PE=2 SV=2)
MELO3C003732.2	Lactoylglutathione lyase / glyoxalase I family protein	931	2	6	1	39	20	27	0.24	0.69	0.11	2.73	2.29	2.28	0.346667	2.43333	7.66116	2.93756	5.2107e-05	0.000780054	yes	up	XP_008466462.1(PREDICTED: uncharacterized protein At5g48480 [Cucumis melo])					ENOG410YUXH(S:Function unknown)	ENOG410YUXH(-)	PF00903.22(Glyoxalase:Glyoxalase/Bleomycin resistance protein/Dioxygenase superfamily)	sp|Q9LV66|Y5848_ARATH(Uncharacterized protein At5g48480 OS=Arabidopsis thaliana OX=3702 GN=At5g48480 PE=1 SV=1)
MELO3C003698.2	Serine/threonine-protein kinase	2624	49	35	39	152	85	95	1.69	1.17	1.2	3.07	2.81	2.34	1.35333	2.74	2.17628	1.12186	7.7307e-05	0.00108604	yes	up	XP_008466413.1(PREDICTED: G-type lectin S-receptor-like serine/threonine-protein kinase SD2-5 [Cucumis melo])					ENOG410Y0GQ(T:Signal transduction mechanisms)	ENOG410Y0GQ(serine threonine-protein kinase)	PF00069.22(Pkinase:Protein kinase domain); PF07714.14(Pkinase_Tyr:Protein tyrosine kinase); PF01453.21(B_lectin:D-mannose binding lectin); PF08276.8(PAN_2:PAN-like domain)	sp|Q8RWZ5|SD25_ARATH(G-type lectin S-receptor-like serine/threonine-protein kinase SD2-5 OS=Arabidopsis thaliana OX=3702 GN=SD25 PE=1 SV=1)
MELO3C025332.2	Unknown protein	396	98	77	79	261	164	219	51.1	39.55	36.06	81.23	83.75	78.08	42.2367	81.02	2.06497	1.04612	9.25179e-07	2.35928e-05	yes	up	KGN65354.1(hypothetical protein Csa_1G369490 [Cucumis sativus])
MELO3C022162.2	mannan endo-1,4-beta-mannosidase 1-like	1629	954	917	884	7991	4064	7553	56.59	52.26	46.54	276.73	230.67	317.66	51.7967	275.02	5.73375	2.51948	6.01965e-49	1.28753e-45	yes	up	XP_008459570.1(PREDICTED: mannan endo-1,4-beta-mannosidase 1-like [Cucumis melo])	GO:0016985(molecular_function:mannan endo-1,4-beta-mannosidase activity); GO:0005975(biological_process:carbohydrate metabolic process); GO:0046355(biological_process:mannan catabolic process); GO:0004553(molecular_function:hydrolase activity, hydrolyzing O-glycosyl compounds)	K19355	MAN	map00051(Fructose and mannose metabolism)	COG3934(G:Carbohydrate transport and metabolism)	COG3934(Mannan endo-1,4-beta-mannosidase)	PF00150.15(Cellulase:Cellulase (glycosyl hydrolase family 5))	sp|Q9FZ03|MAN2_SOLLC(Mannan endo-1,4-beta-mannosidase 2 OS=Solanum lycopersicum OX=4081 GN=MAN2 PE=2 SV=2)
MELO3C004388.2	photosystem II reaction center W protein, chloroplastic-like	1378	18.35	30.58	35.59	115.72	77.49	89.9	1.33	2.14	2.29	4.9	5.38	4.62	1.92	4.96667	2.74002	1.45419	5.37248e-06	0.000111546	yes	up	XP_008456049.1(PREDICTED: photosystem II reaction center W protein, chloroplastic-like isoform X2 [Cucumis melo])		K02721	psbW	map00195(Photosynthesis)	ENOG410XZ0Y(S:Function unknown)	ENOG410XZ0Y(photosystem ii reaction center w)	PF07123.9(PsbW:Photosystem II reaction centre W protein (PsbW))	sp|Q41387|PSBW_SPIOL(Photosystem II reaction center W protein, chloroplastic OS=Spinacia oleracea OX=3562 GN=psbW PE=1 SV=1)
MELO3C027938.2	40S ribosomal protein S13	145	3.43	1.44	2.09	28.93	25.06	29.12	2.22	1.85	1.71	18.39	25.77	21.28	1.92667	21.8133	11.5064	3.52437	6.41605e-06	0.000129616	yes	up	GAQ85311.1(40S ribosomal protein S13 [Klebsormidium nitens])	GO:0070181(molecular_function:small ribosomal subunit rRNA binding); GO:0022627(cellular_component:cytosolic small ribosomal subunit); GO:0005730(cellular_component:nucleolus); GO:0003735(molecular_function:structural constituent of ribosome); GO:0006412(biological_process:translation); GO:0005840(cellular_component:ribosome)	K02953	RP-S13e, RPS13	map03010(Ribosome)	COG0184(J:Translation, ribosomal structure and biogenesis)	COG0184(Forms an intersubunit bridge (bridge B4) with the 23S rRNA of the 50S subunit in the ribosome (By similarity))	PF00312.19(Ribosomal_S15:Ribosomal protein S15)	sp|P62300|RS13_WUCBA(40S ribosomal protein S13 OS=Wuchereria bancrofti OX=6293 GN=RPS13 PE=3 SV=2)
MELO3C028434.2	Anthranilate synthase component I-2	844	9.8	4	8	119.9	46.36	182.96	1.18	0.72	1.39	9.15	6.39	17.06	1.09667	10.8667	12.7782	3.67562	3.07362e-11	1.78887e-09	yes	up	XP_016903678.1(PREDICTED: uncharacterized protein LOC107992334 [Cucumis melo])							PF03017.11(Transposase_23:TNP1/EN/SPM transposase)
MELO3C021230.2	Unknown protein	387	1	8	7	37	16	50	0.55	4.35	3.38	12.19	8.65	18.81	2.76	13.2167	5.25001	2.39232	0.000591768	0.00596685	yes	up
MELO3C006022.2	Calcineurin B-like protein	2140	24.32	6.91	38.32	154.9	43.55	173.34	1.51	0.29	2.04	5.28	2.39	7.64	1.28	5.10333	4.30639	2.10648	0.00012054	0.00157991	yes	up	XP_008437890.1(PREDICTED: calcineurin B-like protein 7 isoform X2 [Cucumis melo])	GO:0005509(molecular_function:calcium ion binding)	K06268	PPP3R, CNB		COG5126(D:Cell cycle control, cell division, chromosome partitioning); COG5126(T:Signal transduction mechanisms); COG5126(Z:Cytoskeleton)	COG5126(Calcium-binding protein); COG5126(Calcium-binding protein); COG5126(Calcium-binding protein)	PF00036.29(EF-hand_1:EF hand); PF13405.3(EF-hand_6:EF-hand domain); PF13833.3(EF-hand_8:EF-hand domain pair); PF13202.3(EF-hand_5:EF hand); PF13499.3(EF-hand_7:EF-hand domain pair)	sp|Q3HRP0|CNBL7_ORYSJ(Calcineurin B-like protein 7 OS=Oryza sativa subsp. japonica OX=39947 GN=CBL7 PE=2 SV=1)
MELO3C020099.2	cation/H(+) antiporter 15-like	2606	20	58	36	163	96	138	0.7	1.95	1.11	3.31	3.2	3.43	1.25333	3.31333	2.83974	1.50576	2.36343e-05	0.000397255	yes	up	XP_008456898.1(PREDICTED: cation/H(+) antiporter 15-like [Cucumis melo])	GO:1902600(biological_process:hydrogen ion transmembrane transport); GO:0016021(cellular_component:integral component of membrane); GO:0015299(molecular_function:solute:proton antiporter activity)				COG0475(P:Inorganic ion transport and metabolism)	COG0475(Sodium hydrogen exchanger)	PF00999.18(Na_H_Exchanger:Sodium/hydrogen exchanger family)	sp|Q9SIT5|CHX15_ARATH(Cation/H(+) antiporter 15 OS=Arabidopsis thaliana OX=3702 GN=CHX15 PE=2 SV=1)
MELO3C016825.2	Nucleobase-ascorbate transporter-like protein	1981	33.56	35.08	34.69	107.44	68.99	83.86	5.38	4.04	3.36	6.33	8.17	8.12	4.26	7.54	2.04259	1.0304	0.000258995	0.00298428	yes	up	XP_016901319.1(PREDICTED: putative nucleobase-ascorbate transporter 10 [Cucumis melo])	GO:0005215(molecular_function:transporter activity); GO:0016021(cellular_component:integral component of membrane); GO:0055085(biological_process:transmembrane transport)				COG2233(F:Nucleotide transport and metabolism); COG5024(D:Cell cycle control, cell division, chromosome partitioning)	COG2233(permease); COG5024(g2 mitotic-specific)	PF00860.17(Xan_ur_permease:Permease family)	sp|O04472|NAT10_ARATH(Putative nucleobase-ascorbate transporter 10 OS=Arabidopsis thaliana OX=3702 GN=NAT10 PE=3 SV=2)
MELO3C002064.2	phospholipid-transporting ATPase 10-like	2627	110.62	118.73	251.99	414.12	186.94	639.71	2.1	2.17	4.25	4.58	3.39	8.66	2.84	5.54333	2.11845	1.08301	0.0051597	0.0327234	yes	up	XP_008445948.1(PREDICTED: phospholipid-transporting ATPase 10-like, partial [Cucumis melo])		K01530	E7.6.2.1		ENOG410XPYK(U:Intracellular trafficking, secretion, and vesicular transport); COG0474(P:Inorganic ion transport and metabolism)	ENOG410XPYK(Phospholipid-transporting atpase); COG0474(P-type atpase)	PF16212.2(PhoLip_ATPase_C:Phospholipid-translocating P-type ATPase C-terminal); PF16209.2(PhoLip_ATPase_N:Phospholipid-translocating ATPase N-terminal); PF13246.3(Cation_ATPase:Cation transport ATPase (P-type)); PF00702.23(Hydrolase:haloacid dehalogenase-like hydrolase)	sp|Q9LI83|ALA10_ARATH(Phospholipid-transporting ATPase 10 OS=Arabidopsis thaliana OX=3702 GN=ALA10 PE=3 SV=1)
MELO3C018347.2	Inhibitor protein	840	217	211	298	1275	786	1601	39.6	40.05	49.21	129.8	130.26	182.12	42.9533	147.393	4.15623	2.05528	3.14169e-19	4.75729e-17	yes	up	XP_011654473.1(PREDICTED: inhibitor of trypsin and hageman factor-like [Cucumis sativus])	GO:0010951(biological_process:negative regulation of endopeptidase activity); GO:0009611(biological_process:response to wounding); GO:0004867(molecular_function:serine-type endopeptidase inhibitor activity)						PF00280.15(potato_inhibit:Potato inhibitor I family)
MELO3C028510.2	Unknown protein	231	1.58	1	0.94	23.89	6.36	22.32	0.49	0.37	2.93	8.03	1.54	8.08	1.26333	5.88333	10.1811	3.34782	0.00101914	0.00923645	yes	up
MELO3C004869.2	protein SENSITIVE TO PROTON RHIZOTOXICITY 1	1522	5	5	2	22	13	21	0.32	0.31	0.11	0.83	0.8	0.96	0.246667	0.863333	3.78055	1.9186	0.0068807	0.0405565	yes	up	XP_008462505.1(PREDICTED: protein SENSITIVE TO PROTON RHIZOTOXICITY 1 [Cucumis melo])	GO:0046872(molecular_function:metal ion binding); GO:0003676(molecular_function:nucleic acid binding)				COG5048(S:Function unknown)	COG5048(Zinc finger protein)	PF12171.5(zf-C2H2_jaz:Zinc-finger double-stranded RNA-binding); PF00096.23(zf-C2H2:Zinc finger, C2H2 type); PF13894.3(zf-C2H2_4:C2H2-type zinc finger); PF12874.4(zf-met:Zinc-finger of C2H2 type); PF13912.3(zf-C2H2_6:C2H2-type zinc finger)	sp|Q0WT24|STOP2_ARATH(Protein SENSITIVE TO PROTON RHIZOTOXICITY 2 OS=Arabidopsis thaliana OX=3702 GN=STOP2 PE=2 SV=1)
MELO3C021630.2	Microneme/rhoptry antigen	1194	5	1	6	39	5	35	0.43	0.08	0.46	1.97	0.41	2.14	0.323333	1.50667	5.08892	2.34736	0.00606994	0.0369093	yes	up	XP_008458876.1(PREDICTED: uncharacterized protein LOC103498150 [Cucumis melo])					ENOG410YCB8(S:Function unknown)	ENOG410YCB8(-)
MELO3C020699.2	Myb transcription factor	864	3	5	2	19	19	15	0.4	0.64	0.23	1.47	2.41	1.4	0.423333	1.76	4.43139	2.14776	0.00438207	0.0289952	yes	up	XP_008457536.1(PREDICTED: myb-related protein 305-like [Cucumis melo])		K09422	MYBP		COG5147(K:Transcription)	COG5147(Myblike DNAbinding domain containing protein)	PF00249.28(Myb_DNA-binding:Myb-like DNA-binding domain); PF13921.3(Myb_DNA-bind_6:Myb-like DNA-binding domain)	sp|Q9C9G7|MYB62_ARATH(Transcription factor MYB62 OS=Arabidopsis thaliana OX=3702 GN=MYB62 PE=2 SV=1)
MELO3C026489.2	cytochrome P450 CYP82D47-like	1996	7	4	12	52	36	48	0.33	0.18	0.5	1.43	1.62	1.6	0.336667	1.55	4.88945	2.28967	6.03359e-06	0.000123009	yes	up	XP_008464764.1(PREDICTED: cytochrome P450 CYP82D47-like [Cucumis melo])	GO:0046872(molecular_function:metal ion binding); GO:0016020(cellular_component:membrane); GO:0016491(molecular_function:oxidoreductase activity)				COG2124(Q:Secondary metabolites biosynthesis, transport and catabolism)	COG2124(Cytochrome p450)	PF00067.19(p450:Cytochrome P450)	sp|Q9SZ46|C82C4_ARATH(Cytochrome P450 82C4 OS=Arabidopsis thaliana OX=3702 GN=CYP82C4 PE=2 SV=1)
MELO3C005859.2	acidic endochitinase-like	1116	97	61	80	4387	2238	3025	9.12	5.54	6.67	241.62	202.17	201.72	7.11	215.17	32.5049	5.02258	2.94923e-158	5.04644e-154	yes	up	XP_008437558.1(PREDICTED: acidic endochitinase-like [Cucumis melo])	GO:0005975(biological_process:carbohydrate metabolic process); GO:0016798(molecular_function:hydrolase activity, acting on glycosyl bonds); GO:0005576(cellular_component:extracellular region); GO:0008152(biological_process:metabolic process); GO:0004553(molecular_function:hydrolase activity, hydrolyzing O-glycosyl compounds); GO:0009057(biological_process:macromolecule catabolic process)	K01183	E3.2.1.14	map00520(Amino sugar and nucleotide sugar metabolism)	ENOG4111GPA(G:Carbohydrate transport and metabolism)	ENOG4111GPA(chitinase)	PF00704.25(Glyco_hydro_18:Glycosyl hydrolases family 18)	sp|P17541|CHIA_CUCSA(Acidic endochitinase OS=Cucumis sativus OX=3659 PE=1 SV=1)
MELO3C020676.2	phenolic glucoside malonyltransferase 1-like	1918	164.76	152.74	113.14	761.72	427.96	332.09	10.08	8.94	6.08	28.35	25.2	15.48	8.36667	23.01	2.81973	1.49556	1.45279e-08	5.46345e-07	yes	up	XP_011658005.1(PREDICTED: phenolic glucoside malonyltransferase 2-like [Cucumis sativus])	GO:0016747(molecular_function:transferase activity, transferring acyl groups other than amino-acyl groups)				ENOG410ZBAM(S:Function unknown); ENOG410Z33Z(S:Function unknown); ENOG4111A8V(S:Function unknown)	ENOG410ZBAM(Anthocyanin 5-aromatic); ENOG410Z33Z(Transferase Family); ENOG4111A8V(transferase transferase, transferring acyl groups other than amino-acyl groups)	PF02458.12(Transferase:Transferase family)	sp|Q940Z5|PMAT1_ARATH(Phenolic glucoside malonyltransferase 1 OS=Arabidopsis thaliana OX=3702 GN=PMAT1 PE=1 SV=1)
MELO3C022116.2	22.0 kDa class IV heat shock protein	708	191	234	279	1269	730	1134	33.64	39.95	43.44	131.38	123.98	140.49	39.01	131.95	3.63295	1.86114	8.02879e-29	3.71299e-26	yes	up	XP_008459498.1(PREDICTED: 22.0 kDa class IV heat shock protein [Cucumis melo])		K13993	HSP20	map04141(Protein processing in endoplasmic reticulum)	COG0071(O:Posttranslational modification, protein turnover, chaperones)	COG0071(response to heat)	PF00011.18(HSP20:Hsp20/alpha crystallin family); PF04969.13(CS:CS domain)	sp|P30236|HSP41_SOYBN(22.0 kDa class IV heat shock protein OS=Glycine max OX=3847 GN=HSP22.0 PE=3 SV=1)
MELO3C028197.2	Unknown protein	237	1.57	2	0	17.56	5.97	36.47	4.15	5.53	0	28.93	16.01	63.23	3.22667	36.0567	12.0213	3.58752	0.00092835	0.00858185	yes	up
MELO3C026824.2	cytochrome P450 714A1-like	1816	7	6	3	73	77	74	0.37	0.3	0.14	2.23	3.86	2.75	0.27	2.94667	11.7722	3.55731	4.68105e-12	3.09257e-10	yes	up	XP_008465257.1(PREDICTED: cytochrome P450 714A1-like [Cucumis melo])	GO:0004497(molecular_function:monooxygenase activity); GO:0020037(molecular_function:heme binding); GO:0016021(cellular_component:integral component of membrane); GO:0016705(molecular_function:oxidoreductase activity, acting on paired donors, with incorporation or reduction of molecular oxygen); GO:0005506(molecular_function:iron ion binding); GO:0055114(biological_process:oxidation-reduction pro…	K20661	CYP714A1		COG2124(Q:Secondary metabolites biosynthesis, transport and catabolism)	COG2124(Cytochrome p450)	PF00067.19(p450:Cytochrome P450)	sp|Q93Z79|C14A1_ARATH(Cytochrome P450 714A1 OS=Arabidopsis thaliana OX=3702 GN=CYP714A1 PE=2 SV=1)
MELO3C026462.2	Calcium-binding EF-hand	700	2	1	1	14	4	21	0.36	0.17	0.16	1.47	0.69	2.65	0.23	1.60333	7.77853	2.9595	0.00696001	0.0408411	yes	up	KGN49687.1(hypothetical protein Csa_5G067410 [Cucumis sativus])					ENOG411189J(S:Function unknown); ENOG410YVNY(S:Function unknown); COG2801(L:Replication, recombination and repair)	ENOG411189J(Conserved gene of); ENOG410YVNY(Calcium-Binding Protein); COG2801(Retrotransposon protein)	PF13405.3(EF-hand_6:EF-hand domain); PF00036.29(EF-hand_1:EF hand); PF13499.3(EF-hand_7:EF-hand domain pair)
MELO3C035023.2	Flavin-containing monooxygenase	594	39	33	30	85	45	131	1.73	1.41	1.18	2.2	1.91	4.14	1.44	2.75	2.08294	1.05862	0.00901291	0.0495247	yes	up	XP_008448208.1(PREDICTED: probable flavin-containing monooxygenase 1 [Cucumis melo])		K00485	FMO		COG2072(P:Inorganic ion transport and metabolism)	COG2072(Monooxygenase)
MELO3C007860.2	AAA-ATPase At2g18193-like	1790	11.01	22	15.02	72.04	54.05	49.06	0.59	1.13	0.71	2.24	2.75	1.86	0.81	2.28333	3.00489	1.58731	9.6794e-05	0.00131427	yes	up	XP_008440760.1(PREDICTED: AAA-ATPase At2g18193-like [Cucumis melo])	GO:0016021(cellular_component:integral component of membrane); GO:0016020(cellular_component:membrane); GO:0005524(molecular_function:ATP binding); GO:0000166(molecular_function:nucleotide binding)				COG0465(O:Posttranslational modification, protein turnover, chaperones)	COG0465(Acts as a processive, ATP-dependent zinc metallopeptidase for both cytoplasmic and membrane proteins. Plays a role in the quality control of integral membrane proteins (By similarity))	PF00004.26(AAA:ATPase family associated with various cellular activities (AAA)); PF14363.3(AAA_assoc:Domain associated at C-terminal with AAA); PF13191.3(AAA_16:AAA ATPase domain); PF00910.19(RNA_helicase:RNA helicase)	sp|Q8GW96|AATP3_ARATH(AAA-ATPase At2g18193 OS=Arabidopsis thaliana OX=3702 GN=At2g18193 PE=2 SV=1)
MELO3C024444.2	Avr9/Cf-9 rapidly elicited protein	888	1	2	4	50	20	43	0.13	0.25	0.45	3.73	2.45	3.86	0.276667	3.34667	12.9686	3.69695	5.21653e-07	1.40346e-05	yes	up	XP_016902831.1(PREDICTED: actin-related protein 8-like [Cucumis melo])					ENOG410YR0A(S:Function unknown); ENOG41117U5(S:Function unknown)	ENOG410YR0A(Avr9 Cf-9 rapidly elicited protein 146); ENOG41117U5(-)	PF05553.8(DUF761:Cotton fibre expressed protein)
MELO3C011116.2	transcription factor HBP-1b(C38)	1298	18	25	24	128	69	125	1.4	1.88	1.66	5.83	5.16	6.91	1.64667	5.96667	3.90827	1.96653	2.41647e-09	1.0389e-07	yes	up	XP_008444975.1(PREDICTED: transcription factor HBP-1b(c38) [Cucumis melo])	GO:0043565(molecular_function:sequence-specific DNA binding); GO:0006351(biological_process:transcription, DNA-templated)				ENOG41117SN(K:Transcription); ENOG410Z0ZP(S:Function unknown)	ENOG41117SN(-); ENOG410Z0ZP(-)	PF14144.3(DOG1:Seed dormancy control)	sp|Q84JC2|DOGL4_ARATH(Protein DOG1-like 4 OS=Arabidopsis thaliana OX=3702 GN=DOGL4 PE=2 SV=1)
MELO3C032726.2	Beta-glucosidase	823	10	5.21	4.02	25.29	15.66	36.39	0.23	0.08	0.04	0.32	0.32	0.82	0.116667	0.486667	3.30733	1.72567	0.00735282	0.0426548	yes	up								PF00232.15(Glyco_hydro_1:Glycosyl hydrolase family 1)
MELO3C010506.2	Amino acid permease	2218	5	0	2	27	8	20	0.21	0	0.07	0.66	0.32	0.59	0.0933333	0.523333	6.11958	2.61343	0.00499262	0.0319563	yes	up	XP_008444195.1(PREDICTED: amino acid permease 3-like [Cucumis melo])	GO:0016021(cellular_component:integral component of membrane)	K24917	AAP		COG0814(E:Amino acid transport and metabolism)	COG0814(amino acid transport)	PF01490.15(Aa_trans:Transmembrane amino acid transporter protein)	sp|Q39134|AAP3_ARATH(Amino acid permease 3 OS=Arabidopsis thaliana OX=3702 GN=AAP3 PE=1 SV=2)
MELO3C027710.2	Unknown protein	324	9.01	8.99	12.39	31.58	23	43	6.27	6.34	8.03	8.9	12.55	14.09	6.88	11.8467	2.70707	1.43673	0.00485328	0.0313139	yes	up
MELO3C007422.2	transcription repressor OFP8-like	712	1	3	4	12	10	32	0.17	0.51	0.62	1.23	1.68	3.93	0.433333	2.28	5.69911	2.51074	0.00489586	0.0315174	yes	up	KGN49073.1(hypothetical protein Csa_6G512880 [Cucumis sativus])					ENOG410Z079(S:Function unknown)	ENOG410Z079(Pfam:DUF623)	PF04844.10(Ovate:Transcriptional repressor, ovate)	sp|P0DKG3|OFP9_ARATH(Probable transcription repressor OFP9 OS=Arabidopsis thaliana OX=3702 GN=OFP9 PE=3 SV=2)
MELO3C002607.2	Sulfate/thiosulfate import ATP-binding protein cysA, putative	1342	169	176	219	1340	710	999	13.52	13.58	15.63	63.04	54.8	57.03	14.2433	58.29	4.37324	2.1287	7.43441e-45	1.06008e-41	yes	up	XP_008442621.1(PREDICTED: uncharacterized protein LOC103486438 [Cucumis melo])					ENOG410YC9T(S:Function unknown)	ENOG410YC9T(Plant-specific domain TIGR01615 family protein)	PF04720.9(PDDEXK_6:PDDEXK-like family of unknown function)
MELO3C002111.2	Alpha/beta hydrolase family protein	2091	56	52	74	399.93	250	333	2.38	2.08	2.74	9.86	10.26	10.16	2.4	10.0933	4.42142	2.14451	3.01746e-26	9.92917e-24	yes	up	XP_008462198.1(PREDICTED: uncharacterized protein LOC103500486 isoform X3 [Cucumis melo])	GO:0004252(molecular_function:serine-type endopeptidase activity); GO:0006508(biological_process:proteolysis)				ENOG410XRUP(S:Function unknown)	ENOG410XRUP(-)	PF12146.5(Hydrolase_4:Serine aminopeptidase, S33); PF00561.17(Abhydrolase_1:alpha/beta hydrolase fold); PF12697.4(Abhydrolase_6:Alpha/beta hydrolase family)
MELO3C017630.2	At5g61660	923	253	278	314	1195	587	1130	30.53	32.44	33.56	84.53	68.11	96.41	32.1767	83.0167	2.78492	1.47764	8.4824e-15	8.20014e-13	yes	up	XP_016901488.1(PREDICTED: glycine-rich cell wall structural protein 2 [Cucumis melo])
MELO3C010471.2	WAT1-related protein	1593	25	22	17	207	95	139	1.52	1.29	0.92	7.51	5.59	6.02	1.24333	6.37333	5.49076	2.45701	7.37269e-15	7.25023e-13	yes	up	XP_008444144.1(PREDICTED: WAT1-related protein At1g44800-like [Cucumis melo])	GO:0022857(molecular_function:transmembrane transporter activity); GO:0016021(cellular_component:integral component of membrane); GO:0055085(biological_process:transmembrane transport)				ENOG410YBPN(S:Function unknown)	ENOG410YBPN(Auxin-induced protein)	PF00892.17(EamA:EamA-like transporter family)	sp|F4HZQ7|WTR5_ARATH(WAT1-related protein At1g21890 OS=Arabidopsis thaliana OX=3702 GN=At1g21890 PE=2 SV=1)
MELO3C002510.2	oxygen-evolving enhancer protein 3-2, chloroplastic	1345	51	43	71	278	159	224	3.8	3.09	4.7	12.13	11.37	11.86	3.86333	11.7867	3.26543	1.70727	5.56036e-13	4.40478e-11	yes	up	XP_008441634.1(PREDICTED: oxygen-evolving enhancer protein 3-2, chloroplastic [Cucumis melo])	GO:0015979(biological_process:photosynthesis); GO:0009523(cellular_component:photosystem II); GO:0009654(cellular_component:photosystem II oxygen evolving complex); GO:0005509(molecular_function:calcium ion binding); GO:0019898(cellular_component:extrinsic component of membrane)	K08901	psbQ	map00195(Photosynthesis)	ENOG4111SJA(S:Function unknown)	ENOG4111SJA(oxygen-evolving enhancer protein)	PF05757.8(PsbQ:Oxygen evolving enhancer protein 3 (PsbQ))	sp|Q41932|PSBQ2_ARATH(Oxygen-evolving enhancer protein 3-2, chloroplastic OS=Arabidopsis thaliana OX=3702 GN=PSBQ2 PE=1 SV=2)
MELO3C019266.2	DUF4228 domain-containing protein	841	307	245	206	1040	659	878	42.1	32.51	25.01	83.68	86.97	85	33.2067	85.2167	2.76035	1.46485	2.60938e-14	2.42658e-12	yes	up	KGN63254.1(hypothetical protein Csa_2G418890 [Cucumis sativus])					ENOG411148W(S:Function unknown)	ENOG411148W(-)	PF14009.3(DUF4228:Domain of unknown function (DUF4228))
MELO3C006456.2	Protease inhibitor protein	706	12	16	17	57	34	40	2.12	2.74	2.66	5.93	5.8	4.98	2.50667	5.57	2.37165	1.24589	0.00225286	0.0172884	yes	up	KGN56894.1(hypothetical protein Csa_3G141900 [Cucumis sativus])							PF00280.15(potato_inhibit:Potato inhibitor I family)
MELO3C021220.2	O-glucosyltransferase rumi homolog	1927	8	3	7	41	19	48	0.39	0.14	0.3	1.17	0.89	1.67	0.276667	1.24333	4.85256	2.27875	0.00015328	0.00193849	yes	up	XP_008458253.1(PREDICTED: protein O-glucosyltransferase 1-like [Cucumis melo])	GO:0016021(cellular_component:integral component of membrane)				ENOG410XT5U(S:Function unknown)	ENOG410XT5U(KDEL (Lys-Asp-Glu-Leu) containing)	PF05686.9(Glyco_transf_90:Glycosyl transferase family 90)	sp|B0X1Q4|RUMI_CULQU(O-glucosyltransferase rumi homolog OS=Culex quinquefasciatus OX=7176 GN=CPIJ013394 PE=3 SV=1)
MELO3C019677.2	Chlorophyll a-b binding protein, chloroplastic	1265	33	26	41	251	168	203	2.65	2.02	2.92	11.81	12.96	11.58	2.53	12.1167	5.10784	2.35271	3.42905e-21	6.06575e-19	yes	up	XP_008456347.1(PREDICTED: chlorophyll a-b binding protein of LHCII type 1 [Cucumis melo])	GO:0009535(cellular_component:chloroplast thylakoid membrane); GO:0016168(molecular_function:chlorophyll binding); GO:0009522(cellular_component:photosystem I); GO:0016021(cellular_component:integral component of membrane); GO:0018298(biological_process:protein-chromophore linkage); GO:0046872(molecular_function:metal ion binding); GO:0009765(biological_process:photosynthesis, light harvesting)	K08912	LHCB1	map00196(Photosynthesis - antenna proteins)	ENOG410ZHBU(J:Translation, ribosomal structure and biogenesis)	ENOG410ZHBU(Chlorophyll A-B binding protein)	PF00504.18(Chloroa_b-bind:Chlorophyll A-B binding protein)	sp|P12333|CB2A_SPIOL(Chlorophyll a-b binding protein, chloroplastic OS=Spinacia oleracea OX=3562 PE=1 SV=1)
MELO3C015511.2	Cytochrome P450, putative	2062	115	93	124	441	206	390	5.8	4.52	5.55	12.94	9.92	13.95	5.29	12.27	2.51295	1.32938	4.29753e-09	1.75921e-07	yes	up	XP_008450911.1(PREDICTED: cytochrome P450 CYP72A219-like isoform X1 [Cucumis melo])	GO:0046872(molecular_function:metal ion binding); GO:0016491(molecular_function:oxidoreductase activity)				COG2124(Q:Secondary metabolites biosynthesis, transport and catabolism)	COG2124(Cytochrome p450)	PF00067.19(p450:Cytochrome P450)	sp|H2DH21|C7A29_PANGI(Cytochrome P450 CYP72A219 OS=Panax ginseng OX=4054 PE=2 SV=1)
MELO3C002536.2	Serine/threonine-protein kinase	2397	12	11	9	31	26	46	0.46	0.4	0.31	0.69	0.95	1.25	0.39	0.963333	2.67371	1.41884	0.00529434	0.0333391	yes	up	XP_016899047.1(PREDICTED: receptor-like serine/threonine-protein kinase SD1-8 isoform X2 [Cucumis melo])					COG0515(T:Signal transduction mechanisms)	COG0515(Serine Threonine protein kinase)	PF07714.14(Pkinase_Tyr:Protein tyrosine kinase); PF00069.22(Pkinase:Protein kinase domain); PF01453.21(B_lectin:D-mannose binding lectin); PF00954.17(S_locus_glycop:S-locus glycoprotein domain); PF08276.8(PAN_2:PAN-like domain)	sp|O81905|SD18_ARATH(Receptor-like serine/threonine-protein kinase SD1-8 OS=Arabidopsis thaliana OX=3702 GN=SD18 PE=1 SV=1)
MELO3C007536.2	L-ascorbate oxidase homolog	2439	42	52	54	224	114	234	1.85	2.16	2.11	5.76	4.81	7.05	2.04	5.87333	3.13706	1.64941	2.70389e-09	1.14521e-07	yes	up	XP_008440238.1(PREDICTED: L-ascorbate oxidase homolog [Cucumis melo])	GO:0008447(molecular_function:L-ascorbate oxidase activity); GO:0005507(molecular_function:copper ion binding); GO:0009505(cellular_component:plant-type cell wall); GO:0055114(biological_process:oxidation-reduction process); GO:0016491(molecular_function:oxidoreductase activity)				COG2132(Q:Secondary metabolites biosynthesis, transport and catabolism)	COG2132(Multicopper oxidase)	PF00394.19(Cu-oxidase:Multicopper oxidase); PF07732.12(Cu-oxidase_3:Multicopper oxidase); PF07731.11(Cu-oxidase_2:Multicopper oxidase)	sp|P29162|ASOL_TOBAC(L-ascorbate oxidase homolog OS=Nicotiana tabacum OX=4097 PE=2 SV=1)
MELO3C009518.2	At3g52520	507	16.65	20.22	26.47	61.02	35.93	60.08	5.14	6.08	7.19	11.14	10.76	12.89	6.13667	11.5967	2.04106	1.02932	0.00633433	0.0381509	yes	up	XP_008442897.1(PREDICTED: uncharacterized protein LOC103486660 [Cucumis melo])					ENOG41114JC(S:Function unknown)	ENOG41114JC(-)
MELO3C008309.2	LOB domain-containing protein 21	665	24	23	25	73	37	79	4.65	4.33	4.28	8.33	6.93	10.76	4.42	8.67333	2.12965	1.09062	0.00332224	0.0232693	yes	up	XP_008441477.1(PREDICTED: LOB domain-containing protein 21-like [Cucumis melo])					ENOG4111BIH(S:Function unknown); ENOG410YGE6(S:Function unknown); ENOG41114ED(S:Function unknown)	ENOG4111BIH(lob domain-containing protein); ENOG410YGE6(lob domain-containing protein); ENOG41114ED(Protein of unknown function DUF260)	PF03195.11(DUF260:Protein of unknown function DUF260)	sp|Q9SRL8|LBD21_ARATH(LOB domain-containing protein 21 OS=Arabidopsis thaliana OX=3702 GN=LBD21 PE=2 SV=1)
MELO3C003522.2	protein NETWORKED 2A	3309	12	8	15	64	28	39	0.32	0.21	0.36	1	0.72	0.75	0.296667	0.823333	2.99319	1.58168	0.000604899	0.00606708	yes	up	XP_016903584.1(PREDICTED: protein NETWORKED 2A [Cucumis melo])	GO:0003779(molecular_function:actin binding)				ENOG410Y9Y9(S:Function unknown)	ENOG410Y9Y9(Kinase interacting)	PF07765.9(KIP1:KIP1-like protein)	sp|P0DMS1|NET2A_ARATH(Protein NETWORKED 2A OS=Arabidopsis thaliana OX=3702 GN=NET2A PE=2 SV=1)
MELO3C009185.2	JOSEPHIN-like protein, putative	1564	12.14	21.74	24.27	83.56	32.66	47.7	0.76	1.31	1.34	3.04	1.95	2.11	1.13667	2.36667	2.26415	1.17897	0.00474736	0.0307957	yes	up	XP_008442460.1(PREDICTED: josephin-like protein [Cucumis melo])					ENOG4111DTE(S:Function unknown); ENOG4111B28(S:Function unknown)	ENOG4111DTE(-); ENOG4111B28(-)
MELO3C002975.2	Transmembrane protein, putative	937	8	5	2	22	17	34	0.95	0.57	0.21	1.52	1.93	2.84	0.576667	2.09667	3.99943	1.99979	0.0039773	0.0268147	yes	up	XP_008465748.1(PREDICTED: uncharacterized protein LOC103503357 [Cucumis melo])
MELO3C033195.2	glutathione S-transferase U8-like	944	91.52	108.83	111.14	359.04	153.57	325.77	10.71	12.32	11.53	24.64	17.28	26.97	11.52	22.9633	2.15651	1.1087	6.03868e-06	0.000123009	yes	up	XP_008448754.1(PREDICTED: glutathione S-transferase U8-like [Cucumis melo])		K00799	GST, gst	map00480(Glutathione metabolism)	ENOG410XSIX(O:Posttranslational modification, protein turnover, chaperones)	ENOG410XSIX(glutathione Stransferase)	PF02798.17(GST_N:Glutathione S-transferase, N-terminal domain); PF13417.3(GST_N_3:Glutathione S-transferase, N-terminal domain); PF13409.3(GST_N_2:Glutathione S-transferase, N-terminal domain); PF00043.22(GST_C:Glutathione S-transferase, C-terminal domain); PF13410.3(GST_C_2:Glutathione S-transferase, C-terminal domain)	sp|Q9ZW24|GSTU7_ARATH(Glutathione S-transferase U7 OS=Arabidopsis thaliana OX=3702 GN=GSTU7 PE=2 SV=1)
MELO3C008515.2	ARGOS-like protein	1006	395	354	444	1252	666	1275	47.4	40.24	47.58	85.66	72.97	103.86	45.0733	87.4967	2.17339	1.11995	3.85366e-09	1.58891e-07	yes	up	KGN61450.1(hypothetical protein Csa_2G123610 [Cucumis sativus])
MELO3C014313.2	Zf-CCHC domain-containing protein	2687	60.8	13.2	19.28	262.88	173.2	172.65	0.76	0.32	0.34	2.84	2.73	2.3	0.473333	2.62333	5.26304	2.3959	3.2651e-07	9.32705e-06	yes	up	KGN65367.1(hypothetical protein Csa_1G385030 [Cucumis sativus])					COG2801(L:Replication, recombination and repair); ENOG410YF14(S:Function unknown)	COG2801(Retrotransposon protein); ENOG410YF14(zinc knuckle family protein)	PF00077.17(RVP:Retroviral aspartyl protease); PF00098.20(zf-CCHC:Zinc knuckle)	sp|Q6XKE6|POLG_PVCV2(Genome polyprotein OS=Petunia vein clearing virus (isolate Hohn) OX=492095 PE=3 SV=1)
MELO3C035603.2	Unknown protein	993	0	0	0	10	5	13	0	0	0	3.19	2.62	4.75	0	3.52	41.2417	5.36603	0.000564594	0.00575388	yes	up
MELO3C008677.2	Violaxanthin de-epoxidase	1798	163	192	200	746	373	527	8.72	9.87	9.57	23.17	18.94	20.48	9.38667	20.8633	2.3873	1.25538	2.68931e-14	2.48739e-12	yes	up	XP_008441814.1(PREDICTED: violaxanthin de-epoxidase, chloroplastic [Cucumis melo])	GO:0046422(molecular_function:violaxanthin de-epoxidase activity); GO:0009534(cellular_component:chloroplast thylakoid); GO:0006631(biological_process:fatty acid metabolic process); GO:0015994(biological_process:chlorophyll metabolic process); GO:0031977(cellular_component:thylakoid lumen); GO:0010028(biological_process:xanthophyll cycle); GO:0009408(biological_process:response to heat); GO:00551…	K09839	VDE, NPQ1	map00906(Carotenoid biosynthesis)	ENOG410XRAI(I:Lipid transport and metabolism)	ENOG410XRAI(Violaxanthin deepoxidase)	PF07137.8(VDE:VDE lipocalin domain)	sp|Q9SM43|VDE_SPIOL(Violaxanthin de-epoxidase, chloroplastic OS=Spinacia oleracea OX=3562 GN=VDE1 PE=1 SV=2)
MELO3C030797.2	Retrotransposon protein, putative, Ty3-gypsy subclass	2436	7.8	5.57	3.43	58.94	32.78	67.15	0.27	0.15	0.11	1.15	1.04	1.68	0.176667	1.29	7.57735	2.92169	9.85179e-08	3.14828e-06	yes	up	XP_016901625.1(PREDICTED: uncharacterized protein LOC107991320 [Cucumis melo])					COG2801(L:Replication, recombination and repair)	COG2801(Retrotransposon protein)	PF08284.8(RVP_2:Retroviral aspartyl protease); PF03732.14(Retrotrans_gag:Retrotransposon gag protein); PF00098.20(zf-CCHC:Zinc knuckle); PF13975.3(gag-asp_proteas:gag-polyprotein putative aspartyl protease)
MELO3C005569.2	Myb family transcription factor family protein	1430	117	85	124	374	126	412	8.07	5.65	7.59	15.08	8.33	20.19	7.10333	14.5333	2.22682	1.15498	0.000568176	0.00578349	yes	up	XP_008437136.1(PREDICTED: protein ODORANT1-like [Cucumis melo])	GO:0003677(molecular_function:DNA binding)	K09422	MYBP		COG5147(K:Transcription)	COG5147(Myblike DNAbinding domain containing protein)	PF00249.28(Myb_DNA-binding:Myb-like DNA-binding domain); PF13921.3(Myb_DNA-bind_6:Myb-like DNA-binding domain)	sp|Q50EX6|ODO1_PETHY(Protein ODORANT1 OS=Petunia hybrida OX=4102 GN=ODO1 PE=2 SV=1)
MELO3C003547.2	blue copper protein-like	781	1.56	0	5.07	34.21	36.93	25.72	0.24	0	0.68	3.06	5.42	2.76	0.306667	3.74667	11.8371	3.56524	6.34833e-06	0.000128552	yes	up	XP_008466191.1(PREDICTED: blue copper protein-like [Cucumis melo])	GO:0016020(cellular_component:membrane)				ENOG410YQ18(S:Function unknown); ENOG410YVSJ(S:Function unknown)	ENOG410YQ18(Plastocyanin-like domain-containing protein); ENOG410YVSJ(copper ion binding electron carrier)	PF02298.14(Cu_bind_like:Plastocyanin-like domain)	sp|Q41001|BCP_PEA(Blue copper protein OS=Pisum sativum OX=3888 PE=2 SV=1)
MELO3C012346.2	Unknown protein	1312	18	19	20	83	64	85	1.38	1.41	1.36	3.73	4.72	4.64	1.38333	4.36333	3.36954	1.75255	3.73647e-07	1.05329e-05	yes	up
MELO3C007533.2	Salicylic acid-binding protein 2	1109	55	71	93	332	87	282	5.27	6.66	7.88	18.65	7.95	19.3	6.60333	15.3	2.51704	1.33173	0.000227298	0.0026897	yes	up	XP_008440235.1(PREDICTED: methylesterase 10 [Cucumis melo])					ENOG4111IVV(S:Function unknown); ENOG410YFAC(S:Function unknown)	ENOG4111IVV(esterase); ENOG410YFAC(Methylketone synthase)	PF12697.4(Abhydrolase_6:Alpha/beta hydrolase family); PF12146.5(Hydrolase_4:Serine aminopeptidase, S33); PF00561.17(Abhydrolase_1:alpha/beta hydrolase fold)	sp|Q8S9K8|MES10_ARATH(Methylesterase 10 OS=Arabidopsis thaliana OX=3702 GN=MES10 PE=2 SV=1)
MELO3C026034.2	Solute carrier family 40 member 1	2459	36	30	45	136	72	75	1.6	1.22	1.81	3.54	2.92	2.42	1.54333	2.96	2.05649	1.04018	0.000634435	0.00629187	yes	up	XP_008464245.1(PREDICTED: solute carrier family 40 member 2-like isoform X1 [Cucumis melo])	GO:0016021(cellular_component:integral component of membrane); GO:0005381(molecular_function:iron ion transmembrane transporter activity); GO:0034755(biological_process:iron ion transmembrane transport)	K14685	SLC40A1, FPN1		ENOG410XS3F(U:Intracellular trafficking, secretion, and vesicular transport)	ENOG410XS3F(solute carrier family 40 (iron-regulated transporter), member 1)	PF06963.9(FPN1:Ferroportin1 (FPN1))	sp|O80905|S40A1_ARATH(Solute carrier family 40 member 1 OS=Arabidopsis thaliana OX=3702 GN=IREG1 PE=3 SV=1)
MELO3C027976.2	Unknown protein	428	206.44	152.43	131.13	1818.65	874.65	1602.52	90.01	65.21	50.17	471.86	372.33	480.69	68.4633	441.627	7.0149	2.81042	2.06316e-34	1.68108e-31	yes	up
MELO3C019888.2	Glycosyltransferase	1698	5	2	8	27	18	25	0.28	0.11	0.4	0.89	0.98	1.01	0.263333	0.96	3.85159	1.94545	0.00288139	0.0208736	yes	up	XP_008456584.1(PREDICTED: beta-D-glucosyl crocetin beta-1,6-glucosyltransferase-like [Cucumis melo])	GO:0016758(molecular_function:transferase activity, transferring hexosyl groups); GO:0008152(biological_process:metabolic process)				COG1819(S:Function unknown)	COG1819(Transferase)	PF00201.15(UDPGT:UDP-glucoronosyl and UDP-glucosyl transferase); PF04101.13(Glyco_tran_28_C:Glycosyltransferase family 28 C-terminal domain)	sp|F8WKW8|UGT9_GARJA(Beta-D-glucosyl crocetin beta-1,6-glucosyltransferase OS=Gardenia jasminoides OX=114476 GN=UGT94E5 PE=1 SV=1)
MELO3C007777.2	L-ascorbate oxidase	2119	7	22	15	116	52	96	0.31	0.93	0.58	2.97	2.18	3	0.606667	2.71667	4.82353	2.27009	1.03788e-07	3.28874e-06	yes	up	XP_008440636.1(PREDICTED: L-ascorbate oxidase [Cucumis melo])	GO:0005507(molecular_function:copper ion binding); GO:0005576(cellular_component:extracellular region); GO:0055114(biological_process:oxidation-reduction process); GO:0016491(molecular_function:oxidoreductase activity)				COG2132(Q:Secondary metabolites biosynthesis, transport and catabolism)	COG2132(Multicopper oxidase)	PF00394.19(Cu-oxidase:Multicopper oxidase); PF07731.11(Cu-oxidase_2:Multicopper oxidase); PF07732.12(Cu-oxidase_3:Multicopper oxidase)	sp|P14133|ASO_CUCSA(L-ascorbate oxidase OS=Cucumis sativus OX=3659 PE=1 SV=1)
MELO3C000966.2	phosphatidylinositol-glycan biosynthesis class F protein-like	291	84.45	64.53	53.3	185.66	325.15	83.44	11.03	9.63	10.78	14.23	26.17	12.94	10.48	17.78	2.58759	1.37161	0.00477612	0.0309327	yes	up	XP_004137648.1(PREDICTED: phosphatidylinositol-glycan biosynthesis class F protein [Cucumis sativus])	GO:0044425(cellular_component:membrane part); GO:0016021(cellular_component:integral component of membrane); GO:0005789(cellular_component:endoplasmic reticulum membrane); GO:0006506(biological_process:GPI anchor biosynthetic process)	K05287	PIGF	map00563(Glycosylphosphatidylinositol (GPI)-anchor biosynthesis)	ENOG4111B1J(S:Function unknown)	ENOG4111B1J(phosphatidylinositol glycan anchor biosynthesis, class F)
MELO3C022970.2	Aldo/keto reductase family protein	1520	72	106	96	436	207	389	4.79	6.69	5.72	17.05	13.22	18.73	5.73333	16.3333	3.03569	1.60202	1.28821e-11	7.87891e-10	yes	up	XP_008466804.1(PREDICTED: uncharacterized oxidoreductase At1g06690, chloroplastic [Cucumis melo])	GO:0009535(cellular_component:chloroplast thylakoid membrane); GO:0009941(cellular_component:chloroplast envelope); GO:0010287(cellular_component:plastoglobule); GO:0055114(biological_process:oxidation-reduction process); GO:0016491(molecular_function:oxidoreductase activity)				COG0667(C:Energy production and conversion)	COG0667(Aldo keto reductase)	PF00248.18(Aldo_ket_red:Aldo/keto reductase family)	sp|Q94A68|Y1669_ARATH(Uncharacterized oxidoreductase At1g06690, chloroplastic OS=Arabidopsis thaliana OX=3702 GN=At1g06690 PE=1 SV=1)
MELO3C004506.2	Chaperone DnaJ	877	20	21	34	96	51	96	2.81	2.85	4.23	7.91	6.89	9.51	3.29667	8.10333	2.64513	1.40334	8.33568e-05	0.00115585	yes	up	XP_008457580.1(PREDICTED: uncharacterized protein LOC103497244 [Cucumis melo])	GO:0031072(molecular_function:heat shock protein binding); GO:0051082(molecular_function:unfolded protein binding)				ENOG410YQQQ(S:Function unknown); COG0500(Q:Secondary metabolites biosynthesis, transport and catabolism); ENOG411135V(S:Function unknown)	ENOG410YQQQ(defective protein 2); COG0500(Methyltransferase); ENOG411135V(-)	PF00684.16(DnaJ_CXXCXGXG:DnaJ central domain)
MELO3C021553.2	50S ribosomal protein L12, chloroplastic-like	914	15	15	16	64	28	61	1.83	1.77	1.73	4.59	3.29	5.27	1.77667	4.38333	2.67562	1.41987	0.000797258	0.00756202	yes	up	XP_008458778.1(PREDICTED: 50S ribosomal protein L12, chloroplastic-like [Cucumis melo])	GO:0003735(molecular_function:structural constituent of ribosome); GO:0006412(biological_process:translation); GO:0005622(cellular_component:intracellular)	K02935	RP-L7, MRPL12, rplL	map03010(Ribosome)	COG0222(J:Translation, ribosomal structure and biogenesis)	COG0222(Seems to be the binding site for several of the factors involved in protein synthesis and appears to be essential for accurate translation (By similarity))	PF00542.16(Ribosomal_L12:Ribosomal protein L7/L12 C-terminal domain); PF16320.2(Ribosomal_L12_N:Ribosomal protein L7/L12 dimerisation domain)	sp|P36688|RK12_NICSY(50S ribosomal protein L12, chloroplastic OS=Nicotiana sylvestris OX=4096 PE=2 SV=1)
MELO3C021999.2	Expansin protein	1229	956	894	918	3552	1987	2368	79.65	71.91	67.83	173.18	158.9	140	73.13	157.36	2.30438	1.20438	4.70852e-23	1.0601e-20	yes	up	XP_008459328.1(PREDICTED: expansin-A5-like [Cucumis melo])	GO:0005618(cellular_component:cell wall); GO:0016020(cellular_component:membrane); GO:0005576(cellular_component:extracellular region); GO:0009664(biological_process:plant-type cell wall organization)	K20628	exlX		ENOG4111DWI(G:Carbohydrate transport and metabolism); ENOG410YCRV(G:Carbohydrate transport and metabolism)	ENOG4111DWI(Pollen allergen); ENOG410YCRV(loosening and extension of plant cell walls by disrupting non-covalent bonding between cellulose microfibrils and matrix glucans. No enzymatic activity has been found)	PF01357.18(Pollen_allerg_1:Pollen allergen); PF03330.15(DPBB_1:Lytic transglycolase)	sp|Q38864|EXPA5_ARATH(Expansin-A5 OS=Arabidopsis thaliana OX=3702 GN=EXPA5 PE=2 SV=1)
MELO3C034407.2	Unknown protein	522	1	0	0	8.09	6.01	9.97	0.13	0	0	0.35	0.43	0.71	0.0433333	0.496667	18.4818	4.20803	0.00587631	0.0360211	yes	up
MELO3C011815.2	ABC transporter B family member 4-like	4376	2	5	2	12	13	27	0.04	0.1	0.04	0.14	0.25	0.38	0.06	0.256667	4.87352	2.28496	0.00630224	0.0380111	yes	up	XP_008445963.1(PREDICTED: ABC transporter B family member 4-like [Cucumis melo])	GO:0042626(molecular_function:ATPase activity, coupled to transmembrane movement of substances); GO:0016021(cellular_component:integral component of membrane); GO:0055085(biological_process:transmembrane transport); GO:0005524(molecular_function:ATP binding)	K05658	ABCB1, CD243	map02010(ABC transporters)	COG1132(V:Defense mechanisms)	COG1132((ABC) transporter)	PF00664.20(ABC_membrane:ABC transporter transmembrane region); PF00005.24(ABC_tran:ABC transporter); PF02463.16(SMC_N:RecF/RecN/SMC N terminal domain); PF13555.3(AAA_29:P-loop containing region of AAA domain); PF13191.3(AAA_16:AAA ATPase domain); PF13401.3(AAA_22:AAA domain); PF09818.6(ABC_ATPase:Predicted ATPase of the ABC class)	sp|O80725|AB4B_ARATH(ABC transporter B family member 4 OS=Arabidopsis thaliana OX=3702 GN=ABCB4 PE=1 SV=1)
MELO3C001002.2	Leguminosin group486 secreted peptide	438	1.25	0	0.13	22.84	15.52	32.37	1.59	0	0.14	11.56	15.38	9.25	0.576667	12.0633	54.5481	5.76946	1.52953e-05	0.000273192	yes	up	XP_004515192.1(PREDICTED: uncharacterized protein LOC101514444 [Cicer arietinum])					ENOG411149S(S:Function unknown); ENOG411160C(S:Function unknown); ENOG410Z2IB(S:Function unknown)	ENOG411149S(Plant self-incompatibility protein S1); ENOG411160C(Plant self-incompatibility protein S1); ENOG410Z2IB(Plant self-incompatibility protein S1)	PF05938.8(Self-incomp_S1:Plant self-incompatibility protein S1)	sp|O23020|SPH5_ARATH(S-protein homolog 5 OS=Arabidopsis thaliana OX=3702 GN=SPH5 PE=2 SV=1)
MELO3C006151.2	protein-ribulosamine 3-kinase, chloroplastic	1580	14	16	25	63	45	57	0.86	0.95	1.36	2.26	2.64	2.48	1.05667	2.46	2.48277	1.31195	0.000630777	0.00626421	yes	up	XP_008438107.1(PREDICTED: protein-ribulosamine 3-kinase, chloroplastic [Cucumis melo])		K15523	FN3KRP		COG3001(G:Carbohydrate transport and metabolism)	COG3001(Fructosamine)	PF03881.11(Fructosamin_kin:Fructosamine kinase); PF01636.20(APH:Phosphotransferase enzyme family)	sp|Q9LEW8|FN3KR_ARATH(Protein-ribulosamine 3-kinase, chloroplastic OS=Arabidopsis thaliana OX=3702 GN=At3g61080 PE=1 SV=2)
MELO3C034409.2	Unknown protein	834	1	3	0	16	8	19	0.04	0.11	0	0.67	0.39	1.52	0.05	0.86	8.66657	3.11546	0.0031853	0.0224665	yes	up
MELO3C027621.2	Unknown protein	243	0	2	2.03	28.87	8.44	31.65	0	4.98	4.18	42.85	20.43	49.67	3.05333	37.65	13.7534	3.78172	0.000167573	0.00209142	yes	up
MELO3C007447.2	Protein tapetum determinant 1	1282	11	12	21	66	23	48	1.27	1.14	1.48	3.13	2.25	2.53	1.29667	2.63667	2.48104	1.31094	0.00503914	0.032137	yes	up	XP_008440085.1(PREDICTED: TPD1 protein homolog 1-like isoform X1 [Cucumis melo])					ENOG410YPRQ(S:Function unknown)	ENOG410YPRQ(-)		sp|Q1G3T1|TDL1_ARATH(TPD1 protein homolog 1 OS=Arabidopsis thaliana OX=3702 GN=TDL1 PE=2 SV=1)
MELO3C012873.2	NAC domain protein,	585	16	9	20	69	75	18	1.12	0.53	1.09	2.48	7.67	0.79	0.913333	3.64667	3.06715	1.6169	0.00712844	0.0416693	yes	up	XP_004152054.1(PREDICTED: protein CUP-SHAPED COTYLEDON 3 [Cucumis sativus])	GO:0006355(biological_process:regulation of transcription, DNA-templated); GO:0005634(cellular_component:nucleus); GO:0003677(molecular_function:DNA binding)				ENOG410YD3I(S:Function unknown)	ENOG410YD3I(no apical meristem protein)	PF02365.12(NAM:No apical meristem (NAM) protein)	sp|Q9S851|NAC31_ARATH(Protein CUP-SHAPED COTYLEDON 3 OS=Arabidopsis thaliana OX=3702 GN=NAC031 PE=1 SV=1)
MELO3C022337.2	auxin-responsive protein SAUR36	929	1654	1888	2053	7793	3717	7987	197.83	218.36	217.52	546.43	427.5	675.58	211.237	549.837	2.81449	1.49288	3.12024e-14	2.85511e-12	yes	up	XP_008459884.1(PREDICTED: auxin-responsive protein SAUR36 [Cucumis melo])	GO:0009733(biological_process:response to auxin)	K14488	SAUR	map04075(Plant hormone signal transduction)	ENOG410YZHQ(S:Function unknown); ENOG410ZMPS(S:Function unknown)	ENOG410YZHQ(Auxin responsive protein); ENOG410ZMPS(Auxin responsive protein)	PF02519.11(Auxin_inducible:Auxin responsive protein)	sp|Q9SGU2|SAU71_ARATH(Auxin-responsive protein SAUR71 OS=Arabidopsis thaliana OX=3702 GN=SAUR71 PE=2 SV=1)
MELO3C022249.2	zyxin isoform X1	1464	21	22	29	117	85	66	1.41	1.43	1.73	4.61	5.49	3.16	1.52333	4.42	3.06473	1.61576	2.04809e-06	4.83378e-05	yes	up	XP_008459746.1(PREDICTED: zyxin isoform X1 [Cucumis melo])					ENOG410Z451(S:Function unknown)	ENOG410Z451(-)
MELO3C016676.2	Peptide methionine sulfoxide reductase	817	317	342.73	423.41	1387.95	610.17	1546	22.18	20.19	28.51	65.29	42.98	110.5	23.6267	72.9233	2.64154	1.40138	1.29408e-08	4.92065e-07	yes	up	XP_011654022.1(PREDICTED: peptide methionine sulfoxide reductase B1, chloroplastic isoform X2 [Cucumis sativus])	GO:0033743(molecular_function:peptide-methionine (R)-S-oxide reductase activity); GO:0009570(cellular_component:chloroplast stroma); GO:0006979(biological_process:response to oxidative stress); GO:0055114(biological_process:oxidation-reduction process); GO:0030091(biological_process:protein repair)	K07305	msrB		COG0229(O:Posttranslational modification, protein turnover, chaperones)	COG0229()-reductase)	PF01641.15(SelR:SelR domain)	sp|Q0DC89|MSRB1_ORYSJ(Peptide methionine sulfoxide reductase B1, chloroplastic OS=Oryza sativa subsp. japonica OX=39947 GN=MSRB1 PE=2 SV=2)
MELO3C024714.2	ethylene-responsive transcription factor TINY-like	863	12	13	13	62	29	65	1.59	1.66	1.52	4.81	3.69	6.07	1.59	4.85667	3.31723	1.72998	9.64054e-05	0.00131128	yes	up	XP_008462760.1(PREDICTED: ethylene-responsive transcription factor TINY-like [Cucumis melo])	GO:0006351(biological_process:transcription, DNA-templated)	K09286	EREBP		ENOG410YM26(K:Transcription); ENOG410ZM0H(S:Function unknown); ENOG411144I(K:Transcription); ENOG410YK37(K:Transcription)	ENOG410YM26(dehydration-responsive element-binding protein); ENOG410ZM0H(AP2); ENOG411144I(Transcription factor); ENOG410YK37(dehydration-responsive element-binding protein)	PF00847.17(AP2:AP2 domain)	sp|Q9LYD3|DREB3_ARATH(Dehydration-responsive element-binding protein 3 OS=Arabidopsis thaliana OX=3702 GN=DREB3 PE=2 SV=1)
MELO3C024920.2	zinc transporter 11	1248	23	41	25	135	53	120	1.69	2.91	1.63	6.09	3.86	6.5	2.07667	5.48333	2.75638	1.46278	9.33087e-05	0.0012778	yes	up	XP_008462987.1(PREDICTED: zinc transporter 11 [Cucumis melo])	GO:0006810(biological_process:transport); GO:0016021(cellular_component:integral component of membrane); GO:0016020(cellular_component:membrane); GO:0030001(biological_process:metal ion transport); GO:0046873(molecular_function:metal ion transmembrane transporter activity); GO:0055085(biological_process:transmembrane transport)	K14709	SLC39A1_2_3, ZIP1_2_3		ENOG4111GP2(P:Inorganic ion transport and metabolism)	ENOG4111GP2(zinc transporter)	PF02535.19(Zip:ZIP Zinc transporter)	sp|Q94EG9|ZIP11_ARATH(Zinc transporter 11 OS=Arabidopsis thaliana OX=3702 GN=ZIP11 PE=2 SV=1)
MELO3C012392.2	monocopper oxidase-like protein SKU5	1832	11	14	12	49	34	40	0.94	1.03	0.74	2.17	2.86	1.58	0.903333	2.20333	2.72826	1.44798	0.000774436	0.00738838	yes	up	XP_008446813.1(PREDICTED: monocopper oxidase-like protein SKU5 [Cucumis melo])	GO:0005507(molecular_function:copper ion binding); GO:0055114(biological_process:oxidation-reduction process); GO:0016491(molecular_function:oxidoreductase activity)	K19791	FET3_5		COG2132(Q:Secondary metabolites biosynthesis, transport and catabolism)	COG2132(Multicopper oxidase)	PF00394.19(Cu-oxidase:Multicopper oxidase); PF07731.11(Cu-oxidase_2:Multicopper oxidase); PF07732.12(Cu-oxidase_3:Multicopper oxidase)	sp|Q9SU40|SKU5_ARATH(Monocopper oxidase-like protein SKU5 OS=Arabidopsis thaliana OX=3702 GN=SKU5 PE=1 SV=1)
MELO3C020091.2	Receptor-like kinase	3509	137.5	123.48	164.39	921.63	412.18	703.25	3.47	3	3.68	13.55	9.94	12.65	3.38333	12.0467	3.83743	1.94014	8.9505e-23	1.96349e-20	yes	up	XP_008456892.1(PREDICTED: probable leucine-rich repeat receptor-like protein kinase IMK3 [Cucumis melo])	GO:0006468(biological_process:protein phosphorylation); GO:0016021(cellular_component:integral component of membrane); GO:0005524(molecular_function:ATP binding); GO:0004672(molecular_function:protein kinase activity)				COG4886(S:Function unknown); COG0515(T:Signal transduction mechanisms)	COG4886(leucine Rich Repeat); COG0515(Serine Threonine protein kinase)	PF07714.14(Pkinase_Tyr:Protein tyrosine kinase); PF00069.22(Pkinase:Protein kinase domain); PF13855.3(LRR_8:Leucine rich repeat); PF12799.4(LRR_4:Leucine Rich repeats (2 copies)); PF08263.9(LRRNT_2:Leucine rich repeat N-terminal domain)	sp|Q9SCT4|IMK2_ARATH(Probably inactive leucine-rich repeat receptor-like protein kinase IMK2 OS=Arabidopsis thaliana OX=3702 GN=IMK2 PE=1 SV=1)
MELO3C007317.2	Transmembrane protein, putative	632	43	34	20	105	74	91	9.04	6.94	3.71	13	15.03	13.42	6.56333	13.8167	2.26908	1.18211	0.000776445	0.00739741	yes	up	KGN49192.1(hypothetical protein Csa_6G517000 [Cucumis sativus])					ENOG41113CT(S:Function unknown)	ENOG41113CT(-)
MELO3C010608.2	Photosystem II 22 kDa family protein	1584	45	53	48	241	84	216	2.76	3.13	2.61	8.64	4.94	9.42	2.83333	7.66667	2.93698	1.55434	1.18696e-06	2.94777e-05	yes	up	XP_008466710.1(PREDICTED: photosystem II 22 kDa protein, chloroplastic [Cucumis melo])	GO:0016021(cellular_component:integral component of membrane)	K03542	psbS	map00195(Photosynthesis)	ENOG4111VNI(I:Lipid transport and metabolism)	ENOG4111VNI(Photosystem II 22 kDa protein)	PF00504.18(Chloroa_b-bind:Chlorophyll A-B binding protein)	sp|Q9XF91|PSBS_ARATH(Photosystem II 22 kDa protein, chloroplastic OS=Arabidopsis thaliana OX=3702 GN=PSBS PE=2 SV=1)
MELO3C001987.2	cyclic dof factor 3	1895	80	144	90	464	240	399	3.98	6.91	3.98	13.5	11.45	14.14	4.95667	13.03	2.83283	1.50224	4.96607e-09	2.00411e-07	yes	up	XP_008442918.1(PREDICTED: cyclic dof factor 3 [Cucumis melo])	GO:0006355(biological_process:regulation of transcription, DNA-templated); GO:0003677(molecular_function:DNA binding)				ENOG410YN7N(S:Function unknown)	ENOG410YN7N(zinc finger protein)	PF02701.12(zf-Dof:Dof domain, zinc finger)	sp|Q8LFV3|CDF3_ARATH(Cyclic dof factor 3 OS=Arabidopsis thaliana OX=3702 GN=CDF3 PE=1 SV=2)
MELO3C007878.2	DUF248-1	3379	9	11	8	34	20	35	1.86	0.28	0.19	0.52	2.14	0.66	0.776667	1.10667	2.58968	1.37277	0.0074951	0.0432834	yes	up	XP_008440784.1(PREDICTED: probable methyltransferase PMT27 [Cucumis melo])	GO:0008168(molecular_function:methyltransferase activity); GO:0016021(cellular_component:integral component of membrane); GO:0032259(biological_process:methylation)				ENOG410Y2C5(S:Function unknown)	ENOG410Y2C5(Methyltransferase)	PF03141.13(Methyltransf_29:Putative S-adenosyl-L-methionine-dependent methyltransferase); PF08241.9(Methyltransf_11:Methyltransferase domain); PF13649.3(Methyltransf_25:Methyltransferase domain)	sp|Q9SD39|PMTR_ARATH(Probable methyltransferase PMT27 OS=Arabidopsis thaliana OX=3702 GN=At3g51070 PE=3 SV=1)
MELO3C007507.2	Oxygen-evolving enhancer protein 1	1555	500	635	594	2417	1256	2168	31.33	38.38	33.03	88.53	75.46	96.58	34.2467	86.8567	2.73185	1.44988	1.98986e-18	2.83737e-16	yes	up	XP_008440181.1(PREDICTED: oxygen-evolving enhancer protein 1, chloroplastic [Cucumis melo])	GO:0042549(biological_process:photosystem II stabilization); GO:0016021(cellular_component:integral component of membrane); GO:0009654(cellular_component:photosystem II oxygen evolving complex); GO:0005509(molecular_function:calcium ion binding); GO:0019898(cellular_component:extrinsic component of membrane)	K02716	psbO	map00195(Photosynthesis)	ENOG410XP4G(G:Carbohydrate transport and metabolism)	ENOG410XP4G(photosystem II manganese-stabilizing)	PF01716.15(MSP:Manganese-stabilising protein / photosystem II polypeptide)	sp|Q40459|PSBO_TOBAC(Oxygen-evolving enhancer protein 1, chloroplastic OS=Nicotiana tabacum OX=4097 GN=PSBO PE=2 SV=1)
MELO3C003230.2	BAHD acyltransferase DCR-like	1578	359	379	382	1340	892	603	22.11	22.51	20.88	48.24	52.66	26.4	21.8333	42.4333	2.06216	1.04416	2.90871e-06	6.58347e-05	yes	up	XP_008449203.1(PREDICTED: BAHD acyltransferase DCR-like [Cucumis melo])	GO:0016747(molecular_function:transferase activity, transferring acyl groups other than amino-acyl groups)				ENOG410YADF(S:Function unknown)	ENOG410YADF(transferase) family)	PF02458.12(Transferase:Transferase family)	sp|Q9FF86|DCR_ARATH(BAHD acyltransferase DCR OS=Arabidopsis thaliana OX=3702 GN=DCR PE=2 SV=1)
MELO3C032139.2	Unknown protein	474	0	0	1	14.34	5.96	9	0	0	0.08	0.63	0.51	0.52	0.0266667	0.553333	21.4889	4.42552	0.00293499	0.0210808	yes	up
MELO3C011750.2	Chaperone protein DnaJ	1934	248	239	313	914	475	741	11.59	10.79	12.98	24.94	21.58	24.38	11.7867	23.6333	2.15505	1.10772	1.43813e-11	8.72621e-10	yes	up	XP_008445880.1(PREDICTED: uncharacterized protein LOC103488766 [Cucumis melo])	GO:0016021(cellular_component:integral component of membrane)				COG1141(C:Energy production and conversion)	COG1141(Ferredoxin)	PF00226.28(DnaJ:DnaJ domain); PF13370.3(Fer4_13:4Fe-4S single cluster domain of Ferredoxin I); PF13459.3(Fer4_15:4Fe-4S single cluster domain); PF07010.9(Endomucin:Endomucin)	sp|Q9FMX6|DJC76_ARATH(Chaperone protein dnaJ C76, chloroplastic OS=Arabidopsis thaliana OX=3702 GN=DJC76 PE=2 SV=1)
MELO3C027005.2	RNA exonuclease 4-like	1264	152.35	165.47	167.04	642.65	342.12	688.05	12.05	12.46	11.56	29.34	25.62	38.91	12.0233	31.29	2.80692	1.48899	4.04496e-12	2.70365e-10	yes	up	XP_008465475.1(PREDICTED: RNA exonuclease 4-like isoform X1 [Cucumis melo])	GO:0003676(molecular_function:nucleic acid binding)	K18327	REXO4, REX4		COG0847(L:Replication, recombination and repair)	COG0847(DNA polymerase iii)	PF00929.21(RNase_T:Exonuclease)	sp|Q08237|REXO4_YEAST(RNA exonuclease 4 OS=Saccharomyces cerevisiae (strain ATCC 204508 / S288c) OX=559292 GN=REX4 PE=1 SV=1)
MELO3C022483.2	RNA polymerase sigma factor	2247	29	29	41	110	54.78	81	1.19	1.15	1.49	2.64	2.15	2.37	1.27667	2.38667	2.00928	1.00668	0.00108697	0.00968708	yes	up	XP_008460092.1(PREDICTED: RNA polymerase sigma factor sigB isoform X1 [Cucumis melo])	GO:0003700(molecular_function:transcription factor activity, sequence-specific DNA binding); GO:0006355(biological_process:regulation of transcription, DNA-templated); GO:0016987(molecular_function:sigma factor activity); GO:0006352(biological_process:DNA-templated transcription, initiation); GO:0003677(molecular_function:DNA binding)				COG0568(K:Transcription)	COG0568(Sigma factors are initiation factors that promote the attachment of RNA polymerase to specific initiation sites and are then released (By similarity))	PF04545.13(Sigma70_r4:Sigma-70, region 4); PF04539.13(Sigma70_r3:Sigma-70 region 3); PF04542.11(Sigma70_r2:Sigma-70 region 2); PF00140.17(Sigma70_r1_2:Sigma-70 factor, region 1.2)	sp|O22056|SIGB_ARATH(RNA polymerase sigma factor sigB OS=Arabidopsis thaliana OX=3702 GN=SIGB PE=2 SV=2)
MELO3C002590.2	CBS domain-containing protein CBSX5	2501	12	7	5	43	16	33	0.44	0.25	0.16	0.91	0.56	0.86	0.283333	0.776667	3.02056	1.59481	0.00591329	0.0361655	yes	up	XP_008442367.1(PREDICTED: CBS domain-containing protein CBSX5-like [Cucumis melo])					ENOG4111QFC(S:Function unknown)	ENOG4111QFC(CBS domain-containing protein)		sp|Q84WQ5|CBSX5_ARATH(CBS domain-containing protein CBSX5 OS=Arabidopsis thaliana OX=3702 GN=CBSX5 PE=2 SV=2)
MELO3C014872.2	Lipase	1538	124	120	147	478	284	487	7.89	7.39	8.3	17.76	17.29	22.01	7.86	19.02	2.6119	1.3851	3.02907e-12	2.08154e-10	yes	up	XP_008450087.1(PREDICTED: triacylglycerol lipase 2 isoform X1 [Cucumis melo])	GO:0016788(molecular_function:hydrolase activity, acting on ester bonds); GO:0016042(biological_process:lipid catabolic process)	K01052	LIPA	map00100(Steroid biosynthesis)	COG0596(S:Function unknown)	COG0596(Alpha beta hydrolase)	PF04083.13(Abhydro_lipase:Partial alpha/beta-hydrolase lipase region); PF00561.17(Abhydrolase_1:alpha/beta hydrolase fold); PF12146.5(Hydrolase_4:Serine aminopeptidase, S33)	sp|Q67ZU1|LIP2_ARATH(Triacylglycerol lipase 2 OS=Arabidopsis thaliana OX=3702 GN=LIP2 PE=2 SV=1)
MELO3C021988.2	ATP-dependent zinc metalloprotease FTSH 6, chloroplastic	2676	520	484	542	1668	939	1354	16.44	14.6	15.46	31.25	28.8	31.07	15.5	30.3733	2.07732	1.05472	1.0458e-16	1.31579e-14	yes	up	XP_008459315.1(PREDICTED: ATP-dependent zinc metalloprotease FTSH 6, chloroplastic [Cucumis melo])	GO:0004222(molecular_function:metalloendopeptidase activity); GO:0016020(cellular_component:membrane); GO:0008568(molecular_function:microtubule-severing ATPase activity); GO:0051301(biological_process:cell division); GO:0006508(biological_process:proteolysis); GO:0005524(molecular_function:ATP binding)	K03798	ftsH, hflB		COG0465(O:Posttranslational modification, protein turnover, chaperones)	COG0465(Acts as a processive, ATP-dependent zinc metallopeptidase for both cytoplasmic and membrane proteins. Plays a role in the quality control of integral membrane proteins (By similarity))	PF01434.15(Peptidase_M41:Peptidase family M41); PF00004.26(AAA:ATPase family associated with various cellular activities (AAA)); PF06068.10(TIP49:TIP49 C-terminus); PF05496.9(RuvB_N:Holliday junction DNA helicase ruvB N-terminus); PF06480.12(FtsH_ext:FtsH Extracellular); PF07728.11(AAA_5:AAA domain (dynein-related subfamily)); PF13191.3(AAA_16:AAA ATPase domain); PF13245.3(AAA_19:Part of AAA doma…	sp|Q1PDW5|FTSH6_ARATH(ATP-dependent zinc metalloprotease FTSH 6, chloroplastic OS=Arabidopsis thaliana OX=3702 GN=FTSH6 PE=2 SV=1)
MELO3C005225.2	Lipid transfer protein	467	18	4	8	65	38	93	6.52	1.42	2.55	13.97	13.4	23.32	3.49667	16.8967	5.3084	2.40828	1.83107e-05	0.000318408	yes	up	XP_004151148.1(PREDICTED: protein YLS3 [Cucumis sativus])					ENOG4111EE7(U:Intracellular trafficking, secretion, and vesicular transport); ENOG410YQ10(S:Function unknown)	ENOG4111EE7(Protease inhibitor seed storage lipid transfer protein); ENOG410YQ10(protease inhibitor seed storage)	PF14368.3(LTP_2:Probable lipid transfer); PF00234.19(Tryp_alpha_amyl:Protease inhibitor/seed storage/LTP family)
MELO3C033300.2	Unknown protein	273	7	8	15	38	23	43	10.83	12.63	20.05	35.95	35.65	43.97	14.5033	38.5233	2.85873	1.51537	0.00333907	0.0233394	yes	up
MELO3C022941.2	NADPH-dependent pterin aldehyde reductase-like	1111	17	23	32	96.75	53	72.75	1.83	2.39	3.05	6.1	5.48	5.54	2.42333	5.70667	2.52144	1.33425	0.000102331	0.00137004	yes	up	XP_008460601.1(PREDICTED: NADPH-dependent pterin aldehyde reductase-like [Cucumis melo])	GO:0055114(biological_process:oxidation-reduction process); GO:0016491(molecular_function:oxidoreductase activity)				COG1028(S:Function unknown)	COG1028(Dehydrogenase reductase)	PF00106.22(adh_short:short chain dehydrogenase); PF13561.3(adh_short_C2:Enoyl-(Acyl carrier protein) reductase); PF08659.7(KR:KR domain); PF01370.18(Epimerase:NAD dependent epimerase/dehydratase family)	sp|Q9SY73|PTALR_ARATH(NADPH-dependent pterin aldehyde reductase OS=Arabidopsis thaliana OX=3702 GN=At1g10310 PE=1 SV=1)
MELO3C029511.2	Tetraacyldisaccharide 4'-kinase	173	16.56	19	12	48.08	43.34	80.46	24.44	20.2	6.17	46.67	28.08	52.41	16.9367	42.3867	2.97011	1.57052	0.000568527	0.00578363	yes	up	XP_008447732.1(PREDICTED: probable tetraacyldisaccharide 4'-kinase, mitochondrial [Cucumis melo])	GO:0016310(biological_process:phosphorylation); GO:0016021(cellular_component:integral component of membrane); GO:0009029(molecular_function:tetraacyldisaccharide 4'-kinase activity); GO:0009245(biological_process:lipid A biosynthetic process); GO:0005524(molecular_function:ATP binding)	K00912	lpxK		COG1663(M:Cell wall/membrane/envelope biogenesis)	COG1663(Transfers the gamma-phosphate of ATP to the 4'-position of a tetraacyldisaccharide 1-phosphate intermediate (termed DS-1- P) to form tetraacyldisaccharide 1,4'-bis-phosphate (lipid IVA) (By similarity))		sp|Q8LEA0|LPXK_ARATH(Probable tetraacyldisaccharide 4'-kinase, mitochondrial OS=Arabidopsis thaliana OX=3702 GN=LPXK PE=2 SV=1)
MELO3C029648.2	Myb/SANT-like DNA-binding domain protein	818	45	38	34	150	80	89	1.08	0.99	0.73	3.53	3.26	2.98	0.933333	3.25667	2.18886	1.13018	0.000102227	0.00136978	yes	up	XP_008461742.1(PREDICTED: L10-interacting MYB domain-containing protein-like [Cucumis melo])					COG3424(Q:Secondary metabolites biosynthesis, transport and catabolism); ENOG410YXN0(S:Function unknown)	COG3424(synthase); ENOG410YXN0(-)
MELO3C005744.2	Unknown protein	838	69	84	114	676	369	726	9.51	11.2	13.91	54.66	48.95	70.64	11.54	58.0833	5.42351	2.43923	7.76108e-24	1.92464e-21	yes	up	XP_008437383.1(PREDICTED: uncharacterized protein LOC103482815 [Cucumis melo])
MELO3C005763.2	Glutaredoxin	1583	53	104	113	285	154	240	3.25	6.15	6.15	10.22	9.06	10.47	5.18333	9.91667	2.05074	1.03614	0.00016592	0.00207533	yes	up	XP_008437411.1(PREDICTED: uncharacterized protein LOC103482835 [Cucumis melo])	GO:0044699(biological_process:single-organism process)	K17479	GRXCR1		ENOG4111HAI(O:Posttranslational modification, protein turnover, chaperones)	ENOG4111HAI(Glutaredoxin)	PF00462.21(Glutaredoxin:Glutaredoxin)	sp|Q9LH89|Y3885_ARATH(Uncharacterized protein At3g28850 OS=Arabidopsis thaliana OX=3702 GN=At3g28850 PE=4 SV=1)
MELO3C005858.2	acidic endochitinase	1133	21	9	17	195	68	116	1.94	0.8	1.39	10.53	6.03	7.59	1.37667	8.05	6.3198	2.65988	3.49899e-11	2.02268e-09	yes	up	NP_001315368.1(acidic endochitinase precursor [Cucumis melo])	GO:0005975(biological_process:carbohydrate metabolic process); GO:0005615(cellular_component:extracellular space); GO:0000272(biological_process:polysaccharide catabolic process); GO:0004553(molecular_function:hydrolase activity, hydrolyzing O-glycosyl compounds); GO:0004568(molecular_function:chitinase activity); GO:0006032(biological_process:chitin catabolic process)	K01183	E3.2.1.14	map00520(Amino sugar and nucleotide sugar metabolism)	ENOG4111GPA(G:Carbohydrate transport and metabolism); COG1412(S:Function unknown)	ENOG4111GPA(chitinase); COG1412(small subunit (SSU) processome component, homolog)	PF00704.25(Glyco_hydro_18:Glycosyl hydrolases family 18)	sp|P17541|CHIA_CUCSA(Acidic endochitinase OS=Cucumis sativus OX=3659 PE=1 SV=1)
MELO3C014401.2	Thiamine phosphate synthase	1530	101.26	82.54	148.42	301.98	165.78	439.09	6.47	5.09	8.41	11.28	10.15	19.94	6.65667	13.79	2.24774	1.16848	0.000322914	0.0036013	yes	up	XP_008449445.1(PREDICTED: probable transmembrane GTPase FZO-like, chloroplastic [Cucumis melo])	GO:0003824(molecular_function:catalytic activity); GO:0009507(cellular_component:chloroplast); GO:0044763(biological_process:single-organism cellular process); GO:0005525(molecular_function:GTP binding)				COG0699(S:Function unknown)	COG0699(Dynamin family)	PF03193.13(DUF258:Protein of unknown function, DUF258); PF00009.24(GTP_EFTU:Elongation factor Tu GTP binding domain)	sp|Q1KPV0|FZL_ARATH(Probable transmembrane GTPase FZO-like, chloroplastic OS=Arabidopsis thaliana OX=3702 GN=FZL PE=1 SV=1)
MELO3C009391.2	Glycosyltransferase	1657	226	221	190	955	622	721	13.07	12.36	9.77	32.22	34.52	29.58	11.7333	32.1067	2.9404	1.55601	3.66571e-24	9.64984e-22	yes	up	XP_008442744.1(PREDICTED: UDP-glycosyltransferase 73C2-like isoform X1 [Cucumis melo])	GO:0016758(molecular_function:transferase activity, transferring hexosyl groups); GO:0008152(biological_process:metabolic process)	K22771;K13496	UGT73C6;UGT73C	map00944(Flavone and flavonol biosynthesis); map00908(Zeatin biosynthesis)	COG1819(S:Function unknown)	COG1819(Transferase)	PF00201.15(UDPGT:UDP-glucoronosyl and UDP-glucosyl transferase)	sp|Q9ZQ96|U73C3_ARATH(UDP-glycosyltransferase 73C3 OS=Arabidopsis thaliana OX=3702 GN=UGT73C3 PE=2 SV=1)
MELO3C018658.2	DnaJ	760	55	71	71	646	377	702	8.72	10.9	9.96	60.14	57.57	78.4	9.86	65.37	7.15833	2.83962	5.06535e-35	4.56175e-32	yes	up	XP_008455532.1(PREDICTED: chaperone protein dnaJ 20, chloroplastic-like [Cucumis melo])					COG0484(O:Posttranslational modification, protein turnover, chaperones); COG2214(O:Posttranslational modification, protein turnover, chaperones)	COG0484(ATP binding to DnaK triggers the release of the substrate protein, thus completing the reaction cycle. Several rounds of ATP-dependent interactions between DnaJ, DnaK and GrpE are required for fully efficient folding. Also involved, together with DnaK and GrpE, in the DNA replication of plasmids through activation of initiation proteins (By similarity)); COG2214(DNAj domain protein)	PF00226.28(DnaJ:DnaJ domain)	sp|Q9QYI7|DNJB8_MOUSE(DnaJ homolog subfamily B member 8 OS=Mus musculus OX=10090 GN=Dnajb8 PE=2 SV=1)
MELO3C003559.2	Ascorbate peroxidase	1699	4	9	7	27	13	41	0.5	0.58	0.39	1.04	0.85	2.04	0.49	1.31	3.30747	1.72573	0.00752952	0.0434041	yes	up	XP_008466210.1(PREDICTED: thylakoid lumenal 29 kDa protein, chloroplastic isoform X1 [Cucumis melo])	GO:0098869(biological_process:cellular oxidant detoxification); GO:0055114(biological_process:oxidation-reduction process); GO:0004601(molecular_function:peroxidase activity); GO:0020037(molecular_function:heme binding); GO:0006979(biological_process:response to oxidative stress)	K00434	E1.11.1.11	map00480(Glutathione metabolism); map00053(Ascorbate and aldarate metabolism)	ENOG410XSAA(S:Function unknown)	ENOG410XSAA(Thylakoid lumenal 29 kDa protein)	PF00141.20(peroxidase:Peroxidase)	sp|Q9THX6|TL29_SOLLC(Thylakoid lumenal 29 kDa protein, chloroplastic OS=Solanum lycopersicum OX=4081 GN=CLEB3J9 PE=3 SV=1)
MELO3C032345.2	Plant cadmium resistance 2, putative	728	11	9	7	72	15	45	1.38	1.09	0.78	5.3	1.81	4	1.08333	3.70333	3.74625	1.90545	0.000924352	0.00854951	yes	up	XP_008452392.1(PREDICTED: cell number regulator 2-like [Cucumis melo])	GO:0016021(cellular_component:integral component of membrane)				ENOG410Y74Y(S:Function unknown); ENOG410XUTP(S:Function unknown); ENOG410YK39(S:Function unknown)	ENOG410Y74Y(PLAC8 family); ENOG410XUTP(Protein PLANT CADMIUM RESISTANCE); ENOG410YK39(cell number regulator 1-like)	PF04749.14(PLAC8:PLAC8 family)	sp|B6TYV8|CNR2_MAIZE(Cell number regulator 2 OS=Zea mays OX=4577 GN=CNR2 PE=2 SV=1)
MELO3C033198.2	Glutathione S-transferase	669	15.37	24.24	10.27	72.84	33.37	103.6	2.95	4.49	1.74	7.72	6.19	12.7	3.06	8.87	3.45364	1.78812	0.0003663	0.00400496	yes	up	XP_008448643.1(PREDICTED: probable glutathione S-transferase isoform X1 [Cucumis melo])		K00799	GST, gst	map00480(Glutathione metabolism)	ENOG410XSIX(O:Posttranslational modification, protein turnover, chaperones)	ENOG410XSIX(glutathione Stransferase)	PF02798.17(GST_N:Glutathione S-transferase, N-terminal domain); PF00043.22(GST_C:Glutathione S-transferase, C-terminal domain); PF13417.3(GST_N_3:Glutathione S-transferase, N-terminal domain); PF13409.3(GST_N_2:Glutathione S-transferase, N-terminal domain); PF14497.3(GST_C_3:Glutathione S-transferase, C-terminal domain); PF13410.3(GST_C_2:Glutathione S-transferase, C-terminal domain)	sp|P32110|GSTX6_SOYBN(Probable glutathione S-transferase OS=Glycine max OX=3847 GN=HSP26-A PE=2 SV=1)
MELO3C016938.2	Glutamine dumper, putative	771	161	151	175	706	377	513	24.99	22.7	24.03	64.35	56.37	56.12	23.9067	58.9467	2.64748	1.40462	4.08251e-19	6.02205e-17	yes	up	XP_008452812.1(PREDICTED: protein GLUTAMINE DUMPER 5-like [Cucumis melo])	GO:0016021(cellular_component:integral component of membrane)				ENOG410YP3Q(U:Intracellular trafficking, secretion, and vesicular transport); ENOG41114BA(U:Intracellular trafficking, secretion, and vesicular transport)	ENOG410YP3Q(glutamine dumper); ENOG41114BA(-)		sp|Q3E965|GDU5_ARATH(Protein GLUTAMINE DUMPER 5 OS=Arabidopsis thaliana OX=3702 GN=GDU5 PE=2 SV=2)
MELO3C006965.2	Acidic endochitinase	1193	385	392	377	1177	811	933	33.29	32.73	28.91	59.56	67.32	57.23	31.6433	61.37	2.07545	1.05342	4.89038e-17	6.43687e-15	yes	up	XP_008439318.1(PREDICTED: hevamine-A-like [Cucumis melo])	GO:0016798(molecular_function:hydrolase activity, acting on glycosyl bonds); GO:0008152(biological_process:metabolic process)	K01183	E3.2.1.14	map00520(Amino sugar and nucleotide sugar metabolism)	ENOG4111GPA(G:Carbohydrate transport and metabolism)	ENOG4111GPA(chitinase)	PF00704.25(Glyco_hydro_18:Glycosyl hydrolases family 18)	sp|P23472|CHLY_HEVBR(Hevamine-A OS=Hevea brasiliensis OX=3981 PE=1 SV=2)
MELO3C009251.2	Cyclin-dependent protein kinase inhibitor SMR4	721	34	21	36	115	61	95	5.83	3.49	5.45	11.58	10.08	11.46	4.92333	11.04	2.41285	1.27074	8.50117e-05	0.00117689	yes	up	KGN58863.1(hypothetical protein Csa_3G734160 [Cucumis sativus])					ENOG410ZFD3(S:Function unknown)	ENOG410ZFD3(-)		sp|Q1JPP8|SMR4_ARATH(Cyclin-dependent protein kinase inhibitor SMR4 OS=Arabidopsis thaliana OX=3702 GN=SMR4 PE=1 SV=1)
MELO3C004385.2	pathogenesis-related protein PR-4-like	816	43	30	48	2181	1089	1617	6.15	4.15	6.08	183.15	150.01	163.26	5.46	165.473	32.4868	5.02178	1.74074e-130	1.48929e-126	yes	up	XP_008456018.1(PREDICTED: pathogenesis-related protein PR-4-like [Cucumis melo])	GO:0050832(biological_process:defense response to fungus); GO:0042742(biological_process:defense response to bacterium)				COG3979(G:Carbohydrate transport and metabolism)	COG3979(chitinase)	PF00967.14(Barwin:Barwin family)	sp|P29062|PR4A_TOBAC(Pathogenesis-related protein PR-4A OS=Nicotiana tabacum OX=4097 PE=2 SV=1)
MELO3C014656.2	Peroxidase	1342	5	2	3	24	9	24	0.37	0.14	0.2	1.05	0.65	1.27	0.236667	0.99	4.54241	2.18346	0.00463266	0.0302141	yes	up	NP_001284470.1(peroxidase 2-like precursor [Cucumis melo])	GO:0020037(molecular_function:heme binding); GO:0004601(molecular_function:peroxidase activity); GO:0098869(biological_process:cellular oxidant detoxification); GO:0042744(biological_process:hydrogen peroxide catabolic process); GO:0046872(molecular_function:metal ion binding); GO:0006979(biological_process:response to oxidative stress); GO:0055114(biological_process:oxidation-reduction process);…	K00430	E1.11.1.7	map00940(Phenylpropanoid biosynthesis)	ENOG410YBAI(G:Carbohydrate transport and metabolism); ENOG4111S7R(G:Carbohydrate transport and metabolism)	ENOG410YBAI(peroxidase); ENOG4111S7R(peroxidase)	PF00141.20(peroxidase:Peroxidase)	sp|P19135|PER2_CUCSA(Peroxidase 2 (Fragment) OS=Cucumis sativus OX=3659 PE=2 SV=1)
MELO3C014289.2	Neurogenic locus notch-like protein	1386	15	24	29	118	37	102	1.12	1.73	1.92	5.15	2.64	5.4	1.59	4.39667	3.00176	1.58581	0.000162528	0.00203737	yes	up	XP_008449322.1(PREDICTED: uncharacterized protein LOC103491235 [Cucumis melo])					ENOG410YPGF(S:Function unknown)	ENOG410YPGF(-)
MELO3C012111.2	methyltransferase-like protein 7A isoform X1	1011	27.21	44.42	40.78	126.81	66.32	134.72	2.91	4.59	3.86	6.89	6.81	8.63	3.78667	7.44333	2.38339	1.25301	0.000126024	0.00162993	yes	up	XP_008446379.1(PREDICTED: methyltransferase-like protein 7A isoform X1 [Cucumis melo])	GO:0008168(molecular_function:methyltransferase activity); GO:0032259(biological_process:methylation)				ENOG4111H81(S:Function unknown); COG0500(Q:Secondary metabolites biosynthesis, transport and catabolism); ENOG4111EZC(S:Function unknown)	ENOG4111H81(methyltransferase); COG0500(Methyltransferase); ENOG4111EZC(methyltransferase like 7A)	PF08241.9(Methyltransf_11:Methyltransferase domain); PF13649.3(Methyltransf_25:Methyltransferase domain); PF13489.3(Methyltransf_23:Methyltransferase domain); PF13847.3(Methyltransf_31:Methyltransferase domain); PF01209.15(Ubie_methyltran:ubiE/COQ5 methyltransferase family); PF08242.9(Methyltransf_12:Methyltransferase domain); PF05148.12(Methyltransf_8:Hypothetical methyltransferase)	sp|Q9H8H3|MET7A_HUMAN(Methyltransferase-like protein 7A OS=Homo sapiens OX=9606 GN=METTL7A PE=1 SV=1)
MELO3C021191.2	PLAC8 family protein	1060	5	11	11	59	32	47	0.45	1.07	0.97	3.15	2.68	3.22	0.83	3.01667	4.15669	2.05544	1.60247e-05	0.000284144	yes	up	XP_008458185.1(PREDICTED: survival motor neuron protein-like isoform X4 [Cucumis melo])					ENOG4111Q5U(S:Function unknown)	ENOG4111Q5U(-)
MELO3C028873.2	Unknown protein	900	24.23	17.12	23.27	103.17	53.7	123.54	2.52	1.72	1.95	5.56	5.11	7.77	2.06333	6.14667	3.57075	1.83623	1.33108e-06	3.26774e-05	yes	up
MELO3C034119.2	17.5 kDa class I heat shock protein	212	289.3	392.89	479.75	2397.18	1225.36	2232.78	1231.76	1795.91	1755.52	6495.56	5339.89	6233.66	1594.4	6023.04	4.09524	2.03395	5.76178e-24	1.47149e-21	yes	up	XP_022139109.1(18.1 kDa class I heat shock protein-like [Momordica charantia])		K13993	HSP20	map04141(Protein processing in endoplasmic reticulum)	COG0071(O:Posttranslational modification, protein turnover, chaperones)	COG0071(response to heat)	PF00011.18(HSP20:Hsp20/alpha crystallin family)	sp|P27396|HSP11_DAUCA(17.8 kDa class I heat shock protein OS=Daucus carota OX=4039 PE=3 SV=1)
MELO3C026286.2	Protein MICRORCHIDIA 6	2849	2214.06	1936.96	2005	6143	3655	5386	50.65	48.85	47.32	104.02	82.57	121	48.94	102.53	2.00351	1.00253	4.22572e-14	3.78567e-12	yes	up	XP_008464554.1(PREDICTED: protein MICRORCHIDIA 6 isoform X2 [Cucumis melo])					ENOG411033B(S:Function unknown)	ENOG411033B(MORC family CW-type zinc finger)	PF13589.3(HATPase_c_3:Histidine kinase-, DNA gyrase B-, and HSP90-like ATPase); PF02518.23(HATPase_c:Histidine kinase-, DNA gyrase B-, and HSP90-like ATPase)	sp|Q56Y74|MORC6_ARATH(Protein MICRORCHIDIA 6 OS=Arabidopsis thaliana OX=3702 GN=MORC6 PE=1 SV=1)
MELO3C025048.2	MP domain-containing protein	1038	4	0	0	16	22	17	0.41	0	0	0.97	2.18	1.24	0.136667	1.46333	11.6405	3.54109	0.000941952	0.00867011	yes	up	KGN65521.1(hypothetical protein Csa_1G434190 [Cucumis sativus])					ENOG410YF14(S:Function unknown); ENOG4111DNF(S:Function unknown); ENOG4111BHX(S:Function unknown)	ENOG410YF14(zinc knuckle family protein); ENOG4111DNF(Viral movement protein (MP)); ENOG4111BHX(Viral movement protein (MP))	PF01107.15(MP:Viral movement protein (MP))	sp|P15631|MVP_SOCMV(Movement protein OS=Soybean chlorotic mottle virus OX=10651 GN=ORF I PE=3 SV=1)
MELO3C002207.2	BnaA06g22250D protein	492	10	5	5	33	17	40	3.27	1.59	1.44	6.39	5.4	9.07	2.1	6.95333	3.63701	1.86275	0.00202214	0.0158881	yes	up	XP_008437610.1(PREDICTED: protein PXR1 [Cucumis melo])					ENOG41105UT(S:Function unknown); ENOG411144J(S:Function unknown)	ENOG41105UT(-); ENOG411144J(-)
MELO3C034895.2	Unknown protein	390	4.51	7	7	74.01	54.05	44.69	0.26	0.33	0.37	2.96	2.99	1.86	0.32	2.60333	7.49225	2.9054	3.27401e-09	1.35975e-07	yes	up
MELO3C017180.2	Chlorophyll a-b binding protein, chloroplastic	1415	1	1	0	11	4	21	0.1	0.1	0	0.65	0.38	1.49	0.0666667	0.84	14.4939	3.85737	0.00470387	0.0305805	yes	up	XP_008453211.1(PREDICTED: chlorophyll a-b binding protein P4, chloroplastic [Cucumis melo])	GO:0009535(cellular_component:chloroplast thylakoid membrane); GO:0016168(molecular_function:chlorophyll binding); GO:0009522(cellular_component:photosystem I); GO:0016021(cellular_component:integral component of membrane); GO:0018298(biological_process:protein-chromophore linkage); GO:0046872(molecular_function:metal ion binding); GO:0009765(biological_process:photosynthesis, light harvesting)	K08910	LHCA4	map00196(Photosynthesis - antenna proteins)	ENOG4110JH3(S:Function unknown)	ENOG4110JH3(Chlorophyll a-b binding protein)	PF00504.18(Chloroa_b-bind:Chlorophyll A-B binding protein)	sp|Q9SQL2|CB24_PEA(Chlorophyll a-b binding protein P4, chloroplastic OS=Pisum sativum OX=3888 GN=lhcA-P4 PE=1 SV=1)
MELO3C018709.2	zinc finger CCCH domain-containing protein 2-like	1179	8	3	10	44	35	36	0.7	0.25	0.78	2.26	2.95	2.24	0.576667	2.48333	4.54936	2.18566	5.17955e-05	0.000776071	yes	up	XP_008455280.1(PREDICTED: zinc finger CCCH domain-containing protein 2-like [Cucumis melo])		K23047	UNKL		ENOG410XR0Z(S:Function unknown); ENOG4111G2K(S:Function unknown)	ENOG410XR0Z(zinc finger CCCH domain-containing protein); ENOG4111G2K(zinc finger CCCH domain-containing protein)	PF14608.3(zf-CCCH_2:RNA-binding, Nab2-type zinc finger)	sp|Q9ZWA1|C3H2_ARATH(Zinc finger CCCH domain-containing protein 2 OS=Arabidopsis thaliana OX=3702 GN=At1g03790 PE=2 SV=1)
MELO3C002538.2	receptor-like serine/threonine-protein kinase SD1-8	5426	10	15	12	39	32.66	31.5	0.16	0.23	0.17	0.36	0.5	0.36	0.186667	0.406667	2.33381	1.22269	0.00786298	0.0448927	yes	up	XP_016898909.1(PREDICTED: receptor-like serine/threonine-protein kinase SD1-8 [Cucumis melo])					COG0515(T:Signal transduction mechanisms)	COG0515(Serine Threonine protein kinase)	PF07714.14(Pkinase_Tyr:Protein tyrosine kinase); PF00069.22(Pkinase:Protein kinase domain); PF01453.21(B_lectin:D-mannose binding lectin); PF00954.17(S_locus_glycop:S-locus glycoprotein domain); PF08276.8(PAN_2:PAN-like domain)	sp|Q39086|SD17_ARATH(Receptor-like serine/threonine-protein kinase SD1-7 OS=Arabidopsis thaliana OX=3702 GN=SD17 PE=1 SV=1)
MELO3C007995.2	E3 ubiquitin-protein ligase RGLG2-like	1744	11	20	16	38	39	58	0.6	1.06	0.78	1.22	2.05	2.26	0.813333	1.84333	2.42415	1.27748	0.00569658	0.0351785	yes	up	XP_008440952.1(PREDICTED: E3 ubiquitin-protein ligase RGLG2-like [Cucumis melo])		K16280	RGLG		ENOG410XPC8(S:Function unknown)	ENOG410XPC8(copine family)	PF07002.13(Copine:Copine)	sp|Q9LY87|RGLG2_ARATH(E3 ubiquitin-protein ligase RGLG2 OS=Arabidopsis thaliana OX=3702 GN=RGLG2 PE=1 SV=1)
MELO3C033308.2	Retrovirus-related Pol polyprotein from transposon TNT 1-94	879	2.04	4.43	5.23	34.45	15.22	19.55	0.41	0.87	1.34	5.31	3.49	3.4	0.873333	4.06667	5.02675	2.32963	0.000784225	0.00745599	yes	up	OIT21703.1(retrovirus-related pol polyprotein from transposon tnt 1-94, partial [Nicotiana attenuata])					ENOG410XS4D(S:Function unknown); COG2801(L:Replication, recombination and repair); ENOG410YBBJ(S:Function unknown); ENOG410ZQPQ(S:Function unknown)	ENOG410XS4D(Retrotransposon protein); COG2801(Retrotransposon protein); ENOG410YBBJ(Reverse transcriptase (RNA-dependent DNA polymerase)); ENOG410ZQPQ(Zinc knuckle)	PF07727.11(RVT_2:Reverse transcriptase (RNA-dependent DNA polymerase))	sp|P10978|POLX_TOBAC(Retrovirus-related Pol polyprotein from transposon TNT 1-94 OS=Nicotiana tabacum OX=4097 PE=2 SV=1)
MELO3C011056.2	purine permease 3-like	1418	128	125	159	451	193	413	8.95	8.44	9.87	18.45	12.95	20.52	9.08667	17.3067	2.05938	1.04221	1.19004e-05	0.000220376	yes	up	XP_008444875.1(PREDICTED: purine permease 3-like [Cucumis melo])	GO:0005215(molecular_function:transporter activity); GO:0016021(cellular_component:integral component of membrane); GO:0006810(biological_process:transport)				ENOG410Y9BB(U:Intracellular trafficking, secretion, and vesicular transport)	ENOG410Y9BB(purine permease)	PF16913.2(PUNUT:Purine nucleobase transmembrane transport); PF00892.17(EamA:EamA-like transporter family)	sp|Q9FZ95|PUP3_ARATH(Purine permease 3 OS=Arabidopsis thaliana OX=3702 GN=PUP3 PE=2 SV=1)
MELO3C000341.2	Protein DETOXIFICATION	790	11.02	21	19.03	68	48.82	72	1.65	3.05	2.52	5.98	7.05	7.61	2.40667	6.88	3.06651	1.6166	3.79304e-05	0.000594347	yes	up	XP_004135268.1(PREDICTED: protein TRANSPARENT TESTA 12 [Cucumis sativus])	GO:0006855(biological_process:drug transmembrane transport); GO:0016021(cellular_component:integral component of membrane); GO:0016020(cellular_component:membrane); GO:0015297(molecular_function:antiporter activity); GO:0015238(molecular_function:drug transmembrane transporter activity); GO:0022857(molecular_function:transmembrane transporter activity); GO:0055085(biological_process:transmembrane…	K03327	TC.MATE, SLC47A, norM, mdtK, dinF		COG0534(V:Defense mechanisms); COG2223(P:Inorganic ion transport and metabolism)	COG0534(Mate efflux family protein); COG2223(Transporter)	PF01554.15(MatE:MatE)	sp|Q9LPV4|DTX31_ARATH(Protein DETOXIFICATION 31 OS=Arabidopsis thaliana OX=3702 GN=DTX31 PE=2 SV=1)
MELO3C018496.2	transcription factor bHLH113	1601	9	9	8	42	22	44	0.59	0.57	0.47	1.59	1.39	2.06	0.543333	1.68	3.36863	1.75216	0.000553331	0.00566949	yes	up	XP_008455002.1(PREDICTED: transcription factor bHLH113 [Cucumis melo])					ENOG410YS5T(K:Transcription); ENOG410YDA0(K:Transcription)	ENOG410YS5T(Transcription factor); ENOG410YDA0(Transcription factor)		sp|Q9LT67|BH113_ARATH(Transcription factor bHLH113 OS=Arabidopsis thaliana OX=3702 GN=BHLH113 PE=2 SV=1)
MELO3C016866.2	Reversion-to-ethylene sensitivity1-like protein	1452	106.45	192.81	262.07	1068.09	299.41	1655.67	7.24	12.65	15.81	42.46	19.52	79.99	11.9	47.3233	4.35127	2.12144	0.00158304	0.0130416	yes	up	XP_008452710.1(PREDICTED: protein REVERSION-TO-ETHYLENE SENSITIVITY1 [Cucumis melo])	GO:0016021(cellular_component:integral component of membrane)	K20726	TMEM222	map04016(MAPK signaling pathway - plant)	ENOG4111G1S(S:Function unknown)	ENOG4111G1S(Transmembrane protein 222)	PF05608.9(DUF778:Protein of unknown function (DUF778))	sp|F4ITL6|RTE1_ARATH(Protein REVERSION-TO-ETHYLENE SENSITIVITY1 OS=Arabidopsis thaliana OX=3702 GN=RTE1 PE=1 SV=1)
MELO3C018228.2	Heat shock 21-like protein	650	1	4	3	21	8	17	0.2	0.78	0.53	2.48	1.55	2.4	0.503333	2.14333	4.59926	2.2014	0.00898101	0.0493811	yes	up	KGN59893.1(hypothetical protein Csa_3G851930 [Cucumis sativus])	GO:0006952(biological_process:defense response); GO:0051704(biological_process:multi-organism process)				ENOG4111DG5(S:Function unknown)	ENOG4111DG5(Gamma-thionin family)		sp|P82787|DEF19_ARATH(Defensin-like protein 19 OS=Arabidopsis thaliana OX=3702 GN=PDF1.4 PE=3 SV=2)
MELO3C034466.2	Unknown protein	1080	25.63	26.57	14.25	103.03	82	82.74	42.35	44.93	20.33	104.29	135.95	90.91	35.87	110.383	3.29124	1.71863	1.77835e-06	4.2678e-05	yes	up	ADN34012.1(hypothetical protein [Cucumis melo subsp. melo])
MELO3C025742.2	LOB domain-containing protein 1	1015	11	9	11	59	35	54	1.17	0.92	1.04	3.68	3.58	4.07	1.04333	3.77667	3.89239	1.96065	7.44382e-06	0.000146404	yes	up	XP_008463908.1(PREDICTED: LOB domain-containing protein 1-like [Cucumis melo])					ENOG410YHTF(S:Function unknown)	ENOG410YHTF(lob domain-containing protein)	PF03195.11(DUF260:Protein of unknown function DUF260)	sp|Q9LQR0|LBD1_ARATH(LOB domain-containing protein 1 OS=Arabidopsis thaliana OX=3702 GN=LBD1 PE=2 SV=1)
MELO3C011216.2	Photosynthetic NDH subcomplex B 3	903	167	172	203	640	404	573	19.72	19.37	21.66	46.32	47.52	50.21	20.25	48.0167	2.44372	1.28908	1.02771e-16	1.3026e-14	yes	up	XP_004138751.1(PREDICTED: photosynthetic NDH subunit of subcomplex B 3, chloroplastic isoform X2 [Cucumis sativus])	GO:0051536(molecular_function:iron-sulfur cluster binding); GO:0046872(molecular_function:metal ion binding); GO:0009055(molecular_function:electron carrier activity)				COG0633(C:Energy production and conversion)	COG0633(Ferredoxin)	PF00111.24(Fer2:2Fe-2S iron-sulfur cluster binding domain)	sp|Q9LU21|PNSB3_ARATH(Photosynthetic NDH subunit of subcomplex B 3, chloroplastic OS=Arabidopsis thaliana OX=3702 GN=PNSB3 PE=2 SV=1)
MELO3C007870.2	Cytochrome P450	1575	20	26	35	119	52	88	2.5	9	11.9	13.83	8.58	10.53	7.8	10.98	2.57062	1.36212	6.33247e-05	0.000920603	yes	up	XP_008440770.1(PREDICTED: 3-epi-6-deoxocathasterone 23-monooxygenase [Cucumis melo])	GO:0048443(biological_process:stamen development); GO:0004497(molecular_function:monooxygenase activity); GO:0009965(biological_process:leaf morphogenesis); GO:0020037(molecular_function:heme binding); GO:0016132(biological_process:brassinosteroid biosynthetic process); GO:0016021(cellular_component:integral component of membrane); GO:0016705(molecular_function:oxidoreductase activity, acting on …	K12637	CYP90C1, ROT3	map00905(Brassinosteroid biosynthesis)	COG2124(Q:Secondary metabolites biosynthesis, transport and catabolism)	COG2124(Cytochrome p450)	PF00067.19(p450:Cytochrome P450)	sp|Q9M066|C90C1_ARATH(3-epi-6-deoxocathasterone 23-monooxygenase OS=Arabidopsis thaliana OX=3702 GN=ROT3 PE=2 SV=3)
MELO3C011071.2	BnaC07g27580D protein	435	5	15.33	16.09	63.68	40.83	88.44	2.1	6.33	5.94	15.94	16.76	25.63	4.79	19.4433	4.44533	2.15229	1.20473e-05	0.000222375	yes	up	XP_008444894.1(PREDICTED: uncharacterized protein LOC103488109 [Cucumis melo])					ENOG410ZC11(S:Function unknown)	ENOG410ZC11(-)
MELO3C011657.2	Tetrapyrrole-binding protein, chloroplastic	1046	25	26	47	111	43	93	2.56	2.57	4.26	6.65	4.22	6.74	3.13	5.87	2.02429	1.01742	0.00666657	0.0396909	yes	up	XP_008445737.1(PREDICTED: tetrapyrrole-binding protein, chloroplastic [Cucumis melo])	GO:0010019(biological_process:chloroplast-nucleus signaling pathway); GO:0046906(molecular_function:tetrapyrrole binding); GO:0019899(molecular_function:enzyme binding); GO:0009507(cellular_component:chloroplast)				ENOG410XQHG(S:Function unknown)	ENOG410XQHG(GUN4-like)	PF05419.9(GUN4:GUN4-like)	sp|Q9LX31|GUN4C_ARATH(Tetrapyrrole-binding protein, chloroplastic OS=Arabidopsis thaliana OX=3702 GN=GUN4 PE=1 SV=1)
MELO3C029417.2	Unknown protein	945	645.18	577.4	519.8	2212.58	961.93	2646.58	24.24	20.56	17.55	49.22	34.59	73.16	20.7833	52.3233	2.67815	1.42124	8.21609e-08	2.68806e-06	yes	up	ADN34012.1(hypothetical protein [Cucumis melo subsp. melo])
MELO3C002122.2	Beta-glucosidase, putative	1796	4	11	8	36	15	32	0.21	0.56	0.38	1.11	0.76	1.21	0.383333	1.02667	2.90032	1.53621	0.00910639	0.0498545	yes	up	XP_008462973.1(PREDICTED: beta-glucosidase 44-like [Cucumis melo])	GO:1901657(biological_process:glycosyl compound metabolic process); GO:0005975(biological_process:carbohydrate metabolic process); GO:0008422(molecular_function:beta-glucosidase activity); GO:0004553(molecular_function:hydrolase activity, hydrolyzing O-glycosyl compounds)	K05350	bglB	map00460(Cyanoamino acid metabolism); map00940(Phenylpropanoid biosynthesis); map00500(Starch and sucrose metabolism)	COG2723(G:Carbohydrate transport and metabolism)	COG2723(beta-glucosidase)	PF00232.15(Glyco_hydro_1:Glycosyl hydrolase family 1)	sp|Q9LV33|BGL44_ARATH(Beta-glucosidase 44 OS=Arabidopsis thaliana OX=3702 GN=BGLU44 PE=2 SV=1)
MELO3C003227.2	8-amino-7-oxononanoate synthase	1173	22.85	20.78	27.69	82.83	44.11	70.75	1.38	1.21	1.48	3.02	2.55	3.62	1.35667	3.06333	2.23194	1.1583	0.000690261	0.00670321	yes	up	XP_004147924.1(PREDICTED: uncharacterized protein LOC101218084 [Cucumis sativus])	GO:0016021(cellular_component:integral component of membrane)				ENOG410Z0PS(S:Function unknown)	ENOG410Z0PS(-)
MELO3C006458.2	Protease inhibitor protein	531	15	23	38	137	60	122	4.25	6.34	9.48	22.93	16.47	24.07	6.69	21.1567	3.39804	1.7647	3.46791e-06	7.66429e-05	yes	up	KGN56897.1(hypothetical protein Csa_3G142910 [Cucumis sativus])							PF00280.15(potato_inhibit:Potato inhibitor I family)	sp|P19873|ITH5_CUCMA(Inhibitor of trypsin and hageman factor OS=Cucurbita maxima OX=3661 PE=1 SV=1)
MELO3C007779.2	heavy metal-associated isoprenylated plant protein 20	962	598	730	819	2682	1365	2690	68.26	80.55	82.82	179.41	149.77	217.24	77.21	182.14	2.54629	1.3484	1.78542e-12	1.30001e-10	yes	up	XP_008440632.1(PREDICTED: heavy metal-associated isoprenylated plant protein 20 [Cucumis melo])	GO:0046872(molecular_function:metal ion binding); GO:0030001(biological_process:metal ion transport)				COG2608(S:Function unknown)	COG2608(heavy metal transport detoxification protein)	PF00403.23(HMA:Heavy-metal-associated domain)	sp|O65657|HIP23_ARATH(Heavy metal-associated isoprenylated plant protein 23 OS=Arabidopsis thaliana OX=3702 GN=HIPP23 PE=1 SV=1)
MELO3C009934.2	WAT1-related protein At5g40230-like	1497	8	2	4	49	27	25	0.52	0.13	0.23	1.88	1.7	1.16	0.293333	1.58	5.78009	2.53109	6.58184e-05	0.000951199	yes	up	XP_016899628.1(PREDICTED: WAT1-related protein At5g40230-like [Cucumis melo])					ENOG41108VK(U:Intracellular trafficking, secretion, and vesicular transport); ENOG4111BCK(S:Function unknown); ENOG410ZZXY(S:Function unknown); ENOG4111ADX(S:Function unknown)	ENOG41108VK(EamA-like transporter family); ENOG4111BCK(EamA-like transporter family); ENOG410ZZXY(-); ENOG4111ADX(Nodulin MtN21 family protein)	PF00892.17(EamA:EamA-like transporter family)	sp|F4KHA8|WTR41_ARATH(WAT1-related protein At5g40230 OS=Arabidopsis thaliana OX=3702 GN=At5g40230 PE=3 SV=1)
MELO3C024247.2	Late embryogenesis abundant protein	2102	240.2	303.03	265.06	858.09	425.68	806.82	10.28	14.35	11.63	22.11	18.64	27.01	12.0867	22.5867	2.08758	1.06183	8.81967e-08	2.87454e-06	yes	up	XP_008462165.1(PREDICTED: uncharacterized protein LOC103500589 [Cucumis melo])	GO:0016021(cellular_component:integral component of membrane)				ENOG410YF3V(S:Function unknown)	ENOG410YF3V(harpin-induced protein)	PF03168.10(LEA_2:Late embryogenesis abundant protein)
MELO3C014468.2	Xyloglucan endotransglucosylase/hydrolase	1209	3.01	2	7	47.39	21.46	75.92	0.26	0.15	0.49	2.36	1.71	4.46	0.3	2.84333	9.83652	3.29815	1.71597e-06	4.12968e-05	yes	up	NP_001284418.1(brassinosteroid-regulated protein BRU1-like precursor [Cucumis melo])	GO:0042546(biological_process:cell wall biogenesis); GO:0005618(cellular_component:cell wall); GO:0048046(cellular_component:apoplast); GO:0071555(biological_process:cell wall organization); GO:0016762(molecular_function:xyloglucan:xyloglucosyl transferase activity); GO:0004553(molecular_function:hydrolase activity, hydrolyzing O-glycosyl compounds); GO:0010411(biological_process:xyloglucan metab…	K08235	E2.4.1.207		COG2273(G:Carbohydrate transport and metabolism)	COG2273(hydrolase family 16)	PF00722.18(Glyco_hydro_16:Glycosyl hydrolases family 16); PF06955.9(XET_C:Xyloglucan endo-transglycosylase (XET) C-terminus)	sp|P35694|XTH2_SOYBN(Xyloglucan endotransglucosylase/hydrolase 2 OS=Glycine max OX=3847 PE=2 SV=1)
MELO3C012136.2	Nodulin-related protein 1	1043	121.65	149	173	561.22	242.09	577.96	12.48	14.77	15.74	33.74	23.87	42.01	14.33	33.2067	2.50613	1.32546	2.47345e-07	7.24713e-06	yes	up	XP_008446416.1(PREDICTED: uncharacterized protein LOC103489167 [Cucumis melo])					ENOG410ZPSX(S:Function unknown); ENOG410ZUS9(S:Function unknown)	ENOG410ZPSX(-); ENOG410ZUS9(-)		sp|Q9ZQ80|NDRP1_ARATH(Nodulin-related protein 1 OS=Arabidopsis thaliana OX=3702 GN=NRP1 PE=1 SV=1)
MELO3C018281.2	Unknown protein	1725	4.72	6.98	5.98	34.73	16.64	28.66	0.71	2.21	1.79	4.97	4.49	4.96	1.57	4.80667	3.6302	1.86005	0.00130313	0.0111538	yes	up
MELO3C006430.2	ethylene-responsive transcription factor 1B	1020	6	5	2	33	28	15	0.63	0.51	0.19	2.04	2.84	1.12	0.443333	2	4.80817	2.26549	0.00115096	0.0100835	yes	up	XP_016898922.1(PREDICTED: ethylene-responsive transcription factor 1B [Cucumis melo])	GO:0003700(molecular_function:transcription factor activity, sequence-specific DNA binding); GO:0006355(biological_process:regulation of transcription, DNA-templated); GO:0005634(cellular_component:nucleus); GO:0003677(molecular_function:DNA binding)	K14516	ERF1	map04016(MAPK signaling pathway - plant); map04075(Plant hormone signal transduction)	ENOG410YJNR(K:Transcription); ENOG4111E8T(K:Transcription); ENOG410YJVW(K:Transcription)	ENOG410YJNR(Transcription factor); ENOG4111E8T(Transcription factor); ENOG410YJVW(AP2 ERF domain-containing transcription factor source)	PF00847.17(AP2:AP2 domain)	sp|Q8LDC8|ERF92_ARATH(Ethylene-responsive transcription factor 1B OS=Arabidopsis thaliana OX=3702 GN=ERF1B PE=1 SV=2)
MELO3C019841.2	shugoshin-1 isoform X1	1915	19	15	12	78	20	62	0.93	0.71	0.52	2.24	0.94	2.17	0.72	1.78333	2.70481	1.43553	0.00384793	0.0261589	yes	up	XP_008456540.1(PREDICTED: shugoshin-1 isoform X1 [Cucumis melo])	GO:0005634(cellular_component:nucleus); GO:0045132(biological_process:meiotic chromosome segregation); GO:0000775(cellular_component:chromosome, centromeric region)				ENOG410YNQ1(S:Function unknown); ENOG411043H(S:Function unknown)	ENOG410YNQ1(-); ENOG411043H(Shugoshin C terminus)	PF07557.8(Shugoshin_C:Shugoshin C terminus); PF04849.10(HAP1_N:HAP1 N-terminal conserved region)	sp|F4J3S1|SGO1_ARATH(SHUGOSHIN 1 OS=Arabidopsis thaliana OX=3702 GN=SGO1 PE=3 SV=1)
MELO3C017808.2	Protein NEOXANTHIN-DEFICIENT 1	1528	13.81	8.43	18.76	66.8	34.89	55.37	0.88	0.94	1.06	3.14	2.57	4.26	0.96	3.32333	3.10933	1.6366	0.00016718	0.00208805	yes	up	XP_008454132.1(PREDICTED: protein NEOXANTHIN-DEFICIENT 1 [Cucumis melo])					ENOG4111GNU(S:Function unknown)	ENOG4111GNU(-)		sp|Q8GWB2|NDX1_ARATH(Protein NEOXANTHIN-DEFICIENT 1 OS=Arabidopsis thaliana OX=3702 GN=NDX1 PE=2 SV=1)
MELO3C014469.2	Xyloglucan endotransglucosylase/hydrolase	1142	2	0	0	51.46	25.55	25.86	0.18	0	0	2.77	2.25	1.67	0.06	2.23	41.0691	5.35998	2.92757e-06	6.61738e-05	yes	up	XP_008449531.1(PREDICTED: xyloglucan endotransglucosylase/hydrolase 2-like [Cucumis melo])	GO:0042546(biological_process:cell wall biogenesis); GO:0005618(cellular_component:cell wall); GO:0048046(cellular_component:apoplast); GO:0071555(biological_process:cell wall organization); GO:0016762(molecular_function:xyloglucan:xyloglucosyl transferase activity); GO:0004553(molecular_function:hydrolase activity, hydrolyzing O-glycosyl compounds); GO:0010411(biological_process:xyloglucan metab…	K08235	E2.4.1.207		COG2273(G:Carbohydrate transport and metabolism)	COG2273(hydrolase family 16)	PF00722.18(Glyco_hydro_16:Glycosyl hydrolases family 16); PF06955.9(XET_C:Xyloglucan endo-transglycosylase (XET) C-terminus)	sp|P35694|XTH2_SOYBN(Xyloglucan endotransglucosylase/hydrolase 2 OS=Glycine max OX=3847 PE=2 SV=1)
MELO3C013446.2	Isoflavone reductase like	1217	81	107	91	336	144	268	6.98	8.84	7.28	16.57	12.4	15.28	7.7	14.75	2.14165	1.09873	5.43531e-06	0.000112459	yes	up	XP_008448081.1(PREDICTED: isoflavone reductase-like protein [Cucumis melo])		K23050	PCBER1		ENOG410Y0DY(S:Function unknown); ENOG410YDV6(S:Function unknown); ENOG411028Q(S:Function unknown)	ENOG410Y0DY(Isoflavone reductase); ENOG410YDV6(Isoflavone reductase); ENOG411028Q(Isoflavone reductase)	PF05368.10(NmrA:NmrA-like family); PF13460.3(NAD_binding_10:NAD(P)H-binding); PF01370.18(Epimerase:NAD dependent epimerase/dehydratase family); PF01073.16(3Beta_HSD:3-beta hydroxysteroid dehydrogenase/isomerase family); PF16363.2(GDP_Man_Dehyd:GDP-mannose 4,6 dehydratase); PF03435.15(Sacchrp_dh_NADP:Saccharopine dehydrogenase NADP binding domain)	sp|B9HRL7|PCBER_POPTR(Isoflavone reductase homolog PCBER OS=Populus trichocarpa OX=3694 GN=PCBER PE=1 SV=1)
MELO3C032185.2	exosome complex exonuclease RRP44 homolog A	606	13	9.13	6.18	246.08	126.45	293.27	0.24	0.14	0.09	1.9	1.37	2.95	0.156667	2.07333	19.1879	4.26213	9.91618e-25	2.82793e-22	yes	up	XP_020554277.1(exosome complex exonuclease RRP44 homolog A [Sesamum indicum])		K12585	DIS3, RRP44	map03018(RNA degradation)	COG0557(K:Transcription)	COG0557(3'-5' exoribonuclease that releases 5'-nucleoside monophosphates and is involved in maturation of structured RNAs (By similarity))		sp|Q9SHL7|RP44A_ARATH(Exosome complex exonuclease RRP44 homolog A OS=Arabidopsis thaliana OX=3702 GN=RRP44A PE=2 SV=2)
MELO3C017965.2	ABC transporter C family member 14-like	5157	501	302	295	1710	1170	1560	8.3	4.87	4.35	16.7	18.56	18.66	5.84	17.9733	3.29532	1.72042	9.43702e-14	8.03368e-12	yes	up	XP_008454353.1(PREDICTED: ABC transporter C family member 14-like [Cucumis melo])	GO:0042626(molecular_function:ATPase activity, coupled to transmembrane movement of substances); GO:0016021(cellular_component:integral component of membrane); GO:0055085(biological_process:transmembrane transport); GO:0005524(molecular_function:ATP binding)	K05666	ABCC2	map02010(ABC transporters)	COG1132(V:Defense mechanisms)	COG1132((ABC) transporter)	PF00664.20(ABC_membrane:ABC transporter transmembrane region); PF00005.24(ABC_tran:ABC transporter); PF02463.16(SMC_N:RecF/RecN/SMC N terminal domain); PF01935.14(DUF87:Domain of unknown function DUF87)	sp|Q9LZJ5|AB14C_ARATH(ABC transporter C family member 14 OS=Arabidopsis thaliana OX=3702 GN=ABCC14 PE=1 SV=1)
MELO3C017302.2	Unknown protein	848	739	878	933	3300	1758	3346	100.17	115.16	111.97	262.44	229.32	320.26	109.1	270.673	2.67814	1.42123	1.82348e-15	2.013e-13	yes	up	KGN63815.1(hypothetical protein Csa_1G023030 [Cucumis sativus])
MELO3C033110.2	Cysteine proteinase inhibitor	285	2	2	4	35	13	19	2.67	2.71	4.62	28.42	17.31	16.81	3.33333	20.8467	6.63791	2.73073	0.000381149	0.00413298	yes	up	NP_001267677.1(cysteine proteinase inhibitor 5-like [Cucumis sativus])	GO:0010951(biological_process:negative regulation of endopeptidase activity); GO:0004869(molecular_function:cysteine-type endopeptidase inhibitor activity)				ENOG411195Y(S:Function unknown); ENOG410YZDC(O:Posttranslational modification, protein turnover, chaperones)	ENOG411195Y(cysteine) proteinase inhibitor); ENOG410YZDC(Cysteine proteinase inhibitor)	PF16845.2(SQAPI:Aspartic acid proteinase inhibitor); PF00031.18(Cystatin:Cystatin domain)	sp|Q6TPK4|CYT1_ACTDE(Cysteine proteinase inhibitor 1 OS=Actinidia deliciosa OX=3627 PE=1 SV=1)
MELO3C029326.2	En/Spm-like transposon protein	1497	3	3	5	22	17	23	0.14	0.19	0.21	0.64	0.77	0.79	0.18	0.733333	4.68232	2.22722	0.00127841	0.0109648	yes	up	XP_016902601.1(PREDICTED: uncharacterized protein LOC107991760 [Cucumis melo])					ENOG410YRAU(S:Function unknown)	ENOG410YRAU(CACTA, En Spm sub-class)
MELO3C020261.2	C2 domain-containing protein	1141	55	78	76	310	161	264	5.15	6.89	6.16	18.03	14.14	17.12	6.06667	16.43	2.84879	1.51035	4.63234e-11	2.62463e-09	yes	up	XP_008457050.1(PREDICTED: protein C2-DOMAIN ABA-RELATED 4-like [Cucumis melo])					COG5038(S:Function unknown)	COG5038(Domain-Containing protein)	PF00168.27(C2:C2 domain)	sp|Q9LVH4|CAR4_ARATH(Protein C2-DOMAIN ABA-RELATED 4 OS=Arabidopsis thaliana OX=3702 GN=CAR4 PE=1 SV=1)
MELO3C008152.2	Class I glutamine amidotransferase-like superfamily protein	1966	64	60	76	212	94	250	3.06	2.76	3.22	5.91	4.3	8.5	3.01333	6.23667	2.24694	1.16796	0.000185383	0.00227064	yes	up	XP_008441264.1(PREDICTED: uncharacterized protein LOC103485446 [Cucumis melo])	GO:0016787(molecular_function:hydrolase activity); GO:0016740(molecular_function:transferase activity); GO:0006541(biological_process:glutamine metabolic process)				COG2071(S:Function unknown)	COG2071(Glutamine amidotransferase)	PF07722.10(Peptidase_C26:Peptidase C26); PF00117.25(GATase:Glutamine amidotransferase class-I)	sp|Q8H0Z4|GT121_ARATH(Putative glutamine amidotransferase GAT1_2.1 OS=Arabidopsis thaliana OX=3702 GN=GAT1_2.1 PE=2 SV=1)
MELO3C006359.2	Flavin-containing monooxygenase	2026	11	19	25	97	42	84	0.51	0.84	1.02	3.63	2.86	3.23	0.79	3.24	3.27226	1.71029	2.27317e-05	0.000383592	yes	up	XP_008438433.1(PREDICTED: probable indole-3-pyruvate monooxygenase YUCCA3 [Cucumis melo])	GO:0050661(molecular_function:NADP binding); GO:0050660(molecular_function:flavin adenine dinucleotide binding); GO:0004499(molecular_function:N,N-dimethylaniline monooxygenase activity); GO:0055114(biological_process:oxidation-reduction process)	K11816	YUCCA	map00380(Tryptophan metabolism)	COG2072(P:Inorganic ion transport and metabolism)	COG2072(Monooxygenase)	PF00743.16(FMO-like:Flavin-binding monooxygenase-like); PF13738.3(Pyr_redox_3:Pyridine nucleotide-disulphide oxidoreductase); PF13434.3(K_oxygenase:L-lysine 6-monooxygenase (NADPH-requiring)); PF07992.11(Pyr_redox_2:Pyridine nucleotide-disulphide oxidoreductase); PF00070.24(Pyr_redox:Pyridine nucleotide-disulphide oxidoreductase); PF13454.3(NAD_binding_9:FAD-NAD(P)-binding); PF01494.16(FAD_bindin…	sp|O23024|YUC3_ARATH(Probable indole-3-pyruvate monooxygenase YUCCA3 OS=Arabidopsis thaliana OX=3702 GN=YUC3 PE=2 SV=1)
MELO3C002598.2	E3 ubiquitin-protein ligase RMA1H1-like	1070	534	430	456	2076	1187	1870	55	43.21	42.41	126.71	118.31	138.04	46.8733	127.687	2.92877	1.55029	1.98585e-21	3.84118e-19	yes	up	XP_008442466.1(PREDICTED: E3 ubiquitin-protein ligase RMA1H1-like [Cucumis melo])	GO:0008270(molecular_function:zinc ion binding)	K10666	RNF5	map04141(Protein processing in endoplasmic reticulum)	ENOG4111IHV(O:Posttranslational modification, protein turnover, chaperones)	ENOG4111IHV(Ring finger protein)	PF00097.22(zf-C3HC4:Zinc finger, C3HC4 type (RING finger)); PF13923.3(zf-C3HC4_2:Zinc finger, C3HC4 type (RING finger)); PF13639.3(zf-RING_2:Ring finger domain); PF13920.3(zf-C3HC4_3:Zinc finger, C3HC4 type (RING finger)); PF15227.3(zf-C3HC4_4:zinc finger of C3HC4-type, RING); PF13445.3(zf-RING_UBOX:RING-type zinc-finger); PF14634.3(zf-RING_5:zinc-RING finger domain); PF14447.3(Prok-RING_4:Prokar…	sp|Q6R567|RMA1_CAPAN(E3 ubiquitin-protein ligase RMA1H1 OS=Capsicum annuum OX=4072 GN=RMA1H1 PE=1 SV=1)
MELO3C034968.2	Unknown protein	762	14.55	14.68	19.43	69.07	24.3	71.71	2.3	2.24	2.71	6.41	3.7	7.98	2.41667	6.03	2.69237	1.42888	0.00181147	0.0145727	yes	up
MELO3C027001.2	Cysteine proteinase inhibitor	419	85	124	108	317	165	307	38.87	55.68	43.31	86.32	73.72	96.42	45.9533	85.4867	2.01825	1.0131	2.02569e-05	0.000346962	yes	up	XP_008465470.1(PREDICTED: cysteine proteinase inhibitor B [Cucumis melo])	GO:0010951(biological_process:negative regulation of endopeptidase activity); GO:0004869(molecular_function:cysteine-type endopeptidase inhibitor activity); GO:0010466(biological_process:negative regulation of peptidase activity); GO:0030414(molecular_function:peptidase inhibitor activity)	K13899	CST3		ENOG410YYG2(O:Posttranslational modification, protein turnover, chaperones)	ENOG410YYG2(Cysteine proteinase inhibitor)	PF16845.2(SQAPI:Aspartic acid proteinase inhibitor); PF00031.18(Cystatin:Cystatin domain)	sp|Q5N806|CYT4_ORYSJ(Cysteine proteinase inhibitor 4 OS=Oryza sativa subsp. japonica OX=39947 GN=Os01g0915200 PE=2 SV=1)
MELO3C026103.2	DUF538 family protein	591	17	57	33	134	70	116	3.99	13.01	6.84	18.55	15.9	19.06	7.94667	17.8367	2.42308	1.27684	0.00152262	0.0126535	yes	up	KGN65013.1(hypothetical protein Csa_1G181260 [Cucumis sativus])					ENOG4111URZ(S:Function unknown)	ENOG4111URZ(Protein of unknown function, DUF538)	PF04398.9(DUF538:Protein of unknown function, DUF538)
MELO3C017376.2	Gb|AAF02136.1	484	8	13	14	35	25	42	2.7	4.28	4.16	7	8.2	9.83	3.71333	8.34333	2.41474	1.27187	0.00884368	0.0488756	yes	up	KGN63891.1(hypothetical protein Csa_1G025240 [Cucumis sativus])					ENOG410Z5JU(S:Function unknown); ENOG410ZEKY(S:Function unknown)	ENOG410Z5JU(-); ENOG410ZEKY(-)
MELO3C015946.2	GATA transcription factor-like protein	856	35.04	69.08	84.88	388.44	204.56	360.92	4.69	8.94	10.05	30.49	26.34	34.1	7.89333	30.31	4.12264	2.04357	2.17074e-12	1.54765e-10	yes	up	XP_008451516.1(PREDICTED: uncharacterized protein LOC103492778 [Cucumis melo])					ENOG410YZ6J(S:Function unknown)	ENOG410YZ6J(-)
MELO3C023420.2	Blue copper protein	1709	25	28	31	137	99	91	1.4	1.51	1.54	4.49	5.32	3.63	1.48333	4.48	3.20277	1.67932	1.37917e-08	5.2095e-07	yes	up	XP_008461119.1(PREDICTED: uncharacterized protein LOC103499800 [Cucumis melo])					ENOG410YP7M(S:Function unknown); ENOG410Z0W4(S:Function unknown)	ENOG410YP7M(Copper ion binding electron carrier); ENOG410Z0W4(blue copper)	PF02298.14(Cu_bind_like:Plastocyanin-like domain)	sp|P29602|CPC_CUCSA(Cucumber peeling cupredoxin OS=Cucumis sativus OX=3659 PE=1 SV=3)
MELO3C027299.2	Protein nuclear fusion defective 4	2055	15	5	14	48	36	25	0.68	0.22	0.56	1.27	1.57	0.81	0.486667	1.21667	2.63767	1.39926	0.00895082	0.0492309	yes	up	XP_008465591.1(PREDICTED: protein NUCLEAR FUSION DEFECTIVE 4-like [Cucumis melo])	GO:0016021(cellular_component:integral component of membrane)				ENOG410XR5A(S:Function unknown); ENOG410Y8WV(S:Function unknown)	ENOG410XR5A(Nodulin-like); ENOG410Y8WV(nodulin family)	PF06813.10(Nodulin-like:Nodulin-like)	sp|F4I9E1|NFD4_ARATH(Protein NUCLEAR FUSION DEFECTIVE 4 OS=Arabidopsis thaliana OX=3702 GN=NFD4 PE=3 SV=1)
MELO3C010803.2	At5g63905	778	39	26	34	114	64	130	6.44	4.17	5.01	11.12	10.22	15.21	5.20667	12.1833	2.53305	1.34088	6.86873e-05	0.000985171	yes	up								PF15811.2(SVIP:Small VCP/p97-interacting protein)
MELO3C017917.2	Calvin cycle protein CP12, chloroplastic	1197	38	35	50	125	73	115	3.03	2.67	3.61	6	5.74	6.72	3.10333	6.15333	2.07917	1.05601	0.000176718	0.00218484	yes	up	XP_008454293.1(PREDICTED: calvin cycle protein CP12-2, chloroplastic [Cucumis melo])					ENOG4112442(S:Function unknown)	ENOG4112442(Calvin cycle protein)	PF02672.12(CP12:CP12 domain)	sp|Q9LZP9|CP122_ARATH(Calvin cycle protein CP12-2, chloroplastic OS=Arabidopsis thaliana OX=3702 GN=CP12-2 PE=1 SV=1)
MELO3C008663.2	photosystem I reaction center subunit IV, chloroplastic-like	1043	24	58	49	170	88	269	2.7	6.15	4.88	11.16	9.51	21.37	4.57667	14.0133	3.30295	1.72376	3.42807e-05	0.000544134	yes	up	KGN61314.1(hypothetical protein Csa_2G079660 [Cucumis sativus])	GO:0009535(cellular_component:chloroplast thylakoid membrane); GO:0009538(cellular_component:photosystem I reaction center); GO:0015979(biological_process:photosynthesis)	K02693	psaE	map00195(Photosynthesis)	ENOG41122QJ(C:Energy production and conversion)	ENOG41122QJ(Stabilizes the interaction between PsaC and the PSI core, assists the docking of the ferredoxin to PSI and interacts with ferredoxin-NADP oxidoreductase (By similarity))	PF02427.14(PSI_PsaE:Photosystem I reaction centre subunit IV / PsaE)	sp|Q41228|PSAEA_NICSY(Photosystem I reaction center subunit IV A, chloroplastic OS=Nicotiana sylvestris OX=4096 GN=PSAEA PE=1 SV=1)
MELO3C016219.2	abscisic acid 8'-hydroxylase 1	1581	190	158	186	639	359	338	10.41	8.89	9.02	20.55	20.05	12.62	9.44	17.74	2.01512	1.01087	4.03448e-07	1.12068e-05	yes	up	XP_008451873.1(PREDICTED: abscisic acid 8'-hydroxylase 1 [Cucumis melo])	GO:0004497(molecular_function:monooxygenase activity); GO:0010295(molecular_function:(+)-abscisic acid 8'-hydroxylase activity); GO:0020037(molecular_function:heme binding); GO:0016132(biological_process:brassinosteroid biosynthetic process); GO:0016021(cellular_component:integral component of membrane); GO:0016705(molecular_function:oxidoreductase activity, acting on paired donors, with incorpor…	K09843	CYP707A	map00906(Carotenoid biosynthesis)	COG2124(Q:Secondary metabolites biosynthesis, transport and catabolism)	COG2124(Cytochrome p450)	PF00067.19(p450:Cytochrome P450)	sp|Q949P1|ABAH1_ARATH(Abscisic acid 8'-hydroxylase 1 OS=Arabidopsis thaliana OX=3702 GN=CYP707A1 PE=2 SV=1)
MELO3C009427.2	AT3g10020/T22K18_16	649	63	67	94	565	224	566	12.7	13.1	16.74	67.02	43.59	80.05	14.18	63.5533	4.85593	2.27975	1.73687e-15	1.92984e-13	yes	up	XP_008442790.1(PREDICTED: uncharacterized protein LOC103486565 [Cucumis melo])					ENOG410YT9R(S:Function unknown)	ENOG410YT9R(-)
MELO3C001187.2	30S ribosomal protein S11, chloroplastic	541	16	10	16	56	25	81	4.38	2.67	3.86	9.06	6.63	15.46	3.63667	10.3833	3.12976	1.64605	0.0010808	0.00965765	yes	up	YP_009236312.1(ribosomal protein S11 (chloroplast) [Gynostemma pentaphyllum])	GO:0003735(molecular_function:structural constituent of ribosome); GO:0019843(molecular_function:rRNA binding); GO:0006412(biological_process:translation); GO:0005840(cellular_component:ribosome); GO:0009507(cellular_component:chloroplast)	K02948	RP-S11, MRPS11, rpsK	map03010(Ribosome)	COG0100(J:Translation, ribosomal structure and biogenesis)	COG0100(Located on the platform of the 30S subunit, it bridges several disparate RNA helices of the 16S rRNA. Forms part of the Shine-Dalgarno cleft in the 70S ribosome (By similarity))	PF00411.16(Ribosomal_S11:Ribosomal protein S11)	sp|Q4VZK2|RR11_CUCSA(30S ribosomal protein S11, chloroplastic OS=Cucumis sativus OX=3659 GN=rps11 PE=3 SV=1)
MELO3C020644.2	Clathrin interactor EPSIN 2	1363	31	36	26	93	52	94	2.39	2.88	1.72	4.42	3.97	5.42	2.33	4.60333	2.08573	1.06055	0.00144172	0.0121285	yes	up	XP_008457485.1(PREDICTED: clathrin interactor 1 isoform X1 [Cucumis melo])		K12471	EPN	map04144(Endocytosis)	ENOG410XSM0(U:Intracellular trafficking, secretion, and vesicular transport)	ENOG410XSM0(Clathrin interactor 1)	PF01417.17(ENTH:ENTH domain)	sp|Q14677|EPN4_HUMAN(Clathrin interactor 1 OS=Homo sapiens OX=9606 GN=CLINT1 PE=1 SV=1)
MELO3C027124.2	17.5 kDa class I heat shock protein	793	1958.42	2620.73	3249.71	24863	11839.6	23976.6	291.86	378.16	428.6	2175.43	1699.24	2520.08	366.207	2131.58	6.28027	2.65083	1.33756e-36	1.34629e-33	yes	up	XP_008465538.1(PREDICTED: 17.6 kDa class I heat shock protein 3-like [Cucumis melo])		K13993	HSP20	map04141(Protein processing in endoplasmic reticulum)	COG0071(O:Posttranslational modification, protein turnover, chaperones)	COG0071(response to heat)	PF00011.18(HSP20:Hsp20/alpha crystallin family)	sp|P13853|HS17C_ARATH(17.6 kDa class I heat shock protein 3 OS=Arabidopsis thaliana OX=3702 GN=HSP17.6C PE=2 SV=2)
MELO3C009230.2	40S ribosomal protein S15a-1	918	49	49	67	166	74	220	5.96	5.76	7.21	11.83	8.65	18.91	6.31	13.13	2.26411	1.17894	0.000824913	0.00777072	yes	up	XP_011651886.1(PREDICTED: uncharacterized protein LOC105434951 [Cucumis sativus])					ENOG410ZCPF(S:Function unknown)	ENOG410ZCPF(-)
MELO3C025587.2	photosystem I subunit O-like	814	29	53	43	270	121	221	2.69	4.52	3.37	14.39	10.58	14.53	3.52667	13.1667	3.92955	1.97436	1.28928e-11	7.87891e-10	yes	up	XP_008463649.1(PREDICTED: photosystem I subunit O [Cucumis melo])	GO:0016020(cellular_component:membrane)	K14332	psaO	map00195(Photosynthesis)	ENOG4112CG2(S:Function unknown)	ENOG4112CG2(photosystem i)		sp|Q949Q5|PSAO_ARATH(Photosystem I subunit O OS=Arabidopsis thaliana OX=3702 GN=PSAO PE=1 SV=1)
MELO3C015470.2	beta-galactosidase	2891	1550	1315	1413	8237	6110	4000	48.03	39.1	38.71	148.9	180.84	87.01	41.9467	138.917	3.52106	1.81601	5.84978e-17	7.64088e-15	yes	up	XP_008450854.1(PREDICTED: beta-galactosidase [Cucumis melo])					COG1874(G:Carbohydrate transport and metabolism)	COG1874(beta-galactosidase)	PF01301.16(Glyco_hydro_35:Glycosyl hydrolases family 35); PF02449.12(Glyco_hydro_42:Beta-galactosidase)	sp|P48981|BGAL_MALDO(Beta-galactosidase OS=Malus domestica OX=3750 PE=1 SV=1)
MELO3C001614.2	Class I heat shock protein	213	30.46	49.57	51.95	176.96	82.04	235.01	127	221.58	186.16	469.03	349.96	642.35	178.247	487.113	3.04706	1.60742	1.22723e-05	0.000225555	yes	up	XP_022139109.1(18.1 kDa class I heat shock protein-like [Momordica charantia])		K13993	HSP20	map04141(Protein processing in endoplasmic reticulum)	COG0071(O:Posttranslational modification, protein turnover, chaperones)	COG0071(response to heat)	PF00011.18(HSP20:Hsp20/alpha crystallin family)	sp|P27396|HSP11_DAUCA(17.8 kDa class I heat shock protein OS=Daucus carota OX=4039 PE=3 SV=1)
MELO3C021034.2	Gibberellin regulated protein	799	379	403	492	1235	572	1433	58.55	60.29	67.21	112.11	85.09	156.02	62.0167	117.74	2.05928	1.04214	1.90575e-05	0.000330299	yes	up	KRH07555.1(hypothetical protein GLYMA_16G094600, partial [Glycine max])	GO:0016021(cellular_component:integral component of membrane)				ENOG410ZFCR(S:Function unknown)	ENOG410ZFCR(4F5 protein family)	PF04419.11(4F5:4F5 protein family)
MELO3C026374.2	17.5 kDa class I heat shock protein	862	1302.35	1956.32	2381.8	13579.8	5922.57	14388.7	172.55	250.78	279.42	1055.47	755.06	1346.59	234.25	1052.37	4.86216	2.2816	2.50383e-19	3.82527e-17	yes	up	XP_008464642.1(PREDICTED: 17.8 kDa class I heat shock protein-like [Cucumis melo])		K13993	HSP20	map04141(Protein processing in endoplasmic reticulum)	COG0071(O:Posttranslational modification, protein turnover, chaperones)	COG0071(response to heat)	PF00011.18(HSP20:Hsp20/alpha crystallin family)	sp|P27880|HSP12_MEDSA(18.2 kDa class I heat shock protein OS=Medicago sativa OX=3879 GN=HSP18.2 PE=2 SV=1)
MELO3C014661.2	protein EMBRYO SAC DEVELOPMENT ARREST 3, chloroplastic isoform X1	863	106	111	133	455	237	327	10.88	12.21	13.78	30.04	26.11	27.83	12.29	27.9933	2.35261	1.23426	8.33617e-12	5.22492e-10	yes	up	XP_016900745.1(PREDICTED: protein EMBRYO SAC DEVELOPMENT ARREST 3, chloroplastic isoform X1 [Cucumis melo])	GO:0031072(molecular_function:heat shock protein binding); GO:0005515(molecular_function:protein binding); GO:0051082(molecular_function:unfolded protein binding)				ENOG4111XYA(S:Function unknown)	ENOG4111XYA(-)	PF00684.16(DnaJ_CXXCXGXG:DnaJ central domain)	sp|O64750|PSA2_ARATH(Protein PHOTOSYSTEM I ASSEMBLY 2, chloroplastic OS=Arabidopsis thaliana OX=3702 GN=PSA2 PE=1 SV=1)
MELO3C011908.2	Heat shock protein HSP26	1158	468.38	478.57	527.52	1957.08	1013.01	1854.44	40.9	40.88	40.77	101.59	85.75	116.65	40.85	101.33	2.64695	1.40433	9.71532e-17	1.24059e-14	yes	up	XP_008446109.1(PREDICTED: small heat shock protein, chloroplastic-like [Cucumis melo])		K13993	HSP20	map04141(Protein processing in endoplasmic reticulum)	COG0071(O:Posttranslational modification, protein turnover, chaperones)	COG0071(response to heat)	PF00011.18(HSP20:Hsp20/alpha crystallin family)	sp|P31170|HS25P_ARATH(Heat shock protein 21, chloroplastic OS=Arabidopsis thaliana OX=3702 GN=HSP21 PE=1 SV=1)
MELO3C033679.2	NBS-LRR type resistance protein	1562	0	0	0	12	10	13	0	0	0	0.44	0.6	0.58	0	0.54	52.7571	5.72129	8.98957e-05	0.00123551	yes	up	ADN34071.1(CACTA en-spm transposon protein [Cucumis melo subsp. melo])		K16871	POP2	map00250(Alanine, aspartate and glutamate metabolism); map00650(Butanoate metabolism)
MELO3C016387.2	Late embryogenesis abundant protein d-29	1114	24.18	25	17.08	84.32	31	70	2.28	2.28	1.43	4.65	2.81	4.68	1.99667	4.04667	2.2194	1.15017	0.00468611	0.0304882	yes	up	XP_008452083.1(PREDICTED: late embryogenesis abundant protein D-29-like [Cucumis melo])					ENOG410Y2SY(S:Function unknown); ENOG410ZQYD(S:Function unknown)	ENOG410Y2SY(late embryogenesis abundant); ENOG410ZQYD(-)		sp|P13940|LEA29_GOSHI(Late embryogenesis abundant protein D-29 OS=Gossypium hirsutum OX=3635 PE=3 SV=1)
MELO3C008699.2	Alpha-(1,6)-fucosyltransferase	2259	30	29	45	132	61	81	1.06	1.04	1.47	2.96	2.28	2.35	1.19	2.53	2.11622	1.08149	0.000579835	0.00587355	yes	up	XP_008441824.1(PREDICTED: uncharacterized protein LOC103485874 [Cucumis melo])	GO:0016021(cellular_component:integral component of membrane)				ENOG410Y37Q(S:Function unknown)	ENOG410Y37Q(-)	PF10250.6(O-FucT:GDP-fucose protein O-fucosyltransferase)
MELO3C016449.2	22.0 kDa class IV heat shock protein	918	38	40	58	491	243	405	4.62	4.7	6.24	34.99	28.4	34.81	5.18667	32.7333	6.77089	2.75934	3.35597e-31	1.85239e-28	yes	up	XP_008452205.1(PREDICTED: 22.0 kDa class IV heat shock protein-like [Cucumis melo])		K13993	HSP20	map04141(Protein processing in endoplasmic reticulum)	COG0071(O:Posttranslational modification, protein turnover, chaperones)	COG0071(response to heat)	PF00011.18(HSP20:Hsp20/alpha crystallin family)	sp|P30236|HSP41_SOYBN(22.0 kDa class IV heat shock protein OS=Glycine max OX=3847 GN=HSP22.0 PE=3 SV=1)
MELO3C004302.2	TMV resistance protein N-like isoform X1	558	16.07	32.49	17.1	85.4	35.92	108.07	4.16	8.19	3.91	13.07	9.01	19.55	5.42	13.8767	2.836	1.50386	0.00111198	0.00984837	yes	up	XP_008455151.1(PREDICTED: TMV resistance protein N-like isoform X1 [Cucumis melo])	GO:0006952(biological_process:defense response); GO:0005524(molecular_function:ATP binding); GO:0043531(molecular_function:ADP binding); GO:0007165(biological_process:signal transduction)
MELO3C018181.2	BnaA10g23120D protein	1012	12	4	5	39	18	34	1.06	0.33	0.38	2	1.49	2.24	0.59	1.91	3.45664	1.78937	0.00311778	0.0221087	yes	up	XP_011652374.1(PREDICTED: uncharacterized protein LOC105435019 [Cucumis sativus])
MELO3C006451.2	Ethylene receptor	3522	4415	4474	4978	15320	8049	13760	110.84	108.15	111.04	224.39	193.36	246.45	110.01	221.4	2.16621	1.11518	4.25475e-15	4.47458e-13	yes	up	BAF91863.1(ethylene receptor [Cucumis melo var. cantalupo])	GO:0018106(biological_process:peptidyl-histidine phosphorylation); GO:0000155(molecular_function:phosphorelay sensor kinase activity); GO:0016021(cellular_component:integral component of membrane); GO:0005789(cellular_component:endoplasmic reticulum membrane); GO:0051740(molecular_function:ethylene binding); GO:0010105(biological_process:negative regulation of ethylene-activated signaling pathway…	K14509	ETR, ERS	map04016(MAPK signaling pathway - plant); map04075(Plant hormone signal transduction)	COG0642(T:Signal transduction mechanisms); ENOG410ZJID(U:Intracellular trafficking, secretion, and vesicular transport)	COG0642(Histidine kinase); ENOG410ZJID(GAF domain)	PF00072.21(Response_reg:Response regulator receiver domain); PF01590.23(GAF:GAF domain); PF00512.22(HisKA:His Kinase A (phospho-acceptor) domain); PF02518.23(HATPase_c:Histidine kinase-, DNA gyrase B-, and HSP90-like ATPase)	sp|Q0WPQ2|ETR2_ARATH(Ethylene receptor 2 OS=Arabidopsis thaliana OX=3702 GN=ETR2 PE=1 SV=2)
MELO3C007799.2	cytochrome P450 CYP736A12-like	1887	365	394	391	1364	652	1095	18.26	19	17.37	39.86	31.25	38.99	18.21	36.7	2.17129	1.11855	5.15267e-12	3.37806e-10	yes	up	XP_008440675.1(PREDICTED: cytochrome P450 CYP736A12-like [Cucumis melo])		K20562	CYP736A		COG2124(Q:Secondary metabolites biosynthesis, transport and catabolism)	COG2124(Cytochrome p450)	PF00067.19(p450:Cytochrome P450)	sp|H2DH18|C7A12_PANGI(Cytochrome P450 CYP736A12 OS=Panax ginseng OX=4054 PE=2 SV=1)
MELO3C012127.2	protein argonaute 7	3707	54	39	46	162	67	151	1.28	0.89	0.97	2.25	1.52	2.56	1.04667	2.11	2.18399	1.12697	0.000397177	0.00428505	yes	up	XP_008446401.1(PREDICTED: protein argonaute 7 [Cucumis melo])	GO:0003676(molecular_function:nucleic acid binding)	K11593	ELF2C, AGO		ENOG410XP07(J:Translation, ribosomal structure and biogenesis)	ENOG410XP07(eukaryotic translation initiation factor 2c)	PF02171.14(Piwi:Piwi domain); PF16486.2(ArgoN:N-terminal domain of argonaute); PF02170.19(PAZ:PAZ domain); PF08699.7(ArgoL1:Argonaute linker 1 domain); PF16488.2(ArgoL2:Argonaute linker 2 domain)	sp|Q9C793|AGO7_ARATH(Protein argonaute 7 OS=Arabidopsis thaliana OX=3702 GN=AGO7 PE=2 SV=1)
MELO3C017080.2	Alkaline phosphatase D	2004	757	625	636	3156	2022	2704	22.29	20.01	19.77	71.42	69.23	77.22	20.69	72.6233	3.18412	1.67089	4.68008e-32	2.96596e-29	yes	up	XP_008453047.1(PREDICTED: uncharacterized protein LOC103493872 isoform X1 [Cucumis melo])	GO:0016020(cellular_component:membrane)	K01113	phoD	map00790(Folate biosynthesis); map01240(Biosynthesis of cofactors)	ENOG410YEG6(P:Inorganic ion transport and metabolism)	ENOG410YEG6(alkaline phosphatase)	PF09423.7(PhoD:PhoD-like phosphatase)
MELO3C022390.2	Tetratricopeptide repeat (TPR)-like superfamily protein	1294	67.1	88.25	84.82	191.1	161.7	224.49	5.36	6.66	6.03	8.74	12.17	12.51	6.01667	11.14	2.00733	1.00527	4.24918e-05	0.000653259	yes	up	XP_008459965.1(PREDICTED: uncharacterized protein LOC103498923 [Cucumis melo])	GO:0006396(biological_process:RNA processing)				ENOG410YKFM(S:Function unknown); ENOG410YM19(S:Function unknown); ENOG410Y8EJ(S:Function unknown)	ENOG410YKFM(expressed protein); ENOG410YM19(-); ENOG410Y8EJ(-)	PF14559.3(TPR_19:Tetratricopeptide repeat); PF13431.3(TPR_17:Tetratricopeptide repeat)
MELO3C004465.2	calmodulin-like protein 7	994	278	288	306	855	614	711	30.38	30.42	29.63	54.75	64.49	55.01	30.1433	58.0833	2.05922	1.0421	2.44932e-15	2.65255e-13	yes	up	XP_008457058.1(PREDICTED: calmodulin-like protein 7 [Cucumis melo])	GO:0016021(cellular_component:integral component of membrane); GO:0005509(molecular_function:calcium ion binding)				COG5126(D:Cell cycle control, cell division, chromosome partitioning); COG5126(T:Signal transduction mechanisms); COG5126(Z:Cytoskeleton)	COG5126(Calcium-binding protein); COG5126(Calcium-binding protein); COG5126(Calcium-binding protein)	PF00036.29(EF-hand_1:EF hand); PF13499.3(EF-hand_7:EF-hand domain pair); PF13202.3(EF-hand_5:EF hand); PF13405.3(EF-hand_6:EF-hand domain); PF13833.3(EF-hand_8:EF-hand domain pair); PF10591.6(SPARC_Ca_bdg:Secreted protein acidic and rich in cysteine Ca binding region); PF14658.3(EF-hand_9:EF-hand domain); PF12763.4(EF-hand_4:Cytoskeletal-regulatory complex EF hand)	sp|Q9LNE7|CML7_ARATH(Calmodulin-like protein 7 OS=Arabidopsis thaliana OX=3702 GN=CML7 PE=2 SV=1)
MELO3C002456.2	ATP synthase gamma-subunit	1549	249.76	300.06	368.35	908.68	512.9	870.43	15.72	18.22	20.58	33.44	30.96	38.95	18.1733	34.45	2.03922	1.02801	2.21026e-08	8.06393e-07	yes	up	XP_008441056.1(PREDICTED: ATP synthase gamma chain, chloroplastic [Cucumis melo])	GO:0045261(cellular_component:proton-transporting ATP synthase complex, catalytic core F(1)); GO:0015986(biological_process:ATP synthesis coupled proton transport); GO:0046961(molecular_function:proton-transporting ATPase activity, rotational mechanism); GO:0046933(molecular_function:proton-transporting ATP synthase activity, rotational mechanism)	K02115	ATPF1G, atpG	map00195(Photosynthesis); map00190(Oxidative phosphorylation)	COG0224(C:Energy production and conversion); ENOG410XTBX(S:Function unknown)	COG0224(Produces ATP from ADP in the presence of a proton gradient across the membrane. The gamma chain is believed to be important in regulating ATPase activity and the flow of protons through the CF(0) complex (By similarity)); ENOG410XTBX(-)	PF00231.16(ATP-synt:ATP synthase)	sp|P29790|ATPG_TOBAC(ATP synthase gamma chain, chloroplastic OS=Nicotiana tabacum OX=4097 GN=ATPC PE=1 SV=1)
MELO3C001978.2	Glutathione s-transferase	470	70	93.23	65	301	114	250.96	10.65	10.81	8.96	21.77	15.64	20.99	10.14	19.4667	2.31386	1.2103	3.10243e-05	0.000499866	yes	up	XP_016898844.1(PREDICTED: glutathione S-transferase U5 [Cucumis melo])	GO:0016740(molecular_function:transferase activity)	K00799	GST, gst	map00480(Glutathione metabolism)	ENOG410XSIX(O:Posttranslational modification, protein turnover, chaperones)	ENOG410XSIX(glutathione Stransferase)	PF13417.3(GST_N_3:Glutathione S-transferase, N-terminal domain); PF02798.17(GST_N:Glutathione S-transferase, N-terminal domain); PF13409.3(GST_N_2:Glutathione S-transferase, N-terminal domain)	sp|Q9FUT0|GSTU9_ARATH(Glutathione S-transferase U9 OS=Arabidopsis thaliana OX=3702 GN=GSTU9 PE=2 SV=1)
MELO3C015288.2	Pectinesterase	1797	0	7.17	1.33	39.72	18.09	25.24	0	0.37	0.06	1.23	0.92	0.95	0.143333	1.03333	8.25453	3.04519	0.000364931	0.0039951	yes	up	XP_008450600.1(PREDICTED: putative pectinesterase/pectinesterase inhibitor 22 isoform X1 [Cucumis melo])	GO:0042545(biological_process:cell wall modification); GO:0005618(cellular_component:cell wall); GO:0030599(molecular_function:pectinesterase activity); GO:0005576(cellular_component:extracellular region); GO:0045490(biological_process:pectin catabolic process); GO:0045330(molecular_function:aspartyl esterase activity); GO:0004857(molecular_function:enzyme inhibitor activity); GO:0043086(biologic…	K01051	E3.1.1.11	map00040(Pentose and glucuronate interconversions)	COG4677(G:Carbohydrate transport and metabolism)	COG4677(pectinesterase)	PF01095.16(Pectinesterase:Pectinesterase); PF04043.12(PMEI:Plant invertase/pectin methylesterase inhibitor)	sp|Q9M9W7|PME22_ARATH(Putative pectinesterase/pectinesterase inhibitor 22 OS=Arabidopsis thaliana OX=3702 GN=PME22 PE=3 SV=1)
MELO3C014239.2	Aquaporin PIP2	1407	63	51	56	197	109	123	4.45	3.47	3.51	8.13	7.38	6.17	3.81	7.22667	2.03559	1.02545	3.09968e-05	0.000499866	yes	up	XP_008449253.1(PREDICTED: aquaporin PIP2-2-like [Cucumis melo])	GO:0005215(molecular_function:transporter activity); GO:0016021(cellular_component:integral component of membrane); GO:0006810(biological_process:transport)	K09872	PIP		COG0580(G:Carbohydrate transport and metabolism)	COG0580(Channel that permits osmotically driven movement of water in both directions. It is involved in the osmoregulation and in the maintenance of cell turgor during volume expansion in rapidly growing cells. It mediates rapid entry or exit of water in response to abrupt changes in osmolarity (By similarity))	PF00230.17(MIP:Major intrinsic protein)	sp|P43287|PIP22_ARATH(Aquaporin PIP2-2 OS=Arabidopsis thaliana OX=3702 GN=PIP2-2 PE=1 SV=2)
MELO3C032110.2	Unknown protein	708	0	0	2	20.01	18.04	31	0	0	0.07	0.47	0.67	1	0.0233333	0.713333	29.1551	4.86568	5.87131e-05	0.000863093	yes	up	XP_019178790.1(PREDICTED: uncharacterized protein LOC109173896 [Ipomoea nil])
MELO3C017044.2	Glyceraldehyde-3-phosphate dehydrogenase	2392	384.88	579.63	600.92	2462.96	1788.27	1954.84	12.87	18.35	17.67	47.55	54.1	45.82	16.2967	49.1567	3.28206	1.7146	1.82252e-24	5.02987e-22	yes	up	XP_008452998.1(PREDICTED: glyceraldehyde-3-phosphate dehydrogenase B, chloroplastic [Cucumis melo])	GO:0051287(molecular_function:NAD binding); GO:0006006(biological_process:glucose metabolic process); GO:0016620(molecular_function:oxidoreductase activity, acting on the aldehyde or oxo group of donors, NAD or NADP as acceptor); GO:0055114(biological_process:oxidation-reduction process); GO:0050661(molecular_function:NADP binding)	K05298	GAPA	map00710(Carbon fixation in photosynthetic organisms)	COG0057(G:Carbohydrate transport and metabolism)	COG0057(glyceraldehyde3phosphate dehydrogenase)	PF02800.17(Gp_dh_C:Glyceraldehyde 3-phosphate dehydrogenase, C-terminal domain); PF00044.21(Gp_dh_N:Glyceraldehyde 3-phosphate dehydrogenase, NAD binding domain)	sp|P12859|G3PB_PEA(Glyceraldehyde-3-phosphate dehydrogenase B, chloroplastic OS=Pisum sativum OX=3888 GN=GAPB PE=1 SV=2)
MELO3C023354.2	Fructose-bisphosphate aldolase	1902	501	710	756	3478	2424	2552	29.56	40.41	39.7	120.33	137.44	107.4	36.5567	121.723	3.54592	1.82616	1.30892e-31	7.7231e-29	yes	up	XP_008461018.1(PREDICTED: fructose-bisphosphate aldolase 1, chloroplastic [Cucumis melo])	GO:0006096(biological_process:glycolytic process); GO:0004332(molecular_function:fructose-bisphosphate aldolase activity)	K01623	ALDO	map00010(Glycolysis / Gluconeogenesis); map00030(Pentose phosphate pathway); map00051(Fructose and mannose metabolism); map00710(Carbon fixation in photosynthetic organisms)	COG3588(G:Carbohydrate transport and metabolism)	COG3588(fructose-bisphosphate aldolase)	PF00274.16(Glycolytic:Fructose-bisphosphate aldolase class-I)	sp|Q9SJU4|ALFP1_ARATH(Fructose-bisphosphate aldolase 1, chloroplastic OS=Arabidopsis thaliana OX=3702 GN=FBA1 PE=1 SV=2)
MELO3C003192.2	glutathione S-transferase U8-like	675	12	10	8	68	33	54	2.27	1.84	1.34	7.58	6.03	7.19	1.81667	6.93333	4.14655	2.05191	5.04093e-06	0.000105835	yes	up	XP_008448631.1(PREDICTED: glutathione S-transferase U8-like [Cucumis melo])		K00799	GST, gst	map00480(Glutathione metabolism)	ENOG410XSIX(O:Posttranslational modification, protein turnover, chaperones)	ENOG410XSIX(glutathione Stransferase)	PF02798.17(GST_N:Glutathione S-transferase, N-terminal domain); PF13417.3(GST_N_3:Glutathione S-transferase, N-terminal domain); PF13409.3(GST_N_2:Glutathione S-transferase, N-terminal domain); PF00043.22(GST_C:Glutathione S-transferase, C-terminal domain); PF13410.3(GST_C_2:Glutathione S-transferase, C-terminal domain); PF17172.1(GST_N_4:Glutathione S-transferase N-terminal domain)	sp|Q9SR36|GSTU8_ARATH(Glutathione S-transferase U8 OS=Arabidopsis thaliana OX=3702 GN=GSTU8 PE=2 SV=1)
MELO3C023093.2	Self-incompatibility family protein	2007	40	27	45	170	85	170	2	1.3	2.04	5	4.01	6.11	1.78	5.04	3.07532	1.62074	2.17159e-07	6.45106e-06	yes	up	XP_016902587.1(PREDICTED: uncharacterized protein LOC103499490 [Cucumis melo])					ENOG41113ER(S:Function unknown); ENOG411160C(S:Function unknown); ENOG41116I2(S:Function unknown); ENOG411149S(S:Function unknown)	ENOG41113ER(Plant self-incompatibility protein S1); ENOG411160C(Plant self-incompatibility protein S1); ENOG41116I2(-); ENOG411149S(Plant self-incompatibility protein S1)	PF05938.8(Self-incomp_S1:Plant self-incompatibility protein S1)	sp|O23020|SPH5_ARATH(S-protein homolog 5 OS=Arabidopsis thaliana OX=3702 GN=SPH5 PE=2 SV=1)
MELO3C017434.2	Oxysterol-binding protein-related protein 4C	1872	10	7	17	102	40	66	0.66	0.41	0.99	3.92	2.52	3.08	0.686667	3.17333	4.87779	2.28623	3.27457e-07	9.33853e-06	yes	up	XP_008453572.1(PREDICTED: oxysterol-binding protein-related protein 4C-like [Cucumis melo])		K22285	OSBPL8, ORP8		ENOG410XRW6(S:Function unknown)	ENOG410XRW6(Oxysterol-binding protein)	PF01237.15(Oxysterol_BP:Oxysterol-binding protein)	sp|Q9LVD4|ORP4C_ARATH(Oxysterol-binding protein-related protein 4C OS=Arabidopsis thaliana OX=3702 GN=ORP4C PE=2 SV=1)
MELO3C007154.2	Chlorophyll a-b binding protein, chloroplastic	1389	17	19	15	54	42	56	1.22	1.31	0.95	2.26	2.89	2.85	1.16	2.66667	2.46205	1.29986	0.000920915	0.00852232	yes	up	XP_008439659.2(PREDICTED: chlorophyll a-b binding protein of LHCII type 1 [Cucumis melo])	GO:0009535(cellular_component:chloroplast thylakoid membrane); GO:0016168(molecular_function:chlorophyll binding); GO:0009522(cellular_component:photosystem I); GO:0016021(cellular_component:integral component of membrane); GO:0018298(biological_process:protein-chromophore linkage); GO:0046872(molecular_function:metal ion binding); GO:0009765(biological_process:photosynthesis, light harvesting)	K08912	LHCB1	map00196(Photosynthesis - antenna proteins)	ENOG410ZHBU(J:Translation, ribosomal structure and biogenesis)	ENOG410ZHBU(Chlorophyll A-B binding protein)	PF00504.18(Chloroa_b-bind:Chlorophyll A-B binding protein)	sp|P08221|CB21_CUCSA(Chlorophyll a-b binding protein of LHCII type I, chloroplastic (Fragment) OS=Cucumis sativus OX=3659 PE=2 SV=1)
MELO3C007778.2	Peptidylprolyl isomerase	1196	25	10	19	100	42	100	2.2	0.87	1.5	5.36	3.73	6.48	1.52333	5.19	3.58573	1.84227	2.66946e-05	0.000441326	yes	up	KGN48773.1(hypothetical protein Csa_6G500650 [Cucumis sativus])	GO:0000413(biological_process:protein peptidyl-prolyl isomerization); GO:0009987(biological_process:cellular process); GO:0006457(biological_process:protein folding); GO:0016853(molecular_function:isomerase activity); GO:0003755(molecular_function:peptidyl-prolyl cis-trans isomerase activity)	K01802	E5.2.1.8		COG0545(O:Posttranslational modification, protein turnover, chaperones)	COG0545(Peptidyl-prolyl cis-trans isomerase)	PF00254.25(FKBP_C:FKBP-type peptidyl-prolyl cis-trans isomerase)	sp|Q9SCY3|PNSL4_ARATH(Photosynthetic NDH subunit of lumenal location 4, chloroplastic OS=Arabidopsis thaliana OX=3702 GN=PNSL4 PE=1 SV=1)
MELO3C008140.2	Transmembrane protein, putative	1235	130	132	166	523	285	415	10.77	10.55	12.19	25.34	22.65	24.39	11.17	24.1267	2.31898	1.21349	1.89146e-12	1.35987e-10	yes	up	ADN33683.1(hypothetical protein [Cucumis melo subsp. melo])	GO:0016020(cellular_component:membrane)				ENOG410YFUQ(S:Function unknown)	ENOG410YFUQ(-)
MELO3C009686.2	Pleiotropic drug resistance ABC transporter	4413	36	39	27	102	79	78	0.69	0.72	0.46	1.14	1.44	1.06	0.623333	1.21333	2.08901	1.06282	0.00064265	0.00635592	yes	up	XP_008443153.1(PREDICTED: pleiotropic drug resistance protein 3-like isoform X1 [Cucumis melo])	GO:0016021(cellular_component:integral component of membrane); GO:0005524(molecular_function:ATP binding); GO:0016887(molecular_function:ATPase activity)				COG0842(V:Defense mechanisms); COG1131(V:Defense mechanisms)	COG0842((ABC) transporter); COG1131((ABC) transporter)	PF01061.21(ABC2_membrane:ABC-2 type transporter); PF00005.24(ABC_tran:ABC transporter); PF08370.8(PDR_assoc:Plant PDR ABC transporter associated); PF00004.26(AAA:ATPase family associated with various cellular activities (AAA)); PF13481.3(AAA_25:AAA domain); PF12698.4(ABC2_membrane_3:ABC-2 family transporter protein); PF13191.3(AAA_16:AAA ATPase domain); PF13238.3(AAA_18:AAA domain); PF13175.3(AAA…	sp|Q5W274|PDR3_TOBAC(Pleiotropic drug resistance protein 3 OS=Nicotiana tabacum OX=4097 GN=PDR3 PE=2 SV=1)
MELO3C017344.2	Protein DETOXIFICATION	1491	67	81	92	288	126	212	4.41	5.15	5.38	11.09	7.96	9.92	4.98	9.65667	2.09022	1.06366	7.08181e-06	0.000140089	yes	up	XP_008453461.1(PREDICTED: protein DETOXIFICATION 16-like isoform X1 [Cucumis melo])	GO:0006855(biological_process:drug transmembrane transport); GO:0015297(molecular_function:antiporter activity); GO:0016021(cellular_component:integral component of membrane); GO:0015238(molecular_function:drug transmembrane transporter activity)	K03327	TC.MATE, SLC47A, norM, mdtK, dinF		COG0534(V:Defense mechanisms)	COG0534(Mate efflux family protein)	PF01554.15(MatE:MatE)	sp|Q9FHB6|DTX16_ARATH(Protein DETOXIFICATION 16 OS=Arabidopsis thaliana OX=3702 GN=DTX16 PE=2 SV=1)
MELO3C007654.2	Phytosulfokines 3 family protein	473	107	160	184	560	216	455	30.11	43.52	46.42	95.96	60.62	89.7	40.0167	82.0933	2.17972	1.12414	1.78584e-05	0.000313089	yes	up	KGN48631.1(hypothetical protein Csa_6G495850 [Cucumis sativus])							PF06404.9(PSK:Phytosulfokine precursor protein (PSK))
MELO3C034451.2	Protein CASP-like protein	210	11	31.02	26.49	144.72	135.12	54	2.08	5.7	4.44	16.13	24.71	7.19	4.07333	16.01	4.13763	2.0488	2.08527e-05	0.000355035	yes	up
MELO3C007820.2	Anti-Muellerian hormone type-2 receptor	803	221.2	256.9	342.39	737.01	413.4	867.99	32.38	36.41	44.36	63.33	58.27	89.63	37.7167	70.41	2.01831	1.01315	1.79537e-05	0.000314117	yes	up	XP_008440700.1(PREDICTED: uncharacterized protein LOC103485040 [Cucumis melo])	GO:0016021(cellular_component:integral component of membrane); GO:0016020(cellular_component:membrane)				ENOG4111U7X(S:Function unknown)	ENOG4111U7X(-)
MELO3C013887.2	Beta-amylase	2394	12	28	33	91	32	105	0.46	1.03	1.12	2.03	1.17	2.86	0.87	2.02	2.51883	1.33276	0.00522349	0.0330422	yes	up	XP_008448759.1(PREDICTED: beta-amylase 3, chloroplastic [Cucumis melo])	GO:0016161(molecular_function:beta-amylase activity); GO:0000272(biological_process:polysaccharide catabolic process)	K01177	E3.2.1.2	map00500(Starch and sucrose metabolism)	ENOG410XRH5(S:Function unknown)	ENOG410XRH5(beta-amylase)	PF01373.14(Glyco_hydro_14:Glycosyl hydrolase family 14)	sp|O23553|BAM3_ARATH(Beta-amylase 3, chloroplastic OS=Arabidopsis thaliana OX=3702 GN=BAM3 PE=1 SV=3)
MELO3C026870.2	Peroxidase	1425	2	2	3	26	8	31	0.14	0.13	0.19	1.06	0.53	1.53	0.153333	1.04	7.42639	2.89266	0.000624382	0.00621513	yes	up	XP_008465299.1(PREDICTED: peroxidase 4-like [Cucumis melo])	GO:0020037(molecular_function:heme binding); GO:0004601(molecular_function:peroxidase activity); GO:0098869(biological_process:cellular oxidant detoxification); GO:0042744(biological_process:hydrogen peroxide catabolic process); GO:0046872(molecular_function:metal ion binding); GO:0006979(biological_process:response to oxidative stress); GO:0055114(biological_process:oxidation-reduction process);…	K00430	E1.11.1.7	map00940(Phenylpropanoid biosynthesis)	ENOG410YAKJ(G:Carbohydrate transport and metabolism); ENOG410YETZ(G:Carbohydrate transport and metabolism)	ENOG410YAKJ(peroxidase); ENOG410YETZ(peroxidase)	PF00141.20(peroxidase:Peroxidase)	sp|A7NY33|PER4_VITVI(Peroxidase 4 OS=Vitis vinifera OX=29760 GN=GSVIVT00023967001 PE=1 SV=1)
MELO3C003015.2	Allene oxide cyclase	1457	0	0	1	10	7	8	0	0	0.06	0.4	0.45	0.38	0.02	0.41	19.0984	4.25538	0.00482068	0.0311505	yes	up	XP_008465778.1(PREDICTED: allene oxide cyclase 1, chloroplastic [Cucumis melo])	GO:0046423(molecular_function:allene-oxide cyclase activity); GO:0016853(molecular_function:isomerase activity); GO:0009507(cellular_component:chloroplast)	K10525	AOC	map00592(alpha-Linolenic acid metabolism)	ENOG4111X07(S:Function unknown)	ENOG4111X07(allene oxide cyclase)	PF06351.8(Allene_ox_cyc:Allene oxide cyclase)	sp|A2XID3|AOC_ORYSI(Allene oxide cyclase, chloroplastic OS=Oryza sativa subsp. indica OX=39946 GN=AOC PE=2 SV=1)
MELO3C003195.2	17.5 kDa class I heat shock protein	432	48	41	83	1233	670	1254	20.5	17.18	31.12	313.31	279.33	368.77	22.9333	320.47	15.0106	3.90791	1.53519e-52	3.75267e-49	yes	up	XP_008448675.1(PREDICTED: 18.1 kDa class I heat shock protein-like [Cucumis melo])		K13993	HSP20	map04141(Protein processing in endoplasmic reticulum)	COG0071(O:Posttranslational modification, protein turnover, chaperones)	COG0071(response to heat)	PF00011.18(HSP20:Hsp20/alpha crystallin family)	sp|P19037|HS181_ARATH(18.1 kDa class I heat shock protein OS=Arabidopsis thaliana OX=3702 GN=HSP18.1 PE=1 SV=1)
MELO3C007886.2	Zinc finger, B-box	1296	115	165	189	570	241	660	9.13	12.43	13.09	26.43	18.25	37.07	11.55	27.25	2.53554	1.34229	4.88888e-06	0.000103276	yes	up	XP_008440795.1(PREDICTED: B-box zinc finger protein 19-like isoform X1 [Cucumis melo])	GO:0008270(molecular_function:zinc ion binding); GO:0005622(cellular_component:intracellular)				ENOG410Y2NN(S:Function unknown)	ENOG410Y2NN(zinc finger (B-box type) family protein)	PF00643.21(zf-B_box:B-box zinc finger)	sp|C0SVM5|BBX19_ARATH(B-box zinc finger protein 19 OS=Arabidopsis thaliana OX=3702 GN=BBX19 PE=1 SV=1)
MELO3C010008.2	AT1G65230-like protein	1252	99	140	136	478	322	455	7.65	10.73	9.03	21.6	23.46	22.71	9.13667	22.59	2.75517	1.46214	1.78616e-14	1.68856e-12	yes	up	XP_008443648.1(PREDICTED: uncharacterized protein LOC103487195 [Cucumis melo])	GO:0016021(cellular_component:integral component of membrane); GO:0009507(cellular_component:chloroplast)				ENOG411207M(S:Function unknown)	ENOG411207M(Uncharacterized conserved protein (DUF2358))	PF10184.6(DUF2358:Uncharacterized conserved protein (DUF2358))
MELO3C015638.2	protein YLS3-like	1096	87	68	92	501	250	408	8.21	6.08	7.53	27.55	22.75	27.37	7.27333	25.89	3.78238	1.91929	9.13958e-20	1.43475e-17	yes	up	XP_008451096.1(PREDICTED: protein YLS3-like [Cucumis melo])	GO:0016021(cellular_component:integral component of membrane)				ENOG410YR9F(S:Function unknown)	ENOG410YR9F(Non-specific lipid-transfer protein-like protein)	PF14368.3(LTP_2:Probable lipid transfer); PF00234.19(Tryp_alpha_amyl:Protease inhibitor/seed storage/LTP family)	sp|O64864|YLS3_ARATH(Protein YLS3 OS=Arabidopsis thaliana OX=3702 GN=YLS3 PE=2 SV=1)
MELO3C009245.2	Chaperone DnaJ	733	6.22	6.5	9.72	43.03	11.22	42.92	1.04	1.05	1.44	4.23	1.81	5.05	1.17667	3.69667	3.34168	1.74057	0.0048619	0.0313459	yes	up	XP_008442527.1(PREDICTED: uncharacterized protein LOC103486375 [Cucumis melo])	GO:0031072(molecular_function:heat shock protein binding); GO:0016021(cellular_component:integral component of membrane); GO:0051082(molecular_function:unfolded protein binding)				ENOG4111VYF(S:Function unknown)	ENOG4111VYF(-)	PF00684.16(DnaJ_CXXCXGXG:DnaJ central domain)
MELO3C021155.2	Glycosyltransferase	1481	15	4	7	49	37	36	1	0.26	0.41	1.9	2.36	1.7	0.556667	1.98667	3.84251	1.94205	0.000380662	0.00413031	yes	up	XP_008458143.1(PREDICTED: crocetin glucosyltransferase, chloroplastic-like [Cucumis melo])	GO:0080044(molecular_function:quercetin 7-O-glucosyltransferase activity); GO:0043231(cellular_component:intracellular membrane-bounded organelle); GO:0052696(biological_process:flavonoid glucuronidation); GO:0009813(biological_process:flavonoid biosynthetic process); GO:0080043(molecular_function:quercetin 3-O-glucosyltransferase activity); GO:0016740(molecular_function:transferase activity); GO…				COG1819(S:Function unknown)	COG1819(Transferase)	PF00201.15(UDPGT:UDP-glucoronosyl and UDP-glucosyl transferase)	sp|F8WKW0|UGT1_GARJA(Crocetin glucosyltransferase, chloroplastic OS=Gardenia jasminoides OX=114476 GN=UGT75L6 PE=1 SV=1)
MELO3C016494.2	Polygalacturonase	1240	51	54	37	193	77	203	4.2	4.3	2.7	9.31	6.09	11.87	3.73333	9.09	2.65364	1.40797	4.13441e-05	0.000637907	yes	up	NP_001284460.1(polygalacturonase-like precursor [Cucumis melo])	GO:0071555(biological_process:cell wall organization); GO:0005576(cellular_component:extracellular region); GO:0005975(biological_process:carbohydrate metabolic process); GO:0004650(molecular_function:polygalacturonase activity)	K01184	E3.2.1.15	map00040(Pentose and glucuronate interconversions)	COG5434(M:Cell wall/membrane/envelope biogenesis)	COG5434(Glycoside hydrolase family 28)	PF00295.14(Glyco_hydro_28:Glycosyl hydrolases family 28); PF13229.3(Beta_helix:Right handed beta helix region)	sp|P48979|PGLR_PRUPE(Polygalacturonase OS=Prunus persica OX=3760 PE=2 SV=1)
MELO3C014593.2	Chaperonin-like RbcX protein 2, chloroplastic	1343	0	0	0	9	2	13	0	0	0	0.39	0.14	0.69	0	0.406667	34.5387	5.11014	0.00258229	0.019158	yes	up	XP_008449714.1(PREDICTED: uncharacterized protein LOC103491510 [Cucumis melo])					ENOG4111VPF(S:Function unknown)	ENOG4111VPF(chaperonin family protein RbcX)	PF02341.12(RcbX:RbcX protein)	sp|Q8L9X2|RBCX2_ARATH(Chaperonin-like RbcX protein 2, chloroplastic OS=Arabidopsis thaliana OX=3702 GN=RBCX2 PE=1 SV=1)
MELO3C012078.2	NAD(P)-linked oxidoreductase superfamily protein	684	72	75	87	244	140	251	13.36	13.5	14.28	26.64	25.07	32.75	13.7133	28.1533	2.21537	1.14754	9.29874e-07	2.36772e-05	yes	up	XP_008446328.1(PREDICTED: uncharacterized protein LOC103489098 [Cucumis melo])	GO:0016021(cellular_component:integral component of membrane)				ENOG4111P59(S:Function unknown); ENOG4111NJH(S:Function unknown)	ENOG4111P59(-); ENOG4111NJH(RNA recognition motif containing protein)	PF03703.11(bPH_2:Bacterial PH domain)
MELO3C002534.2	Serine/threonine-protein kinase	2634	9	13	7	38	28	36	0.31	0.43	0.21	0.76	0.92	0.88	0.316667	0.853333	2.89147	1.5318	0.00205563	0.0160611	yes	up	XP_008441776.1(PREDICTED: G-type lectin S-receptor-like serine/threonine-protein kinase At4g27290 isoform X1 [Cucumis melo])					COG0515(T:Signal transduction mechanisms)	COG0515(Serine Threonine protein kinase)	PF01453.21(B_lectin:D-mannose binding lectin); PF07714.14(Pkinase_Tyr:Protein tyrosine kinase); PF00069.22(Pkinase:Protein kinase domain); PF00954.17(S_locus_glycop:S-locus glycoprotein domain); PF08276.8(PAN_2:PAN-like domain); PF11883.5(DUF3403:Domain of unknown function (DUF3403)); PF01636.20(APH:Phosphotransferase enzyme family)	sp|O81905|SD18_ARATH(Receptor-like serine/threonine-protein kinase SD1-8 OS=Arabidopsis thaliana OX=3702 GN=SD18 PE=1 SV=1)
MELO3C016781.2	Cysteine proteinase	2000	221	202	219	764	570	488	10.35	9.11	9.07	20.89	25.55	16.21	9.51	20.8833	2.33693	1.22462	1.05743e-11	6.55571e-10	yes	up	XP_008452589.2(PREDICTED: low-temperature-induced cysteine proteinase-like [Cucumis melo])	GO:0051603(biological_process:proteolysis involved in cellular protein catabolic process); GO:0005615(cellular_component:extracellular space); GO:0005764(cellular_component:lysosome); GO:0004197(molecular_function:cysteine-type endopeptidase activity); GO:0008152(biological_process:metabolic process); GO:0006508(biological_process:proteolysis); GO:0008233(molecular_function:peptidase activity); G…				COG4870(O:Posttranslational modification, protein turnover, chaperones)	COG4870(cathepsin)	PF00112.20(Peptidase_C1:Papain family cysteine protease); PF00396.15(Granulin:Granulin); PF08246.9(Inhibitor_I29:Cathepsin propeptide inhibitor domain (I29))	sp|P43297|RD21A_ARATH(Cysteine proteinase RD21A OS=Arabidopsis thaliana OX=3702 GN=RD21A PE=1 SV=1)
MELO3C029031.2	Serine/threonine-protein phosphatase 7 long form-like protein	1062	41	24	41	103	60.05	105.05	1.7	0.99	1.62	2.56	2.41	2.99	1.43667	2.65333	2.06325	1.04492	0.00170802	0.0138761	yes	up	XP_011656076.1(PREDICTED: serine/threonine-protein phosphatase 7 long form homolog [Cucumis sativus])					ENOG410YHBV(S:Function unknown)	ENOG410YHBV(Serine threonine-protein phosphatase 7 long form homolog)	PF10536.6(PMD:Plant mobile domain)	sp|Q9LNG5|PPP7L_ARATH(Serine/threonine-protein phosphatase 7 long form homolog OS=Arabidopsis thaliana OX=3702 GN=MAIL3 PE=2 SV=1)
MELO3C014833.2	Glycosyltransferase	1897	4	7	3	26	20	22	0.2	0.34	0.13	0.76	0.95	0.78	0.223333	0.83	3.99929	1.99974	0.00202513	0.0158881	yes	up	XP_008450044.1(PREDICTED: UDP-glycosyltransferase 74E2-like [Cucumis melo])	GO:0016758(molecular_function:transferase activity, transferring hexosyl groups); GO:0016740(molecular_function:transferase activity); GO:0008152(biological_process:metabolic process)	K13691	SGT1		COG1819(S:Function unknown)	COG1819(Transferase)	PF00201.15(UDPGT:UDP-glucoronosyl and UDP-glucosyl transferase); PF04101.13(Glyco_tran_28_C:Glycosyltransferase family 28 C-terminal domain)	sp|Q9SYK9|U74E2_ARATH(UDP-glycosyltransferase 74E2 OS=Arabidopsis thaliana OX=3702 GN=UGT74E2 PE=1 SV=1)
MELO3C013592.2	protochlorophyllide reductase	1961	73	119	157	403	212	384.81	3.94	6.2	7.53	12.71	10.97	14.73	5.89	12.8033	2.34136	1.22735	5.35257e-06	0.000111285	yes	up	XP_008448267.1(PREDICTED: protochlorophyllide reductase [Cucumis melo])	GO:0055114(biological_process:oxidation-reduction process); GO:0016630(molecular_function:protochlorophyllide reductase activity)	K00218	por	map00860(Porphyrin and chlorophyll metabolism)	COG1028(S:Function unknown)	COG1028(Dehydrogenase reductase)	PF00106.22(adh_short:short chain dehydrogenase); PF13561.3(adh_short_C2:Enoyl-(Acyl carrier protein) reductase); PF08659.7(KR:KR domain); PF12242.5(Eno-Rase_NADH_b:NAD(P)H binding domain of trans-2-enoyl-CoA reductase)	sp|Q41249|PORA_CUCSA(Protochlorophyllide reductase, chloroplastic OS=Cucumis sativus OX=3659 GN=PORA PE=2 SV=1)
MELO3C028563.2	Coatomer subunit beta'	567	19.47	27.97	15.04	75.07	32.48	91.83	1.97	3.03	1.62	4.55	3.85	6.91	2.20667	5.10333	2.57766	1.36606	0.00255137	0.0189893	yes	up	XP_016900418.1(PREDICTED: coatomer subunit beta'-2-like isoform X3 [Cucumis melo])		K17302	COPB2, SEC27
MELO3C007873.2	thioredoxin H-type	740	34	33	33	92	70	102	5.47	5.02	4.81	8.37	11.12	11.15	5.1	10.2133	2.18256	1.12602	0.000229304	0.00270594	yes	up	XP_008440779.1(PREDICTED: thioredoxin H-type [Cucumis melo])	GO:0045454(biological_process:cell redox homeostasis); GO:0015035(molecular_function:protein disulfide oxidoreductase activity); GO:0006662(biological_process:glycerol ether metabolic process); GO:0005623(cellular_component:cell); GO:0055114(biological_process:oxidation-reduction process)	K03671	trxA		COG0526(O:Posttranslational modification, protein turnover, chaperones)	COG0526(Thioredoxin)	PF00085.17(Thioredoxin:Thioredoxin); PF14595.3(Thioredoxin_9:Thioredoxin); PF13098.3(Thioredoxin_2:Thioredoxin-like domain); PF13905.3(Thioredoxin_8:Thioredoxin-like); PF13899.3(Thioredoxin_7:Thioredoxin-like); PF00578.18(AhpC-TSA:AhpC/TSA family); PF07449.8(HyaE:Hydrogenase-1 expression protein HyaE)	sp|Q43636|TRXH_RICCO(Thioredoxin H-type OS=Ricinus communis OX=3988 PE=3 SV=1)
MELO3C017889.2	Embryo-specific protein 3	1208	2481	2499	2954	8526	4057	7804	220.19	211.23	223.88	422.79	344.76	468.23	218.433	411.927	2.06986	1.04953	9.87756e-10	4.49508e-08	yes	up	XP_008454243.1(PREDICTED: uncharacterized protein LOC103494706 [Cucumis melo])					ENOG410YRBB(S:Function unknown); ENOG41116YB(S:Function unknown)	ENOG410YRBB(Embryo-specific protein 3, (ATS3)); ENOG41116YB(Embryo-specific protein 3, (ATS3))	PF06232.8(ATS3:Embryo-specific protein 3, (ATS3)); PF01477.20(PLAT:PLAT/LH2 domain)	sp|Q681K2|ATS3A_ARATH(Embryo-specific protein ATS3A OS=Arabidopsis thaliana OX=3702 GN=ATS3A PE=1 SV=1)
MELO3C010452.2	cytochrome P450 81D1-like	1782	69	69	78	308	152	204	3.69	3.55	3.7	9.62	7.78	7.76	3.64667	8.38667	2.47104	1.30512	1.06668e-09	4.80316e-08	yes	up	XP_008444122.1(PREDICTED: cytochrome P450 81D1-like [Cucumis melo])	GO:0042343(biological_process:indole glucosinolate metabolic process); GO:0004497(molecular_function:monooxygenase activity); GO:0016020(cellular_component:membrane); GO:0020037(molecular_function:heme binding); GO:0016709(molecular_function:oxidoreductase activity, acting on paired donors, with incorporation or reduction of molecular oxygen, NAD(P)H as one donor, and incorporation of one atom of…				COG2124(Q:Secondary metabolites biosynthesis, transport and catabolism)	COG2124(Cytochrome p450)	PF00067.19(p450:Cytochrome P450)	sp|Q9FG65|C81D1_ARATH(Cytochrome P450 81D1 OS=Arabidopsis thaliana OX=3702 GN=CYP81D1 PE=2 SV=1)
MELO3C009517.2	HVA22-like protein	2386	49.35	43.78	52.53	158.98	85.07	127.92	1.89	1.62	1.79	3.56	3.13	3.5	1.76667	3.39667	2.06391	1.04538	3.61974e-05	0.000569277	yes	up	XP_008442898.1(PREDICTED: putative HVA22-like protein g [Cucumis melo])		K17338	REEP1_2_3_4		ENOG41114JC(S:Function unknown); COG5052(U:Intracellular trafficking, secretion, and vesicular transport)	ENOG41114JC(-); COG5052(receptor accessory protein)	PF03134.16(TB2_DP1_HVA22:TB2/DP1, HVA22 family)	sp|Q8GXE9|HA22J_ARATH(HVA22-like protein j OS=Arabidopsis thaliana OX=3702 GN=HVA22J PE=2 SV=2)
MELO3C012137.2	Remorin family protein	2113	1.35	0	0	22.78	6.91	28.04	0.06	0	0	0.59	0.29	0.88	0.02	0.586667	42.9851	5.42577	0.000110597	0.00146569	yes	up	XP_008446418.1(PREDICTED: FYN-binding protein isoform X2 [Cucumis melo])					ENOG410ZPSX(S:Function unknown); ENOG410Z0US(S:Function unknown); ENOG410ZUS9(S:Function unknown)	ENOG410ZPSX(-); ENOG410Z0US(Remorin family); ENOG410ZUS9(-)	PF03763.10(Remorin_C:Remorin, C-terminal region)	sp|Q9ZQ80|NDRP1_ARATH(Nodulin-related protein 1 OS=Arabidopsis thaliana OX=3702 GN=NRP1 PE=1 SV=1)
MELO3C005796.2	Avr9/Cf-9 rapidly elicited protein	708	356	291	278	934	505	947	62.69	49.68	43.29	96.7	85.76	117.32	51.8867	99.9267	2.08418	1.05948	4.02947e-07	1.12068e-05	yes	up
MELO3C004214.2	Chlorophyll a-b binding protein, chloroplastic	1586	3	11	7	58	29	44	0.26	0.91	0.53	2.92	2.39	2.68	0.566667	2.66333	5.0373	2.33265	1.38059e-05	0.000250778	yes	up	XP_008453995.1(PREDICTED: chlorophyll a-b binding protein 6A, chloroplastic [Cucumis melo])	GO:0009535(cellular_component:chloroplast thylakoid membrane); GO:0009941(cellular_component:chloroplast envelope); GO:0016168(molecular_function:chlorophyll binding); GO:0009522(cellular_component:photosystem I); GO:0016021(cellular_component:integral component of membrane); GO:0010287(cellular_component:plastoglobule); GO:0018298(biological_process:protein-chromophore linkage); GO:0009768(biolo…	K08907	LHCA1	map00196(Photosynthesis - antenna proteins)	ENOG410XVD6(O:Posttranslational modification, protein turnover, chaperones)	ENOG410XVD6(Chlorophyll A-B binding protein)	PF00504.18(Chloroa_b-bind:Chlorophyll A-B binding protein)	sp|P12360|CB11_SOLLC(Chlorophyll a-b binding protein 6A, chloroplastic OS=Solanum lycopersicum OX=4081 GN=CAB6A PE=2 SV=1)
MELO3C002656.2	Abscisic acid receptor	540	1	0	1	6	10	14	0.27	0	0.24	0.97	2.66	2.68	0.17	2.10333	12.9682	3.6969	0.00629017	0.0379517	yes	up	XP_008443325.1(PREDICTED: abscisic acid receptor PYL12-like [Cucumis melo])		K14496	PYL	map04016(MAPK signaling pathway - plant); map04075(Plant hormone signal transduction)	ENOG4111MYF(S:Function unknown); ENOG4111D40(S:Function unknown)	ENOG4111MYF(abscisic acid receptor); ENOG4111D40(abscisic acid receptor)	PF10604.6(Polyketide_cyc2:Polyketide cyclase / dehydrase and lipid transport); PF03364.17(Polyketide_cyc:Polyketide cyclase / dehydrase and lipid transport); PF00407.16(Bet_v_1:Pathogenesis-related protein Bet v I family)	sp|O80920|PYL4_ARATH(Abscisic acid receptor PYL4 OS=Arabidopsis thaliana OX=3702 GN=PYL4 PE=1 SV=1)
MELO3C003753.2	Gibberellin-regulated protein 2	661	56	72	59	278.07	123	276	10.96	13.68	10.21	32.04	23.24	37.94	11.6167	31.0733	2.90682	1.53944	4.83749e-08	1.65911e-06	yes	up	XP_008466485.1(PREDICTED: gibberellin-regulated protein 1-like [Cucumis melo])					ENOG410YWQ9(O:Posttranslational modification, protein turnover, chaperones); ENOG41114A8(S:Function unknown)	ENOG410YWQ9(gast1 protein homolog 1); ENOG41114A8(Gibberellin regulated protein)	PF02704.11(GASA:Gibberellin regulated protein)	sp|Q93X17|SNAK2_SOLTU(Snakin-2 OS=Solanum tuberosum OX=4113 GN=SN2 PE=1 SV=1)
MELO3C006028.2	cyclic nucleotide-gated ion channel 1	2626	13	8	13	69	20	51	0.64	0.38	0.64	2.14	1.07	2.17	0.553333	1.79333	3.23306	1.6929	0.000824703	0.00777072	yes	up	XP_008437907.1(PREDICTED: cyclic nucleotide-gated ion channel 1 [Cucumis melo])	GO:0006811(biological_process:ion transport); GO:0016020(cellular_component:membrane); GO:0005216(molecular_function:ion channel activity); GO:0055085(biological_process:transmembrane transport); GO:0034220(biological_process:ion transmembrane transport); GO:0016021(cellular_component:integral component of membrane)	K05391	CNGC	map04626(Plant-pathogen interaction)	ENOG410XPSE(U:Intracellular trafficking, secretion, and vesicular transport)	ENOG410XPSE(Potassium voltage-gated channel, subfamily H (Eag-related), member)	PF00520.28(Ion_trans:Ion transport protein); PF00027.26(cNMP_binding:Cyclic nucleotide-binding domain)	sp|O65717|CNGC1_ARATH(Cyclic nucleotide-gated ion channel 1 OS=Arabidopsis thaliana OX=3702 GN=CNGC1 PE=1 SV=1)
MELO3C004454.2	cucumber peeling cupredoxin-like	955	546	580	692	2520	1523	2329	69.3	71.12	77.82	187.45	185.84	208.9	72.7467	194.063	2.86697	1.51953	7.63163e-28	2.90189e-25	yes	up	XP_008456869.1(PREDICTED: cucumber peeling cupredoxin-like [Cucumis melo])	GO:0016021(cellular_component:integral component of membrane); GO:0009055(molecular_function:electron carrier activity)				ENOG410Z0W4(S:Function unknown); ENOG410YP7M(S:Function unknown); ENOG411159F(S:Function unknown)	ENOG410Z0W4(blue copper); ENOG410YP7M(Copper ion binding electron carrier); ENOG411159F(Plastocyanin-like domain)	PF02298.14(Cu_bind_like:Plastocyanin-like domain)	sp|Q07488|BCB1_ARATH(Blue copper protein OS=Arabidopsis thaliana OX=3702 GN=BCB PE=1 SV=2)
MELO3C032168.2	Gag-protease polyprotein	1758	174.11	152.21	131.95	706.04	545.84	650.9	10.81	8.76	7.02	24.87	30.23	27.68	8.86333	27.5933	3.4277	1.77724	2.42535e-21	4.51089e-19	yes	up	XP_016903324.1(PREDICTED: uncharacterized protein LOC103502804 [Cucumis melo])					COG2801(L:Replication, recombination and repair)	COG2801(Retrotransposon protein)	PF03732.14(Retrotrans_gag:Retrotransposon gag protein)
MELO3C010909.2	wall-associated receptor kinase-like 14	2104	43	33	22	114	91	100	1.9	1.41	0.86	2.94	3.85	3.15	1.39	3.31333	2.55984	1.35605	5.27205e-05	0.000787173	yes	up	XP_008444664.1(PREDICTED: wall-associated receptor kinase-like 14 [Cucumis melo])	GO:0004674(molecular_function:protein serine/threonine kinase activity); GO:0006468(biological_process:protein phosphorylation); GO:0016021(cellular_component:integral component of membrane); GO:0005524(molecular_function:ATP binding)				COG0515(T:Signal transduction mechanisms)	COG0515(Serine Threonine protein kinase)	PF00069.22(Pkinase:Protein kinase domain); PF07714.14(Pkinase_Tyr:Protein tyrosine kinase); PF12947.4(EGF_3:EGF domain)	sp|Q8RY67|WAKLO_ARATH(Wall-associated receptor kinase-like 14 OS=Arabidopsis thaliana OX=3702 GN=WAKL14 PE=2 SV=2)
MELO3C011340.2	thioredoxin-like protein CDSP32, chloroplastic	1169	3	6	8	84	48	76	0.27	0.51	0.63	4.36	4.09	4.78	0.47	4.41	9.99561	3.32129	1.63038e-11	9.72036e-10	yes	up	XP_008445316.1(PREDICTED: thioredoxin-like protein CDSP32, chloroplastic [Cucumis melo])	GO:0045454(biological_process:cell redox homeostasis); GO:0015035(molecular_function:protein disulfide oxidoreductase activity); GO:0006662(biological_process:glycerol ether metabolic process); GO:0005623(cellular_component:cell); GO:0055114(biological_process:oxidation-reduction process)				COG0526(O:Posttranslational modification, protein turnover, chaperones)	COG0526(Thioredoxin)	PF00085.17(Thioredoxin:Thioredoxin); PF14595.3(Thioredoxin_9:Thioredoxin)	sp|Q9SGS4|CDSP_ARATH(Thioredoxin-like protein CDSP32, chloroplastic OS=Arabidopsis thaliana OX=3702 GN=CDSP32 PE=1 SV=1)
MELO3C009181.2	Auxin transporter-like protein 2	2712	7	8	3	35	25	19	0.23	0.26	0.09	0.68	0.8	0.45	0.193333	0.643333	3.57212	1.83678	0.00291239	0.0209739	yes	up	XP_008442451.1(PREDICTED: auxin transporter-like protein 2 [Cucumis melo])	GO:0016021(cellular_component:integral component of membrane)	K13946	AUX1, LAX	map04075(Plant hormone signal transduction)	COG0814(E:Amino acid transport and metabolism)	COG0814(amino acid transport)	PF01490.15(Aa_trans:Transmembrane amino acid transporter protein)	sp|Q9FEL7|LAX2_MEDTR(Auxin transporter-like protein 2 OS=Medicago truncatula OX=3880 GN=LAX2 PE=2 SV=1)
MELO3C035685.2	protein CHROMATIN REMODELING 5	696	1	4	2	20	24	14	0.05	0.16	0.08	0.47	0.93	0.5	0.0966667	0.633333	7.05807	2.81927	0.000806444	0.00762139	yes	up	XP_022985555.1(protein CHROMATIN REMODELING 5-like isoform X1 [Cucurbita maxima])		K11367	CHD1		COG0553(L:Replication, recombination and repair)	COG0553(helicase)		sp|F4IV99|CHR5_ARATH(Protein CHROMATIN REMODELING 5 OS=Arabidopsis thaliana OX=3702 GN=CHR5 PE=1 SV=1)
MELO3C023879.2	Ribulose bisphosphate carboxylase/oxygenase activase family protein	1946	183	287	273	2231	1012	1972	8.84	13.36	11.71	62.94	46.83	67.8	11.3033	59.19	5.64446	2.49684	1.61139e-30	8.35529e-28	yes	up	XP_008461692.2(PREDICTED: ribulose bisphosphate carboxylase/oxygenase activase 2, chloroplastic-like [Cucumis melo])	GO:0005524(molecular_function:ATP binding)				COG1222(O:Posttranslational modification, protein turnover, chaperones)	COG1222(26S protease regulatory subunit)	PF00004.26(AAA:ATPase family associated with various cellular activities (AAA)); PF06309.8(Torsin:Torsin)	sp|Q7X9A0|RCA1_LARTR(Ribulose bisphosphate carboxylase/oxygenase activase 1, chloroplastic OS=Larrea tridentata OX=66636 GN=RCA1 PE=1 SV=1)
MELO3C016995.2	Serine-rich protein-like protein	642	363	309	360	1748	921	1502	26.37	18.65	20.92	68.89	63.92	68.7	21.98	67.17	3.26432	1.70678	8.40354e-27	3.05943e-24	yes	up	XP_008452898.1(PREDICTED: putative protein TPRXL [Cucumis melo])					ENOG410YKIU(S:Function unknown)	ENOG410YKIU(Serine-rich)
MELO3C002978.2	2-alkenal reductase (NADP(+)-dependent)-like	1137	10	3	9	170	65	222	0.92	0.27	0.73	9.14	5.73	14.46	0.64	9.77667	16.6881	4.06075	6.11362e-15	6.15354e-13	yes	up	XP_008465751.1(PREDICTED: 2-alkenal reductase (NADP(+)-dependent)-like [Cucumis melo])	GO:0008270(molecular_function:zinc ion binding); GO:0055114(biological_process:oxidation-reduction process); GO:0016491(molecular_function:oxidoreductase activity)	K19825	DBR		COG2130(S:Function unknown)	COG2130(alcohol dehydrogenase)	PF00107.23(ADH_zinc_N:Zinc-binding dehydrogenase); PF16884.2(ADH_N_2:N-terminal domain of oxidoreductase); PF13602.3(ADH_zinc_N_2:Zinc-binding dehydrogenase)	sp|Q9SLN8|DBR_TOBAC(2-alkenal reductase (NADP(+)-dependent) OS=Nicotiana tabacum OX=4097 GN=DBR PE=1 SV=1)
MELO3C002768.2	Transcription termination factor family protein	1167	124	127	135	439	202	325	11.02	10.9	10.64	22.84	17.24	20.49	10.8533	20.19	2.00536	1.00386	2.81001e-07	8.16335e-06	yes	up	XP_008444692.1(PREDICTED: transcription termination factor MTEF1, chloroplastic [Cucumis melo])	GO:0006355(biological_process:regulation of transcription, DNA-templated); GO:0003690(molecular_function:double-stranded DNA binding); GO:0005739(cellular_component:mitochondrion); GO:0009507(cellular_component:chloroplast)	K15032	MTERFD		ENOG410XT49(S:Function unknown); COG0142(H:Coenzyme transport and metabolism)	ENOG410XT49(mitochondrial transcription termination); COG0142(synthase)	PF02536.11(mTERF:mTERF)	sp|Q84X53|MTEF1_ARATH(Transcription termination factor MTEF1, chloroplastic OS=Arabidopsis thaliana OX=3702 GN=MTERF1 PE=2 SV=2)
MELO3C012252.2	Ribulose bisphosphate carboxylase small chain	1198	186	261	271	1375	731	1426	16	21.68	20.67	69.22	60.36	87.01	19.45	72.1967	4.00485	2.00175	2.76099e-21	5.02589e-19	yes	up	XP_004135094.1(PREDICTED: ribulose bisphosphate carboxylase small chain, chloroplastic [Cucumis sativus])	GO:0004497(molecular_function:monooxygenase activity); GO:0016984(molecular_function:ribulose-bisphosphate carboxylase activity); GO:0009853(biological_process:photorespiration); GO:0015977(biological_process:carbon fixation); GO:0019253(biological_process:reductive pentose-phosphate cycle); GO:0015979(biological_process:photosynthesis); GO:0055114(biological_process:oxidation-reduction process);…	K01602	rbcS, cbbS	map00630(Glyoxylate and dicarboxylate metabolism); map00710(Carbon fixation in photosynthetic organisms)	COG4451(C:Energy production and conversion)	COG4451(RuBisCO catalyzes two reactions the carboxylation of D- ribulose 1,5-bisphosphate, the primary event in carbon dioxide fixation, as well as the oxidative fragmentation of the pentose substrate. Both reactions occur simultaneously and in competition at the same active site)	PF00101.17(RuBisCO_small:Ribulose bisphosphate carboxylase, small chain); PF12338.5(RbcS:Ribulose-1,5-bisphosphate carboxylase small subunit)	sp|P08474|RBS_CUCSA(Ribulose bisphosphate carboxylase small chain, chloroplastic OS=Cucumis sativus OX=3659 GN=RBCS PE=2 SV=1)
MELO3C010885.2	At1g47410	691	3	8	1	20	16	33	0.55	1.42	0.16	2.15	2.82	4.24	0.71	3.07	4.75153	2.24839	0.00393835	0.0266213	yes	up	XP_008444637.1(PREDICTED: uncharacterized protein LOC103487908 [Cucumis melo])					ENOG410YUKX(S:Function unknown); COG0484(O:Posttranslational modification, protein turnover, chaperones)	ENOG410YUKX(-); COG0484(ATP binding to DnaK triggers the release of the substrate protein, thus completing the reaction cycle. Several rounds of ATP-dependent interactions between DnaJ, DnaK and GrpE are required for fully efficient folding. Also involved, together with DnaK and GrpE, in the DNA replication of plasmids through activation of initiation proteins (By similarity))
MELO3C013430.2	Zinc finger, B-box	1256	39	38	29	133	74	84	2.83	2.66	2.01	5.81	5.29	4.63	2.5	5.24333	2.21087	1.14462	0.000123221	0.00160215	yes	up	XP_008448065.1(PREDICTED: B-box zinc finger protein 20-like isoform X1 [Cucumis melo])	GO:0008270(molecular_function:zinc ion binding); GO:0005622(cellular_component:intracellular)				ENOG410ZKKD(S:Function unknown); ENOG410YIAM(S:Function unknown)	ENOG410ZKKD(zinc finger (B-box type) family protein); ENOG410YIAM(Salt tolerance-like protein)	PF00643.21(zf-B_box:B-box zinc finger)	sp|Q0IGM7|BBX20_ARATH(B-box zinc finger protein 20 OS=Arabidopsis thaliana OX=3702 GN=BBX20 PE=1 SV=1)
MELO3C007171.2	AWPM-19-like membrane family protein	832	25	29	28	116	44	90	2.77	3.53	3.04	8.35	5.15	7.7	3.11333	7.06667	2.42524	1.27813	0.000242919	0.00282569	yes	up	XP_008439689.1(PREDICTED: uncharacterized protein LOC103484407 [Cucumis melo])	GO:0016020(cellular_component:membrane)				ENOG410YG9F(S:Function unknown)	ENOG410YG9F(AWPM-19-like membrane family protein)	PF05512.8(AWPM-19:AWPM-19-like family)
MELO3C023049.2	AWPM-19-like membrane family protein	1102	0	1	5	24	15	18.09	0	0.09	0.42	1.34	1.38	1.23	0.17	1.31667	7.87985	2.97817	0.00109072	0.00970527	yes	up	XP_008460698.1(PREDICTED: uncharacterized protein LOC103499466 [Cucumis melo])	GO:0016021(cellular_component:integral component of membrane)				ENOG410YI9M(S:Function unknown)	ENOG410YI9M(AWPM-19-like membrane family protein)	PF05512.8(AWPM-19:AWPM-19-like family)	sp|Q6L4D2|PM19L_ORYSJ(Membrane protein PM19L OS=Oryza sativa subsp. japonica OX=39947 GN=PM19L PE=2 SV=1)
MELO3C009855.2	NAC domain-containing protein 100-like	1721	13	7	3	39	25	29	0.9	0.39	0.16	1.63	1.5	1.51	0.483333	1.54667	3.26045	1.70507	0.00411722	0.0276165	yes	up	XP_008443393.1(PREDICTED: NAC domain-containing protein 100-like [Cucumis melo])	GO:0006355(biological_process:regulation of transcription, DNA-templated); GO:0005634(cellular_component:nucleus); GO:0003677(molecular_function:DNA binding)				ENOG410Y9QZ(S:Function unknown); ENOG4110425(K:Transcription)	ENOG410Y9QZ(NAC domain-containing protein); ENOG4110425(atnac2, ore1, anac092, atnac6 atnac6 (arabidopsis nac domain containing protein 6))	PF02365.12(NAM:No apical meristem (NAM) protein)	sp|Q9FLJ2|NC100_ARATH(NAC domain-containing protein 100 OS=Arabidopsis thaliana OX=3702 GN=NAC100 PE=2 SV=1)
MELO3C028094.2	Unknown protein	222	58.02	46.2	62.12	560.31	194.61	439.92	7.71	3.31	7.02	28.65	20.81	29.87	6.01333	26.4433	5.68459	2.50706	1.11002e-18	1.60962e-16	yes	up	XP_008466887.1(PREDICTED: folate transporter 1, chloroplastic-like [Cucumis melo])	GO:0016020(cellular_component:membrane); GO:0016021(cellular_component:integral component of membrane); GO:0006810(biological_process:transport)	K15115	SLC25A32, MFT		ENOG410XPAJ(S:Function unknown)	ENOG410XPAJ(solute carrier family 25 (mitochondrial folate)		sp|Q7XA87|FOLT1_ARATH(Folate transporter 1, chloroplastic OS=Arabidopsis thaliana OX=3702 GN=FOLT1 PE=2 SV=1)
MELO3C023623.2	Short-chain dehydrogenase/reductase	557	190.41	229.41	193.53	727.17	543.09	352.73	49.5	58.03	44.37	111.6	136.73	64.02	50.6333	104.117	2.17592	1.12162	4.03244e-06	8.7785e-05	yes	up	XP_004135972.1(PREDICTED: short-chain dehydrogenase reductase 3b-like isoform X1 [Cucumis sativus])					COG1028(S:Function unknown)	COG1028(Dehydrogenase reductase)	PF13561.3(adh_short_C2:Enoyl-(Acyl carrier protein) reductase); PF00106.22(adh_short:short chain dehydrogenase); PF08659.7(KR:KR domain); PF03435.15(Sacchrp_dh_NADP:Saccharopine dehydrogenase NADP binding domain)	sp|O80714|SDR3C_ARATH(Short-chain dehydrogenase reductase 3c OS=Arabidopsis thaliana OX=3702 GN=SDR3c PE=3 SV=1)
MELO3C005832.2	cucumisin-like isoform X1	2682	13	13	12	59	35	51	0.91	0.88	0.42	2.36	2.04	2.47	0.736667	2.29	3.10536	1.63476	8.0346e-05	0.00112046	yes	up	XP_008437519.1(PREDICTED: cucumisin-like isoform X1 [Cucumis melo])	GO:0004252(molecular_function:serine-type endopeptidase activity); GO:0008233(molecular_function:peptidase activity); GO:0006508(biological_process:proteolysis)				COG1404(O:Posttranslational modification, protein turnover, chaperones)	COG1404(peptidase (S8 and S53, subtilisin, kexin, sedolisin)	PF00082.19(Peptidase_S8:Subtilase family); PF05922.13(Inhibitor_I9:Peptidase inhibitor I9)	sp|Q39547|CUCM1_CUCME(Cucumisin OS=Cucumis melo OX=3656 PE=1 SV=1)
MELO3C020942.2	PQ-loop repeat family protein / transmembrane family protein	1472	661	666.93	670	2336.99	1411	1764	38.87	37.45	34.76	80.96	79.31	75.3	37.0267	78.5233	2.24276	1.16528	5.68768e-28	2.2633e-25	yes	up	XP_008457880.1(PREDICTED: probable vacuolar amino acid transporter YPQ1 [Cucumis melo])	GO:0016021(cellular_component:integral component of membrane); GO:0016020(cellular_component:membrane)	K23678	PQLC2, SLC66A1, LAAT1		ENOG4111FM2(S:Function unknown)	ENOG4111FM2(PQ loop repeat)	PF04193.11(PQ-loop:PQ loop repeat)	sp|Q12010|YPQ1_YEAST(Probable vacuolar amino acid transporter YPQ1 OS=Saccharomyces cerevisiae (strain ATCC 204508 / S288c) OX=559292 GN=YPQ1 PE=1 SV=1)
MELO3C019440.2	ferredoxin-like	861	11	9	12	43	27	35	1.46	1.16	1.41	3.35	3.45	3.28	1.34333	3.36	2.68125	1.42291	0.00210948	0.016407	yes	up	XP_008456052.1(PREDICTED: ferredoxin-like [Cucumis melo])	GO:0022900(biological_process:electron transport chain); GO:0046872(molecular_function:metal ion binding); GO:0005488(molecular_function:binding); GO:0051537(molecular_function:2 iron, 2 sulfur cluster binding); GO:0009055(molecular_function:electron carrier activity)	K02639	petF	map00195(Photosynthesis)	COG0633(C:Energy production and conversion)	COG0633(Ferredoxin)	PF00111.24(Fer2:2Fe-2S iron-sulfur cluster binding domain)	sp|O04090|FER1_ARATH(Ferredoxin-1, chloroplastic OS=Arabidopsis thaliana OX=3702 GN=FD1 PE=1 SV=1)
MELO3C004135.2	leucine aminopeptidase 2, chloroplastic-like	1338	52	70	61	453	359	328	3.9	5.07	4.06	19.89	25.85	17.48	4.34333	21.0733	5.16089	2.36762	2.83941e-27	1.0562e-24	yes	up	XP_008452859.2(PREDICTED: leucine aminopeptidase 2, chloroplastic-like [Cucumis melo])	GO:0005737(cellular_component:cytoplasm); GO:0006508(biological_process:proteolysis); GO:0008235(molecular_function:metalloexopeptidase activity); GO:0030145(molecular_function:manganese ion binding); GO:0004177(molecular_function:aminopeptidase activity)	K01255	CARP, pepA	map00480(Glutathione metabolism)	COG0260(E:Amino acid transport and metabolism)	COG0260(Presumably involved in the processing and regular turnover of intracellular proteins. Catalyzes the removal of unsubstituted N-terminal amino acids from various peptides (By similarity))	PF00883.18(Peptidase_M17:Cytosol aminopeptidase family, catalytic domain)	sp|Q6K669|AMPL2_ORYSJ(Leucine aminopeptidase 2, chloroplastic OS=Oryza sativa subsp. japonica OX=39947 GN=Os02g0794700 PE=2 SV=1)
MELO3C025961.2	Acyl carrier protein	993	253	330	370	925	508	1037	29.83	37.69	38.7	63.97	57.72	86.68	35.4067	69.4567	2.11809	1.08277	8.79877e-07	2.25721e-05	yes	up	XP_008464165.1(PREDICTED: uncharacterized protein LOC103502113 [Cucumis melo])	GO:0016021(cellular_component:integral component of membrane)				ENOG4112747(S:Function unknown)	ENOG4112747(-)
MELO3C014827.2	Class I heat shock protein	825	109	223	267	2475	1258	2322	15.36	30.41	33.3	204.62	170.6	230.88	26.3567	202.033	8.24573	3.04365	9.84534e-30	4.67954e-27	yes	up	XP_008450042.1(PREDICTED: class I heat shock protein-like [Cucumis melo])		K13993	HSP20	map04141(Protein processing in endoplasmic reticulum)	COG0071(O:Posttranslational modification, protein turnover, chaperones)	COG0071(response to heat)	PF00011.18(HSP20:Hsp20/alpha crystallin family)	sp|P13853|HS17C_ARATH(17.6 kDa class I heat shock protein 3 OS=Arabidopsis thaliana OX=3702 GN=HSP17.6C PE=2 SV=2)
MELO3C012373.2	GABA transporter 1	1514	129	137	157	538	294	419	8.34	8.55	9.01	20.34	18.23	19.26	8.63333	19.2767	2.39799	1.26183	2.47207e-14	2.31145e-12	yes	up	XP_008446789.1(PREDICTED: GABA transporter 1-like isoform X1 [Cucumis melo])	GO:0016021(cellular_component:integral component of membrane); GO:0016020(cellular_component:membrane)				COG0814(E:Amino acid transport and metabolism)	COG0814(amino acid transport)	PF01490.15(Aa_trans:Transmembrane amino acid transporter protein)	sp|F4HW02|GAT1_ARATH(GABA transporter 1 OS=Arabidopsis thaliana OX=3702 GN=GAT1 PE=1 SV=1)
MELO3C034314.2	ABC transporter F family member 4	972	907.74	1168.39	1372.32	6936.4	3481.59	7341.83	146.4	182.55	195.8	657.21	541.1	834.16	174.917	677.49	4.18706	2.06594	7.1328e-23	1.58506e-20	yes	up
MELO3C010069.2	Ubiquitin carboxyl-terminal hydrolase 15	1099	123	102	161	1120	536	1080	11.94	10.5	14.75	28.25	18.51	36.74	12.3967	27.8333	5.73172	2.51897	4.86265e-28	1.98107e-25	yes	up	XP_008443711.1(PREDICTED: uncharacterized protein LOC103487235 isoform X1 [Cucumis melo])					ENOG410Y0EY(S:Function unknown)	ENOG410Y0EY(-)
MELO3C004098.2	Transcription factor, putative	883	15	2	6	46	22	29	1.92	0.25	0.68	3.46	2.71	2.63	0.95	2.93333	3.34081	1.7402	0.00801126	0.0454964	yes	up	KGN61084.1(hypothetical protein Csa_2G047780 [Cucumis sativus])
MELO3C002727.2	Chlorophyll a-b binding protein, chloroplastic	980	1.86	0	0	50.81	7.28	31.87	0.21	0	0	3.32	0.78	2.51	0.07	2.20333	33.815	5.07959	5.79122e-05	0.00085352	yes	up	XP_008444193.1(PREDICTED: chlorophyll a-b binding protein of LHCII type 1-like [Cucumis melo])	GO:0009535(cellular_component:chloroplast thylakoid membrane); GO:0016168(molecular_function:chlorophyll binding); GO:0009522(cellular_component:photosystem I); GO:0016021(cellular_component:integral component of membrane); GO:0018298(biological_process:protein-chromophore linkage); GO:0046872(molecular_function:metal ion binding); GO:0009765(biological_process:photosynthesis, light harvesting)	K08912	LHCB1	map00196(Photosynthesis - antenna proteins)	ENOG410ZHBU(J:Translation, ribosomal structure and biogenesis)	ENOG410ZHBU(Chlorophyll A-B binding protein)	PF00504.18(Chloroa_b-bind:Chlorophyll A-B binding protein)	sp|P09756|CB23_SOYBN(Chlorophyll a-b binding protein 3, chloroplastic OS=Glycine max OX=3847 GN=CAB3 PE=3 SV=1)
MELO3C024233.2	Serine-rich protein-like protein	508	2	7.46	10	57.87	19	56	0.61	2.24	2.71	10.53	5.67	11.97	1.85333	9.39	5.61208	2.48854	5.92545e-05	0.000870304	yes	up	KGN45357.1(hypothetical protein Csa_7G446750 [Cucumis sativus])					ENOG41108E5(S:Function unknown)	ENOG41108E5(-)
MELO3C000106.2	30S ribosomal protein S12, chloroplastic	1635	38	64	76.56	246	131	281	2.64	4.45	4.95	9.97	9.15	13.97	4.01333	11.03	3.01025	1.58988	3.11074e-07	8.95926e-06	yes	up	XP_022932068.1(uncharacterized protein LOC111438394 [Cucurbita moschata])	GO:0000028(biological_process:ribosomal small subunit assembly); GO:0015935(cellular_component:small ribosomal subunit); GO:0019843(molecular_function:rRNA binding); GO:0003735(molecular_function:structural constituent of ribosome); GO:0009507(cellular_component:chloroplast); GO:0006412(biological_process:translation); GO:0003729(molecular_function:mRNA binding)	K02992	RP-S7, MRPS7, rpsG	map03010(Ribosome)	COG0049(J:Translation, ribosomal structure and biogenesis); COG0048(J:Translation, ribosomal structure and biogenesis)	COG0049(One of the primary rRNA binding proteins, it binds directly to 16S rRNA where it nucleates assembly of the head domain of the 30S subunit. Is located at the subunit interface close to the decoding center, probably blocks exit of the E-site tRNA (By similarity)); COG0048(Interacts with and stabilizes bases of the 16S rRNA that are involved in tRNA selection in the A site and with the mRNA …	PF00164.22(Ribosom_S12_S23:Ribosomal protein S12/S23)	sp|Q9B1A1|RR7_LOTJA(30S ribosomal protein S7, chloroplastic OS=Lotus japonicus OX=34305 GN=rps7-A PE=3 SV=1)
MELO3C013252.2	Protein EXORDIUM-like 5	1262	21	22	16	63	55	69	1.69	1.71	1.14	2.97	4.26	3.95	1.51333	3.72667	2.63328	1.39686	0.000205997	0.00248401	yes	up	XP_008447837.1(PREDICTED: protein EXORDIUM-like 5 [Cucumis melo])					ENOG410Y43B(S:Function unknown)	ENOG410Y43B(phosphate-induced protein 1 conserved region domain containing protein, expressed)	PF04674.9(Phi_1:Phosphate-induced protein 1 conserved region)	sp|Q9SII5|EXOL5_ARATH(Protein EXORDIUM-like 5 OS=Arabidopsis thaliana OX=3702 GN=EXL5 PE=2 SV=1)
MELO3C004975.2	Enabled-like protein (DUF1635)	1220	5	4	6	39	29	16	0.42	0.32	0.45	1.92	2.34	0.95	0.396667	1.73667	4.60287	2.20254	0.000561882	0.00574334	yes	up	XP_008463249.1(PREDICTED: arp2/3 complex-activating protein rickA [Cucumis melo])					ENOG410YWC0(S:Function unknown); ENOG410YJVG(S:Function unknown); ENOG411137G(S:Function unknown); ENOG411060V(S:Function unknown)	ENOG410YWC0(Protein of unknown function (DUF1635)); ENOG410YJVG(Protein of unknown function (DUF1635)); ENOG411137G(Protein of unknown function (DUF1635)); ENOG411060V(Protein of unknown function (DUF1635))	PF07795.8(DUF1635:Protein of unknown function (DUF1635))
MELO3C027603.2	Unknown protein	537	2.11	1.1	0	66.95	36.08	58.48	0.24	0.2	0	3.49	2.37	3.05	0.146667	2.97	43.3451	5.4378	4.4655e-09	1.81494e-07	yes	up
MELO3C012525.2	Receptor-like kinase	2256	29	19	49	106	80	133	1.96	0.95	2.6	4.38	5.33	5.91	1.83667	5.20667	2.74923	1.45903	0.00010534	0.00140598	yes	up	XP_008447034.1(PREDICTED: probable receptor-like serine/threonine-protein kinase At4g34500 [Cucumis melo])	GO:0004674(molecular_function:protein serine/threonine kinase activity); GO:0006468(biological_process:protein phosphorylation); GO:0016021(cellular_component:integral component of membrane); GO:0005524(molecular_function:ATP binding)				COG0515(T:Signal transduction mechanisms)	COG0515(Serine Threonine protein kinase)	PF00069.22(Pkinase:Protein kinase domain); PF07714.14(Pkinase_Tyr:Protein tyrosine kinase)	sp|Q6NKZ9|Y4345_ARATH(Probable receptor-like serine/threonine-protein kinase At4g34500 OS=Arabidopsis thaliana OX=3702 GN=At4g34500 PE=2 SV=1)
MELO3C011907.2	RING finger protein	1816	27.62	20.43	24.48	88.92	65.99	75.56	1.77	1.37	1.43	3.84	3.88	4.59	1.52333	4.10333	2.64094	1.40105	2.01169e-05	0.000345255	yes	up	XP_008446106.1(PREDICTED: peroxisome biogenesis factor 10-like isoform X1 [Cucumis melo])	GO:0008270(molecular_function:zinc ion binding)				ENOG410XRM0(S:Function unknown)	ENOG410XRM0(Ring finger protein)	PF13920.3(zf-C3HC4_3:Zinc finger, C3HC4 type (RING finger)); PF13639.3(zf-RING_2:Ring finger domain); PF14447.3(Prok-RING_4:Prokaryotic RING finger family 4); PF14634.3(zf-RING_5:zinc-RING finger domain); PF13445.3(zf-RING_UBOX:RING-type zinc-finger); PF00097.22(zf-C3HC4:Zinc finger, C3HC4 type (RING finger)); PF13923.3(zf-C3HC4_2:Zinc finger, C3HC4 type (RING finger)); PF15227.3(zf-C3HC4_4:zinc …	sp|Q9M022|AIRP2_ARATH(E3 ubiquitin-protein ligase AIRP2 OS=Arabidopsis thaliana OX=3702 GN=AIRP2 PE=1 SV=1)
MELO3C024312.2	At1g53885	1039	24	28	17	78	47	105	2.48	2.79	1.55	4.71	6.24	8.7	2.27333	6.55	2.72064	1.44395	0.000351014	0.00386998	yes	up	XP_008462244.1(PREDICTED: uncharacterized protein LOC103500647 [Cucumis melo])					ENOG410Z5EP(S:Function unknown)	ENOG410Z5EP(Protein of unknown function (DUF581))	PF04570.11(zf-FLZ:zinc-finger of the FCS-type, C2-C2)	sp|Q8LGS1|MARD1_ARATH(Protein MARD1 OS=Arabidopsis thaliana OX=3702 GN=MARD1 PE=2 SV=2)
MELO3C003778.2	MADS-box transcription factor	997	0	4	2	97	73	55	0	0.42	0.19	6.19	7.64	4.24	0.203333	6.02333	30.9415	4.95147	2.36517e-12	1.66545e-10	yes	up	XP_008466510.1(PREDICTED: floral homeotic protein DEFICIENS isoform X1 [Cucumis melo])	GO:0003700(molecular_function:transcription factor activity, sequence-specific DNA binding); GO:0006355(biological_process:regulation of transcription, DNA-templated); GO:0046983(molecular_function:protein dimerization activity); GO:0005634(cellular_component:nucleus); GO:0003677(molecular_function:DNA binding)	K09264	K09264		COG5068(K:Transcription)	COG5068(Transcription factor)	PF00319.15(SRF-TF:SRF-type transcription factor (DNA-binding and dimerisation domain)); PF01486.14(K-box:K-box region)	sp|Q07472|MADS1_PETHY(Floral homeotic protein PMADS 1 OS=Petunia hybrida OX=4102 GN=PMADS1 PE=2 SV=1)
MELO3C013811.2	Phosphoribulokinase	2218	457	547	574	2051	1047	1564	19.94	23.01	22.24	52.27	43.77	48.61	21.73	48.2167	2.38309	1.25283	1.31934e-18	1.89707e-16	yes	up	XP_008448619.1(PREDICTED: phosphoribulokinase, chloroplastic-like [Cucumis melo])	GO:0006222(biological_process:UMP biosynthetic process); GO:0043097(biological_process:pyrimidine nucleoside salvage); GO:0005975(biological_process:carbohydrate metabolic process); GO:0006206(biological_process:pyrimidine nucleobase metabolic process); GO:0016310(biological_process:phosphorylation); GO:0005829(cellular_component:cytosol); GO:0008974(molecular_function:phosphoribulokinase activit…	K00855	PRK, prkB	map00710(Carbon fixation in photosynthetic organisms)	COG0572(F:Nucleotide transport and metabolism)	COG0572(uridine kinase)	PF00485.15(PRK:Phosphoribulokinase / Uridine kinase family)	sp|P27774|KPPR_MESCR(Phosphoribulokinase, chloroplastic OS=Mesembryanthemum crystallinum OX=3544 PE=2 SV=1)
MELO3C022361.2	Glycosyl transferase	2052	285	356	356	1031	518	1021	12.96	15.6	14.37	27.38	22.56	33.06	14.31	27.6667	2.08671	1.06123	9.59608e-08	3.08626e-06	yes	up	XP_008459920.1(PREDICTED: uncharacterized protein At4g14100-like [Cucumis melo])	GO:0016740(molecular_function:transferase activity)				ENOG4111MP0(S:Function unknown)	ENOG4111MP0(-)		sp|Q67YC9|Y4141_ARATH(Uncharacterized protein At4g14100 OS=Arabidopsis thaliana OX=3702 GN=At4g14100 PE=2 SV=1)
MELO3C003238.2	Chlorophyll a-b binding protein, chloroplastic	1543	309	346	377	1085	622	955	19.54	21.1	21.16	40.11	37.71	42.93	20.6	40.25	2.10017	1.07051	1.70011e-13	1.41905e-11	yes	up	XP_008449241.1(PREDICTED: chlorophyll a-b binding protein CP29.1, chloroplastic-like [Cucumis melo])	GO:0009535(cellular_component:chloroplast thylakoid membrane); GO:0009941(cellular_component:chloroplast envelope); GO:0016168(molecular_function:chlorophyll binding); GO:0031409(molecular_function:pigment binding); GO:0009522(cellular_component:photosystem I); GO:0016021(cellular_component:integral component of membrane); GO:0010287(cellular_component:plastoglobule); GO:0018298(biological_proces…	K08915	LHCB4	map00196(Photosynthesis - antenna proteins)	ENOG410YYUX(I:Lipid transport and metabolism)	ENOG410YYUX(Chlorophyll A-B binding protein)	PF00504.18(Chloroa_b-bind:Chlorophyll A-B binding protein)	sp|Q07473|CB4A_ARATH(Chlorophyll a-b binding protein CP29.1, chloroplastic OS=Arabidopsis thaliana OX=3702 GN=LHCB4.1 PE=1 SV=1)
MELO3C022429.2	Amaranthin-like lectin	2169	0	0	0	6	5	9	0	0	0	0.15	0.2	0.27	0	0.206667	30.2136	4.91713	0.00299016	0.0214167	yes	up	XP_008460195.1(PREDICTED: uncharacterized protein LOC103499080 [Cucumis melo])					ENOG41122DF(S:Function unknown)	ENOG41122DF(-)	PF07468.8(Agglutinin:Agglutinin domain); PF03318.10(ETX_MTX2:Clostridium epsilon toxin ETX/Bacillus mosquitocidal toxin MTX2); PF01117.17(Aerolysin:Aerolysin toxin)
MELO3C023133.2	F17A17.37 protein	1354	0	1	0	15	3	26	0	0.07	0	0.65	0.21	1.37	0.0233333	0.743333	32.6359	5.02839	0.000948406	0.00872013	yes	up	XP_008460770.1(PREDICTED: uncharacterized protein LOC103499530 [Cucumis melo])					ENOG41117GI(S:Function unknown); ENOG410YEA0(S:Function unknown)	ENOG41117GI(function DUF642 (InterPro IPR006946), Galactose-binding like (InterPro IPR008979)); ENOG410YEA0(Protein of unknown function (DUF642))	PF04862.9(DUF642:Protein of unknown function (DUF642))
MELO3C032442.2	ATP-dependent 6-phosphofructokinase	767	0	1	0	14	11	3	0	0.15	0	1.41	1.89	0.38	0.05	1.22667	21.4116	4.42032	0.00469479	0.0305331	yes	up	XP_022144988.1(ATP-dependent 6-phosphofructokinase 3 [Momordica charantia])	GO:0003824(molecular_function:catalytic activity); GO:0006796(biological_process:phosphate-containing compound metabolic process)	K00850	pfkA, PFK	map03018(RNA degradation); map00010(Glycolysis / Gluconeogenesis); map00030(Pentose phosphate pathway); map00051(Fructose and mannose metabolism); map00052(Galactose metabolism)	COG0205(G:Carbohydrate transport and metabolism)	COG0205(phosphohexokinase)	PF00365.17(PFK:Phosphofructokinase)	sp|Q9C5J7|PFKA7_ARATH(ATP-dependent 6-phosphofructokinase 7 OS=Arabidopsis thaliana OX=3702 GN=PFK7 PE=1 SV=1)
MELO3C002090.2	transcription factor MYB108-like	1227	15	22	8	79	40	47	1.25	1.77	0.59	3.86	3.21	2.78	1.20333	3.28333	2.94064	1.55613	0.00060343	0.00605944	yes	up	XP_008458430.1(PREDICTED: transcription factor MYB108-like [Cucumis melo])	GO:0003677(molecular_function:DNA binding)	K09422	MYBP		COG5147(K:Transcription)	COG5147(Myblike DNAbinding domain containing protein)	PF00249.28(Myb_DNA-binding:Myb-like DNA-binding domain); PF13921.3(Myb_DNA-bind_6:Myb-like DNA-binding domain)	sp|Q9C9G7|MYB62_ARATH(Transcription factor MYB62 OS=Arabidopsis thaliana OX=3702 GN=MYB62 PE=2 SV=1)
MELO3C014240.2	Aquaporin PIP2	1299	6	4	5	48	18	25	0.47	0.3	0.35	2.18	1.34	1.38	0.373333	1.63333	4.77802	2.25641	0.000233395	0.00273723	yes	up	XP_008449252.1(PREDICTED: aquaporin PIP2-1-like [Cucumis melo])	GO:0005215(molecular_function:transporter activity); GO:0016021(cellular_component:integral component of membrane); GO:0006810(biological_process:transport)	K09872	PIP		COG0580(G:Carbohydrate transport and metabolism)	COG0580(Channel that permits osmotically driven movement of water in both directions. It is involved in the osmoregulation and in the maintenance of cell turgor during volume expansion in rapidly growing cells. It mediates rapid entry or exit of water in response to abrupt changes in osmolarity (By similarity))	PF00230.17(MIP:Major intrinsic protein)	sp|P43286|PIP21_ARATH(Aquaporin PIP2-1 OS=Arabidopsis thaliana OX=3702 GN=PIP2-1 PE=1 SV=1)
MELO3C024762.2	benzyl alcohol O-benzoyltransferase-like	1758	22	11	9	68	32	62	1.19	0.58	0.43	2.16	1.66	2.39	0.733333	2.07	3.07741	1.62172	0.00065149	0.00642146	yes	up	NP_001315395.1(benzyl alcohol O-benzoyltransferase-like [Cucumis melo])	GO:0016747(molecular_function:transferase activity, transferring acyl groups other than amino-acyl groups)	K19861	BEBT, AMAT		ENOG410YDJK(S:Function unknown); ENOG410ZM3K(S:Function unknown)	ENOG410YDJK(benzyl alcohol O-benzoyltransferase-like); ENOG410ZM3K(Transferase family)	PF02458.12(Transferase:Transferase family)	sp|Q8GT20|BEBT_TOBAC(Benzyl alcohol O-benzoyltransferase OS=Nicotiana tabacum OX=4097 GN=HSR201 PE=1 SV=1)
MELO3C024238.2	G-type lectin S-receptor-like serine/threonine-protein kinase isoform X1	1623	33.05	31	70	184.37	83.47	202.63	2.3	2.05	4.21	6.76	5.12	10.13	2.85333	7.33667	2.85913	1.51558	5.2516e-05	0.000784995	yes	up	XP_016902847.1(PREDICTED: G-type lectin S-receptor-like serine/threonine-protein kinase At1g67520 isoform X1 [Cucumis melo])					COG0515(T:Signal transduction mechanisms); ENOG4111GPA(G:Carbohydrate transport and metabolism)	COG0515(Serine Threonine protein kinase); ENOG4111GPA(chitinase)	PF07714.14(Pkinase_Tyr:Protein tyrosine kinase); PF00069.22(Pkinase:Protein kinase domain); PF11883.5(DUF3403:Domain of unknown function (DUF3403))	sp|Q9LW83|CE101_ARATH(G-type lectin S-receptor-like serine/threonine-protein kinase CES101 OS=Arabidopsis thaliana OX=3702 GN=CES101 PE=2 SV=2)
MELO3C014589.2	Protoheme IX farnesyltransferase	886	7	14	20	59	36	45	0.89	1.73	2.26	4.41	4.42	4.06	1.62667	4.29667	2.80479	1.48789	0.000934879	0.00861892	yes	up	XP_008449706.1(PREDICTED: uncharacterized protein LOC103491505 [Cucumis melo])	GO:0016021(cellular_component:integral component of membrane)				ENOG410ZHBE(S:Function unknown)	ENOG410ZHBE(-)
MELO3C015941.2	Long cell-linked locus protein, putative, expressed	631	3	4	5	26	29	40	0.63	0.82	0.93	3.23	5.91	5.91	0.793333	5.01667	6.72127	2.74873	2.24512e-05	0.000379607	yes	up	XP_008451654.1(PREDICTED: uncharacterized protein LOC103492886 [Cucumis melo])					ENOG410YPGG(S:Function unknown)	ENOG410YPGG(long cell-linked locus protein)	PF05553.8(DUF761:Cotton fibre expressed protein)
MELO3C026029.2	patellin-6	1747	69	77	70	267	110	251	3.77	4.06	3.4	8.53	5.76	9.76	3.74333	8.01667	2.32403	1.21663	1.09455e-05	0.000204911	yes	up	XP_004148600.1(PREDICTED: patellin-6 [Cucumis sativus])	GO:0016021(cellular_component:integral component of membrane); GO:0006810(biological_process:transport); GO:0005886(cellular_component:plasma membrane)				ENOG410XRSQ(S:Function unknown)	ENOG410XRSQ(Transfer protein)	PF00650.17(CRAL_TRIO:CRAL/TRIO domain); PF03765.12(CRAL_TRIO_N:CRAL/TRIO, N-terminal domain)	sp|Q9SCU1|PATL6_ARATH(Patellin-6 OS=Arabidopsis thaliana OX=3702 GN=PATL6 PE=2 SV=1)
MELO3C014587.2	photosystem II 5 kDa protein, chloroplastic-like	711	100	97	103	340	151	354	17.5	16.45	15.94	34.98	25.48	43.58	16.63	34.68	2.26494	1.17947	7.06845e-06	0.000139986	yes	up	XP_008449703.1(PREDICTED: photosystem II 5 kDa protein, chloroplastic [Cucumis melo])					ENOG410Z5TB(S:Function unknown)	ENOG410Z5TB(Photosystem II 5 kDa protein)		sp|Q39195|PST2_ARATH(Photosystem II 5 kDa protein, chloroplastic OS=Arabidopsis thaliana OX=3702 GN=PSBT PE=3 SV=2)
MELO3C024476.2	alpha carbonic anhydrase 7-like	1304	19	20	18	73	28	107	1.47	1.49	1.24	3.29	2.08	5.82	1.4	3.73	2.93893	1.55529	0.00115505	0.0101095	yes	up	XP_008462491.1(PREDICTED: alpha carbonic anhydrase 7-like [Cucumis melo])	GO:0006730(biological_process:one-carbon metabolic process); GO:0004089(molecular_function:carbonate dehydratase activity); GO:0008270(molecular_function:zinc ion binding)	K01674	cah	map00910(Nitrogen metabolism)	COG3338(P:Inorganic ion transport and metabolism)	COG3338(Carbonic anhydrase)	PF00194.18(Carb_anhydrase:Eukaryotic-type carbonic anhydrase)	sp|Q8L817|ATCA7_ARATH(Alpha carbonic anhydrase 7 OS=Arabidopsis thaliana OX=3702 GN=ACA7 PE=2 SV=1)
MELO3C005923.2	Chloroplast small heat shock protein	2570	351	383	446	2642	1255	2322	12.55	13.2	14.1	54.82	43.02	58.65	13.2833	52.1633	4.24552	2.08594	4.00841e-32	2.63799e-29	yes	up	XP_008437664.1(PREDICTED: small heat shock protein, chloroplastic [Cucumis melo])		K13993	HSP20	map04141(Protein processing in endoplasmic reticulum)	COG0071(O:Posttranslational modification, protein turnover, chaperones)	COG0071(response to heat)	PF00011.18(HSP20:Hsp20/alpha crystallin family)	sp|P30222|HS22C_PETHY(Small heat shock protein, chloroplastic OS=Petunia hybrida OX=4102 GN=HSP22 PE=2 SV=1)
MELO3C017449.2	A-kinase anchor protein 9, putative isoform 1	1929	14	4	4	54	32	29	0.68	0.19	0.17	1.54	1.5	1.01	0.346667	1.35	4.18094	2.06383	0.000618451	0.00617045	yes	up	XP_008453587.1(PREDICTED: uncharacterized protein LOC103494251 [Cucumis melo])					ENOG410ZGEC(S:Function unknown); COG1599(L:Replication, recombination and repair)	ENOG410ZGEC(-); COG1599(DNA replication)
MELO3C026917.2	SNF1-related protein kinase regulatory subunit beta-3	950	14	35	27	84	39	78	1.62	4.02	2.86	5.85	4.35	6.4	2.83333	5.53333	2.13749	1.09592	0.00748461	0.0432374	yes	up	XP_004145755.1(PREDICTED: SNF1-related protein kinase regulatory subunit beta-3 [Cucumis sativus])	GO:0016310(biological_process:phosphorylation); GO:0009744(biological_process:response to sucrose); GO:0016301(molecular_function:kinase activity); GO:0043562(biological_process:cellular response to nitrogen levels)				ENOG410XRB3(S:Function unknown)	ENOG410XRB3(Protein kinase, AMP-activated, beta)	PF04739.12(AMPKBI:5'-AMP-activated protein kinase beta subunit, interaction domain)	sp|Q9ZUU8|KINB3_ARATH(SNF1-related protein kinase regulatory subunit beta-3 OS=Arabidopsis thaliana OX=3702 GN=KINB3 PE=1 SV=1)
MELO3C009869.2	Amino acid transporter, putative	1574	21	11	24	70	29	72	1.3	0.66	1.32	2.53	1.72	3.06	1.09333	2.43667	2.45821	1.29761	0.00397448	0.0268062	yes	up	XP_008443410.1(PREDICTED: vacuolar amino acid transporter 1-like isoform X2 [Cucumis melo])	GO:0016021(cellular_component:integral component of membrane)	K15015	SLC32A, VGAT		COG0814(E:Amino acid transport and metabolism)	COG0814(amino acid transport)	PF01490.15(Aa_trans:Transmembrane amino acid transporter protein)	sp|Q9LXF8|AVT1J_ARATH(Amino acid transporter AVT1J OS=Arabidopsis thaliana OX=3702 GN=AVT1J PE=2 SV=1)
MELO3C006539.2	photosystem I reaction center subunit II, chloroplastic	942	107	148	144	720	406	566	12.56	16.8	14.98	49.54	45.82	47	14.78	47.4533	3.44501	1.78451	4.03205e-25	1.23201e-22	yes	up	XP_008438687.1(PREDICTED: photosystem I reaction center subunit II, chloroplastic [Cucumis melo])	GO:0009535(cellular_component:chloroplast thylakoid membrane); GO:0009538(cellular_component:photosystem I reaction center); GO:0015979(biological_process:photosynthesis)	K02692	psaD	map00195(Photosynthesis)	ENOG4111HAV(C:Energy production and conversion)	ENOG4111HAV(photosystem i)	PF02531.13(PsaD:PsaD)	sp|P32869|PSAD_CUCSA(Photosystem I reaction center subunit II, chloroplastic OS=Cucumis sativus OX=3659 GN=psaD PE=1 SV=1)
MELO3C033158.2	Unknown protein	2992	80	54	52	273	222	209.04	5.67	3.99	3.53	11.69	15.73	13.28	4.39667	13.5667	3.12367	1.64324	3.61803e-10	1.76376e-08	yes	up	XP_016901625.1(PREDICTED: uncharacterized protein LOC107991320 [Cucumis melo])					COG2801(L:Replication, recombination and repair)	COG2801(Retrotransposon protein)		sp|F4IS56|ILK1_ARATH(Integrin-linked protein kinase 1 OS=Arabidopsis thaliana OX=3702 GN=ILK1 PE=1 SV=1)
MELO3C018888.2	Fasciclin-like arabinogalactan protein 7	1189	20	27	31	99	47	75	1.74	2.26	2.39	5.03	3.92	4.62	2.13	4.52333	2.2858	1.1927	0.000406297	0.00437517	yes	up	XP_008455511.1(PREDICTED: fasciclin-like arabinogalactan protein 7 [Cucumis melo])					ENOG410YHS4(M:Cell wall/membrane/envelope biogenesis)	ENOG410YHS4(Fasciclin-like arabinogalactan protein)	PF02469.19(Fasciclin:Fasciclin domain)	sp|Q9SJ81|FLA7_ARATH(Fasciclin-like arabinogalactan protein 7 OS=Arabidopsis thaliana OX=3702 GN=FLA7 PE=1 SV=1)
MELO3C013287.2	NAC domain-containing protein, putative	1216	167	241	239	643	338	651	13.62	19.17	16.87	30.79	26.36	37.8	16.5533	31.65	2.05111	1.03641	2.25179e-06	5.26371e-05	yes	up	XP_008447882.1(PREDICTED: protein FEZ-like [Cucumis melo])	GO:0045792(biological_process:negative regulation of cell size); GO:0048281(biological_process:inflorescence morphogenesis); GO:0005634(cellular_component:nucleus); GO:0009965(biological_process:leaf morphogenesis); GO:0006355(biological_process:regulation of transcription, DNA-templated); GO:0006351(biological_process:transcription, DNA-templated); GO:0003677(molecular_function:DNA binding)				ENOG410Y9QS(S:Function unknown); ENOG41115KT(S:Function unknown)	ENOG410Y9QS(nac domain); ENOG41115KT((No apical meristem) protein)	PF02365.12(NAM:No apical meristem (NAM) protein)	sp|Q10S65|NAC22_ORYSJ(NAC domain-containing protein 22 OS=Oryza sativa subsp. japonica OX=39947 GN=NAC022 PE=2 SV=1)
MELO3C006493.2	ATP sulfurylase	2162	571	604	719	2036	1117	1859	25.69	26.21	28.72	53.54	48.16	59.59	26.8733	53.7633	2.15152	1.10536	4.35695e-13	3.48373e-11	yes	up	XP_008438607.1(PREDICTED: ATP sulfurylase 1, chloroplastic [Cucumis melo])	GO:0000103(biological_process:sulfate assimilation); GO:0004781(molecular_function:sulfate adenylyltransferase (ATP) activity)	K13811	PAPSS	map00450(Selenocompound metabolism); map00261(Monobactam biosynthesis); map00230(Purine metabolism); map00920(Sulfur metabolism)	COG2046(P:Inorganic ion transport and metabolism)	COG2046(Catalyzes the first intracellular reaction of sulfate assimilation, forming adenosine-5'-phosphosulfate (APS) from inorganic sulfate and ATP. Plays an important role in sulfate activation as a component of the biosynthesis pathway of sulfur- containing amino acids (By similarity))	PF01747.14(ATP-sulfurylase:ATP-sulfurylase); PF14306.3(PUA_2:PUA-like domain)	sp|Q9LIK9|APS1_ARATH(ATP sulfurylase 1, chloroplastic OS=Arabidopsis thaliana OX=3702 GN=APS1 PE=1 SV=1)
MELO3C033095.2	protein FAR1-RELATED SEQUENCE 4-like	763	362.34	371.17	411.23	1341.56	758.13	1256.65	11.14	10.99	11.23	24.06	22.3	27.54	11.12	24.6333	2.38717	1.2553	4.53569e-16	5.35243e-14	yes	up	XP_016901440.1(PREDICTED: uncharacterized protein LOC107991253 [Cucumis melo])					ENOG4111MDI(S:Function unknown); ENOG41113FM(S:Function unknown); ENOG410ZKRE(S:Function unknown); ENOG410YFHW(S:Function unknown); ENOG410Z7Z7(S:Function unknown)	ENOG4111MDI(ZnF_PMZ); ENOG41113FM(MULE transposase domain); ENOG410ZKRE(Pfam:MuDR); ENOG410YFHW(transposon protein); ENOG410Z7Z7(Pentatricopeptide repeat-containing protein)
MELO3C006935.2	Heat shock protein 90	2534	6753.31	7568.28	8380.08	26108.3	13939.5	20060.4	242.56	261.87	267.34	547.42	479.37	513.53	257.257	513.44	2.14148	1.09861	2.54436e-21	4.68134e-19	yes	up	XP_024167450.1(heat shock protein 83-like [Rosa chinensis])	GO:0006950(biological_process:response to stress); GO:0006457(biological_process:protein folding); GO:0051082(molecular_function:unfolded protein binding); GO:0005524(molecular_function:ATP binding)	K04079	HSP90A, htpG	map04626(Plant-pathogen interaction); map04141(Protein processing in endoplasmic reticulum)	COG0326(O:Posttranslational modification, protein turnover, chaperones)	COG0326(Molecular chaperone. Has ATPase activity (By similarity))	PF00183.15(HSP90:Hsp90 protein); PF02518.23(HATPase_c:Histidine kinase-, DNA gyrase B-, and HSP90-like ATPase); PF13589.3(HATPase_c_3:Histidine kinase-, DNA gyrase B-, and HSP90-like ATPase)	sp|P36182|HSP82_TOBAC(Heat shock protein 82 (Fragment) OS=Nicotiana tabacum OX=4097 GN=HSP82 PE=2 SV=1)
MELO3C003201.2	Glutathione S-transferase	1064	47.39	74.37	90.29	390.55	167.43	371.25	4.74	6.92	7.46	22.87	16.08	25.82	6.37333	21.59	3.55055	1.82804	4.03138e-10	1.94861e-08	yes	up	XP_008448766.1(PREDICTED: probable glutathione S-transferase [Cucumis melo])		K00799	GST, gst	map00480(Glutathione metabolism)	ENOG410XSIX(O:Posttranslational modification, protein turnover, chaperones)	ENOG410XSIX(glutathione Stransferase)	PF02798.17(GST_N:Glutathione S-transferase, N-terminal domain); PF00043.22(GST_C:Glutathione S-transferase, C-terminal domain); PF13417.3(GST_N_3:Glutathione S-transferase, N-terminal domain); PF13409.3(GST_N_2:Glutathione S-transferase, N-terminal domain); PF14497.3(GST_C_3:Glutathione S-transferase, C-terminal domain); PF13410.3(GST_C_2:Glutathione S-transferase, C-terminal domain)	sp|P32110|GSTX6_SOYBN(Probable glutathione S-transferase OS=Glycine max OX=3847 GN=HSP26-A PE=2 SV=1)
MELO3C010272.2	Flavin-containing monooxygenase	1933	76	41	58	402	157	344	3.7	1.92	2.51	11.43	7.32	11.92	2.71	10.2233	4.08949	2.03192	4.5854e-11	2.60667e-09	yes	up	XP_016899787.1(PREDICTED: probable flavin-containing monooxygenase 1 [Cucumis melo])	GO:0050662(molecular_function:coenzyme binding); GO:0000166(molecular_function:nucleotide binding); GO:0016491(molecular_function:oxidoreductase activity)	K00485	FMO		COG2072(P:Inorganic ion transport and metabolism)	COG2072(Monooxygenase)	PF00743.16(FMO-like:Flavin-binding monooxygenase-like); PF07992.11(Pyr_redox_2:Pyridine nucleotide-disulphide oxidoreductase); PF13738.3(Pyr_redox_3:Pyridine nucleotide-disulphide oxidoreductase); PF13434.3(K_oxygenase:L-lysine 6-monooxygenase (NADPH-requiring)); PF13450.3(NAD_binding_8:NAD(P)-binding Rossmann-like domain)	sp|Q9LMA1|FMO1_ARATH(Probable flavin-containing monooxygenase 1 OS=Arabidopsis thaliana OX=3702 GN=FMO1 PE=2 SV=1)
MELO3C027964.2	Unknown protein	165	4.3	0	0	31.9	11.83	24.06	61.29	0	0	314.23	175.39	235.73	20.43	241.783	13.2849	3.73171	0.000257232	0.00296997	yes	up
MELO3C011029.2	Melanoma-associated antigen G1	1229	169.01	176	219.08	618.27	315	550.14	13.14	12.99	15.15	27.92	23.62	31.27	13.76	27.6033	2.12983	1.09074	7.66274e-09	3.02113e-07	yes	up	XP_008444839.1(PREDICTED: uncharacterized protein LOC103488065 [Cucumis melo])		K24127	MAGE		ENOG4111S70(S:Function unknown)	ENOG4111S70(Melanoma antigen, family)	PF01454.16(MAGE:MAGE family)
MELO3C028639.2	LOW QUALITY PROTEIN: uncharacterized protein LOC101497165	450	4.99	4.69	3.01	29.03	15.93	16.58	0.15	0.14	0.07	0.49	0.44	0.36	0.12	0.43	3.8349	1.93919	0.00371733	0.0254155	yes	up	XP_016903535.1(PREDICTED: uncharacterized protein LOC103504025 [Cucumis melo])					ENOG4111C77(S:Function unknown)	ENOG4111C77(-)
MELO3C028216.2	LOW QUALITY PROTEIN: gamma-aminobutyrate transaminase POP2, mitochondrial-like	885	11.8	7.62	8.4	121.8	30.93	142.73	2.67	1.74	1.75	16.7	7.05	23.52	2.05333	15.7567	8.31184	3.05517	2.17442e-08	7.9501e-07	yes	up	ADN34071.1(CACTA en-spm transposon protein [Cucumis melo subsp. melo])		K08248;K16871	MDL3;POP2	map00460(Cyanoamino acid metabolism); map00250(Alanine, aspartate and glutamate metabolism); map00650(Butanoate metabolism)	ENOG4111AFN(S:Function unknown); ENOG41107SF(S:Function unknown)	ENOG4111AFN(-); ENOG41107SF(Plant transposase (Ptta/En/Spm family))	PF03004.11(Transposase_24:Plant transposase (Ptta/En/Spm family))
MELO3C003683.2	RING-type E3 ubiquitin transferase	927	12.72	11.06	12.94	63.31	27.01	72.87	1.53	1.28	1.38	4.45	3.12	6.18	1.39667	4.58333	3.55134	1.82836	9.91078e-05	0.00133846	yes	up	XP_008466388.1(PREDICTED: U-box domain-containing protein 8-like [Cucumis melo])					ENOG4111AXN(S:Function unknown); ENOG410XU9Y(S:Function unknown); ENOG410XRTN(S:Function unknown)	ENOG4111AXN(-); ENOG410XU9Y(U-box domain-containing protein 4-like); ENOG410XRTN(U-box domain-containing protein)	PF14668.3(RICTOR_V:Rapamycin-insensitive companion of mTOR, domain 5)	sp|O22193|PUB4_ARATH(U-box domain-containing protein 4 OS=Arabidopsis thaliana OX=3702 GN=PUB4 PE=1 SV=3)
MELO3C034862.2	zinc finger BED domain-containing protein RICESLEEPER 2-like	486	182.96	116.53	101.05	494.26	355.13	394	15.97	9.82	7.82	25.25	29.76	24.4	11.2033	26.47	2.53014	1.33922	1.15683e-07	3.65213e-06	yes	up	XP_016901224.1(PREDICTED: uncharacterized protein LOC107991203 [Cucumis melo])					ENOG410ZCAC(S:Function unknown); ENOG410ZT99(S:Function unknown); ENOG4111T8J(S:Function unknown)	ENOG410ZCAC(Pfam:hATC); ENOG410ZT99(Pfam:hATC); ENOG4111T8J(transposon protein)	PF05699.11(Dimer_Tnp_hAT:hAT family C-terminal dimerisation region)	sp|P08770|TRA1_MAIZE(Putative AC transposase OS=Zea mays OX=4577 PE=2 SV=2)
MELO3C023810.2	Receptor-like kinase, putative	3110	32	38	42	143	86	165	0.92	1.05	1.07	2.4	2.36	3.38	1.01333	2.71333	2.88495	1.52855	3.84286e-07	1.07795e-05	yes	up	XP_008461608.1(PREDICTED: probable receptor-like protein kinase At2g39360 [Cucumis melo])	GO:0006468(biological_process:protein phosphorylation); GO:0016310(biological_process:phosphorylation); GO:0016021(cellular_component:integral component of membrane); GO:0004674(molecular_function:protein serine/threonine kinase activity); GO:0004672(molecular_function:protein kinase activity); GO:0005524(molecular_function:ATP binding)				COG0515(T:Signal transduction mechanisms)	COG0515(Serine Threonine protein kinase)	PF07714.14(Pkinase_Tyr:Protein tyrosine kinase); PF00069.22(Pkinase:Protein kinase domain); PF12819.4(Malectin_like:Carbohydrate-binding protein of the ER); PF11721.5(Malectin:Di-glucose binding within endoplasmic reticulum)	sp|Q9LX66|HERK_ARATH(Receptor-like protein kinase HERK 1 OS=Arabidopsis thaliana OX=3702 GN=HERK1 PE=1 SV=1)
MELO3C011674.2	Unknown protein	219	25	27	22.97	77.89	62.51	73.44	7.15	4.63	0.94	10.21	2.76	10.79	4.24	7.92	2.36119	1.23951	0.000174506	0.00216218	yes	up
MELO3C004971.2	Shugoshin-1, putative	1175	4	15	31	2648	958	2240	0.12	0.42	0.88	51.71	30.76	55.97	0.473333	46.1467	94.5039	6.5623	1.08385e-21	2.13169e-19	yes	up	XP_008463230.1(PREDICTED: uncharacterized protein LOC103501433 isoform X1 [Cucumis melo])					ENOG410YNQ1(S:Function unknown)	ENOG410YNQ1(-)	PF07557.8(Shugoshin_C:Shugoshin C terminus)	sp|Q4QSC8|SGO1_MAIZE(Shugoshin-1 OS=Zea mays OX=4577 GN=SGO1 PE=2 SV=1)
MELO3C005466.2	ethylene-responsive transcription factor ERF106-like	797	313	333	302	1052	687	810	46.31	47.7	39.55	91.38	97.89	84.53	44.52	91.2667	2.19579	1.13474	7.13861e-18	1.00122e-15	yes	up	XP_008436978.1(PREDICTED: ethylene-responsive transcription factor ERF106-like [Cucumis melo])	GO:0003700(molecular_function:transcription factor activity, sequence-specific DNA binding); GO:0006355(biological_process:regulation of transcription, DNA-templated); GO:0005634(cellular_component:nucleus); GO:0003677(molecular_function:DNA binding)				ENOG4111416(K:Transcription)	ENOG4111416(Transcription factor)	PF00847.17(AP2:AP2 domain)	sp|Q9LY05|EF106_ARATH(Ethylene-responsive transcription factor ERF106 OS=Arabidopsis thaliana OX=3702 GN=ERF106 PE=2 SV=1)
MELO3C006934.2	protein REVEILLE 6-like isoform X2	1069	167.37	172.02	161.25	478.45	205.95	587.43	16.84	16.68	14.32	27.96	19.73	41.65	15.9467	29.78	2.04455	1.03179	0.000339611	0.00375878	yes	up	XP_008439279.1(PREDICTED: protein REVEILLE 6-like isoform X4 [Cucumis melo])	GO:0006355(biological_process:regulation of transcription, DNA-templated); GO:0005634(cellular_component:nucleus); GO:0003677(molecular_function:DNA binding)				ENOG4111HV1(K:Transcription); COG5269(K:Transcription)	ENOG4111HV1(Transcription factor); COG5269(Transcription factor)	PF00249.28(Myb_DNA-binding:Myb-like DNA-binding domain)	sp|Q8H0W3|RVE6_ARATH(Protein REVEILLE 6 OS=Arabidopsis thaliana OX=3702 GN=RVE6 PE=2 SV=1)
MELO3C022456.2	Pectinesterase inhibitor	811	2	13	14	52	33	41	0.29	1.82	1.79	4.41	4.59	4.18	1.3	4.39333	3.58659	1.84261	0.00100377	0.00911809	yes	up	XP_008460048.1(PREDICTED: putative invertase inhibitor [Cucumis melo])	GO:0016021(cellular_component:integral component of membrane); GO:0004857(molecular_function:enzyme inhibitor activity); GO:0043086(biological_process:negative regulation of catalytic activity)				ENOG410YUTE(S:Function unknown); ENOG4111DT5(S:Function unknown)	ENOG410YUTE(Invertase pectin methylesterase inhibitor); ENOG4111DT5(Invertase pectin methylesterase inhibitor)	PF04043.12(PMEI:Plant invertase/pectin methylesterase inhibitor)	sp|Q8GT41|PLA1_PLAAC(Putative invertase inhibitor OS=Platanus acerifolia OX=140101 PE=1 SV=1)
MELO3C006572.2	Endo-1,31,4-beta-D-glucanase	1117	1450.99	1796.43	1997.15	9936.21	6547.69	5868.26	136.34	163.03	166.37	546.58	590.82	390.87	155.247	509.423	3.4923	1.80418	4.05756e-30	2.04203e-27	yes	up	XP_008438728.1(PREDICTED: endo-1,3;1,4-beta-D-glucanase-like isoform X2 [Cucumis melo])	GO:0016787(molecular_function:hydrolase activity)				COG0412(Q:Secondary metabolites biosynthesis, transport and catabolism)	COG0412(dienelactone hydrolase)	PF01738.15(DLH:Dienelactone hydrolase family)	sp|Q9ZT66|E134_MAIZE(Endo-1,3;1,4-beta-D-glucanase OS=Zea mays OX=4577 PE=1 SV=1)
MELO3C021309.2	Unknown protein	630	21	18	14	66	64	47	4.44	3.69	2.61	8.21	13.07	6.96	3.58	9.41333	2.78652	1.47846	0.000318407	0.00356329	yes	up	KGN47421.1(hypothetical protein Csa_6G318680 [Cucumis sativus])
MELO3C014091.2	caffeic acid 3-O-methyltransferase-like	1412	2760	3009	3555	14945	8505	10553	192.73	201.92	219.84	605.79	566.21	520.42	204.83	564.14	2.96065	1.56591	6.92213e-46	1.07677e-42	yes	up	XP_008449018.1(PREDICTED: caffeic acid 3-O-methyltransferase-like [Cucumis melo])		K13066	COMT	map00940(Phenylpropanoid biosynthesis); map00380(Tryptophan metabolism)	ENOG410XS7T(S:Function unknown)	ENOG410XS7T(o-methyltransferase)	PF00891.15(Methyltransf_2:O-methyltransferase); PF08100.8(Dimerisation:Dimerisation domain)	sp|Q43609|COMT1_PRUDU(Caffeic acid 3-O-methyltransferase OS=Prunus dulcis OX=3755 GN=COMT1 PE=2 SV=1)
MELO3C009294.2	Protein ALUMINUM SENSITIVE 3	1079	49	53	33	195	87	183	4.81	5.03	2.87	11.22	8.21	12.74	4.23667	10.7233	2.75061	1.45975	4.63857e-06	9.89657e-05	yes	up	XP_008442603.1(PREDICTED: protein ALUMINUM SENSITIVE 3 [Cucumis melo])	GO:0015075(molecular_function:ion transmembrane transporter activity); GO:0034220(biological_process:ion transmembrane transport); GO:0016021(cellular_component:integral component of membrane); GO:0005887(cellular_component:integral component of plasma membrane)	K02069	STAR2, fetB		COG0390(S:Function unknown)	COG0390((ABC) transporter)	PF03649.10(UPF0014:Uncharacterised protein family (UPF0014))	sp|Q9ZUT3|ALS3_ARATH(Protein ALUMINUM SENSITIVE 3 OS=Arabidopsis thaliana OX=3702 GN=ALS3 PE=1 SV=1)
MELO3C013364.2	MYB-related transcription factor	1158	89	90	80	306	124	282	7.99	7.8	6.37	16.08	10.69	17.95	7.38667	14.9067	2.19094	1.13155	2.93002e-05	0.000477027	yes	up	XP_008447966.1(PREDICTED: myb-related protein 308-like [Cucumis melo])	GO:0003677(molecular_function:DNA binding)	K09422	MYBP		COG5147(K:Transcription)	COG5147(Myblike DNAbinding domain containing protein)	PF00249.28(Myb_DNA-binding:Myb-like DNA-binding domain); PF13921.3(Myb_DNA-bind_6:Myb-like DNA-binding domain)	sp|P81393|MYB08_ANTMA(Myb-related protein 308 OS=Antirrhinum majus OX=4151 GN=MYB308 PE=2 SV=1)
MELO3C005736.2	Cytoplasmic tRNA 2-thiolation protein	824	40	67	109	481	243	423	5.64	9.69	14.21	41.36	34.83	42.13	9.84667	39.44	4.33564	2.11625	2.20925e-12	1.56857e-10	yes	up	KGN50034.1(hypothetical protein Csa_5G151500 [Cucumis sativus])					ENOG410ZCA0(S:Function unknown)	ENOG410ZCA0(-)
MELO3C008028.2	translation initiation factor IF-2-like	790	1	2	3	28	4	46	0.18	0.36	0.49	2.71	0.71	5.63	0.343333	3.01667	10.3585	3.37275	0.000670331	0.00656149	yes	up	XP_008441002.1(PREDICTED: pollen-specific leucine-rich repeat extensin-like protein 1 isoform X1 [Cucumis melo])
MELO3C018936.2	GEM-like protein 4	1802	7	3	3	36	15	43	0.46	0.19	0.08	1.29	0.94	2	0.243333	1.41	5.78789	2.53304	0.000192345	0.00234409	yes	up	ADN34118.1(hypothetical protein [Cucumis melo subsp. melo])					ENOG410Z0ZI(S:Function unknown); ENOG41119XI(S:Function unknown); ENOG410ZS2G(S:Function unknown)	ENOG410Z0ZI(Conserved gene of); ENOG41119XI(function); ENOG410ZS2G(Plant mobile domain)
MELO3C002541.2	receptor-like serine/threonine-protein kinase SD1-8	5015	3	5	14	50	34.34	29.5	0.05	0.08	0.21	0.5	0.57	0.36	0.113333	0.476667	4.29854	2.10385	0.000327709	0.00364829	yes	up	XP_016898911.1(PREDICTED: uncharacterized protein LOC103489252 [Cucumis melo])					COG0515(T:Signal transduction mechanisms); ENOG4110XTI(T:Signal transduction mechanisms)	COG0515(Serine Threonine protein kinase); ENOG4110XTI(serine threonine-protein kinase)	PF07714.14(Pkinase_Tyr:Protein tyrosine kinase); PF00069.22(Pkinase:Protein kinase domain); PF01453.21(B_lectin:D-mannose binding lectin); PF00954.17(S_locus_glycop:S-locus glycoprotein domain); PF08276.8(PAN_2:PAN-like domain); PF11883.5(DUF3403:Domain of unknown function (DUF3403)); PF01636.20(APH:Phosphotransferase enzyme family)	sp|Q9SXB8|Y1133_ARATH(G-type lectin S-receptor-like serine/threonine-protein kinase At1g11330 OS=Arabidopsis thaliana OX=3702 GN=At1g11330 PE=1 SV=3)
MELO3C006562.2	basic 7S globulin-like	1509	1	1	4	36	25	20	0.06	0.06	0.23	1.37	1.56	0.92	0.116667	1.28333	11.1364	3.47721	1.67518e-05	0.000295619	yes	up	XP_008438718.1(PREDICTED: basic 7S globulin-like [Cucumis melo])	GO:0006508(biological_process:proteolysis); GO:0004190(molecular_function:aspartic-type endopeptidase activity)				ENOG410XNV7(O:Posttranslational modification, protein turnover, chaperones)	ENOG410XNV7(aspartic)	PF14541.3(TAXi_C:Xylanase inhibitor C-terminal); PF14543.3(TAXi_N:Xylanase inhibitor N-terminal)	sp|P13917|7SB1_SOYBN(Basic 7S globulin OS=Glycine max OX=3847 GN=BG PE=1 SV=2)
MELO3C022059.2	Pentatricopeptide repeat-containing protein	2190	30.22	54.95	82.99	188.82	77.56	165.36	1.28	2.24	3.11	4.66	3.14	4.98	2.21	4.26	2.07808	1.05525	0.0036295	0.0249315	yes	up	XP_008459413.1(PREDICTED: pentatricopeptide repeat-containing protein At3g29290 isoform X1 [Cucumis melo])					ENOG410Z7Z7(S:Function unknown)	ENOG410Z7Z7(Pentatricopeptide repeat-containing protein)	PF13041.3(PPR_2:PPR repeat family); PF01535.17(PPR:PPR repeat); PF13812.3(PPR_3:Pentatricopeptide repeat domain); PF12854.4(PPR_1:PPR repeat); PF17177.1(PPR_long:Pentacotripeptide-repeat region of PROPR)	sp|Q84J46|PP262_ARATH(Pentatricopeptide repeat-containing protein At3g29290 OS=Arabidopsis thaliana OX=3702 GN=EMB2076 PE=2 SV=1)
MELO3C033310.2	S locus-related glycoprotein 1 binding pollen coat	369	14.65	16.15	21.11	117.58	73.95	64.38	1.36	1.45	1.73	6.38	6.58	4.23	1.51333	5.73	4.01183	2.00426	2.75439e-08	9.8806e-07	yes	up	KGN54897.1(hypothetical protein Csa_4G576870 [Cucumis sativus])							PF07333.9(SLR1-BP:S locus-related glycoprotein 1 binding pollen coat protein (SLR1-BP))
MELO3C021467.2	GDSL esterase/lipase	1695	38.77	27.88	35.93	107.58	50.27	112.8	1.93	1.34	1.59	3.13	2.4	4	1.62	3.17667	2.12145	1.08505	0.00170422	0.013861	yes	up	XP_008458651.1(PREDICTED: GDSL esterase/lipase At5g22810 [Cucumis melo])	GO:0016298(molecular_function:lipase activity); GO:0006629(biological_process:lipid metabolic process); GO:0016788(molecular_function:hydrolase activity, acting on ester bonds)				COG3240(S:Function unknown); ENOG410Y9CF(S:Function unknown)	COG3240(GDSL esterase lipase); ENOG410Y9CF(Acyl-transferase)	PF00657.19(Lipase_GDSL:GDSL-like Lipase/Acylhydrolase)	sp|Q9FFC6|GDL78_ARATH(GDSL esterase/lipase At5g22810 OS=Arabidopsis thaliana OX=3702 GN=At5g22810 PE=3 SV=3)
MELO3C007487.2	Transmembrane protein	1100	13.29	13.3	17.22	53.73	34.47	44.69	1.27	1.23	1.46	3.01	3.17	3.04	1.32	3.07333	2.53204	1.3403	0.00103164	0.00933497	yes	up	XP_008440149.1(PREDICTED: uncharacterized protein LOC103484701 isoform X2 [Cucumis melo])	GO:0016021(cellular_component:integral component of membrane)				ENOG4111XFJ(S:Function unknown)	ENOG4111XFJ(-)
MELO3C002796.2	BZIP domain class transcription factor (DUF630 and DUF632)	2873	27	41	35	123	73	75	1.86	2.95	1.9	6.3	4.62	5.91	2.23667	5.61	2.13628	1.0951	0.000318377	0.00356329	yes	up	XP_008444972.1(PREDICTED: uncharacterized protein LOC103488153 [Cucumis melo])					ENOG410YCDD(S:Function unknown)	ENOG410YCDD(Protein of unknown function (DUF630))	PF04782.9(DUF632:Protein of unknown function (DUF632)); PF04783.9(DUF630:Protein of unknown function (DUF630))	sp|Q93YU8|NRG2_ARATH(Nitrate regulatory gene2 protein OS=Arabidopsis thaliana OX=3702 GN=NRG2 PE=1 SV=1)
MELO3C018937.2	RHOMBOID-like protein 9, chloroplastic isoform X1	1750	17	23	11	85	48	69	0.99	1.28	0.55	2.83	2.61	2.78	0.94	2.74	3.19902	1.67763	2.03117e-05	0.000347553	yes	up	XP_016901799.1(PREDICTED: RHOMBOID-like protein 9, chloroplastic isoform X1 [Cucumis melo])	GO:0006508(biological_process:proteolysis); GO:0016021(cellular_component:integral component of membrane); GO:0004252(molecular_function:serine-type endopeptidase activity)				COG0705(S:Function unknown)	COG0705(rhomboid family)	PF01694.19(Rhomboid:Rhomboid family)	sp|Q9FFX0|RBL9_ARATH(RHOMBOID-like protein 9, chloroplastic OS=Arabidopsis thaliana OX=3702 GN=RBL9 PE=2 SV=1)
MELO3C031166.2	Unknown protein	210	25	39.68	43.5	223.35	98.12	229.74	6.83	10.01	10.23	36.32	24.13	41.95	9.02333	34.1333	4.08389	2.02994	6.86737e-10	3.19314e-08	yes	up
MELO3C035397.2	LOW QUALITY PROTEIN: gamma-aminobutyrate transaminase POP2, mitochondrial-like	659	2	2	1	64	26	44	0.26	0.25	0.12	4.9	3.27	4.06	0.21	4.07667	21.2738	4.41101	1.83614e-08	6.78579e-07	yes	up	XP_016901035.1(PREDICTED: uncharacterized protein LOC107991153 [Cucumis melo])		K16871	POP2	map00250(Alanine, aspartate and glutamate metabolism); map00650(Butanoate metabolism)
MELO3C012305.2	S-adenosylmethionine-dependent methyltransferase, putative	1505	14	34	34	115	62	96	0.91	2.14	1.97	4.38	3.87	4.44	1.67333	4.23	2.71322	1.44001	7.61731e-05	0.00107364	yes	up	XP_008446700.1(PREDICTED: putative methyltransferase DDB_G0268948 [Cucumis melo])	GO:0008757(molecular_function:S-adenosylmethionine-dependent methyltransferase activity); GO:0005802(cellular_component:trans-Golgi network); GO:0005774(cellular_component:vacuolar membrane); GO:0008152(biological_process:metabolic process); GO:0008168(molecular_function:methyltransferase activity); GO:0032259(biological_process:methylation); GO:0005768(cellular_component:endosome)				ENOG4111IQH(S:Function unknown)	ENOG4111IQH(Methyltransferase)	PF08241.9(Methyltransf_11:Methyltransferase domain); PF13649.3(Methyltransf_25:Methyltransferase domain); PF13847.3(Methyltransf_31:Methyltransferase domain); PF08242.9(Methyltransf_12:Methyltransferase domain); PF02353.17(CMAS:Mycolic acid cyclopropane synthetase)	sp|Q55EX9|Y8948_DICDI(Putative methyltransferase DDB_G0268948 OS=Dictyostelium discoideum OX=44689 GN=DDB_G0268948 PE=1 SV=2)
MELO3C026571.2	17.5 kDa class I heat shock protein	753	275.79	416.5	508.81	2826.7	1306.14	2917.21	44.31	64.82	72.31	266.77	202.2	330.17	60.48	266.38	4.75658	2.24993	1.06896e-19	1.66281e-17	yes	up	XP_008464901.1(PREDICTED: 17.6 kDa class I heat shock protein 3-like [Cucumis melo])		K13993	HSP20	map04141(Protein processing in endoplasmic reticulum)	COG0071(O:Posttranslational modification, protein turnover, chaperones)	COG0071(response to heat)	PF00011.18(HSP20:Hsp20/alpha crystallin family)	sp|P13853|HS17C_ARATH(17.6 kDa class I heat shock protein 3 OS=Arabidopsis thaliana OX=3702 GN=HSP17.6C PE=2 SV=2)
MELO3C012575.2	S-adenosyl-L-methionine-dependent methyltransferase superfamily protein	2243	19	24	27	97	37	86	1.17	1.85	1.46	3.95	2.76	3.83	1.49333	3.51333	2.51425	1.33013	0.000487479	0.00509894	yes	up	XP_008447062.1(PREDICTED: uncharacterized protein LOC103489616 [Cucumis melo])					ENOG4111QVZ(S:Function unknown); COG1052(C:Energy production and conversion)	ENOG4111QVZ(-); COG1052(Dehydrogenase)		sp|Q04614|NU4LM_ARATH(NADH-ubiquinone oxidoreductase chain 4L OS=Arabidopsis thaliana OX=3702 GN=ND4L PE=2 SV=2)
MELO3C022142.2	Unknown protein	312	6.53	5.31	5.53	24.78	17.37	37.43	6.51	5.31	4.78	14.93	17.18	24.96	5.53333	19.0233	3.61835	1.85533	0.00251656	0.0187875	yes	up	AAU04757.1(hypothetical protein [Cucumis melo])
MELO3C023161.2	nuclear transcription factor Y subunit A-7-like	801	2	4	0	30	17	34	0.29	0.57	0	1.64	1.45	2.8	0.286667	1.96333	10.9322	3.45051	3.55501e-05	0.000562197	yes	up	XP_008460780.1(PREDICTED: nuclear transcription factor Y subunit A-7-like [Cucumis melo])	GO:0003700(molecular_function:transcription factor activity, sequence-specific DNA binding); GO:0006355(biological_process:regulation of transcription, DNA-templated); GO:0016602(cellular_component:CCAAT-binding factor complex); GO:0003677(molecular_function:DNA binding)	K08064	NFYA, HAP2		COG5224(K:Transcription)	COG5224(Nuclear transcription factor Y)	PF02045.12(CBFB_NFYA:CCAAT-binding transcription factor (CBF-B/NF-YA) subunit B)	sp|Q9LXV5|NFYA1_ARATH(Nuclear transcription factor Y subunit A-1 OS=Arabidopsis thaliana OX=3702 GN=NFYA1 PE=2 SV=1)
MELO3C014752.2	Glyceraldehyde-3-phosphate dehydrogenase	1989	44.18	78.87	67.85	621.43	356.12	562.44	2.17	3.96	3.02	17.32	16.69	19.78	3.05	17.93	6.56769	2.71539	1.20634e-32	8.67212e-30	yes	up	XP_008449975.1(PREDICTED: glyceraldehyde-3-phosphate dehydrogenase A, chloroplastic isoform X2 [Cucumis melo])	GO:0051287(molecular_function:NAD binding); GO:0006006(biological_process:glucose metabolic process); GO:0016620(molecular_function:oxidoreductase activity, acting on the aldehyde or oxo group of donors, NAD or NADP as acceptor); GO:0055114(biological_process:oxidation-reduction process); GO:0050661(molecular_function:NADP binding)	K05298	GAPA	map00710(Carbon fixation in photosynthetic organisms)	COG0057(G:Carbohydrate transport and metabolism)	COG0057(glyceraldehyde3phosphate dehydrogenase)	PF02800.17(Gp_dh_C:Glyceraldehyde 3-phosphate dehydrogenase, C-terminal domain); PF00044.21(Gp_dh_N:Glyceraldehyde 3-phosphate dehydrogenase, NAD binding domain)	sp|P12858|G3PA_PEA(Glyceraldehyde-3-phosphate dehydrogenase A, chloroplastic OS=Pisum sativum OX=3888 GN=GAPA PE=1 SV=2)
MELO3C021615.2	Protein WVD2-like 7	3667	11.78	16.01	13.69	53.83	27.07	35.64	0.28	0.37	0.29	0.76	0.62	0.61	0.313333	0.663333	2.24299	1.16542	0.00691402	0.0406829	yes	up	XP_008458859.1(PREDICTED: protein WVD2-like 7 isoform X1 [Cucumis melo])					ENOG410YSYI(S:Function unknown); ENOG410YXY7(S:Function unknown); ENOG410YW3V(S:Function unknown); ENOG4111BVH(S:Function unknown)	ENOG410YSYI(-); ENOG410YXY7(-); ENOG410YW3V(-); ENOG4111BVH(-)	PF06886.8(TPX2:Targeting protein for Xklp2 (TPX2))	sp|Q67Y69|WDL7_ARATH(Protein WVD2-like 7 OS=Arabidopsis thaliana OX=3702 GN=WDL7 PE=2 SV=1)
MELO3C007430.2	DUF506 family protein (DUF506)	2172	33	63	34	208	98	170	1.41	2.59	1.29	5.18	4	5.16	1.76333	4.78	2.93359	1.55267	1.57252e-06	3.80047e-05	yes	up	XP_008440059.1(PREDICTED: uncharacterized protein LOC103484651 [Cucumis melo])					ENOG410YRP8(S:Function unknown); ENOG410Y4T4(S:Function unknown)	ENOG410YRP8(Protein of unknown function (DUF506)); ENOG410Y4T4(Protein of unknown function (DUF506))	PF04720.9(PDDEXK_6:PDDEXK-like family of unknown function)
MELO3C015572.2	Unknown protein	1222	27.1	11.05	20.66	71.57	46.17	80.76	2.27	0.89	1.54	3.51	3.72	4.81	1.56667	4.01333	2.7612	1.4653	0.000476415	0.0050169	yes	up	XP_004144137.2(PREDICTED: receptor-like protein 12 [Cucumis sativus])					COG4886(S:Function unknown)	COG4886(leucine Rich Repeat)		sp|Q7F8Q9|MSL1_ORYSJ(Leucine-rich repeat receptor protein kinase MSL1 OS=Oryza sativa subsp. japonica OX=39947 GN=MSL1 PE=2 SV=1)
MELO3C021182.2	1-aminocyclopropane-1-carboxylate synthase	2070	31	43	49	372	124	258	1.4	1.87	1.96	9.78	5.35	8.27	1.74333	7.8	4.83424	2.27329	1.88781e-13	1.5605e-11	yes	up	BAA93712.1(1-aminocyclopropane-1-carboxylate synthase [Cucumis melo])	GO:0016847(molecular_function:1-aminocyclopropane-1-carboxylate synthase activity); GO:0009835(biological_process:fruit ripening); GO:0042218(biological_process:1-aminocyclopropane-1-carboxylate biosynthetic process); GO:0003824(molecular_function:catalytic activity); GO:0009058(biological_process:biosynthetic process); GO:0030170(molecular_function:pyridoxal phosphate binding); GO:0009693(biolog…	K20772	ACS1_2_6	map00270(Cysteine and methionine metabolism); map04016(MAPK signaling pathway - plant)	COG0436(E:Amino acid transport and metabolism)	COG0436(aminotransferase)	PF00155.18(Aminotran_1_2:Aminotransferase class I and II)	sp|P23279|1A11_CUCPE(1-aminocyclopropane-1-carboxylate synthase 1 OS=Cucurbita pepo OX=3663 GN=ACC1A PE=1 SV=1)
MELO3C014105.2	Beta-amylase	1910	5	7	2	33	26	11	0.25	0.33	0.09	0.95	1.23	0.39	0.223333	0.856667	4.08557	2.03054	0.00573827	0.0353829	yes	up	XP_008449033.1(PREDICTED: inactive beta-amylase 4, chloroplastic [Cucumis melo])	GO:0016161(molecular_function:beta-amylase activity); GO:0016798(molecular_function:hydrolase activity, acting on glycosyl bonds); GO:0000272(biological_process:polysaccharide catabolic process)				ENOG4111DRR(O:Posttranslational modification, protein turnover, chaperones); ENOG410XRH5(S:Function unknown)	ENOG4111DRR(beta-amylase 4); ENOG410XRH5(beta-amylase)	PF01373.14(Glyco_hydro_14:Glycosyl hydrolase family 14)	sp|Q9FM68|BAM4_ARATH(Inactive beta-amylase 4, chloroplastic OS=Arabidopsis thaliana OX=3702 GN=BAM4 PE=2 SV=1)
MELO3C020701.2	Myb transcription factor	1057	20	32	18	164	98	157	2.02	2.82	1.34	8.08	8.33	9.38	2.06	8.59667	4.87184	2.28447	1.7179e-12	1.26159e-10	yes	up	XP_008457537.1(PREDICTED: transcription factor MYB59-like [Cucumis melo])	GO:0003677(molecular_function:DNA binding)	K09422	MYBP		COG5147(K:Transcription)	COG5147(Myblike DNAbinding domain containing protein)	PF00249.28(Myb_DNA-binding:Myb-like DNA-binding domain); PF13921.3(Myb_DNA-bind_6:Myb-like DNA-binding domain)	sp|Q4JL84|MYB59_ARATH(Transcription factor MYB59 OS=Arabidopsis thaliana OX=3702 GN=MYB59 PE=2 SV=2)
MELO3C009757.2	Amino acid transporter family protein	1820	38	63	43	233	172	199	1.98	3.15	1.92	6.32	8.29	6.84	2.35	7.15	3.45781	1.78986	3.42046e-12	2.33177e-10	yes	up	XP_008443261.1(PREDICTED: amino acid transporter ANT1-like [Cucumis melo])	GO:0016021(cellular_component:integral component of membrane)	K15015	SLC32A, VGAT		COG0814(E:Amino acid transport and metabolism)	COG0814(amino acid transport)	PF01490.15(Aa_trans:Transmembrane amino acid transporter protein)	sp|O80668|AVT1A_ARATH(Amino acid transporter AVT1A OS=Arabidopsis thaliana OX=3702 GN=AVT1A PE=2 SV=2)
MELO3C035229.2	Flavanone-3-hydroxylase	993	17	21	10	77	38	57	1.48	1.77	0.77	3.93	3.18	3.53	1.34	3.54667	2.86712	1.5196	0.000283496	0.00323178	yes	up	XP_008459735.1(PREDICTED: naringenin,2-oxoglutarate 3-dioxygenase-like [Cucumis melo])	GO:0046872(molecular_function:metal ion binding); GO:0055114(biological_process:oxidation-reduction process); GO:0016491(molecular_function:oxidoreductase activity)	K00475	F3H	map00941(Flavonoid biosynthesis)	COG3491(S:Function unknown)	COG3491(2OGFe(II) oxygenase)	PF14226.3(DIOX_N:non-haem dioxygenase in morphine synthesis N-terminal); PF03171.17(2OG-FeII_Oxy:2OG-Fe(II) oxygenase superfamily)	sp|Q9S818|FL3H_ARATH(Naringenin,2-oxoglutarate 3-dioxygenase OS=Arabidopsis thaliana OX=3702 GN=F3H PE=1 SV=1)
MELO3C016898.2	17.6 kDa class II heat shock protein	492	0	1	2	15	12	22	0	0.32	0.58	2.9	3.81	4.99	0.3	3.9	13.6998	3.77608	0.000548016	0.00563662	yes	up	XP_008452768.1(PREDICTED: 17.3 kDa class II heat shock protein-like [Cucumis melo])		K13993	HSP20	map04141(Protein processing in endoplasmic reticulum)	COG0071(O:Posttranslational modification, protein turnover, chaperones)	COG0071(response to heat)	PF00011.18(HSP20:Hsp20/alpha crystallin family)	sp|P46516|HSP21_HELAN(17.9 kDa class II heat shock protein OS=Helianthus annuus OX=4232 GN=HSP17.9 PE=2 SV=1)
MELO3C017493.2	Unknown protein	312	38	11	10	138	56	86	37.86	11.01	8.65	83.14	55.37	57.34	19.1733	65.2833	3.69324	1.88489	0.000242392	0.00282147	yes	up
MELO3C018372.2	Glutaredoxin	1086	101	71	99	339	202	258	9.84	6.68	8.55	19.34	18.9	17.81	8.35667	18.6833	2.39745	1.2615	1.02097e-09	4.63391e-08	yes	up	XP_008454815.1(PREDICTED: uncharacterized protein At5g39865-like [Cucumis melo])	GO:0045454(biological_process:cell redox homeostasis); GO:0015035(molecular_function:protein disulfide oxidoreductase activity); GO:0055114(biological_process:oxidation-reduction process); GO:0005623(cellular_component:cell); GO:0009055(molecular_function:electron carrier activity)	K17479	GRXCR1		ENOG4111HAI(O:Posttranslational modification, protein turnover, chaperones)	ENOG4111HAI(Glutaredoxin)	PF00462.21(Glutaredoxin:Glutaredoxin)	sp|Q9FLE8|Y5986_ARATH(Uncharacterized protein At5g39865 OS=Arabidopsis thaliana OX=3702 GN=At5g39865 PE=2 SV=1)
MELO3C024483.2	Aquaporin	1399	1477	1215	1184	6762	4167.92	6243	105.01	83.35	74.68	281.15	284.23	315.31	87.68	293.563	3.60254	1.84901	9.2053e-32	5.62542e-29	yes	up	NP_001284655.1(aquaporin TIP1-1 [Cucumis melo])	GO:0005215(molecular_function:transporter activity); GO:0016021(cellular_component:integral component of membrane); GO:0006810(biological_process:transport)	K09873	TIP		COG0580(G:Carbohydrate transport and metabolism)	COG0580(Channel that permits osmotically driven movement of water in both directions. It is involved in the osmoregulation and in the maintenance of cell turgor during volume expansion in rapidly growing cells. It mediates rapid entry or exit of water in response to abrupt changes in osmolarity (By similarity))	PF00230.17(MIP:Major intrinsic protein)	sp|P25818|TIP11_ARATH(Aquaporin TIP1-1 OS=Arabidopsis thaliana OX=3702 GN=TIP1-1 PE=1 SV=1)
MELO3C011177.2	Protein disulfide isomerase (PDI)-like protein	1435	29.86	64.8	60.88	243.21	110.78	285.16	2.06	4.31	3.72	9.81	7.33	13.97	3.36333	10.37	3.32625	1.7339	1.05723e-06	2.65642e-05	yes	up	XP_008445069.1(PREDICTED: probable nucleoredoxin 3 [Cucumis melo])	GO:0047134(molecular_function:protein-disulfide reductase activity); GO:0055114(biological_process:oxidation-reduction process)	K17609	NXN		ENOG410ZIWC(O:Posttranslational modification, protein turnover, chaperones)	ENOG410ZIWC(nucleoredoxin-like)	PF13905.3(Thioredoxin_8:Thioredoxin-like); PF00578.18(AhpC-TSA:AhpC/TSA family); PF00085.17(Thioredoxin:Thioredoxin); PF13098.3(Thioredoxin_2:Thioredoxin-like domain); PF02630.11(SCO1-SenC:SCO1/SenC); PF07649.9(C1_3:C1-like domain); PF03107.13(C1_2:C1 domain)	sp|Q8VZQ0|NRX3_ARATH(Probable nucleoredoxin 3 OS=Arabidopsis thaliana OX=3702 GN=At4g31240 PE=2 SV=1)
MELO3C006358.2	7-hydroxymethyl chlorophyll a reductase, chloroplastic	1414	283	307	254	880	494	910	14.43	14.96	11.63	23.9	23.77	29.69	13.6733	25.7867	2.19542	1.1345	1.16792e-08	4.46079e-07	yes	up	XP_008438432.1(PREDICTED: 7-hydroxymethyl chlorophyll a reductase, chloroplastic [Cucumis melo])	GO:0090415(molecular_function:7-hydroxymethyl chlorophyll a reductase activity); GO:0009507(cellular_component:chloroplast); GO:0033354(biological_process:chlorophyll cycle); GO:0055114(biological_process:oxidation-reduction process); GO:0016491(molecular_function:oxidoreductase activity)	K18010	HCAR	map00860(Porphyrin and chlorophyll metabolism)	COG1035(C:Energy production and conversion)	COG1035(Coenzyme F420 hydrogenase)	PF04432.10(FrhB_FdhB_C:Coenzyme F420 hydrogenase/dehydrogenase, beta subunit C terminus); PF04422.10(FrhB_FdhB_N:Coenzyme F420 hydrogenase/dehydrogenase, beta subunit N-term)	sp|Q8GS60|HCAR_ARATH(7-hydroxymethyl chlorophyll a reductase, chloroplastic OS=Arabidopsis thaliana OX=3702 GN=HCAR PE=1 SV=1)
MELO3C007418.2	LOW QUALITY PROTEIN: trihelix transcription factor ASIL2	843	406	439	422.88	1325	727	1180	53.03	54.38	49.46	100.22	92.16	103.26	52.29	98.5467	2.06521	1.04629	4.17386e-12	2.77894e-10	yes	up	XP_008440047.1(PREDICTED: uncharacterized protein LOC103484640 [Cucumis melo])					ENOG4111D7I(S:Function unknown)	ENOG4111D7I(-)
MELO3C002126.2	Peptidylprolyl isomerase	1149	100	119	142	560	278	412	8.42	9.67	10.6	27.58	22.48	24.64	9.56333	24.9	2.79346	1.48205	6.37571e-15	6.37982e-13	yes	up	XP_008464100.1(PREDICTED: peptidyl-prolyl cis-trans isomerase FKBP17-2, chloroplastic [Cucumis melo])	GO:0009987(biological_process:cellular process); GO:0016853(molecular_function:isomerase activity)				COG0545(O:Posttranslational modification, protein turnover, chaperones)	COG0545(Peptidyl-prolyl cis-trans isomerase)	PF00254.25(FKBP_C:FKBP-type peptidyl-prolyl cis-trans isomerase)	sp|Q9LDY5|FK172_ARATH(Peptidyl-prolyl cis-trans isomerase FKBP17-2, chloroplastic OS=Arabidopsis thaliana OX=3702 GN=FKBP17-2 PE=1 SV=1)
MELO3C014571.2	Mg-protoporphyrin IX chelatase	2544	87	111	100	310	237	261	3.09	3.8	3.17	6.48	8.07	6.63	3.35333	7.06	2.2412	1.16427	2.7397e-09	1.15466e-07	yes	up	XP_008449685.1(PREDICTED: magnesium-chelatase subunit ChlD, chloroplastic [Cucumis melo])	GO:0015995(biological_process:chlorophyll biosynthetic process); GO:0009507(cellular_component:chloroplast); GO:0015979(biological_process:photosynthesis); GO:0005524(molecular_function:ATP binding); GO:0016851(molecular_function:magnesium chelatase activity)	K03404	chlD, bchD	map00860(Porphyrin and chlorophyll metabolism)	COG1240(H:Coenzyme transport and metabolism)	COG1240(magnesium chelatase)	PF13519.3(VWA_2:von Willebrand factor type A domain); PF01078.18(Mg_chelatase:Magnesium chelatase, subunit ChlI); PF00092.25(VWA:von Willebrand factor type A domain); PF00158.23(Sigma54_activat:Sigma-54 interaction domain); PF07728.11(AAA_5:AAA domain (dynein-related subfamily)); PF13768.3(VWA_3:von Willebrand factor type A domain); PF00493.20(MCM:MCM2/3/5 family)	sp|O24133|CHLD_TOBAC(Magnesium-chelatase subunit ChlD, chloroplastic OS=Nicotiana tabacum OX=4097 GN=CHLD PE=2 SV=1)
MELO3C021236.2	Ubiquitin carboxyl-terminal hydrolase 12	2461	5.57	7.56	0	64.5	17.15	224.19	0.21	0.27	0	1.4	0.61	5.93	0.16	2.64667	17.4493	4.1251	0.00439985	0.0290791	yes	up	XP_008458292.1(PREDICTED: uncharacterized protein LOC103497755 [Cucumis melo])					ENOG410Z7Z7(S:Function unknown); ENOG410XQV8(S:Function unknown)	ENOG410Z7Z7(Pentatricopeptide repeat-containing protein); ENOG410XQV8(meprin and TRAF homology domain-containing protein MATH domain-containing protein)	PF00917.23(MATH:MATH domain)	sp|Q9SQU6|PP216_ARATH(Pentatricopeptide repeat-containing protein At3g06430, chloroplastic OS=Arabidopsis thaliana OX=3702 GN=EMB2750 PE=2 SV=1)
MELO3C006024.2	Cytochrome b561 and DOMON domain-containing protein	1839	10.25	3.08	12.06	39.69	20.06	46.28	0.53	0.15	0.55	1.19	0.99	1.7	0.41	1.29333	3.45367	1.78813	0.00230926	0.0176008	yes	up	XP_008437895.1(PREDICTED: cytochrome b561 and DOMON domain-containing protein At3g61750 [Cucumis melo])	GO:0016021(cellular_component:integral component of membrane); GO:0055114(biological_process:oxidation-reduction process)				ENOG410ZJUK(U:Intracellular trafficking, secretion, and vesicular transport); ENOG411008J(S:Function unknown); ENOG4111SPQ(S:Function unknown); ENOG410XR70(S:Function unknown); ENOG410Y10S(S:Function unknown)	ENOG410ZJUK(-); ENOG411008J(DoH); ENOG4111SPQ(-); ENOG410XR70(Ferric-chelate reductase); ENOG410Y10S(auxin-responsive protein)	PF03351.14(DOMON:DOMON domain); PF03188.13(Cytochrom_B561:Eukaryotic cytochrome b561)	sp|Q9M363|B561I_ARATH(Cytochrome b561 and DOMON domain-containing protein At3g61750 OS=Arabidopsis thaliana OX=3702 GN=At3g61750 PE=3 SV=1)
MELO3C002608.2	transcription factor bHLH118-like	880	56	49	45	509	190	453	6.85	5.79	4.87	36.53	22.34	39.18	5.83667	32.6833	6.08004	2.60408	3.91979e-19	5.8323e-17	yes	up	XP_022994474.1(transcription factor bHLH167-like [Cucurbita maxima])	GO:0046983(molecular_function:protein dimerization activity); GO:0003677(molecular_function:DNA binding)				ENOG41115Q0(S:Function unknown); ENOG41117M7(S:Function unknown); ENOG41119GS(K:Transcription); ENOG4111D1R(S:Function unknown)	ENOG41115Q0(Helix-loop-helix DNA-binding domain); ENOG41117M7(HLH); ENOG41119GS(-); ENOG4111D1R(Helix-loop-helix DNA-binding domain)	PF00010.23(HLH:Helix-loop-helix DNA-binding domain)	sp|F4JIJ7|BH162_ARATH(Transcription factor bHLH162 OS=Arabidopsis thaliana OX=3702 GN=BHLH162 PE=1 SV=1)
MELO3C003069.2	Pentatricopeptide repeat-containing family protein	2673	83.58	64.19	62.26	221.42	138.37	209.33	2.23	1.67	1.46	3.41	3.48	3.88	1.78667	3.59	2.20283	1.13936	2.86202e-06	6.49496e-05	yes	up	XP_008447192.1(PREDICTED: pentatricopeptide repeat-containing protein At5g02830, chloroplastic isoform X1 [Cucumis melo])					ENOG410Z7Z7(S:Function unknown)	ENOG410Z7Z7(Pentatricopeptide repeat-containing protein)	PF13041.3(PPR_2:PPR repeat family); PF13812.3(PPR_3:Pentatricopeptide repeat domain); PF12854.4(PPR_1:PPR repeat); PF01535.17(PPR:PPR repeat); PF17177.1(PPR_long:Pentacotripeptide-repeat region of PROPR)	sp|Q8GYL7|PP361_ARATH(Pentatricopeptide repeat-containing protein At5g02830, chloroplastic OS=Arabidopsis thaliana OX=3702 GN=At5g02830 PE=2 SV=3)
MELO3C026722.2	Phosphoribulokinase	1763	4	12	8.11	81.64	51.43	62.88	0.22	1.28	0.89	1.84	1.9	2.08	0.796667	1.94	6.67197	2.73811	2.5956e-09	1.11033e-07	yes	up	XP_008465108.1(PREDICTED: phosphoribulokinase, chloroplastic-like [Cucumis melo])	GO:0016310(biological_process:phosphorylation); GO:0005975(biological_process:carbohydrate metabolic process); GO:0005524(molecular_function:ATP binding); GO:0008974(molecular_function:phosphoribulokinase activity)	K00855	PRK, prkB	map00710(Carbon fixation in photosynthetic organisms)	COG0572(F:Nucleotide transport and metabolism)	COG0572(uridine kinase)	PF00485.15(PRK:Phosphoribulokinase / Uridine kinase family)	sp|P27774|KPPR_MESCR(Phosphoribulokinase, chloroplastic OS=Mesembryanthemum crystallinum OX=3544 PE=2 SV=1)
MELO3C021807.2	Nucleolin	1405	803	875	977	2735	1412	2689	56.8	59.71	61.29	113.04	95.79	134.81	59.2667	114.547	2.08699	1.06142	1.24494e-09	5.54742e-08	yes	up	XP_008459103.1(PREDICTED: uncharacterized protein LOC103498312 [Cucumis melo])					ENOG410ZF20(S:Function unknown)	ENOG410ZF20(-)
MELO3C017500.2	zinc finger protein CONSTANS-LIKE 5-like	1744	69	56	61	305	208	299	3.78	2.96	2.97	9.76	10.92	11.65	3.23667	10.7767	3.58347	1.84136	6.16572e-17	7.93245e-15	yes	up	XP_008453644.1(PREDICTED: zinc finger protein CONSTANS-LIKE 5-like [Cucumis melo])	GO:0008270(molecular_function:zinc ion binding); GO:0005622(cellular_component:intracellular)				COG5641(K:Transcription)	COG5641(Transcription factor)	PF06203.11(CCT:CCT motif); PF00643.21(zf-B_box:B-box zinc finger)	sp|Q9FHH8|COL5_ARATH(Zinc finger protein CONSTANS-LIKE 5 OS=Arabidopsis thaliana OX=3702 GN=COL5 PE=2 SV=2)
MELO3C010951.2	Isoflavone reductase like	1186	74	89	116	691	182	817	6.45	7.49	8.96	35.23	15.22	50.48	7.63333	33.6433	4.80849	2.26558	3.06456e-09	1.27897e-07	yes	up	XP_008444728.1(PREDICTED: isoflavone reductase-like protein [Cucumis melo])		K23050	PCBER1		ENOG410Y0DY(S:Function unknown)	ENOG410Y0DY(Isoflavone reductase)	PF05368.10(NmrA:NmrA-like family); PF13460.3(NAD_binding_10:NAD(P)H-binding); PF03435.15(Sacchrp_dh_NADP:Saccharopine dehydrogenase NADP binding domain); PF01370.18(Epimerase:NAD dependent epimerase/dehydratase family); PF01073.16(3Beta_HSD:3-beta hydroxysteroid dehydrogenase/isomerase family); PF16363.2(GDP_Man_Dehyd:GDP-mannose 4,6 dehydratase)	sp|B6VRE8|TP7_TOBAC(Isoflavone reductase homolog TP7 OS=Nicotiana tabacum OX=4097 GN=TP7 PE=1 SV=1)
MELO3C009681.2	At3g57450	634	80	32	37	230	150	152	16.73	6.5	6.84	28.33	30.31	22.3	10.0233	26.98	2.88424	1.52819	2.00094e-05	0.000344447	yes	up	KGN59358.1(hypothetical protein Csa_3G812790 [Cucumis sativus])					ENOG410Z3R4(S:Function unknown)	ENOG410Z3R4(-)
MELO3C022729.2	DUF506 family protein (DUF506)	948	0	0	0	14	3	8	0	0	0	0.96	0.34	0.66	0	0.653333	34.8197	5.12183	0.00177433	0.0143007	yes	up	XP_011651670.1(PREDICTED: uncharacterized protein LOC105434933 [Cucumis sativus])					ENOG410YKZJ(S:Function unknown); ENOG41104BN(S:Function unknown); ENOG4111S35(S:Function unknown)	ENOG410YKZJ(Protein of unknown function (DUF506)); ENOG41104BN(Protein of unknown function (DUF506)); ENOG4111S35(Plant-specific domain TIGR01615 family protein)	PF04720.9(PDDEXK_6:PDDEXK-like family of unknown function)
MELO3C020888.2	Serine/threonine protein kinase	1861	208	186	228	726	309	671	11.37	10.01	11.2	23.25	16.2	26.37	10.86	21.94	2.19641	1.13515	5.19555e-07	1.40002e-05	yes	up	XP_008457815.1(PREDICTED: serine/threonine-protein kinase SRK2I [Cucumis melo])	GO:0004674(molecular_function:protein serine/threonine kinase activity); GO:0006468(biological_process:protein phosphorylation); GO:0005524(molecular_function:ATP binding)	K14498	SNRK2	map04016(MAPK signaling pathway - plant); map04075(Plant hormone signal transduction)	COG0515(T:Signal transduction mechanisms)	COG0515(Serine Threonine protein kinase)	PF00069.22(Pkinase:Protein kinase domain); PF07714.14(Pkinase_Tyr:Protein tyrosine kinase)	sp|Q39193|SRK2I_ARATH(Serine/threonine-protein kinase SRK2I OS=Arabidopsis thaliana OX=3702 GN=SRK2I PE=1 SV=1)
MELO3C020055.2	histidine kinase 4-like	3808	873	829	871	2671	1681	2126	20.83	19.04	18.47	37.18	38.37	36.18	19.4467	37.2433	2.05338	1.038	4.08746e-23	9.45142e-21	yes	up	XP_004140417.1(PREDICTED: histidine kinase 4 [Cucumis sativus])	GO:0051539(molecular_function:4 iron, 4 sulfur cluster binding); GO:0000155(molecular_function:phosphorelay sensor kinase activity); GO:0016021(cellular_component:integral component of membrane); GO:0005622(cellular_component:intracellular); GO:0000160(biological_process:phosphorelay signal transduction system); GO:0009451(biological_process:RNA modification); GO:0023014(biological_process:signal…	K14489	AHK2_3_4	map04075(Plant hormone signal transduction)	ENOG410ZW4C(T:Signal transduction mechanisms); COG0642(T:Signal transduction mechanisms)	ENOG410ZW4C(CHASE); COG0642(Histidine kinase)	PF03924.10(CHASE:CHASE domain); PF02518.23(HATPase_c:Histidine kinase-, DNA gyrase B-, and HSP90-like ATPase); PF00072.21(Response_reg:Response regulator receiver domain); PF00512.22(HisKA:His Kinase A (phospho-acceptor) domain)	sp|A1A698|OHK4_ORYSJ(Probable histidine kinase 4 OS=Oryza sativa subsp. japonica OX=39947 GN=HK4 PE=2 SV=1)
MELO3C008307.2	transcription factor bHLH51	2595	290.85	202.82	236.07	743.8	388.42	776.12	10.18	6.84	7.34	15.19	13.01	19.36	8.12	15.8533	2.11079	1.07778	3.34317e-06	7.41959e-05	yes	up	XP_008441476.1(PREDICTED: transcription factor bHLH51 [Cucumis melo])	GO:0046983(molecular_function:protein dimerization activity)				ENOG410ZM5C(K:Transcription); ENOG410YEFC(K:Transcription)	ENOG410ZM5C(transcription factor); ENOG410YEFC(Transcription factor)	PF00010.23(HLH:Helix-loop-helix DNA-binding domain)	sp|Q9XEF0|BH051_ARATH(Transcription factor bHLH51 OS=Arabidopsis thaliana OX=3702 GN=BHLH51 PE=2 SV=1)
MELO3C003382.2	protein NRT1/ PTR FAMILY 7.3-like	2778	141.43	163.09	153.88	619.74	201.09	389.72	5.13	6.01	5.44	12.2	7.84	9.51	5.52667	9.85	2.06688	1.04745	3.61721e-05	0.000569277	yes	up	XP_008465942.1(PREDICTED: protein NRT1/ PTR FAMILY 7.3-like [Cucumis melo])	GO:0005215(molecular_function:transporter activity); GO:0016021(cellular_component:integral component of membrane); GO:0006810(biological_process:transport)	K14638	SLC15A3_4, PHT		COG3104(E:Amino acid transport and metabolism)	COG3104(transporter)	PF00854.18(PTR2:POT family); PF07690.13(MFS_1:Major Facilitator Superfamily)	sp|Q9LQL2|PTR14_ARATH(Protein NRT1/ PTR FAMILY 7.3 OS=Arabidopsis thaliana OX=3702 GN=NPF7.3 PE=1 SV=2)
MELO3C009356.2	ABC transporter B family protein	581	27.89	29.98	19.22	62.61	56.6	82.31	6.74	7.04	4.1	8.93	13.24	13.91	5.96	12.0267	2.18324	1.12647	0.00307409	0.0218988	yes	up	XP_004137839.2(PREDICTED: ABC transporter B family member 1 [Cucumis sativus])	GO:0015682(biological_process:ferric iron transport); GO:0042626(molecular_function:ATPase activity, coupled to transmembrane movement of substances); GO:0016021(cellular_component:integral component of membrane); GO:0006855(biological_process:drug transmembrane transport); GO:0042908(biological_process:xenobiotic transport); GO:0015408(molecular_function:ferric-transporting ATPase activity); GO:…	K05658	ABCB1, CD243	map02010(ABC transporters)	COG1132(V:Defense mechanisms)	COG1132((ABC) transporter)		sp|Q9ZR72|AB1B_ARATH(ABC transporter B family member 1 OS=Arabidopsis thaliana OX=3702 GN=ABCB1 PE=1 SV=1)
MELO3C024400.2	inorganic pyrophosphatase 2-like	1394	73	88	89	433	184	563	5.34	6.11	5.68	18.15	12.75	28.66	5.71	19.8533	3.81117	1.93023	1.25501e-09	5.57777e-08	yes	up	XP_008462365.2(PREDICTED: inorganic pyrophosphatase 2-like [Cucumis melo])	GO:0016311(biological_process:dephosphorylation); GO:0016791(molecular_function:phosphatase activity)	K13248	PHOSPHO2	map00750(Vitamin B6 metabolism); map01240(Biosynthesis of cofactors)	ENOG4111NAQ(S:Function unknown)	ENOG4111NAQ(Phosphatase)	PF06888.9(Put_Phosphatase:Putative Phosphatase); PF12710.4(HAD:haloacid dehalogenase-like hydrolase)	sp|Q9FZ62|PPSP2_ARATH(Inorganic pyrophosphatase 2 OS=Arabidopsis thaliana OX=3702 GN=At1g17710 PE=2 SV=1)
MELO3C015506.2	RING-H2 finger protein ATL52-like	737	37	37	52	191	94	113	6.14	5.95	7.63	18.61	15.02	13.2	6.57333	15.61	2.541	1.3454	1.02393e-06	2.58414e-05	yes	up	XP_008450904.1(PREDICTED: RING-H2 finger protein ATL52-like [Cucumis melo])	GO:0016020(cellular_component:membrane); GO:0046872(molecular_function:metal ion binding)				ENOG41121N2(O:Posttranslational modification, protein turnover, chaperones)	ENOG41121N2(zinc ion binding)	PF13639.3(zf-RING_2:Ring finger domain); PF17123.2(zf-RING_11:RING-like zinc finger); PF13923.3(zf-C3HC4_2:Zinc finger, C3HC4 type (RING finger)); PF12678.4(zf-rbx1:RING-H2 zinc finger domain); PF00097.22(zf-C3HC4:Zinc finger, C3HC4 type (RING finger)); PF13445.3(zf-RING_UBOX:RING-type zinc-finger); PF14634.3(zf-RING_5:zinc-RING finger domain); PF13920.3(zf-C3HC4_3:Zinc finger, C3HC4 type (RING f…	sp|Q9LRB7|EL5_ORYSJ(E3 ubiquitin-protein ligase EL5 OS=Oryza sativa subsp. japonica OX=39947 GN=EL5.1 PE=1 SV=1)
MELO3C033404.2	Unknown protein	605	400.89	304.13	298.34	1108.04	890.03	745.05	23.9	17.49	15.79	38.61	51.03	32.08	19.06	40.5733	2.25659	1.17414	1.51912e-08	5.6879e-07	yes	up	ADN33999.1(hypothetical protein [Cucumis melo subsp. melo])
MELO3C006608.2	CASP-like protein	1129	1	2	1	31	13	54	0.11	0.21	0.09	1.89	1.33	4.06	0.136667	2.42667	19.8906	4.31401	6.50523e-06	0.000130954	yes	up	XP_008438804.1(PREDICTED: CASP-like protein 1D1 [Cucumis melo])	GO:0016021(cellular_component:integral component of membrane); GO:0005886(cellular_component:plasma membrane)				ENOG410YKHF(S:Function unknown)	ENOG410YKHF(CASP-like protein)	PF04535.9(DUF588:Domain of unknown function (DUF588))	sp|A7NW79|CSPL7_VITVI(CASP-like protein 1D1 OS=Vitis vinifera OX=29760 GN=VIT_05s0020g01830 PE=2 SV=2)
MELO3C011270.2	Adenine phosphoribosyltransferase, putative	912	285	236	212	1561.94	723	1249	23.43	18.6	15.76	71.41	56.89	65.25	19.2633	64.5167	3.84129	1.94159	6.25963e-22	1.2751e-19	yes	up	XP_008445234.1(PREDICTED: adenine phosphoribosyltransferase 5-like [Cucumis melo])	GO:0005737(cellular_component:cytoplasm); GO:0006168(biological_process:adenine salvage); GO:0003999(molecular_function:adenine phosphoribosyltransferase activity); GO:0009116(biological_process:nucleoside metabolic process)	K00759	APRT, apt	map00230(Purine metabolism)	COG0503(F:Nucleotide transport and metabolism)	COG0503(Catalyzes a salvage reaction resulting in the formation of AMP, that is energically less costly than de novo synthesis (By similarity))	PF00156.24(Pribosyltran:Phosphoribosyl transferase domain); PF14681.3(UPRTase:Uracil phosphoribosyltransferase)	sp|Q9LFP0|APT5_ARATH(Adenine phosphoribosyltransferase 5 OS=Arabidopsis thaliana OX=3702 GN=APT5 PE=1 SV=1)
MELO3C003148.2	Phosphate transporter PHO1-like protein 5	1530	30	27	18	114	83	86	1.92	1.66	1.02	4.26	5.08	3.9	1.53333	4.41333	3.08878	1.62704	8.47452e-07	2.18057e-05	yes	up	XP_008449997.1(PREDICTED: uncharacterized protein LOC103491711, partial [Cucumis melo])					ENOG410ZJS8(S:Function unknown); ENOG4111MWC(K:Transcription)	ENOG410ZJS8(avr9 Cf-9 rapidly elicited protein); ENOG4111MWC(factor IIa large)	PF05003.9(DUF668:Protein of unknown function (DUF668)); PF11961.5(DUF3475:Domain of unknown function (DUF3475))
MELO3C012885.2	Patellin-like protein	1952	106	97	139	426	237	321	5.09	4.5	5.94	11.96	10.82	10.89	5.17667	11.2233	2.33764	1.22505	9.04282e-11	4.89657e-09	yes	up	XP_008447424.1(PREDICTED: patellin-4-like [Cucumis melo])		K19996	SFH5		ENOG410XRSQ(S:Function unknown)	ENOG410XRSQ(Transfer protein)	PF00650.17(CRAL_TRIO:CRAL/TRIO domain); PF03765.12(CRAL_TRIO_N:CRAL/TRIO, N-terminal domain)	sp|Q94C59|PATL4_ARATH(Patellin-4 OS=Arabidopsis thaliana OX=3702 GN=PATL4 PE=1 SV=2)
MELO3C025865.2	Thylakoid soluble phosphoprotein	707	33	28	41	144	61	159	5.82	4.79	6.4	14.94	10.38	19.74	5.67	15.02	2.87799	1.52506	1.6675e-05	0.000295064	yes	up	XP_008464052.1(PREDICTED: uncharacterized protein LOC103502033 [Cucumis melo])					ENOG410Z0WP(S:Function unknown)	ENOG410Z0WP(Thylakoid soluble phosphoprotein TSP9)	PF11493.5(TSP9:Thylakoid soluble phosphoprotein TSP9)
MELO3C012601.2	Transglycosylase SLT domain containing protein expressed	1847	125	116	170	493	241	377	5.78	5.46	7.28	13.84	11.19	13.12	6.17333	12.7167	2.18148	1.12531	2.74275e-08	9.85951e-07	yes	up	XP_008447087.1(PREDICTED: uncharacterized protein LOC103489631 [Cucumis melo])					ENOG4111K01(S:Function unknown)	ENOG4111K01(Transglycosylase SLT domain)	PF01464.17(SLT:Transglycosylase SLT domain)
MELO3C006014.2	BnaA09g52110D protein	1167	15	9	13	37	38	53	1.33	0.77	1.02	1.93	3.24	3.34	1.04	2.83667	2.91037	1.5412	0.00124402	0.0107075	yes	up	XP_004133807.2(PREDICTED: uncharacterized protein At4g00950 isoform X2 [Cucumis sativus])					ENOG41116TU(S:Function unknown); ENOG4111CMH(S:Function unknown)	ENOG41116TU(-); ENOG4111CMH(-)	PF05097.9(DUF688:Protein of unknown function (DUF688))	sp|Q9M160|Y4095_ARATH(Uncharacterized protein At4g00950 OS=Arabidopsis thaliana OX=3702 GN=At4g00950 PE=2 SV=1)
MELO3C028432.2	Protein CASP	336	8.05	7	9	95	39.1	92	2.67	2.27	2.63	18.68	12.62	21.19	2.52333	17.4967	7.55221	2.9169	6.09265e-10	2.84839e-08	yes	up
MELO3C018792.2	transcription factor bHLH117	939	11	5	6	34	23	39	1.3	0.57	0.63	2.35	2.61	3.25	0.833333	2.73667	3.57212	1.83678	0.00106976	0.00959365	yes	up	XP_008455394.1(PREDICTED: transcription factor bHLH117 [Cucumis melo])	GO:0046983(molecular_function:protein dimerization activity)				ENOG41118KP(K:Transcription); ENOG410YJCH(K:Transcription); ENOG410YJMV(S:Function unknown); ENOG410YV9V(S:Function unknown); ENOG410YMAU(K:Transcription)	ENOG41118KP(Helix-loop-helix DNA-binding domain); ENOG410YJCH(Transcription factor); ENOG410YJMV(Transcription factor); ENOG410YV9V(Helix-loop-helix DNA-binding domain); ENOG410YMAU(nucleic acid binding transcription factor activity)	PF00010.23(HLH:Helix-loop-helix DNA-binding domain)	sp|Q9LRJ4|BH117_ARATH(Transcription factor bHLH117 OS=Arabidopsis thaliana OX=3702 GN=BHLH117 PE=2 SV=2)
MELO3C016686.2	cytochrome P450 CYP72A219-like	1935	116	74	84	308	187	243	6.27	3.52	4.03	9.29	9.51	9.17	4.60667	9.32333	2.18424	1.12713	1.25813e-06	3.11547e-05	yes	up	XP_008452437.1(PREDICTED: cytochrome P450 CYP72A219-like [Cucumis melo])					COG2124(Q:Secondary metabolites biosynthesis, transport and catabolism)	COG2124(Cytochrome p450)	PF00067.19(p450:Cytochrome P450)	sp|H2DH21|C7A29_PANGI(Cytochrome P450 CYP72A219 OS=Panax ginseng OX=4054 PE=2 SV=1)
MELO3C015962.2	Pectinesterase	1942	2	0	3	26	29	13	0.1	0	0.13	0.74	1.35	0.45	0.0766667	0.846667	11.5933	3.53522	0.000146078	0.00186137	yes	up	XP_008451544.1(PREDICTED: probable pectinesterase/pectinesterase inhibitor 7 [Cucumis melo])	GO:0042545(biological_process:cell wall modification); GO:0005618(cellular_component:cell wall); GO:0030599(molecular_function:pectinesterase activity); GO:0045490(biological_process:pectin catabolic process); GO:0045330(molecular_function:aspartyl esterase activity); GO:0004857(molecular_function:enzyme inhibitor activity); GO:0043086(biological_process:negative regulation of catalytic activity)	K01051	E3.1.1.11	map00040(Pentose and glucuronate interconversions)	COG4677(G:Carbohydrate transport and metabolism)	COG4677(pectinesterase)	PF01095.16(Pectinesterase:Pectinesterase); PF04043.12(PMEI:Plant invertase/pectin methylesterase inhibitor)	sp|Q9SRX4|PME7_ARATH(Probable pectinesterase/pectinesterase inhibitor 7 OS=Arabidopsis thaliana OX=3702 GN=PME7 PE=2 SV=1)
MELO3C007512.2	mRNA, clone: LRG11	975	17	24	20	56	36	65	1.91	2.6	1.99	3.68	3.88	5.16	2.16667	4.24	2.11355	1.07967	0.00600776	0.0366162	yes	up	KGN48470.1(hypothetical protein Csa_6G489630 [Cucumis sativus])
MELO3C019148.2	50S ribosomal protein 5, chloroplastic	777	60	73	64	240	110	248	9.21	10.85	8.69	21.63	16.26	26.83	9.58333	21.5733	2.4448	1.28971	4.37173e-06	9.40947e-05	yes	up	XP_008455762.1(PREDICTED: 50S ribosomal protein 5, chloroplastic [Cucumis melo])		K19034	PSRP5		ENOG410ZGCP(S:Function unknown)	ENOG410ZGCP(50S ribosomal protein 5)
MELO3C012477.2	Aspartic proteinase nepenthesin-1	1930	106.7	118.05	133.37	436.31	287.1	288.03	3.16	3.64	3.56	5.55	6.03	5.04	3.45333	5.54	2.311	1.20852	1.73965e-11	1.03001e-09	yes	up	XP_008446966.1(PREDICTED: aspartyl protease AED3 [Cucumis melo])	GO:0006508(biological_process:proteolysis); GO:0004190(molecular_function:aspartic-type endopeptidase activity)				ENOG410XNV7(O:Posttranslational modification, protein turnover, chaperones)	ENOG410XNV7(aspartic)	PF14543.3(TAXi_N:Xylanase inhibitor N-terminal); PF14541.3(TAXi_C:Xylanase inhibitor C-terminal); PF00026.20(Asp:Eukaryotic aspartyl protease)	sp|O04496|AED3_ARATH(Aspartyl protease AED3 OS=Arabidopsis thaliana OX=3702 GN=AED3 PE=1 SV=1)
MELO3C006933.2	NADH-ubiquinone reductase complex 1 MLRQ subunit	685	843	1453	1752	8659	3652	9720	156.13	260.98	286.83	943.27	652.59	1265.4	234.647	953.753	4.40875	2.14037	8.1533e-14	7.08178e-12	yes	up	XP_008439275.1(PREDICTED: uncharacterized protein LOC103484107 [Cucumis melo])					ENOG410YX3P(S:Function unknown); ENOG411134V(S:Function unknown)	ENOG410YX3P(-); ENOG411134V(-)
MELO3C007961.2	Chitinase	1189	0	4	0	358	329	191	0	0.34	0	18.17	27.42	11.73	0.113333	19.1067	183.698	7.5212	1.99793e-21	3.84118e-19	yes	up	APF47214.1(family 19 chitinase, partial [Cucumis melo var. saccharinus])	GO:0004568(molecular_function:chitinase activity); GO:0006032(biological_process:chitin catabolic process); GO:0005975(biological_process:carbohydrate metabolic process); GO:0008061(molecular_function:chitin binding); GO:0016998(biological_process:cell wall macromolecule catabolic process)	K20547	CHIB	map00520(Amino sugar and nucleotide sugar metabolism); map04016(MAPK signaling pathway - plant)	COG3979(G:Carbohydrate transport and metabolism)	COG3979(chitinase)	PF00182.16(Glyco_hydro_19:Chitinase class I); PF00187.16(Chitin_bind_1:Chitin recognition protein)	sp|P06215|CHIT_PHAVU(Endochitinase OS=Phaseolus vulgaris OX=3885 PE=1 SV=1)
MELO3C019755.2	Late embryogenesis abundant domain-containing protein / LEA domain-containing protein	1404	123	93	112	417	199	278	8.71	6.35	7.03	17.26	13.51	13.98	7.36333	14.9167	2.18014	1.12442	9.61355e-08	3.08626e-06	yes	up	XP_008456425.1(PREDICTED: seed biotin-containing protein SBP65 [Cucumis melo])					ENOG410Z0Q6(S:Function unknown); ENOG410Y7TD(S:Function unknown)	ENOG410Z0Q6(Seed biotin-containing protein); ENOG410Y7TD(-)	PF02987.13(LEA_4:Late embryogenesis abundant protein)	sp|Q39846|SBP65_SOYBN(Seed biotin-containing protein SBP65 OS=Glycine max OX=3847 GN=SBP65 PE=2 SV=1)
MELO3C017819.2	random slug protein 5	1522	26	40	49	156	88	112	1.67	2.48	2.79	5.86	5.42	5.12	2.31333	5.46667	2.52173	1.33441	3.67247e-06	8.07708e-05	yes	up	XP_008454150.1(PREDICTED: random slug protein 5 [Cucumis melo])	GO:0005215(molecular_function:transporter activity); GO:0006810(biological_process:transport); GO:0005622(cellular_component:intracellular)				ENOG410Y3Q0(S:Function unknown)	ENOG410Y3Q0(CRAL TRIO domain protein)	PF00650.17(CRAL_TRIO:CRAL/TRIO domain); PF13716.3(CRAL_TRIO_2:Divergent CRAL/TRIO domain); PF03765.12(CRAL_TRIO_N:CRAL/TRIO, N-terminal domain)	sp|Q55CU8|PITC_DICDI(Phosphatidylinositol transfer protein 3 OS=Dictyostelium discoideum OX=44689 GN=pitC PE=2 SV=1)
MELO3C022113.2	Chlorophyll a-b binding protein, chloroplastic	1251	5	13	18	113	53	96	0.41	1.02	1.3	5.39	4.15	5.55	0.91	5.03	5.90071	2.56089	4.16608e-09	1.70949e-07	yes	up	XP_008459494.1(PREDICTED: chlorophyll a-b binding protein CP26, chloroplastic [Cucumis melo])	GO:0009535(cellular_component:chloroplast thylakoid membrane); GO:0016168(molecular_function:chlorophyll binding); GO:0009522(cellular_component:photosystem I); GO:0016021(cellular_component:integral component of membrane); GO:0018298(biological_process:protein-chromophore linkage); GO:0046872(molecular_function:metal ion binding); GO:0009765(biological_process:photosynthesis, light harvesting)	K08916	LHCB5	map00196(Photosynthesis - antenna proteins)	ENOG41110WY(S:Function unknown)	ENOG41110WY(Chlorophyll A-B binding protein)	PF00504.18(Chloroa_b-bind:Chlorophyll A-B binding protein)	sp|Q9XF89|CB5_ARATH(Chlorophyll a-b binding protein CP26, chloroplastic OS=Arabidopsis thaliana OX=3702 GN=LHCB5 PE=1 SV=1)
MELO3C031865.2	Transmembrane protein, putative	2413	34	24.01	32.04	120.03	75	70.76	2.52	1.8	2.1	4.67	4.67	3.3	2.14	4.21333	2.40242	1.26449	6.29074e-05	0.000915314	yes	up	XP_016903687.1(PREDICTED: uncharacterized protein LOC103504466, partial [Cucumis melo])	GO:0016020(cellular_component:membrane)				ENOG4111KKZ(S:Function unknown)	ENOG4111KKZ(-)
MELO3C002829.2	Germin-like protein 1	1246	49.3	78.64	97.79	278.52	130.61	207.42	1.08	1.66	1.9	4.44	2.84	3.24	1.54667	3.50667	2.20419	1.14025	2.33832e-05	0.000393422	yes	up	XP_008445501.1(PREDICTED: putative germin-like protein 2-1 [Cucumis melo])	GO:0005576(cellular_component:extracellular region); GO:0030145(molecular_function:manganese ion binding); GO:0045735(molecular_function:nutrient reservoir activity)				ENOG410YERY(S:Function unknown); ENOG4111RMA(S:Function unknown)	ENOG410YERY(nutrient reservoir activity); ENOG4111RMA(germin-like protein)	PF00190.19(Cupin_1:Cupin); PF07883.8(Cupin_2:Cupin domain)	sp|Q6K5P9|GL22_ORYSJ(Putative germin-like protein 2-2 OS=Oryza sativa subsp. japonica OX=39947 GN=Os02g0491700 PE=3 SV=1)
MELO3C026423.2	Chlororespiratory reduction 3	447	15	13	16	56	31	54	1.89	1.58	1.79	4.14	3.76	4.81	1.75333	4.23667	2.60732	1.38257	0.000841301	0.00790962	yes	up	XP_008464703.1(PREDICTED: probable NAD(P)H dehydrogenase subunit CRR3, chloroplastic isoform X1 [Cucumis melo])	GO:0016020(cellular_component:membrane)				ENOG410Y74U(S:Function unknown)	ENOG410Y74U(-)		sp|Q9ZVE7|CRR3_ARATH(Probable NAD(P)H dehydrogenase subunit CRR3, chloroplastic OS=Arabidopsis thaliana OX=3702 GN=CRR3 PE=2 SV=1)
MELO3C019168.2	Metacaspase-9	1481	11.02	21.03	19.64	57.69	29.19	76.3	0.73	1.35	1.16	2.24	1.86	3.6	1.08	2.56667	2.56015	1.35623	0.00332786	0.0232915	yes	up	XP_008455778.1(PREDICTED: metacaspase-9 [Cucumis melo])					ENOG410Y41C(O:Posttranslational modification, protein turnover, chaperones)	ENOG410Y41C(Metacaspase)	PF00656.19(Peptidase_C14:Caspase domain)	sp|Q9FYE1|MCA9_ARATH(Metacaspase-9 OS=Arabidopsis thaliana OX=3702 GN=AMC9 PE=1 SV=1)
MELO3C012912.2	Chlorophyll a-b binding protein, chloroplastic	1043	25.09	41.91	27.67	107.47	59.77	68.95	2.57	4.16	2.52	6.46	5.89	5.01	3.08333	5.78667	2.00779	1.00561	0.00234702	0.017833	yes	up	XP_008447450.1(PREDICTED: chlorophyll a-b binding protein of LHCII type 1-like [Cucumis melo])	GO:0009535(cellular_component:chloroplast thylakoid membrane); GO:0016168(molecular_function:chlorophyll binding); GO:0009522(cellular_component:photosystem I); GO:0016021(cellular_component:integral component of membrane); GO:0018298(biological_process:protein-chromophore linkage); GO:0046872(molecular_function:metal ion binding); GO:0009765(biological_process:photosynthesis, light harvesting)	K08912	LHCB1	map00196(Photosynthesis - antenna proteins)	ENOG4111DR0(I:Lipid transport and metabolism); ENOG410ZHBU(J:Translation, ribosomal structure and biogenesis)	ENOG4111DR0(Chlorophyll A-B binding protein); ENOG410ZHBU(Chlorophyll A-B binding protein)	PF00504.18(Chloroa_b-bind:Chlorophyll A-B binding protein)	sp|P08221|CB21_CUCSA(Chlorophyll a-b binding protein of LHCII type I, chloroplastic (Fragment) OS=Cucumis sativus OX=3659 PE=2 SV=1)
MELO3C033836.2	Unknown protein	801	3	4	5	41	25	57	0.33	0.42	0.58	2.61	2.68	4.38	0.443333	3.22333	8.43996	3.07724	8.92883e-07	2.28372e-05	yes	up
MELO3C029095.2	Pentatricopeptide repeat-containing family protein	1653	19.51	26.85	13.68	118.72	28.16	100.77	1.14	1.51	0.69	4.02	1.57	4.12	1.11333	3.23667	3.15129	1.65594	0.00064047	0.00634207	yes	up	XP_008447140.1(PREDICTED: pentatricopeptide repeat-containing protein At2g42920, chloroplastic [Cucumis melo])					ENOG410Z7Z7(S:Function unknown)	ENOG410Z7Z7(Pentatricopeptide repeat-containing protein)	PF01535.17(PPR:PPR repeat); PF13041.3(PPR_2:PPR repeat family); PF12854.4(PPR_1:PPR repeat); PF13812.3(PPR_3:Pentatricopeptide repeat domain)	sp|Q9SJG6|PP200_ARATH(Pentatricopeptide repeat-containing protein At2g42920, chloroplastic OS=Arabidopsis thaliana OX=3702 GN=PCMP-E75 PE=2 SV=1)
MELO3C012404.2	DUF3783 domain protein	903	23	17	33	87	39	86	2.66	1.91	3.22	6.04	4.09	7.16	2.59667	5.76333	2.34979	1.23253	0.00166426	0.0135901	yes	up	XP_008446835.1(PREDICTED: uncharacterized protein LOC103489442 [Cucumis melo])					ENOG4112CHG(S:Function unknown)	ENOG4112CHG(-)	PF12646.4(DUF3783:Domain of unknown function (DUF3783))
MELO3C034649.2	Zf-CCHC domain-containing protein	987	1813.36	1185.97	1252.06	7635.56	4961.22	6852.48	63.91	44.01	41.15	183.58	170.52	156.23	49.69	170.11	3.72315	1.89652	1.21138e-22	2.591e-20	yes	up	XP_022151716.1(uncharacterized protein LOC111019629 [Momordica charantia])					ENOG410YF14(S:Function unknown)	ENOG410YF14(zinc knuckle family protein)
MELO3C009770.2	two-component response regulator ORR9-like	1093	262	378	424	1402	657	1004.27	21.29	29.49	30.45	66.13	51.24	57.93	27.0767	58.4333	2.31492	1.21096	3.29075e-10	1.61805e-08	yes	up	XP_008443275.1(PREDICTED: two-component response regulator ORR9-like [Cucumis melo])		K14492	ARR-A	map04075(Plant hormone signal transduction)	COG0784(T:Signal transduction mechanisms); COG5641(K:Transcription); COG3706(T:Signal transduction mechanisms)	COG0784(response regulator); COG5641(Transcription factor); COG3706(response regulator)	PF00072.21(Response_reg:Response regulator receiver domain)	sp|O80366|ARR9_ARATH(Two-component response regulator ARR9 OS=Arabidopsis thaliana OX=3702 GN=ARR9 PE=1 SV=1)
MELO3C022246.2	cytochrome P450 78A9-like	1901	27	43	46	397	133	290	1.34	2.06	2.03	11.5	6.32	10.24	1.81	9.35333	5.5836	2.4812	5.45606e-15	5.55706e-13	yes	up	XP_008459740.1(PREDICTED: cytochrome P450 78A9-like, partial [Cucumis melo])	GO:0004497(molecular_function:monooxygenase activity); GO:0016020(cellular_component:membrane); GO:0020037(molecular_function:heme binding); GO:0016709(molecular_function:oxidoreductase activity, acting on paired donors, with incorporation or reduction of molecular oxygen, NAD(P)H as one donor, and incorporation of one atom of oxygen); GO:0044550(biological_process:secondary metabolite biosynthet…	K20619	CYP78A		COG2124(Q:Secondary metabolites biosynthesis, transport and catabolism)	COG2124(Cytochrome p450)	PF00067.19(p450:Cytochrome P450)	sp|O48927|C78A3_SOYBN(Cytochrome P450 78A3 OS=Glycine max OX=3847 GN=CYP78A3 PE=2 SV=1)
MELO3C026235.2	haloacid dehalogenase-like hydrolase domain-containing protein At3g48420	1530	17	32	46	117	94	79	1.09	1.99	2.61	4.37	5.78	3.6	1.89667	4.58333	2.55355	1.3525	0.000237369	0.00277433	yes	up	XP_008464480.1(PREDICTED: haloacid dehalogenase-like hydrolase domain-containing protein At3g48420 [Cucumis melo])	GO:0009570(cellular_component:chloroplast stroma); GO:0016787(molecular_function:hydrolase activity); GO:0008152(biological_process:metabolic process); GO:0009941(cellular_component:chloroplast envelope)				COG0637(S:Function unknown); COG0708(L:Replication, recombination and repair)	COG0637(HAD-superfamily hydrolase subfamily IA variant 3); COG0708(Exodeoxyribonuclease III)	PF13419.3(HAD_2:Haloacid dehalogenase-like hydrolase); PF00702.23(Hydrolase:haloacid dehalogenase-like hydrolase); PF13242.3(Hydrolase_like:HAD-hyrolase-like); PF12710.4(HAD:haloacid dehalogenase-like hydrolase)	sp|Q94K71|CBBY_ARATH(CBBY-like protein OS=Arabidopsis thaliana OX=3702 GN=CBBY PE=1 SV=1)
MELO3C016541.2	Peroxisomal membrane 22 kDa (Mpv17/PMP22) family protein	1305	1945	1919	2125	6355	3891	5293	150.49	143.3	145.84	287.64	288.86	290.76	146.543	289.087	2.11628	1.08153	4.5286e-28	1.88997e-25	yes	up	XP_008452276.1(PREDICTED: uncharacterized protein LOC103493348 isoform X1 [Cucumis melo])	GO:0016021(cellular_component:integral component of membrane)	K13348	MPV17	map04146(Peroxisome)	ENOG4111SYH(S:Function unknown)	ENOG4111SYH(Peroxisomal membrane protein)	PF04117.9(Mpv17_PMP22:Mpv17 / PMP22 family)	sp|Q2KIY1|PXMP2_BOVIN(Peroxisomal membrane protein 2 OS=Bos taurus OX=9913 GN=PXMP2 PE=2 SV=3)
MELO3C011405.2	Unknown protein	430	38	48	70	217	110	364	16.4	20.32	26.51	55.72	46.34	108.1	21.0767	70.0533	3.64674	1.86661	1.74819e-06	4.20131e-05	yes	up	KCW52706.1(hypothetical protein EUGRSUZ_J02069 [Eucalyptus grandis])
MELO3C018499.2	zinc finger protein 4-like	673	1	1	0	16	5	12	0.19	0.18	0	1.79	0.92	1.6	0.123333	1.43667	12.9193	3.69146	0.00529951	0.0333505	yes	up	XP_008455009.1(PREDICTED: zinc finger protein 4-like [Cucumis melo])					ENOG410YNPP(S:Function unknown); ENOG410Z1Q8(S:Function unknown)	ENOG410YNPP(Zinc finger protein); ENOG410Z1Q8(Zinc finger protein)		sp|Q39263|ZFP4_ARATH(Zinc finger protein 4 OS=Arabidopsis thaliana OX=3702 GN=ZFP4 PE=2 SV=2)
MELO3C032065.2	Unknown protein	631	11.25	20.9	13.13	143.73	79.51	135.61	1.09	2.37	1.29	6.39	6.45	8.16	1.58333	7	6.49796	2.69999	8.99944e-14	7.69947e-12	yes	up
MELO3C000655.2	cytochrome P450 76C4	983	14	22	13	71	15	101	1.55	2.36	1.28	4.61	1.6	7.93	1.73	4.71333	3.01152	1.59049	0.00747561	0.0432	yes	up	XP_004152069.1(PREDICTED: geraniol 8-hydroxylase-like [Cucumis sativus])					COG2124(Q:Secondary metabolites biosynthesis, transport and catabolism)	COG2124(Cytochrome p450)	PF00067.19(p450:Cytochrome P450)	sp|D1MI46|C76BA_SWEMU(Geraniol 8-hydroxylase OS=Swertia mussotii OX=137888 GN=CYP76B10 PE=1 SV=1)
MELO3C020515.2	shewanella-like protein phosphatase 1	1708	202	266	231	684	381	730	11.21	14.1	11.31	21.87	20.22	28.37	12.2067	23.4867	2.08999	1.06349	4.72131e-07	1.28846e-05	yes	up	XP_008457326.1(PREDICTED: shewanella-like protein phosphatase 1 [Cucumis melo])	GO:0016787(molecular_function:hydrolase activity); GO:0005777(cellular_component:peroxisome)				ENOG4110KW0(S:Function unknown)	ENOG4110KW0(-)	PF00149.25(Metallophos:Calcineurin-like phosphoesterase)	sp|Q8L774|SLP1_ARATH(Shewanella-like protein phosphatase 1 OS=Arabidopsis thaliana OX=3702 GN=SLP1 PE=1 SV=1)
MELO3C021249.2	Hexosyltransferase	1486	6	5	0	30	27	12	0.4	0.32	0	1.16	1.71	0.56	0.24	1.14333	5.14142	2.36217	0.00521103	0.0329767	yes	up	XP_008458318.1(PREDICTED: galactinol synthase 2 [Cucumis melo])	GO:0016757(molecular_function:transferase activity, transferring glycosyl groups)	K18819	GOLS	map00052(Galactose metabolism)	COG5597(O:Posttranslational modification, protein turnover, chaperones)	COG5597(Glycosyl Transferase)	PF01501.17(Glyco_transf_8:Glycosyl transferase family 8)	sp|Q9FXB2|GOLS2_ARATH(Galactinol synthase 2 OS=Arabidopsis thaliana OX=3702 GN=GOLS2 PE=1 SV=1)
MELO3C002877.2	TMV resistance protein N-like	7378	17	22	23	94	31	73	0.38	0.74	0.7	2.26	0.85	2.36	0.606667	1.82333	2.5291	1.33862	0.000965946	0.00883394	yes	up	XP_008465659.2(PREDICTED: TMV resistance protein N-like [Cucumis melo])					COG4886(S:Function unknown); ENOG4112BMQ(S:Function unknown)	COG4886(leucine Rich Repeat); ENOG4112BMQ(TMV resistance protein N-like)	PF00931.19(NB-ARC:NB-ARC domain); PF01582.17(TIR:TIR domain); PF13676.3(TIR_2:TIR domain); PF05729.9(NACHT:NACHT domain)	sp|Q40392|TMVRN_NICGU(TMV resistance protein N OS=Nicotiana glutinosa OX=35889 GN=N PE=1 SV=1)
MELO3C027895.2	Leguminosin group486 secreted peptide	640	3	0	0	30	5.58	34.8	0.62	0	0	3.64	1.11	5.03	0.206667	3.26	18.318	4.19519	0.00034809	0.00384022	yes	up	ABY56092.1(self-incompatibility protein 2 [Cucumis melo])					ENOG411160C(S:Function unknown); ENOG410Z2IB(S:Function unknown); ENOG411149S(S:Function unknown)	ENOG411160C(Plant self-incompatibility protein S1); ENOG410Z2IB(Plant self-incompatibility protein S1); ENOG411149S(Plant self-incompatibility protein S1)	PF05938.8(Self-incomp_S1:Plant self-incompatibility protein S1)	sp|O23020|SPH5_ARATH(S-protein homolog 5 OS=Arabidopsis thaliana OX=3702 GN=SPH5 PE=2 SV=1)
MELO3C016190.2	Oxygen-evolving enhancer 2-1, chloroplastic	1290	606	657	623	3091	1613	2728	50.66	52.95	46.2	151.26	129.4	161.3	49.9367	147.32	3.18078	1.66938	7.10585e-28	2.76337e-25	yes	up	XP_016901191.1(PREDICTED: oxygen-evolving enhancer protein 2, chloroplastic [Cucumis melo])	GO:0009535(cellular_component:chloroplast thylakoid membrane); GO:0019898(cellular_component:extrinsic component of membrane); GO:0005509(molecular_function:calcium ion binding); GO:0032440(molecular_function:2-alkenal reductase [NAD(P)] activity); GO:0009654(cellular_component:photosystem II oxygen evolving complex); GO:0015979(biological_process:photosynthesis); GO:0055114(biological_process:ox…	K02717	psbP	map00195(Photosynthesis)	ENOG4110ARY(S:Function unknown)	ENOG4110ARY(Oxygen-evolving enhancer protein 2)	PF01789.13(PsbP:PsbP)	sp|Q9SLQ8|PSBP_CUCSA(Oxygen-evolving enhancer protein 2, chloroplastic OS=Cucumis sativus OX=3659 GN=PSBP PE=2 SV=1)
MELO3C018921.2	Glutamine dumper, putative	555	8	8	4	47	40	31	2.09	2.04	0.92	7.26	10.14	5.66	1.68333	7.68667	4.87369	2.28501	2.46083e-05	0.000412009	yes	up	KGN53748.1(hypothetical protein Csa_4G119770 [Cucumis sativus])					ENOG410ZC7F(S:Function unknown)	ENOG410ZC7F(-)
MELO3C008139.2	Metal transporter protein	2078	531.97	478.99	503.95	3922.94	2366.52	3564.99	18.39	16.3	16.05	79.88	79.6	88.83	16.9133	82.77	5.29635	2.405	6.35759e-69	2.71962e-65	yes	up	XP_008441625.1(PREDICTED: probable metal-nicotianamine transporter YSL7 [Cucumis melo])	GO:0016021(cellular_component:integral component of membrane); GO:0016020(cellular_component:membrane); GO:0055085(biological_process:transmembrane transport)				COG1297(S:Function unknown)	COG1297(oligo-peptide transporter)	PF03169.12(OPT:OPT oligopeptide transporter protein)	sp|Q9SHY2|YSL7_ARATH(Probable metal-nicotianamine transporter YSL7 OS=Arabidopsis thaliana OX=3702 GN=YSL7 PE=2 SV=1)
MELO3C026488.2	cytochrome P450 82A3-like	1690	124	86	116	1602	1018	1110	7.05	4.71	5.85	53.2	55.45	44.87	5.87	51.1733	9.32453	3.22103	6.52167e-79	3.71974e-75	yes	up	XP_008464763.1(PREDICTED: cytochrome P450 82A3-like [Cucumis melo])	GO:0004497(molecular_function:monooxygenase activity); GO:0020037(molecular_function:heme binding); GO:0016021(cellular_component:integral component of membrane); GO:0016705(molecular_function:oxidoreductase activity, acting on paired donors, with incorporation or reduction of molecular oxygen); GO:0005506(molecular_function:iron ion binding); GO:0055114(biological_process:oxidation-reduction pro…				COG2124(Q:Secondary metabolites biosynthesis, transport and catabolism)	COG2124(Cytochrome p450)	PF00067.19(p450:Cytochrome P450)	sp|O49858|C82A3_SOYBN(Cytochrome P450 82A3 OS=Glycine max OX=3847 GN=CYP82A3 PE=2 SV=1)
MELO3C022457.2	Invertase inhibitor	894	112	104	129	644	265	508	14.11	12.68	14.4	47.59	32.12	45.24	13.73	41.65	3.27487	1.71144	1.73146e-14	1.64594e-12	yes	up	XP_008460050.2(PREDICTED: putative invertase inhibitor [Cucumis melo])	GO:0004857(molecular_function:enzyme inhibitor activity); GO:0043086(biological_process:negative regulation of catalytic activity)				ENOG410YUTE(S:Function unknown); ENOG4111DT5(S:Function unknown)	ENOG410YUTE(Invertase pectin methylesterase inhibitor); ENOG4111DT5(Invertase pectin methylesterase inhibitor)	PF04043.12(PMEI:Plant invertase/pectin methylesterase inhibitor)	sp|Q8GT41|PLA1_PLAAC(Putative invertase inhibitor OS=Platanus acerifolia OX=140101 PE=1 SV=1)
MELO3C024086.2	70 kDa heat shock protein	2147	799	815	837	3799	2410	2864	34.52	33.93	32.11	95.86	99.74	88.14	33.52	94.58	3.02041	1.59474	2.2507e-60	7.70235e-57	yes	up	XP_008461924.1(PREDICTED: stromal 70 kDa heat shock-related protein, chloroplastic-like [Cucumis melo])	GO:0006457(biological_process:protein folding); GO:0051082(molecular_function:unfolded protein binding); GO:0005524(molecular_function:ATP binding)	K03283	HSPA1s	map04144(Endocytosis); map04141(Protein processing in endoplasmic reticulum); map03040(Spliceosome)	COG0443(O:Posttranslational modification, protein turnover, chaperones)	COG0443(Heat shock protein)	PF00012.17(HSP70:Hsp70 protein); PF06723.10(MreB_Mbl:MreB/Mbl protein); PF14450.3(FtsA:Cell division protein FtsA)	sp|Q02028|HSP7S_PEA(Stromal 70 kDa heat shock-related protein, chloroplastic OS=Pisum sativum OX=3888 GN=HSP70 PE=2 SV=1)
MELO3C020643.2	Fasciclin-like arabinogalactan protein 4	1362	41	42	49	164	100	120	2.05	2.02	2.18	4.79	4.79	4.27	2.08333	4.61667	2.37158	1.24585	4.48031e-07	1.23252e-05	yes	up	XP_016902091.1(PREDICTED: LOW QUALITY PROTEIN: fasciclin-like arabinogalactan protein 4 [Cucumis melo])	GO:0016021(cellular_component:integral component of membrane)				ENOG4112B5J(S:Function unknown)	ENOG4112B5J(Fasciclin-like arabinogalactan protein)	PF02469.19(Fasciclin:Fasciclin domain)	sp|Q9SNC3|FLA4_ARATH(Fasciclin-like arabinogalactan protein 4 OS=Arabidopsis thaliana OX=3702 GN=FLA4 PE=1 SV=1)
MELO3C031310.2	Unknown protein	579	9	8	22.27	80.54	45.14	102.72	0.15	0.13	0.32	0.76	0.7	1.32	0.2	0.926667	4.84557	2.27667	1.79826e-06	4.30952e-05	yes	up
MELO3C016650.2	Gamma-tubulin complex component	1607	34	40	55	101	89	118.76	3.3	4.16	4.58	5.06	7.18	7.37	4.01333	6.53667	2.01029	1.00741	0.00101463	0.00920049	yes	up	XP_022158546.1(condensin complex subunit 1 [Momordica charantia])	GO:0005737(cellular_component:cytoplasm); GO:0007020(biological_process:microtubule nucleation); GO:0009987(biological_process:cellular process); GO:0000922(cellular_component:spindle pole); GO:0043015(molecular_function:gamma-tubulin binding); GO:0005815(cellular_component:microtubule organizing center); GO:0005874(cellular_component:microtubule)	K16572;K06677	TUBGCP5, GCP5;YCS4, CNAP1, CAPD2		COG5098(B:Chromatin structure and dynamics); COG5098(D:Cell cycle control, cell division, chromosome partitioning); ENOG410ZYW9(S:Function unknown)	COG5098(Regulatory subunit of the condensin complex, a complex required for conversion of interphase chromatin into mitotic-like condense chromosomes. The condensin complex probably introduces positive supercoils into relaxed DNA in the presence of type I topoisomerases and converts nicked DNA into positive knotted forms in the presence of type II topoisomerases (By similarity)); COG5098(Regulato…
MELO3C003255.2	Serine/threonine-protein kinase	1638	18	15	12	68	27	68	1.06	0.85	0.63	2.34	1.53	2.85	0.846667	2.24	2.8887	1.53042	0.000716817	0.00692963	yes	up	XP_016900490.1(PREDICTED: LOW QUALITY PROTEIN: G-type lectin S-receptor-like serine/threonine-protein kinase At5g35370 [Cucumis melo])	GO:0004674(molecular_function:protein serine/threonine kinase activity); GO:0006468(biological_process:protein phosphorylation); GO:0016021(cellular_component:integral component of membrane); GO:0005524(molecular_function:ATP binding)				COG0744(M:Cell wall/membrane/envelope biogenesis); COG0515(T:Signal transduction mechanisms)	COG0744(penicillin-binding protein); COG0515(Serine Threonine protein kinase)	PF00069.22(Pkinase:Protein kinase domain); PF07714.14(Pkinase_Tyr:Protein tyrosine kinase)	sp|O65238|Y5537_ARATH(G-type lectin S-receptor-like serine/threonine-protein kinase At5g35370 OS=Arabidopsis thaliana OX=3702 GN=At5g35370 PE=2 SV=2)
MELO3C020782.2	LRR receptor-like serine/threonine-protein kinase GSO2	1167	0	0	0	7.75	3.58	8.94	0	0	0	0.4	0.31	0.56	0	0.423333	30.8493	4.94717	0.00266565	0.0196919	yes	up	XP_008461425.1(PREDICTED: probable leucine-rich repeat receptor-like protein kinase At5g63930 [Cucumis melo])	GO:0016021(cellular_component:integral component of membrane); GO:0016020(cellular_component:membrane)				COG4886(S:Function unknown)	COG4886(leucine Rich Repeat)	PF13855.3(LRR_8:Leucine rich repeat); PF12799.4(LRR_4:Leucine Rich repeats (2 copies))	sp|Q9C6A6|RLP13_ARATH(Receptor-like protein 13 OS=Arabidopsis thaliana OX=3702 GN=RLP13 PE=3 SV=1)
MELO3C006554.2	Unknown protein	1390	21	17	15	142	58	124	1.5	1.18	0.95	5.95	3.99	6.31	1.21	5.41667	4.86805	2.28334	9.74587e-10	4.44697e-08	yes	up	XP_008438708.1(PREDICTED: uncharacterized protein LOC103483733 [Cucumis melo])					ENOG410ZH4A(S:Function unknown)	ENOG410ZH4A(-)
MELO3C016789.2	transcription factor MYB44-like	1346	716	600	604	2425	1459	1839	53.34	43.14	39.92	105.68	104.28	97.3	45.4667	102.42	2.41634	1.27283	3.03496e-20	5.04186e-18	yes	up	XP_008452606.1(PREDICTED: transcription factor MYB44-like [Cucumis melo])	GO:0003677(molecular_function:DNA binding)	K09422	MYBP		COG5147(K:Transcription)	COG5147(Myblike DNAbinding domain containing protein)	PF00249.28(Myb_DNA-binding:Myb-like DNA-binding domain); PF13921.3(Myb_DNA-bind_6:Myb-like DNA-binding domain)	sp|Q9FDW1|MYB44_ARATH(Transcription factor MYB44 OS=Arabidopsis thaliana OX=3702 GN=MYB44 PE=1 SV=1)
MELO3C005147.2	NADPH:QUINONE OXIDOREDUCTASE family protein	1051	21	16	12	91	34	76	2.13	1.57	1.08	5.42	3.32	5.47	1.59333	4.73667	3.24303	1.69734	7.94683e-05	0.00111256	yes	up	XP_008465837.1(PREDICTED: NAD(P)H:quinone oxidoreductase [Cucumis melo])	GO:0055114(biological_process:oxidation-reduction process); GO:0016491(molecular_function:oxidoreductase activity)	K19784	chrR, NQR		COG0431(S:Function unknown)	COG0431(Nadph-dependent fmn reductase)	PF03358.12(FMN_red:NADPH-dependent FMN reductase); PF02525.14(Flavodoxin_2:Flavodoxin-like fold)	sp|Q8H9D2|NQR_SOLTU(NAD(P)H:quinone oxidoreductase OS=Solanum tuberosum OX=4113 PE=2 SV=1)
MELO3C008790.2	NAC domain-containing protein 79-like	1528	12	26	35	107	67	112	0.77	1.6	1.99	3.76	4.11	5.09	1.45333	4.32	3.23878	1.69545	9.75022e-06	0.000185168	yes	up	XP_008441966.1(PREDICTED: NAC domain-containing protein 79-like [Cucumis melo])	GO:0006355(biological_process:regulation of transcription, DNA-templated); GO:0005634(cellular_component:nucleus); GO:0006351(biological_process:transcription, DNA-templated); GO:0003677(molecular_function:DNA binding)				ENOG410YDQ3(S:Function unknown)	ENOG410YDQ3(No apical meristem (NAM) protein)	PF02365.12(NAM:No apical meristem (NAM) protein)	sp|Q9FK44|NAC87_ARATH(NAC domain-containing protein 87 OS=Arabidopsis thaliana OX=3702 GN=NAC087 PE=2 SV=1)
MELO3C026557.2	Gibberellin receptor GID1a	1775	0	1	0	10	9	16	0	0.05	0	0.31	0.46	0.61	0.0166667	0.46	27.2545	4.76842	0.000998493	0.00908788	yes	up	XP_008464884.2(PREDICTED: probable carboxylesterase 18 [Cucumis melo])	GO:0016787(molecular_function:hydrolase activity); GO:0008152(biological_process:metabolic process)				COG0657(I:Lipid transport and metabolism)	COG0657(alpha beta hydrolase fold-3 domain protein)	PF07859.10(Abhydrolase_3:alpha/beta hydrolase fold); PF00135.25(COesterase:Carboxylesterase family); PF10340.6(DUF2424:Protein of unknown function (DUF2424))	sp|Q9LT10|CXE18_ARATH(Probable carboxylesterase 18 OS=Arabidopsis thaliana OX=3702 GN=CXE18 PE=1 SV=1)
MELO3C006585.2	Pyruvate, phosphate dikinase	2867	25	21	17	62	62	47	0.73	0.61	0.47	1.12	1.67	1.05	0.603333	1.28	2.26894	1.18202	0.0030664	0.021853	yes	up	XP_008438755.1(PREDICTED: pyruvate, phosphate dikinase, chloroplastic isoform X2 [Cucumis melo])	GO:0006090(biological_process:pyruvate metabolic process); GO:0016310(biological_process:phosphorylation); GO:0016301(molecular_function:kinase activity); GO:0046872(molecular_function:metal ion binding); GO:0005524(molecular_function:ATP binding); GO:0050242(molecular_function:pyruvate, phosphate dikinase activity)	K01006	ppdK	map00010(Glycolysis / Gluconeogenesis); map00620(Pyruvate metabolism); map00710(Carbon fixation in photosynthetic organisms)	COG0574(G:Carbohydrate transport and metabolism)	COG0574(phosphotransferase activity, paired acceptors)	PF02896.15(PEP-utilizers_C:PEP-utilising enzyme, TIM barrel domain); PF01326.16(PPDK_N:Pyruvate phosphate dikinase, PEP/pyruvate binding domain); PF00391.20(PEP-utilizers:PEP-utilising enzyme, mobile domain)	sp|Q42910|PPDK_MESCR(Pyruvate, phosphate dikinase, chloroplastic OS=Mesembryanthemum crystallinum OX=3544 GN=PPD PE=2 SV=1)
MELO3C022241.2	Clathrin interactor EPSIN 2	1232	21	12	24	147	69	191	1.62	0.96	1.65	6.79	5.22	10.71	1.41	7.57333	5.79944	2.53591	7.93556e-10	3.66987e-08	yes	up	XP_008459736.1(PREDICTED: ENTH domain-containing protein C794.11c-like [Cucumis melo])		K12471	EPN	map04144(Endocytosis)	ENOG410XSM0(U:Intracellular trafficking, secretion, and vesicular transport)	ENOG410XSM0(Clathrin interactor 1)	PF01417.17(ENTH:ENTH domain)	sp|Q14677|EPN4_HUMAN(Clathrin interactor 1 OS=Homo sapiens OX=9606 GN=CLINT1 PE=1 SV=1)
MELO3C032146.2	Unknown protein	240	28.42	25.49	55	139	65	157.25	2.76	2.2	4.35	7.26	19.41	18.44	3.10333	15.0367	2.72752	1.44759	0.000157762	0.00198782	yes	up
MELO3C005226.2	XRI1-like protein	1136	12	16	23	116	38	115	0.95	1.22	1.61	5.38	2.88	6.44	1.26	4.9	4.21256	2.0747	2.96097e-06	6.67525e-05	yes	up	XP_008466833.2(PREDICTED: LOW QUALITY PROTEIN: uncharacterized protein LOC103504140 [Cucumis melo])					ENOG410YQ91(S:Function unknown); ENOG41118ZB(S:Function unknown)	ENOG410YQ91(-); ENOG41118ZB(-)		sp|Q6NLW5|XRI1_ARATH(Protein XRI1 OS=Arabidopsis thaliana OX=3702 GN=XRI1 PE=1 SV=2)
MELO3C022506.2	calmodulin-like protein 7	306	21	18	18	133	80	102	1.39	1.24	1.9	12.86	22.52	8.15	1.51	14.51	4.49219	2.16742	7.47553e-12	4.80879e-10	yes	up	XP_008460131.1(PREDICTED: calmodulin-like protein 7 [Cucumis melo])	GO:0005509(molecular_function:calcium ion binding)				COG5126(D:Cell cycle control, cell division, chromosome partitioning); COG5126(T:Signal transduction mechanisms); COG5126(Z:Cytoskeleton)	COG5126(Calcium-binding protein); COG5126(Calcium-binding protein); COG5126(Calcium-binding protein)	PF00036.29(EF-hand_1:EF hand); PF13499.3(EF-hand_7:EF-hand domain pair); PF13405.3(EF-hand_6:EF-hand domain); PF13833.3(EF-hand_8:EF-hand domain pair); PF13202.3(EF-hand_5:EF hand)
MELO3C006276.2	At5g17610	764	156.89	224.45	318.24	728.78	263.24	754.98	24.68	34.19	44.28	67.32	39.89	83.68	34.3833	63.63	2.00811	1.00584	0.0013314	0.0113454	yes	up	XP_008438284.1(PREDICTED: uncharacterized protein LOC103483444 [Cucumis melo])					ENOG4112CWX(S:Function unknown)	ENOG4112CWX(-)	PF16029.2(DUF4787:Domain of unknown function (DUF4787))
MELO3C034100.2	Class I heat shock protein	210	34.05	21.62	50.15	229.71	84.87	155.86	151.29	103.39	191.49	650.91	386.22	454.29	148.723	497.14	3.52969	1.81954	1.38533e-07	4.31774e-06	yes	up	XP_022139109.1(18.1 kDa class I heat shock protein-like [Momordica charantia])		K13993	HSP20	map04141(Protein processing in endoplasmic reticulum)	COG0071(O:Posttranslational modification, protein turnover, chaperones)	COG0071(response to heat)	PF00011.18(HSP20:Hsp20/alpha crystallin family)	sp|P27396|HSP11_DAUCA(17.8 kDa class I heat shock protein OS=Daucus carota OX=4039 PE=3 SV=1)
MELO3C021614.2	Calcium-binding site protein	1331	52.22	62.99	61.31	182.17	120.93	199.36	3.94	4.59	4.11	8.05	8.76	10.69	4.21333	9.16667	2.34599	1.23019	1.00006e-06	2.52762e-05	yes	up	XP_008458858.1(PREDICTED: uncharacterized protein LOC103498137 [Cucumis melo])					ENOG410YW3V(S:Function unknown); ENOG411057S(S:Function unknown)	ENOG410YW3V(-); ENOG411057S(-)
MELO3C031483.2	Ribosome biogenesis protein BRX1 homolog 2	764	4	2	6	37.2	28	38.65	0.06	0.17	0.23	0.67	0.91	1.23	0.153333	0.936667	7.1958	2.84715	4.37176e-06	9.40947e-05	yes	up	XP_008460241.1(PREDICTED: ribosome biogenesis protein BRX1 homolog [Cucumis melo])		K14820	BRX1, BRIX1		COG5154(J:Translation, ribosomal structure and biogenesis); ENOG410XQPJ(S:Function unknown)	COG5154(ribosome biogenesis protein brx1); ENOG410XQPJ(WD repeatcontaining protein)		sp|Q9C928|BRX12_ARATH(Ribosome biogenesis protein BRX1 homolog 2 OS=Arabidopsis thaliana OX=3702 GN=BRIX1-2 PE=2 SV=1)
MELO3C035293.2	Malonyl CoA:anthocyanin 5-O-glucoside-6'''-O-malonyltransferase	1715	1434.83	1551.46	1586.76	11062.8	5175	8305.01	79.94	83.25	78.48	360.88	276.58	329.7	80.5567	322.387	4.29448	2.10248	7.36539e-49	1.40033e-45	yes	up	XP_008457512.1(PREDICTED: phenolic glucoside malonyltransferase 1-like [Cucumis melo])	GO:0016747(molecular_function:transferase activity, transferring acyl groups other than amino-acyl groups)				ENOG410ZBAM(S:Function unknown); ENOG410Z33Z(S:Function unknown); ENOG4111A8V(S:Function unknown)	ENOG410ZBAM(Anthocyanin 5-aromatic); ENOG410Z33Z(Transferase Family); ENOG4111A8V(transferase transferase, transferring acyl groups other than amino-acyl groups)	PF02458.12(Transferase:Transferase family); PF00668.17(Condensation:Condensation domain)	sp|Q940Z5|PMAT1_ARATH(Phenolic glucoside malonyltransferase 1 OS=Arabidopsis thaliana OX=3702 GN=PMAT1 PE=1 SV=1)
MELO3C033336.2	LOW QUALITY PROTEIN: gamma-aminobutyrate transaminase POP2, mitochondrial-like	540	7.62	4.46	7.13	64.13	40.03	51.41	0.4	0.22	0.33	1.91	1.99	1.85	0.316667	1.91667	6.65508	2.73446	3.20331e-08	1.13014e-06	yes	up
MELO3C026724.2	protein MNN4-like	201	7.98	1.37	2.25	39.74	25.19	26.59	0.99	0.16	0.25	2.89	3	2.33	0.466667	2.74	6.74021	2.75279	0.000121043	0.00158226	yes	up
MELO3C002741.2	Protein TIFY 5A	760	7	3	10	36	26	43	1.11	0.46	1.4	3.35	3.97	4.8	0.99	4.04	4.35826	2.12375	0.00020031	0.00242227	yes	up	XP_008444384.1(PREDICTED: protein TIFY 5A-like [Cucumis melo])							PF09425.7(CCT_2:Divergent CCT motif)
MELO3C022384.2	Protein JASON	2267	9.17	9.02	9.81	13.16	18.92	141.64	0.37	0.35	0.35	0.31	0.74	4.1	0.356667	1.71667	5.30128	2.40634	0.0034403	0.0239491	yes	up	XP_008459951.1(PREDICTED: uncharacterized protein LOC103498917 isoform X1 [Cucumis melo])	GO:0016021(cellular_component:integral component of membrane); GO:0030244(biological_process:cellulose biosynthetic process); GO:0071555(biological_process:cell wall organization); GO:0016760(molecular_function:cellulose synthase (UDP-forming) activity); GO:0005886(cellular_component:plasma membrane); GO:0046872(molecular_function:metal ion binding)	K10999	CESA		COG1215(M:Cell wall/membrane/envelope biogenesis)	COG1215(Glycosyl transferase, family 2)		sp|Q84JA6|CESA4_ARATH(Cellulose synthase A catalytic subunit 4 [UDP-forming] OS=Arabidopsis thaliana OX=3702 GN=CESA4 PE=1 SV=1)
MELO3C010463.2	E3 ubiquitin-protein ligase RING1-like isoform X1	1156	6	3	10	37	18	22	0.54	0.26	0.8	1.95	1.55	1.4	0.533333	1.63333	3.27003	1.70931	0.00530785	0.0333907	yes	up	XP_016899875.1(PREDICTED: E3 ubiquitin-protein ligase RING1-like isoform X1 [Cucumis melo])	GO:0008270(molecular_function:zinc ion binding)	K11982	RNF115_126		ENOG41121N2(O:Posttranslational modification, protein turnover, chaperones)	ENOG41121N2(zinc ion binding)	PF14369.3(zinc_ribbon_9:zinc-ribbon); PF13639.3(zf-RING_2:Ring finger domain); PF13923.3(zf-C3HC4_2:Zinc finger, C3HC4 type (RING finger)); PF13445.3(zf-RING_UBOX:RING-type zinc-finger); PF17123.2(zf-RING_11:RING-like zinc finger); PF12678.4(zf-rbx1:RING-H2 zinc finger domain); PF00097.22(zf-C3HC4:Zinc finger, C3HC4 type (RING finger)); PF14634.3(zf-RING_5:zinc-RING finger domain); PF12861.4(zf-A…	sp|Q94AK4|RZF1_ARATH(E3 ubiquitin-protein ligase RZF1 OS=Arabidopsis thaliana OX=3702 GN=RZF1 PE=1 SV=1)
MELO3C012702.2	Cysteine proteinase inhibitor	924	158	226	248	1066	662	940	19.04	26.33	26.47	75.3	76.7	80.08	23.9467	77.36	3.4629	1.79198	1.10495e-24	3.09947e-22	yes	up	XP_008447193.1(PREDICTED: uncharacterized protein LOC103489701 [Cucumis melo])					ENOG41104PR(O:Posttranslational modification, protein turnover, chaperones)	ENOG41104PR(cysteine protease inhibitor family protein cystatin family protein)	PF07430.8(PP1:Phloem filament protein PP1 cystatin-like domain); PF16845.2(SQAPI:Aspartic acid proteinase inhibitor); PF00031.18(Cystatin:Cystatin domain)	sp|Q84WT8|CYT4_ARATH(Cysteine proteinase inhibitor 4 OS=Arabidopsis thaliana OX=3702 GN=CYS4 PE=3 SV=2)
MELO3C008252.2	Protease inhibitor/seed storage/lipid transfer family protein	801	33	37	64	174	106	146	4.85	5.26	8.32	15.01	14.99	15.13	6.14333	15.0433	2.61183	1.38506	1.30361e-06	3.2095e-05	yes	up	XP_008441410.1(PREDICTED: uncharacterized protein LOC103485536 [Cucumis melo])					ENOG410YQ10(S:Function unknown)	ENOG410YQ10(protease inhibitor seed storage)	PF14368.3(LTP_2:Probable lipid transfer); PF00234.19(Tryp_alpha_amyl:Protease inhibitor/seed storage/LTP family)
MELO3C018490.2	Glycosyltransferase	1788	3	9	4	43	26	44	0.16	0.46	0.19	1.34	1.33	1.67	0.27	1.44667	5.76754	2.52795	1.67582e-05	0.000295619	yes	up	XP_008454995.1(PREDICTED: putative UDP-glucose glucosyltransferase [Cucumis melo])	GO:0080044(molecular_function:quercetin 7-O-glucosyltransferase activity); GO:0043231(cellular_component:intracellular membrane-bounded organelle); GO:0052696(biological_process:flavonoid glucuronidation); GO:0009813(biological_process:flavonoid biosynthetic process); GO:0080043(molecular_function:quercetin 3-O-glucosyltransferase activity); GO:0008152(biological_process:metabolic process); GO:00…	K23279	UGT84A13		COG1819(S:Function unknown)	COG1819(Transferase)	PF00201.15(UDPGT:UDP-glucoronosyl and UDP-glucosyl transferase)	sp|V5LLZ9|GGT_QUERO(Gallate 1-beta-glucosyltransferase OS=Quercus robur OX=38942 GN=UGT84A13 PE=1 SV=1)
MELO3C024383.2	beta-fructofuranosidase, insoluble isoenzyme CWINV1-like	1431	10	2	2	58	28	33	0.69	0.13	0.12	2.35	1.86	1.62	0.313333	1.94333	6.71021	2.74636	3.54762e-05	0.000561548	yes	up	XP_008462456.2(PREDICTED: beta-fructofuranosidase, insoluble isoenzyme CWINV1-like [Cucumis melo])	GO:0005975(biological_process:carbohydrate metabolic process); GO:0004553(molecular_function:hydrolase activity, hydrolyzing O-glycosyl compounds)	K01193	INV, sacA	map00500(Starch and sucrose metabolism); map00052(Galactose metabolism)	COG1621(G:Carbohydrate transport and metabolism)	COG1621(Hydrolase)	PF00251.17(Glyco_hydro_32N:Glycosyl hydrolases family 32 N-terminal domain); PF08244.9(Glyco_hydro_32C:Glycosyl hydrolases family 32 C terminal)	sp|Q43866|INV1_ARATH(Beta-fructofuranosidase, insoluble isoenzyme CWINV1 OS=Arabidopsis thaliana OX=3702 GN=CWINV1 PE=1 SV=1)
MELO3C010725.2	B12D protein	267	0	2	5	18	15	23	0	3.43	7.23	18.48	25.21	25.42	3.55333	23.0367	6.76556	2.75821	0.00170157	0.0138514	yes	up	XP_016900034.1(PREDICTED: uncharacterized protein LOC107990723 [Cucumis melo])	GO:0016021(cellular_component:integral component of membrane)				ENOG41125P8(S:Function unknown)	ENOG41125P8(B12d protein)	PF06522.8(B12D:NADH-ubiquinone reductase complex 1 MLRQ subunit)
MELO3C024033.2	Large ribosomal RNA subunit accumulation protein YCED homolog 2, chloroplastic	1111	4	15.13	10.54	90.47	42.47	92.34	0.5	1.72	0.94	5.96	4.73	7.23	1.05333	5.97333	6.04683	2.59618	9.14298e-08	2.95738e-06	yes	up	XP_008461873.1(PREDICTED: uncharacterized protein LOC103500366 [Cucumis melo])					ENOG4112AFD(S:Function unknown)	ENOG4112AFD(Uncharacterized ACR, COG1399)	PF02620.14(DUF177:Uncharacterized ACR, COG1399)	sp|Q9C5M1|YCED2_ARATH(Large ribosomal RNA subunit accumulation protein YCED homolog 2, chloroplastic OS=Arabidopsis thaliana OX=3702 GN=At3g19800 PE=2 SV=1)
MELO3C018916.2	BZIP transcription factor	889	145.71	116.19	140.54	482.38	194.79	379.25	5.19	3.98	4.44	10.02	6.64	9.62	4.53667	8.76	2.08332	1.05888	6.07878e-06	0.000123679	yes	up	XP_016901802.1(PREDICTED: basic leucine zipper 43 [Cucumis melo])	GO:0003700(molecular_function:transcription factor activity, sequence-specific DNA binding); GO:0006355(biological_process:regulation of transcription, DNA-templated); GO:0043565(molecular_function:sequence-specific DNA binding)				ENOG410YWTI(K:Transcription)	ENOG410YWTI(Transcription factor)	PF00170.18(bZIP_1:bZIP transcription factor); PF07716.12(bZIP_2:Basic region leucine zipper)	sp|Q9FMC2|BZP43_ARATH(Basic leucine zipper 43 OS=Arabidopsis thaliana OX=3702 GN=BZIP43 PE=1 SV=1)
MELO3C023426.2	Post-illumination chlorophyll fluorescence increase	1319	203	256	272	728	461	598	15.5	18.87	18.43	32.52	33.78	32.43	17.6	32.91	2.00208	1.0015	1.48085e-11	8.93462e-10	yes	up	XP_008461127.1(PREDICTED: uncharacterized protein LOC103499808 [Cucumis melo])	GO:0009579(cellular_component:thylakoid); GO:0009570(cellular_component:chloroplast stroma); GO:0010478(biological_process:chlororespiration)				ENOG4111HI9(S:Function unknown)	ENOG4111HI9(post-illumination chlorophyll fluorescence increase)
MELO3C007702.2	Alcohol dehydrogenase, putative	1424	17	27	45	430	202	457	1.18	1.81	2.78	17.5	13.48	22.6	1.92333	17.86	9.96589	3.317	1.05142e-22	2.27731e-20	yes	up	XP_008440516.1(PREDICTED: 8-hydroxygeraniol dehydrogenase-like [Cucumis melo])	GO:0008270(molecular_function:zinc ion binding); GO:0055114(biological_process:oxidation-reduction process); GO:0016491(molecular_function:oxidoreductase activity)				COG1064(C:Energy production and conversion)	COG1064(alcohol dehydrogenase)	PF08240.9(ADH_N:Alcohol dehydrogenase GroES-like domain); PF00107.23(ADH_zinc_N:Zinc-binding dehydrogenase); PF02826.16(2-Hacid_dh_C:D-isomer specific 2-hydroxyacid dehydrogenase, NAD binding domain); PF01262.18(AlaDh_PNT_C:Alanine dehydrogenase/PNT, C-terminal domain); PF13602.3(ADH_zinc_N_2:Zinc-binding dehydrogenase)	sp|Q6V4H0|10HGO_CATRO(8-hydroxygeraniol dehydrogenase OS=Catharanthus roseus OX=4058 GN=10HGO PE=1 SV=1)
MELO3C026903.2	Receptor-like kinase	1178	31	20	16	116	40	92	1.97	1.23	0.9	4.31	2.72	4.16	1.36667	3.73	2.90416	1.53812	0.000235847	0.0027622	yes	up	XP_008465345.1(PREDICTED: serine/threonine-protein kinase PBS1 isoform X1 [Cucumis melo])	GO:0004674(molecular_function:protein serine/threonine kinase activity); GO:0006468(biological_process:protein phosphorylation); GO:0005524(molecular_function:ATP binding)				COG0515(T:Signal transduction mechanisms)	COG0515(Serine Threonine protein kinase)	PF00069.22(Pkinase:Protein kinase domain); PF07714.14(Pkinase_Tyr:Protein tyrosine kinase)	sp|Q84M95|PBL28_ARATH(Probable serine/threonine-protein kinase PBL28 OS=Arabidopsis thaliana OX=3702 GN=PBL28 PE=2 SV=1)
MELO3C020675.2	phenolic glucoside malonyltransferase 1-like	1641	24.41	20.81	26.1	108.53	74.03	52.91	2.28	1.5	1.94	5.84	6.56	3.55	1.90667	5.31667	2.71482	1.44086	6.38444e-05	0.000926583	yes	up	XP_016902114.1(PREDICTED: phenolic glucoside malonyltransferase 1-like isoform X3 [Cucumis melo])	GO:0016747(molecular_function:transferase activity, transferring acyl groups other than amino-acyl groups)				ENOG410ZBAM(S:Function unknown); ENOG410Z33Z(S:Function unknown); ENOG4111A8V(S:Function unknown)	ENOG410ZBAM(Anthocyanin 5-aromatic); ENOG410Z33Z(Transferase Family); ENOG4111A8V(transferase transferase, transferring acyl groups other than amino-acyl groups)	PF02458.12(Transferase:Transferase family); PF00668.17(Condensation:Condensation domain)	sp|Q940Z5|PMAT1_ARATH(Phenolic glucoside malonyltransferase 1 OS=Arabidopsis thaliana OX=3702 GN=PMAT1 PE=1 SV=1)
MELO3C009414.2	wall-associated receptor kinase-like 20	3975	24.55	17.27	38.53	122.8	65.29	92.88	0.54	0.37	0.76	1.58	1.38	1.46	0.556667	1.47333	2.81928	1.49533	1.57417e-05	0.000280287	yes	up	XP_008442770.1(PREDICTED: wall-associated receptor kinase-like 20 [Cucumis melo])					COG0515(T:Signal transduction mechanisms)	COG0515(Serine Threonine protein kinase)	PF07714.14(Pkinase_Tyr:Protein tyrosine kinase); PF00069.22(Pkinase:Protein kinase domain); PF13947.3(GUB_WAK_bind:Wall-associated receptor kinase galacturonan-binding)	sp|Q9LZM4|WAKLQ_ARATH(Wall-associated receptor kinase-like 20 OS=Arabidopsis thaliana OX=3702 GN=WAKL20 PE=2 SV=1)
MELO3C035583.2	Unknown protein	300	1.06	1.08	1.17	29.06	8.41	17.83	0.15	0.15	0.15	2.42	1.15	1.79	0.15	1.78667	14.2988	3.83782	0.00035804	0.00393729	yes	up
MELO3C005156.2	Two-component response regulator	898	97	107	145	568	286	502	10.9	12.17	15.17	39.59	32.58	42.32	12.7467	38.1633	3.14985	1.65528	6.66977e-15	6.63526e-13	yes	up	XP_008465907.1(PREDICTED: two-component response regulator ORR10-like [Cucumis melo])	GO:0000160(biological_process:phosphorelay signal transduction system); GO:0005622(cellular_component:intracellular)	K14492	ARR-A	map04075(Plant hormone signal transduction)	COG5641(K:Transcription); COG3706(T:Signal transduction mechanisms); COG0784(T:Signal transduction mechanisms)	COG5641(Transcription factor); COG3706(response regulator); COG0784(response regulator)	PF00072.21(Response_reg:Response regulator receiver domain)	sp|Q2QXY3|ORR10_ORYSJ(Two-component response regulator ORR10 OS=Oryza sativa subsp. japonica OX=39947 GN=RR10 PE=2 SV=2)
MELO3C002485.2	Transmembrane protein, putative	1474	421.35	329.39	425.8	1290.48	640.5	1107.38	28.14	21.22	25.23	50.38	41.01	52.55	24.8633	47.98	2.08052	1.05694	5.20659e-09	2.08642e-07	yes	up	XP_008441474.1(PREDICTED: uncharacterized protein LOC103485579 [Cucumis melo])	GO:0016021(cellular_component:integral component of membrane)				ENOG410Z44E(S:Function unknown)	ENOG410Z44E(-)
MELO3C018005.2	Trypsin inhibitor 1	564	2	3	1	23	13	29	0.51	0.74	0.22	3.45	3.2	5.15	0.49	3.93333	8.81931	3.14067	0.000187165	0.00228756	yes	up	KGN52761.1(Trypsin inhibitor 1 [Cucumis sativus])	GO:0030414(molecular_function:peptidase inhibitor activity)						PF00299.15(Squash:Squash family serine protease inhibitor)	sp|Q43667|ITR1_TRIKI(Trypsin inhibitor 1 OS=Trichosanthes kirilowii OX=3677 PE=3 SV=1)
MELO3C013765.2	Ferredoxin--NADP reductase	1569	630	595	655	2081	1248	1448	39.06	35.58	36.04	75.42	74.18	63.83	36.8933	71.1433	2.06384	1.04533	4.09297e-20	6.73412e-18	yes	up	XP_008448551.1(PREDICTED: ferredoxin--NADP reductase, leaf isozyme, chloroplastic-like [Cucumis melo])	GO:0016491(molecular_function:oxidoreductase activity); GO:0055114(biological_process:oxidation-reduction process); GO:0004324(molecular_function:ferredoxin-NADP+ reductase activity)	K02641	petH	map00195(Photosynthesis)	COG0369(P:Inorganic ion transport and metabolism)	COG0369(Component of the sulfite reductase complex that catalyzes the 6-electron reduction of sulfite to sulfide. This is one of several activities required for the biosynthesis of L- cysteine from sulfate. The flavoprotein component catalyzes the electron flow from NADPH - FAD - FMN to the hemoprotein component (By similarity))	PF00175.18(NAD_binding_1:Oxidoreductase NAD-binding domain); PF00667.17(FAD_binding_1:FAD binding domain); PF00970.21(FAD_binding_6:Oxidoreductase FAD-binding domain)	sp|P10933|FENR1_PEA(Ferredoxin--NADP reductase, leaf isozyme, chloroplastic OS=Pisum sativum OX=3888 GN=PETH PE=1 SV=1)
MELO3C012452.2	CSC1-like protein isoform X1	2331	54	56	93	234	133	175	2.57	2.78	4.68	7.75	7.21	7.52	3.34333	7.49333	2.17933	1.12388	7.2021e-06	0.000141976	yes	up	XP_016900161.1(PREDICTED: CSC1-like protein At3g54510 isoform X1 [Cucumis melo])	GO:0016021(cellular_component:integral component of membrane); GO:0016020(cellular_component:membrane)	K21989	TMEM63, CSC1		COG5594(S:Function unknown)	COG5594(transmembrane protein 63C)	PF02714.12(RSN1_7TM:Calcium-dependent channel, 7TM region, putative phosphate); PF13967.3(RSN1_TM:Late exocytosis, associated with Golgi transport); PF14703.3(PHM7_cyt:Cytosolic domain of 10TM putative phosphate transporter)	sp|F4JCY2|CSCL8_ARATH(CSC1-like protein At3g54510 OS=Arabidopsis thaliana OX=3702 GN=At3g54510 PE=3 SV=1)
MELO3C016232.2	BTB/POZ-like protein	2324	21	14	10	79	37	28	0.83	0.53	0.35	1.82	1.4	0.79	0.57	1.33667	2.51494	1.33052	0.00757481	0.0436113	yes	up	XP_008451888.1(PREDICTED: root phototropism protein 2 [Cucumis melo])	GO:0005737(cellular_component:cytoplasm); GO:0009638(biological_process:phototropism); GO:0005634(cellular_component:nucleus); GO:0007165(biological_process:signal transduction); GO:0004871(molecular_function:signal transducer activity)				ENOG410YAX9(S:Function unknown)	ENOG410YAX9(Root phototropism protein)	PF03000.11(NPH3:NPH3 family); PF00651.28(BTB:BTB/POZ domain)	sp|Q682S0|RPT2_ARATH(Root phototropism protein 2 OS=Arabidopsis thaliana OX=3702 GN=RPT2 PE=1 SV=2)
MELO3C014197.2	GDSL esterase/lipase At5g55050	1634	21	41	33	137	70	169	1.24	2.34	1.73	4.73	3.97	7.1	1.77	5.26667	3.22467	1.68915	5.22484e-06	0.000109027	yes	up	XP_008449153.1(PREDICTED: GDSL esterase/lipase At5g55050 [Cucumis melo])	GO:0016020(cellular_component:membrane); GO:0016788(molecular_function:hydrolase activity, acting on ester bonds)				COG3240(S:Function unknown)	COG3240(GDSL esterase lipase)	PF00657.19(Lipase_GDSL:GDSL-like Lipase/Acylhydrolase)	sp|Q9FIA1|GDL87_ARATH(GDSL esterase/lipase At5g55050 OS=Arabidopsis thaliana OX=3702 GN=At5g55050 PE=2 SV=1)
MELO3C028141.2	B-cell receptor-associated protein 31-like	226	16.65	27.67	32.39	135.79	57.39	194.33	3.91	6.32	6.71	18.8	13.03	31.93	5.64667	21.2533	4.08596	2.03068	2.28296e-06	5.31479e-05	yes	up	XP_004144386.1(PREDICTED: uncharacterized protein LOC101213598 [Cucumis sativus])	GO:0016021(cellular_component:integral component of membrane); GO:0005783(cellular_component:endoplasmic reticulum); GO:0006886(biological_process:intracellular protein transport)	K14009	BCAP31, BAP31	map04141(Protein processing in endoplasmic reticulum)	COG5374(S:Function unknown)	COG5374(b-cell receptor-associated protein)
MELO3C010466.2	ethylene-responsive transcription factor ERF014	943	5	8	10	112	52	104	0.61	0.91	1.04	7.87	5.99	8.82	0.853333	7.56	9.41578	3.23508	7.91524e-13	6.1284e-11	yes	up	XP_008444140.1(PREDICTED: ethylene-responsive transcription factor ERF014 [Cucumis melo])	GO:0006351(biological_process:transcription, DNA-templated)				ENOG410YX49(K:Transcription)	ENOG410YX49(Transcription factor)	PF00847.17(AP2:AP2 domain)	sp|Q9LPE8|ERF14_ARATH(Ethylene-responsive transcription factor ERF014 OS=Arabidopsis thaliana OX=3702 GN=ERF014 PE=2 SV=1)
MELO3C016691.2	skin secretory protein xP2-like	1302	0	0	0	15	6	5	0	0	0	0.49	0.32	0.2	0	0.336667	36.9073	5.20583	0.00113554	0.0100259	yes	up	XP_016901288.1(PREDICTED: skin secretory protein xP2-like [Cucumis melo])	GO:0009055(molecular_function:electron carrier activity)				ENOG410Z06C(S:Function unknown)	ENOG410Z06C(Early nodulin-like protein)	PF02298.14(Cu_bind_like:Plastocyanin-like domain)	sp|Q5JNJ5|ENL1_ORYSJ(Early nodulin-like protein 1 OS=Oryza sativa subsp. japonica OX=39947 GN=ENODL1 PE=1 SV=1)
MELO3C023794.2	Alpha-1,3-glucosyltransferase	1375	15.24	17.93	9.6	60.2	36.82	56.3	1.11	1.26	0.62	2.56	2.56	2.9	0.996667	2.67333	2.89432	1.53323	0.000274801	0.00314523	yes	up	XP_016902722.1(PREDICTED: probable dolichyl pyrophosphate Man9GlcNAc2 alpha-1,3-glucosyltransferase [Cucumis melo])	GO:0044425(cellular_component:membrane part)	K03848	ALG6	map00510(N-Glycan biosynthesis)	ENOG410XQK1(S:Function unknown)	ENOG410XQK1(asparagine-linked glycosylation 6, alpha-1,3-glucosyltransferase homolog (S. cerevisiae))	PF03155.12(Alg6_Alg8:ALG6, ALG8 glycosyltransferase family)	sp|Q9FF17|ALG6_ARATH(Probable dolichyl pyrophosphate Man9GlcNAc2 alpha-1,3-glucosyltransferase OS=Arabidopsis thaliana OX=3702 GN=At5g38460 PE=2 SV=1)
MELO3C003555.2	SKI/DACH domain-containing protein 1	537	0	0	1	6	3	18	0	0	0.24	0.98	0.81	3.48	0.08	1.75667	20.7318	4.37377	0.00671336	0.0398724	yes	up	XP_008466205.1(PREDICTED: SKI/DACH domain-containing protein 1 [Cucumis melo])
MELO3C010353.2	protein NRT1/ PTR FAMILY 6.2-like	2000	270	364	315	1484	707	1445	13.34	17.48	13.43	43.03	32.66	52.97	14.75	42.8867	3.08636	1.62591	1.29665e-14	1.23949e-12	yes	up	XP_008444009.1(PREDICTED: protein NRT1/ PTR FAMILY 6.2-like [Cucumis melo])	GO:0006857(biological_process:oligopeptide transport); GO:0005215(molecular_function:transporter activity); GO:0016021(cellular_component:integral component of membrane); GO:0006810(biological_process:transport); GO:0016020(cellular_component:membrane)				COG3104(E:Amino acid transport and metabolism)	COG3104(transporter)	PF00854.18(PTR2:POT family)	sp|Q9SZY4|PTR27_ARATH(Protein NRT1/ PTR FAMILY 6.2 OS=Arabidopsis thaliana OX=3702 GN=NPF6.2 PE=1 SV=1)
MELO3C033848.2	Retrovirus-related Pol polyprotein from transposon TNT 1-94	853	0	0	0	12	4	4	0	0	0	0.95	0.52	0.38	0	0.616667	28.0732	4.81112	0.00488055	0.0314371	yes	up	XP_016903340.1(PREDICTED: uncharacterized mitochondrial protein AtMg00810-like [Cucumis melo])					COG2801(L:Replication, recombination and repair); ENOG410XS4D(S:Function unknown)	COG2801(Retrotransposon protein); ENOG410XS4D(Retrotransposon protein)		sp|Q9ZT94|POLR2_ARATH(Retrovirus-related Pol polyprotein from transposon RE2 OS=Arabidopsis thaliana OX=3702 GN=RE2 PE=4 SV=1)
MELO3C029626.2	CASP-like protein	504	12.16	22.4	25.38	76.74	86.14	24.01	1.1	2.18	2.51	5.13	7.94	1.85	1.93	4.97333	2.71456	1.44072	0.00875649	0.048458	yes	up	XP_008458753.1(PREDICTED: CASP-like protein 4A1 [Cucumis melo])
MELO3C002853.2	tetrahydrocannabinolic acid synthase-like	2063	110	61	47	512	375	270	4.97	2.66	1.89	13.52	16.24	8.69	3.17333	12.8167	4.31059	2.10788	4.03037e-10	1.94861e-08	yes	up	XP_008445721.1(PREDICTED: tetrahydrocannabinolic acid synthase-like [Cucumis melo])					COG0277(C:Energy production and conversion)	COG0277(FAD linked oxidase domain protein)	PF01565.20(FAD_binding_4:FAD binding domain); PF08031.9(BBE:Berberine and berberine like)	sp|A6P6V9|CBDAS_CANSA(Cannabidiolic acid synthase OS=Cannabis sativa OX=3483 GN=CBDAS PE=1 SV=1)
MELO3C024570.2	IAA-amino acid hydrolase ILR1	1653	88.27	99.14	90.53	299.78	188.31	317.95	5.03	5.48	4.56	10.06	10.47	13.09	5.02333	11.2067	2.37319	1.24683	1.37711e-08	5.2095e-07	yes	up	XP_008462603.1(PREDICTED: IAA-amino acid hydrolase ILR1 [Cucumis melo])	GO:0016787(molecular_function:hydrolase activity); GO:0008152(biological_process:metabolic process)	K14664	ILR1		COG1473(E:Amino acid transport and metabolism)	COG1473(amidohydrolase)	PF01546.25(Peptidase_M20:Peptidase family M20/M25/M40); PF07687.11(M20_dimer:Peptidase dimerisation domain)	sp|P54968|ILR1_ARATH(IAA-amino acid hydrolase ILR1 OS=Arabidopsis thaliana OX=3702 GN=ILR1 PE=1 SV=2)
MELO3C029422.2	Unknown protein	519	5	4	6	27	18	34	0.42	0.32	0.45	1.17	1.31	1.93	0.396667	1.47	4.34278	2.11862	0.000653645	0.00643158	yes	up
MELO3C023622.2	Short-chain dehydrogenase/reductase	585	332.59	384.59	462.47	1871.83	966.91	1767.27	32.28	36.8	40.13	108.02	90.57	122.6	36.4033	107.063	3.16808	1.66361	5.40843e-20	8.64894e-18	yes	up	XP_016902664.1(PREDICTED: short-chain dehydrogenase reductase 3b-like [Cucumis melo])					COG1028(S:Function unknown)	COG1028(Dehydrogenase reductase)	PF13561.3(adh_short_C2:Enoyl-(Acyl carrier protein) reductase)	sp|Q94K41|SDR3B_ARATH(Short-chain dehydrogenase reductase 3b OS=Arabidopsis thaliana OX=3702 GN=SDR3b PE=2 SV=1)
MELO3C016943.2	Peroxidase	1243	14	15	14	50	46	47	1.15	1.19	1.02	2.4	3.63	2.74	1.12	2.92333	2.77516	1.47257	0.000362879	0.00397772	yes	up	XP_008452817.1(PREDICTED: peroxidase 18 [Cucumis melo])	GO:0020037(molecular_function:heme binding); GO:0004601(molecular_function:peroxidase activity); GO:0098869(biological_process:cellular oxidant detoxification); GO:0042744(biological_process:hydrogen peroxide catabolic process); GO:0046872(molecular_function:metal ion binding); GO:0006979(biological_process:response to oxidative stress); GO:0055114(biological_process:oxidation-reduction process);…	K00430;K18328	E1.11.1.7;DBR1	map00940(Phenylpropanoid biosynthesis)	ENOG410Y94T(G:Carbohydrate transport and metabolism)	ENOG410Y94T(peroxidase)	PF00141.20(peroxidase:Peroxidase)	sp|Q9SK52|PER18_ARATH(Peroxidase 18 OS=Arabidopsis thaliana OX=3702 GN=PER18 PE=3 SV=1)
MELO3C007006.2	Protein PHLOEM PROTEIN 2-LIKE A9	792	130	158	164	491	276	512	20.06	24.13	22.98	44.36	40.27	55.86	22.39	46.83	2.30779	1.20651	8.19224e-09	3.20772e-07	yes	up	XP_008439445.1(PREDICTED: protein PHLOEM PROTEIN 2-LIKE A9-like [Cucumis melo])					ENOG410YWN9(S:Function unknown); ENOG410XR02(K:Transcription)	ENOG410YWN9(Protein PHLOEM PROTEIN 2-LIKE); ENOG410XR02(Nuclear transcription factor, X-box)	PF14299.3(PP2:Phloem protein 2)	sp|Q9SA16|P2A09_ARATH(Protein PHLOEM PROTEIN 2-LIKE A9 OS=Arabidopsis thaliana OX=3702 GN=PP2A9 PE=2 SV=1)
MELO3C012424.2	BTB/POZ domain-containing protein	2116	0	0	1	17	3	8	0	0	0.04	0.44	0.13	0.25	0.0133333	0.273333	19.7787	4.30587	0.00598423	0.0365049	yes	up	XP_008446882.1(PREDICTED: BTB/POZ domain-containing protein At5g03250-like [Cucumis melo])					ENOG4111A7M(S:Function unknown); ENOG410YCM9(S:Function unknown)	ENOG4111A7M(BTB POZ domain-containing protein At5g03250-like); ENOG410YCM9(BTB POZ domain-containing protein)	PF03000.11(NPH3:NPH3 family)	sp|Q9LYW0|Y5325_ARATH(BTB/POZ domain-containing protein At5g03250 OS=Arabidopsis thaliana OX=3702 GN=At5g03250 PE=2 SV=1)
MELO3C007449.2	Nucleotide-sugar transporter	782	6	8	4	47	14	58	0.91	1.18	0.54	4.2	2.05	6.22	0.876667	4.15667	5.24158	2.39	0.000208617	0.00250741	yes	up	XP_011658113.1(PREDICTED: uncharacterized protein LOC105435946 [Cucumis sativus])					ENOG4111692(S:Function unknown); ENOG410ZCA0(S:Function unknown)	ENOG4111692(-); ENOG410ZCA0(-)
MELO3C017921.2	universal stress protein A-like protein	1344	96	84	116	307	201	248	8.29	7	8.86	15.49	16.72	15.17	8.05	15.7933	2.0944	1.06654	2.67753e-08	9.64532e-07	yes	up	XP_008454297.1(PREDICTED: universal stress protein A-like protein [Cucumis melo])	GO:0006950(biological_process:response to stress)				ENOG410ZR4Y(T:Signal transduction mechanisms); ENOG410XURP(S:Function unknown); ENOG410XU6S(T:Signal transduction mechanisms)	ENOG410ZR4Y(Universal stress protein); ENOG410XURP(universal stress protein); ENOG410XU6S(universal stress protein)	PF00582.23(Usp:Universal stress protein family)
MELO3C016942.2	aspartyl protease family protein At5g10770-like	1929	20	13	20	92	33	51	1.08	0.68	0.96	2.87	1.71	1.96	0.906667	2.18	2.61527	1.38696	0.000907447	0.00840679	yes	up	XP_008452815.1(PREDICTED: aspartyl protease family protein At5g10770-like [Cucumis melo])	GO:0006508(biological_process:proteolysis); GO:0004190(molecular_function:aspartic-type endopeptidase activity)				ENOG410XNV7(O:Posttranslational modification, protein turnover, chaperones)	ENOG410XNV7(aspartic)	PF14543.3(TAXi_N:Xylanase inhibitor N-terminal); PF14541.3(TAXi_C:Xylanase inhibitor C-terminal); PF00026.20(Asp:Eukaryotic aspartyl protease)	sp|Q8S9J6|ASPA_ARATH(Aspartyl protease family protein At5g10770 OS=Arabidopsis thaliana OX=3702 GN=At5g10770 PE=2 SV=1)
MELO3C013003.2	Auxin-responsive protein	2145	46	55	55	189	70	165	2.03	2.33	2.15	4.86	2.95	5.17	2.17	4.32667	2.16407	1.11375	0.000303777	0.00342871	yes	up	XP_008447559.1(PREDICTED: auxin-responsive protein IAA26-like [Cucumis melo])	GO:0006355(biological_process:regulation of transcription, DNA-templated); GO:0005634(cellular_component:nucleus); GO:0009734(biological_process:auxin-activated signaling pathway)	K14484	IAA	map04075(Plant hormone signal transduction)	ENOG410YI31(K:Transcription)	ENOG410YI31(Aux IAA proteins are short-lived transcriptional factors that function as repressors of early auxin response genes at low auxin concentrations)	PF02309.13(AUX_IAA:AUX/IAA family)	sp|Q8LAL2|IAA26_ARATH(Auxin-responsive protein IAA26 OS=Arabidopsis thaliana OX=3702 GN=IAA26 PE=1 SV=2)
MELO3C021171.2	BAG family molecular chaperone regulator 6	4143	25509	26151	27398	131034	107768	69296	538.47	531.46	513.95	1613.54	2176.48	1044.04	527.96	1611.35	3.23721	1.69475	2.32042e-16	2.79611e-14	yes	up	XP_008458157.1(PREDICTED: BAG family molecular chaperone regulator 6 [Cucumis melo])	GO:0051087(molecular_function:chaperone binding)				ENOG410Z1AE(S:Function unknown)	ENOG410Z1AE(BAG domain)	PF02179.13(BAG:BAG domain); PF00612.24(IQ:IQ calmodulin-binding motif)	sp|O82345|BAG6_ARATH(BAG family molecular chaperone regulator 6 OS=Arabidopsis thaliana OX=3702 GN=BAG6 PE=1 SV=1)
MELO3C010162.2	L-allo-threonine aldolase	1479	12	2	5	54.21	22.16	48.99	0.8	0.19	0.35	2.09	1.5	2.49	0.446667	2.02667	5.21489	2.38264	0.000158626	0.00199724	yes	up	XP_016899824.1(PREDICTED: probable low-specificity L-threonine aldolase 1 [Cucumis melo])	GO:0016829(molecular_function:lyase activity); GO:0006520(biological_process:cellular amino acid metabolic process)	K01620	ltaE	map00260(Glycine, serine and threonine metabolism)	COG2008(E:Amino acid transport and metabolism)	COG2008(Aldolase)	PF01212.18(Beta_elim_lyase:Beta-eliminating lyase); PF00155.18(Aminotran_1_2:Aminotransferase class I and II); PF01041.14(DegT_DnrJ_EryC1:DegT/DnrJ/EryC1/StrS aminotransferase family); PF00282.16(Pyridoxal_deC:Pyridoxal-dependent decarboxylase conserved domain)	sp|Q8RXU4|THA1_ARATH(Probable low-specificity L-threonine aldolase 1 OS=Arabidopsis thaliana OX=3702 GN=THA1 PE=1 SV=1)
MELO3C017481.2	Xyloglucan endotransglucosylase/hydrolase	1719	57	56	74	491	297	525	4.93	4.68	5.67	24.7	24.65	31.96	5.09333	27.1033	5.75576	2.52501	3.33123e-28	1.42502e-25	yes	up	NP_001284443.1(probable xyloglucan endotransglucosylase/hydrolase protein 23 precursor [Cucumis melo])	GO:0042546(biological_process:cell wall biogenesis); GO:0005618(cellular_component:cell wall); GO:0048046(cellular_component:apoplast); GO:0071555(biological_process:cell wall organization); GO:0016762(molecular_function:xyloglucan:xyloglucosyl transferase activity); GO:0004553(molecular_function:hydrolase activity, hydrolyzing O-glycosyl compounds); GO:0010411(biological_process:xyloglucan metab…	K14504;K08235	TCH4;E2.4.1.207	map04075(Plant hormone signal transduction)	COG2273(G:Carbohydrate transport and metabolism)	COG2273(hydrolase family 16)	PF00722.18(Glyco_hydro_16:Glycosyl hydrolases family 16)	sp|Q38907|XTH25_ARATH(Probable xyloglucan endotransglucosylase/hydrolase protein 25 OS=Arabidopsis thaliana OX=3702 GN=XTH25 PE=2 SV=2)
MELO3C031601.2	Glutathione S-transferase	874	147.29	215.32	237.11	1321.01	655.92	934.87	18.31	24.16	25.43	98.99	79.51	84.92	22.6333	87.8067	3.92054	1.97105	7.30983e-26	2.35997e-23	yes	up	XP_008438427.1(PREDICTED: probable glutathione S-transferase [Cucumis melo])	GO:0016740(molecular_function:transferase activity)	K00799	GST, gst	map00480(Glutathione metabolism)	ENOG410XSIX(O:Posttranslational modification, protein turnover, chaperones)	ENOG410XSIX(glutathione Stransferase)	PF02798.17(GST_N:Glutathione S-transferase, N-terminal domain); PF13417.3(GST_N_3:Glutathione S-transferase, N-terminal domain); PF13409.3(GST_N_2:Glutathione S-transferase, N-terminal domain); PF00043.22(GST_C:Glutathione S-transferase, C-terminal domain)	sp|Q03664|GSTX3_TOBAC(Probable glutathione S-transferase OS=Nicotiana tabacum OX=4097 PE=2 SV=1)
[truncated: 11 more rows]

## Sheet: M33D_0_vs_M42D_0.deseq2.down
Table S4. Differentially expressed genes of different time-point of storage between 60% and 90% melon maturity
gene_id	description	length	M33D_0_1_count	M33D_0_2_count	M33D_0_3_count	M42D_0_1_count	M42D_0_2_count	M42D_0_3_count	M33D_0_1_tpm	M33D_0_2_tpm	M33D_0_3_tpm	M42D_0_1_tpm	M42D_0_2_tpm	M42D_0_3_tpm	M33D_0_tpm	M42D_0_tpm	fc	log2fc	pvalue	padjust	significant	regulate	nr	go	KO_id	KO_name	paths	cog	cog_description	pfam	swissprot	entrez
[truncated: 342 more rows]

## Sheet: M33D_3_vs_M42D_3.deseq2.up
Table S4. Differentially expressed genes of different time-point of storage between 60% and 90% melon maturity
[truncated: 467 more rows]

## Sheet: M33D_3_vs_M42D_3.deseq2.down
Table S4. Differentially expressed genes of different time-point of storage between 60% and 90% melon maturity
[truncated: 988 more rows]

## Sheet: M33D_5_vs_M42D_5.deseq2.up
Table S4. Differentially expressed genes of different time-point of storage between 60% and 90% melon maturity
[truncated: 916 more rows]

[truncated: 8 more sheets: M33D_5_vs_M42D_5.deseq2.down, M33D_7_vs_M42D_7.deseq2.up, M33D_7_vs_M42D_7.deseq2.down, M33D_14_vs_M42D_14.deseq2.up, M33D_14_vs_M42D_14.deseq2.down, M33D_21_vs_M42D_21.deseq2.up, M33D_21_vs_M42D_21.deseq2.down, Sheet1]
