# Supplementary material for: Time-Series Transcriptome of Cucumis melo Reveals Extensive Transcriptomic Differences with Different Maturity
Source: Genes (Basel). 2024 Jan 24;15(2):149. doi: 10.3390/genes15020149 (PMC10887994; doi:10.3390/genes15020149)
Supplement: Supplementary file 1 [file genes-15-00149-s001.zip › Table S5.xlsx]

## Sheet: M33D_0_vs_M42D_0.deseq2.up
Table S5. GO enrichment analyses of the differentially expressed genes of different time-point of storage between 60% and 90% melon maturity
Category	Gene Ontology term	Cluster frequency	Genome frequency of use	Corrected P-value	FDR	False Positives	Genes annotated to the term
MF	GO:0046906	33 out of 648 genes, 5.1%	474 out of 29980 genes, 1.6%	1.04e-06	0	0	MELO3C014656.2 , MELO3C015511.2 , MELO3C007870.2 , MELO3C025797.2 , MELO3C025183.2 , MELO3C026489.2 , MELO3C012912.2 , MELO3C017180.2 , MELO3C030116.2 , MELO3C019677.2 , MELO3C004214.2 , MELO3C002727.2 , MELO3C022045.2 , MELO3C003238.2 , MELO3C016219.2 , MELO3C024206.2 , MELO3C000655.2 , MELO3C026870.2 , MELO3C003559.2 , MELO3C026532.2 , MELO3C022246.2 , MELO3C026488.2 , MELO3C007482.2 , MELO3C01…
MF	tetrapyrrole binding
MF	GO:0016168	9 out of 648 genes, 1.4%	57 out of 29980 genes, 0.2%	0.00073	0	0	MELO3C002727.2 , MELO3C004214.2 , MELO3C022113.2 , MELO3C019677.2 , MELO3C017180.2 , MELO3C007154.2 , MELO3C024206.2 , MELO3C012912.2 , MELO3C003238.2
MF	chlorophyll binding
MF	GO:0004866	9 out of 648 genes, 1.4%	65 out of 29980 genes, 0.2%	0.00223	0.0067	0.02	MELO3C033110.2 , MELO3C006456.2 , MELO3C021766.2 , MELO3C018347.2 , MELO3C027001.2 , MELO3C018005.2 , MELO3C006458.2 , MELO3C012702.2 , MELO3C006464.2
MF	endopeptidase inhibitor activity
MF	GO:0030414	9 out of 648 genes, 1.4%	65 out of 29980 genes, 0.2%	0.00223	0.005	0.02	MELO3C006458.2 , MELO3C006464.2 , MELO3C012702.2 , MELO3C027001.2 , MELO3C018005.2 , MELO3C018347.2 , MELO3C021766.2 , MELO3C006456.2 , MELO3C033110.2
MF	peptidase inhibitor activity
MF	GO:0061134	9 out of 648 genes, 1.4%	65 out of 29980 genes, 0.2%	0.00223	0.004	0.02	MELO3C012702.2 , MELO3C006464.2 , MELO3C006458.2 , MELO3C018005.2 , MELO3C027001.2 , MELO3C021766.2 , MELO3C018347.2 , MELO3C033110.2 , MELO3C006456.2
MF	peptidase regulator activity
MF	GO:0061135	9 out of 648 genes, 1.4%	65 out of 29980 genes, 0.2%	0.00223	0.0033	0.02	MELO3C018347.2 , MELO3C021766.2 , MELO3C006456.2 , MELO3C033110.2 , MELO3C006464.2 , MELO3C012702.2 , MELO3C006458.2 , MELO3C018005.2 , MELO3C027001.2
MF	endopeptidase regulator activity
MF	GO:0020037	23 out of 648 genes, 3.5%	416 out of 29980 genes, 1.4%	0.00943	0.0086	0.06	MELO3C025797.2 , MELO3C025183.2 , MELO3C007482.2 , MELO3C026489.2 , MELO3C026532.2 , MELO3C026488.2 , MELO3C022246.2 , MELO3C007870.2 , MELO3C014656.2 , MELO3C015511.2 , MELO3C003559.2 , MELO3C026870.2 , MELO3C000655.2 , MELO3C016943.2 , MELO3C022045.2 , MELO3C007799.2 , MELO3C016219.2 , MELO3C026824.2 , MELO3C010452.2 , MELO3C016686.2 , MELO3C009864.2 , MELO3C007884.2 , MELO3C030116.2
MF	heme binding
MF	GO:0016762	6 out of 648 genes, 0.9%	31 out of 29980 genes, 0.1%	0.00976	0.0075	0.06	MELO3C014469.2 , MELO3C014466.2 , MELO3C017481.2 , MELO3C017478.2 , MELO3C017480.2 , MELO3C014468.2
MF	xyloglucan:xyloglucosyl transferase activity
MF	GO:0016491	60 out of 648 genes, 9.3%	1645 out of 29980 genes, 5.5%	0.01208	0.0067	0.06	MELO3C035665.2 , MELO3C010951.2 , MELO3C017044.2 , MELO3C025797.2 , MELO3C025183.2 , MELO3C026489.2 , MELO3C007870.2 , MELO3C035023.2 , MELO3C015511.2 , MELO3C016714.2 , MELO3C014656.2 , MELO3C013446.2 , MELO3C005763.2 , MELO3C006359.2 , MELO3C005147.2 , MELO3C000655.2 , MELO3C026870.2 , MELO3C006358.2 , MELO3C022045.2 , MELO3C023623.2 , MELO3C002978.2 , MELO3C002853.2 , MELO3C008677.2 , MELO3C01…
MF	oxidoreductase activity
MF	GO:0016705	21 out of 648 genes, 3.2%	374 out of 29980 genes, 1.2%	0.01607	0.008	0.08	MELO3C010272.2 , MELO3C007870.2 , MELO3C026488.2 , MELO3C022246.2 , MELO3C035023.2 , MELO3C015511.2 , MELO3C025797.2 , MELO3C007482.2 , MELO3C025183.2 , MELO3C026489.2 , MELO3C016686.2 , MELO3C010452.2 , MELO3C007884.2 , MELO3C009864.2 , MELO3C030116.2 , MELO3C006359.2 , MELO3C000655.2 , MELO3C022045.2 , MELO3C026824.2 , MELO3C016219.2 , MELO3C007799.2
MF	oxidoreductase activity, acting on paired donors, with incorporation or reduction of molecular oxygen
MF	GO:0004867	5 out of 648 genes, 0.8%	25 out of 29980 genes, 0.1%	0.03637	0.0091	0.1	MELO3C006458.2 , MELO3C006464.2 , MELO3C018347.2 , MELO3C006456.2 , MELO3C018005.2
MF	serine-type endopeptidase inhibitor activity
MF	GO:0004857	15 out of 648 genes, 2.3%	233 out of 29980 genes, 0.8%	0.03883	0.01	0.12	MELO3C018347.2 , MELO3C009251.2 , MELO3C021766.2 , MELO3C022456.2 , MELO3C022457.2 , MELO3C006456.2 , MELO3C015288.2 , MELO3C002656.2 , MELO3C033110.2 , MELO3C015962.2 , MELO3C006464.2 , MELO3C012702.2 , MELO3C006458.2 , MELO3C018005.2 , MELO3C027001.2
MF	enzyme inhibitor activity
BP	GO:0015979	24 out of 648 genes, 3.7%	166 out of 29980 genes, 0.6%	9.69e-11	0	0	MELO3C008663.2 , MELO3C012912.2 , MELO3C006539.2 , MELO3C007154.2 , MELO3C012252.2 , MELO3C007507.2 , MELO3C002727.2 , MELO3C002510.2 , MELO3C006384.2 , MELO3C024206.2 , MELO3C004214.2 , MELO3C017917.2 , MELO3C008731.2 , MELO3C016190.2 , MELO3C035665.2 , MELO3C018131.2 , MELO3C008060.2 , MELO3C004388.2 , MELO3C019677.2 , MELO3C017180.2 , MELO3C014571.2 , MELO3C003238.2 , MELO3C007233.2 , MELO3C02…
BP	photosynthesis
BP	GO:0009765	9 out of 648 genes, 1.4%	21 out of 29980 genes, 0.1%	1.01e-07	0	0	MELO3C019677.2 , MELO3C017180.2 , MELO3C002727.2 , MELO3C003238.2 , MELO3C022113.2 , MELO3C024206.2 , MELO3C004214.2 , MELO3C012912.2 , MELO3C007154.2
BP	photosynthesis, light harvesting
BP	GO:0019684	11 out of 648 genes, 1.7%	83 out of 29980 genes, 0.3%	0.00077	0	0	MELO3C012912.2 , MELO3C007154.2 , MELO3C035665.2 , MELO3C006384.2 , MELO3C019677.2 , MELO3C017180.2 , MELO3C002727.2 , MELO3C003238.2 , MELO3C022113.2 , MELO3C024206.2 , MELO3C004214.2
BP	photosynthesis, light reaction
BP	GO:0055114	67 out of 648 genes, 10.3%	1721 out of 29980 genes, 5.7%	0.00112	0	0	MELO3C022246.2 , MELO3C023272.2 , MELO3C006358.2 , MELO3C007702.2 , MELO3C023426.2 , MELO3C017044.2 , MELO3C016219.2 , MELO3C009864.2 , MELO3C026488.2 , MELO3C006024.2 , MELO3C012392.2 , MELO3C035229.2 , MELO3C025183.2 , MELO3C013446.2 , MELO3C014656.2 , MELO3C002978.2 , MELO3C022045.2 , MELO3C023623.2 , MELO3C026824.2 , MELO3C019440.2 , MELO3C003817.2 , MELO3C010452.2 , MELO3C013765.2 , MELO3C01…
BP	oxidation-reduction process
BP	GO:0018298	9 out of 648 genes, 1.4%	61 out of 29980 genes, 0.2%	0.00277	0	0	MELO3C004214.2 , MELO3C024206.2 , MELO3C022113.2 , MELO3C003238.2 , MELO3C002727.2 , MELO3C019677.2 , MELO3C017180.2 , MELO3C007154.2 , MELO3C012912.2
BP	protein-chromophore linkage
BP	GO:0006091	18 out of 648 genes, 2.8%	242 out of 29980 genes, 0.8%	0.00278	0	0	MELO3C021614.2 , MELO3C035665.2 , MELO3C023426.2 , MELO3C022113.2 , MELO3C019440.2 , MELO3C003817.2 , MELO3C017180.2 , MELO3C019677.2 , MELO3C003238.2 , MELO3C007154.2 , MELO3C009427.2 , MELO3C012912.2 , MELO3C032442.2 , MELO3C024206.2 , MELO3C004214.2 , MELO3C023354.2 , MELO3C006384.2 , MELO3C002727.2
BP	generation of precursor metabolites and energy
BP	GO:0010466	9 out of 648 genes, 1.4%	65 out of 29980 genes, 0.2%	0.00473	0	0	MELO3C006456.2 , MELO3C006464.2 , MELO3C018005.2 , MELO3C012702.2 , MELO3C021766.2 , MELO3C033110.2 , MELO3C027001.2 , MELO3C006458.2 , MELO3C018347.2
BP	negative regulation of peptidase activity
BP	GO:0010951	9 out of 648 genes, 1.4%	65 out of 29980 genes, 0.2%	0.00473	0	0	MELO3C006456.2 , MELO3C006464.2 , MELO3C018005.2 , MELO3C012702.2 , MELO3C033110.2 , MELO3C021766.2 , MELO3C027001.2 , MELO3C006458.2 , MELO3C018347.2
BP	negative regulation of endopeptidase activity
BP	GO:0045861	9 out of 648 genes, 1.4%	65 out of 29980 genes, 0.2%	0.00473	0	0	MELO3C018347.2 , MELO3C006458.2 , MELO3C027001.2 , MELO3C021766.2 , MELO3C033110.2 , MELO3C018005.2 , MELO3C012702.2 , MELO3C006464.2 , MELO3C006456.2
BP	negative regulation of proteolysis
BP	GO:0052547	9 out of 648 genes, 1.4%	65 out of 29980 genes, 0.2%	0.00473	0	0	MELO3C018347.2 , MELO3C006458.2 , MELO3C027001.2 , MELO3C033110.2 , MELO3C021766.2 , MELO3C018005.2 , MELO3C012702.2 , MELO3C006464.2 , MELO3C006456.2
BP	regulation of peptidase activity
BP	GO:0052548	9 out of 648 genes, 1.4%	65 out of 29980 genes, 0.2%	0.00473	0	0	MELO3C018347.2 , MELO3C006458.2 , MELO3C027001.2 , MELO3C033110.2 , MELO3C021766.2 , MELO3C018005.2 , MELO3C012702.2 , MELO3C006464.2 , MELO3C006456.2
BP	regulation of endopeptidase activity
BP	GO:0051346	9 out of 648 genes, 1.4%	66 out of 29980 genes, 0.2%	0.00537	0	0	MELO3C018347.2 , MELO3C006458.2 , MELO3C027001.2 , MELO3C033110.2 , MELO3C021766.2 , MELO3C018005.2 , MELO3C012702.2 , MELO3C006464.2 , MELO3C006456.2
BP	negative regulation of hydrolase activity
BP	GO:0032269	10 out of 648 genes, 1.5%	93 out of 29980 genes, 0.3%	0.01497	0	0	MELO3C012702.2 , MELO3C018005.2 , MELO3C021766.2 , MELO3C033110.2 , MELO3C006456.2 , MELO3C006464.2 , MELO3C009251.2 , MELO3C006458.2 , MELO3C018347.2 , MELO3C027001.2
BP	negative regulation of cellular protein metabolic process
BP	GO:0044710	100 out of 648 genes, 15.4%	3119 out of 29980 genes, 10.4%	0.01748	0	0	MELO3C032442.2 , MELO3C030116.2 , MELO3C021821.2 , MELO3C022941.2 , MELO3C014637.2 , MELO3C021467.2 , MELO3C011270.2 , MELO3C005297.2 , MELO3C025797.2 , MELO3C010951.2 , MELO3C003559.2 , MELO3C007482.2 , MELO3C014752.2 , MELO3C006451.2 , MELO3C019440.2 , MELO3C010452.2 , MELO3C003817.2 , MELO3C016714.2 , MELO3C016676.2 , MELO3C013765.2 , MELO3C026824.2 , MELO3C023623.2 , MELO3C002978.2 , MELO3C02…
BP	single-organism metabolic process
BP	GO:0030162	9 out of 648 genes, 1.4%	78 out of 29980 genes, 0.3%	0.02104	0.0013	0.02	MELO3C027001.2 , MELO3C006458.2 , MELO3C018347.2 , MELO3C006456.2 , MELO3C006464.2 , MELO3C018005.2 , MELO3C012702.2 , MELO3C021766.2 , MELO3C033110.2
BP	regulation of proteolysis
BP	GO:0010411	6 out of 648 genes, 0.9%	32 out of 29980 genes, 0.1%	0.02499	0.0012	0.02	MELO3C014468.2 , MELO3C014466.2 , MELO3C017481.2 , MELO3C017478.2 , MELO3C017480.2 , MELO3C014469.2
BP	xyloglucan metabolic process
BP	GO:0031324	13 out of 648 genes, 2.0%	163 out of 29980 genes, 0.5%	0.026	0.0012	0.02	MELO3C021766.2 , MELO3C033110.2 , MELO3C018005.2 , MELO3C012702.2 , MELO3C006464.2 , MELO3C006456.2 , MELO3C016195.2 , MELO3C018347.2 , MELO3C006458.2 , MELO3C009251.2 , MELO3C027001.2 , MELO3C002741.2 , MELO3C017917.2
BP	negative regulation of cellular metabolic process
BP	GO:0051248	10 out of 648 genes, 1.5%	100 out of 29980 genes, 0.3%	0.02803	0.0011	0.02	MELO3C033110.2 , MELO3C021766.2 , MELO3C018005.2 , MELO3C012702.2 , MELO3C006464.2 , MELO3C006456.2 , MELO3C018347.2 , MELO3C006458.2 , MELO3C009251.2 , MELO3C027001.2
BP	negative regulation of protein metabolic process
CC	GO:0009579	32 out of 648 genes, 4.9%	235 out of 29980 genes, 0.8%	1.3e-14	0	0	MELO3C016190.2 , MELO3C003227.2 , MELO3C025865.2 , MELO3C007154.2 , MELO3C012912.2 , MELO3C008663.2 , MELO3C008233.2 , MELO3C004388.2 , MELO3C019382.2 , MELO3C028124.2 , MELO3C008731.2 , MELO3C022113.2 , MELO3C010716.2 , MELO3C024206.2 , MELO3C019677.2 , MELO3C006539.2 , MELO3C027174.2 , MELO3C012078.2 , MELO3C025888.2 , MELO3C006384.2 , MELO3C024463.2 , MELO3C018131.2 , MELO3C008060.2 , MELO3C01…
CC	thylakoid
CC	GO:0044436	31 out of 648 genes, 4.8%	221 out of 29980 genes, 0.7%	1.67e-14	0	0	MELO3C008060.2 , MELO3C025865.2 , MELO3C003227.2 , MELO3C024463.2 , MELO3C016190.2 , MELO3C018131.2 , MELO3C019382.2 , MELO3C028124.2 , MELO3C007154.2 , MELO3C010608.2 , MELO3C012912.2 , MELO3C008663.2 , MELO3C008233.2 , MELO3C004388.2 , MELO3C010716.2 , MELO3C035665.2 , MELO3C008731.2 , MELO3C022113.2 , MELO3C024206.2 , MELO3C017180.2 , MELO3C019677.2 , MELO3C004214.2 , MELO3C002727.2 , MELO3C00…
CC	thylakoid part
CC	GO:0034357	30 out of 648 genes, 4.6%	217 out of 29980 genes, 0.7%	7.78e-14	0	0	MELO3C002510.2 , MELO3C006539.2 , MELO3C019677.2 , MELO3C004214.2 , MELO3C002727.2 , MELO3C003238.2 , MELO3C025888.2 , MELO3C027174.2 , MELO3C012078.2 , MELO3C006384.2 , MELO3C007507.2 , MELO3C019382.2 , MELO3C028124.2 , MELO3C010608.2 , MELO3C007154.2 , MELO3C012912.2 , MELO3C008663.2 , MELO3C008233.2 , MELO3C004388.2 , MELO3C008060.2 , MELO3C003227.2 , MELO3C025865.2 , MELO3C018131.2 , MELO3C01…
CC	photosynthetic membrane
CC	GO:0042651	25 out of 648 genes, 3.9%	201 out of 29980 genes, 0.7%	2.28e-10	0	0	MELO3C019382.2 , MELO3C028124.2 , MELO3C010608.2 , MELO3C007154.2 , MELO3C008233.2 , MELO3C012912.2 , MELO3C025865.2 , MELO3C003227.2 , MELO3C016190.2 , MELO3C018131.2 , MELO3C024206.2 , MELO3C017180.2 , MELO3C010716.2 , MELO3C035665.2 , MELO3C022113.2 , MELO3C002510.2 , MELO3C019677.2 , MELO3C004214.2 , MELO3C002727.2 , MELO3C003238.2 , MELO3C012078.2 , MELO3C027174.2 , MELO3C025888.2 , MELO3C00…
CC	thylakoid membrane
CC	GO:0009521	18 out of 648 genes, 2.8%	98 out of 29980 genes, 0.3%	3.63e-10	0	0	MELO3C003238.2 , MELO3C002727.2 , MELO3C004214.2 , MELO3C019677.2 , MELO3C006539.2 , MELO3C002510.2 , MELO3C007507.2 , MELO3C018131.2 , MELO3C016190.2 , MELO3C008060.2 , MELO3C004388.2 , MELO3C012912.2 , MELO3C008663.2 , MELO3C007154.2 , MELO3C022113.2 , MELO3C008731.2 , MELO3C017180.2 , MELO3C024206.2
CC	photosystem
CC	GO:0009522	13 out of 648 genes, 2.0%	50 out of 29980 genes, 0.2%	3.56e-09	0	0	MELO3C024206.2 , MELO3C017180.2 , MELO3C022113.2 , MELO3C008731.2 , MELO3C007154.2 , MELO3C006539.2 , MELO3C012912.2 , MELO3C008663.2 , MELO3C008060.2 , MELO3C019677.2 , MELO3C004214.2 , MELO3C002727.2 , MELO3C003238.2
CC	photosystem I
CC	GO:0009523	14 out of 648 genes, 2.2%	67 out of 29980 genes, 0.2%	1.51e-08	0	0	MELO3C002510.2 , MELO3C007154.2 , MELO3C012912.2 , MELO3C004388.2 , MELO3C019677.2 , MELO3C004214.2 , MELO3C002727.2 , MELO3C003238.2 , MELO3C018131.2 , MELO3C016190.2 , MELO3C024206.2 , MELO3C007507.2 , MELO3C017180.2 , MELO3C022113.2
CC	photosystem II
CC	GO:0009534	21 out of 648 genes, 3.2%	181 out of 29980 genes, 0.6%	4.89e-08	0	0	MELO3C022113.2 , MELO3C035665.2 , MELO3C010716.2 , MELO3C017180.2 , MELO3C024206.2 , MELO3C024463.2 , MELO3C003227.2 , MELO3C012912.2 , MELO3C008233.2 , MELO3C010608.2 , MELO3C007154.2 , MELO3C028124.2 , MELO3C019382.2 , MELO3C006384.2 , MELO3C025888.2 , MELO3C027174.2 , MELO3C012078.2 , MELO3C003238.2 , MELO3C002727.2 , MELO3C019677.2 , MELO3C004214.2
CC	chloroplast thylakoid
CC	GO:0031976	21 out of 648 genes, 3.2%	181 out of 29980 genes, 0.6%	4.89e-08	0	0	MELO3C024463.2 , MELO3C003227.2 , MELO3C010608.2 , MELO3C007154.2 , MELO3C008233.2 , MELO3C012912.2 , MELO3C019382.2 , MELO3C028124.2 , MELO3C035665.2 , MELO3C022113.2 , MELO3C010716.2 , MELO3C017180.2 , MELO3C024206.2 , MELO3C003238.2 , MELO3C004214.2 , MELO3C019677.2 , MELO3C002727.2 , MELO3C027174.2 , MELO3C025888.2 , MELO3C012078.2 , MELO3C006384.2
CC	plastid thylakoid
CC	GO:0009535	20 out of 648 genes, 3.1%	174 out of 29980 genes, 0.6%	1.49e-07	0	0	MELO3C003238.2 , MELO3C002727.2 , MELO3C004214.2 , MELO3C019677.2 , MELO3C006384.2 , MELO3C027174.2 , MELO3C012078.2 , MELO3C025888.2 , MELO3C008233.2 , MELO3C012912.2 , MELO3C007154.2 , MELO3C010608.2 , MELO3C028124.2 , MELO3C019382.2 , MELO3C003227.2 , MELO3C017180.2 , MELO3C024206.2 , MELO3C022113.2 , MELO3C035665.2 , MELO3C010716.2
CC	chloroplast thylakoid membrane
CC	GO:0055035	20 out of 648 genes, 3.1%	174 out of 29980 genes, 0.6%	1.49e-07	0	0	MELO3C010716.2 , MELO3C035665.2 , MELO3C022113.2 , MELO3C024206.2 , MELO3C017180.2 , MELO3C003227.2 , MELO3C019382.2 , MELO3C028124.2 , MELO3C007154.2 , MELO3C010608.2 , MELO3C012912.2 , MELO3C008233.2 , MELO3C025888.2 , MELO3C027174.2 , MELO3C012078.2 , MELO3C006384.2 , MELO3C004214.2 , MELO3C019677.2 , MELO3C002727.2 , MELO3C003238.2
CC	plastid thylakoid membrane
CC	GO:0044435	26 out of 648 genes, 4.0%	329 out of 29980 genes, 1.1%	1.78e-06	0	0	MELO3C019382.2 , MELO3C028124.2 , MELO3C012025.2 , MELO3C026286.2 , MELO3C007154.2 , MELO3C010608.2 , MELO3C012912.2 , MELO3C008233.2 , MELO3C003227.2 , MELO3C024463.2 , MELO3C024206.2 , MELO3C017180.2 , MELO3C010716.2 , MELO3C014593.2 , MELO3C035665.2 , MELO3C022113.2 , MELO3C023426.2 , MELO3C004214.2 , MELO3C019677.2 , MELO3C002727.2 , MELO3C003238.2 , MELO3C027174.2 , MELO3C025888.2 , MELO3C01…
CC	plastid part
CC	GO:0009536	41 out of 648 genes, 6.3%	712 out of 29980 genes, 2.4%	1.78e-06	0	0	MELO3C001187.2 , MELO3C010608.2 , MELO3C003015.2 , MELO3C024463.2 , MELO3C017180.2 , MELO3C014593.2 , MELO3C035665.2 , MELO3C023426.2 , MELO3C003725.2 , MELO3C004214.2 , MELO3C002727.2 , MELO3C003238.2 , MELO3C007233.2 , MELO3C011657.2 , MELO3C019382.2 , MELO3C012252.2 , MELO3C028124.2 , MELO3C012025.2 , MELO3C018658.2 , MELO3C026286.2 , MELO3C007154.2 , MELO3C012912.2 , MELO3C008233.2 , MELO3C00…
CC	plastid
CC	GO:0009507	40 out of 648 genes, 6.2%	689 out of 29980 genes, 2.3%	2.14e-06	0	0	MELO3C008677.2 , MELO3C003227.2 , MELO3C007154.2 , MELO3C026286.2 , MELO3C004388.2 , MELO3C012912.2 , MELO3C008233.2 , MELO3C019382.2 , MELO3C012252.2 , MELO3C018658.2 , MELO3C028124.2 , MELO3C002768.2 , MELO3C022113.2 , MELO3C000106.2 , MELO3C010716.2 , MELO3C017917.2 , MELO3C024206.2 , MELO3C019677.2 , MELO3C024033.2 , MELO3C000108.2 , MELO3C022483.2 , MELO3C027174.2 , MELO3C025888.2 , MELO3C01…
CC	chloroplast
CC	GO:0044434	25 out of 648 genes, 3.9%	320 out of 29980 genes, 1.1%	4.2e-06	0	0	MELO3C017180.2 , MELO3C024206.2 , MELO3C022113.2 , MELO3C035665.2 , MELO3C014593.2 , MELO3C010716.2 , MELO3C008233.2 , MELO3C012912.2 , MELO3C026286.2 , MELO3C010608.2 , MELO3C007154.2 , MELO3C028124.2 , MELO3C019382.2 , MELO3C024463.2 , MELO3C003227.2 , MELO3C006384.2 , MELO3C012078.2 , MELO3C027174.2 , MELO3C025888.2 , MELO3C011657.2 , MELO3C023426.2 , MELO3C003238.2 , MELO3C002727.2 , MELO3C01…
CC	chloroplast part
CC	GO:0031984	21 out of 648 genes, 3.2%	235 out of 29980 genes, 0.8%	5.29e-06	0	0	MELO3C019382.2 , MELO3C028124.2 , MELO3C010608.2 , MELO3C007154.2 , MELO3C008233.2 , MELO3C012912.2 , MELO3C003227.2 , MELO3C024463.2 , MELO3C024206.2 , MELO3C017180.2 , MELO3C010716.2 , MELO3C035665.2 , MELO3C022113.2 , MELO3C004214.2 , MELO3C019677.2 , MELO3C002727.2 , MELO3C003238.2 , MELO3C027174.2 , MELO3C025888.2 , MELO3C012078.2 , MELO3C006384.2
CC	organelle subcompartment
CC	GO:0098796	22 out of 648 genes, 3.4%	325 out of 29980 genes, 1.1%	0.00029	0	0	MELO3C028124.2 , MELO3C007154.2 , MELO3C012912.2 , MELO3C008663.2 , MELO3C004388.2 , MELO3C008060.2 , MELO3C016190.2 , MELO3C018131.2 , MELO3C024206.2 , MELO3C017180.2 , MELO3C028563.2 , MELO3C008731.2 , MELO3C022113.2 , MELO3C002510.2 , MELO3C006539.2 , MELO3C004214.2 , MELO3C019677.2 , MELO3C002727.2 , MELO3C003238.2 , MELO3C027174.2 , MELO3C007507.2 , MELO3C002456.2
CC	membrane protein complex
CC	GO:0016020	167 out of 648 genes, 25.8%	5806 out of 29980 genes, 19.4%	0.00353	0	0	MELO3C007171.2 , MELO3C002534.2 , MELO3C017080.2 , MELO3C019382.2 , MELO3C004388.2 , MELO3C013252.2 , MELO3C006608.2 , MELO3C012601.2 , MELO3C023049.2 , MELO3C014589.2 , MELO3C021821.2 , MELO3C001002.2 , MELO3C016938.2 , MELO3C022113.2 , MELO3C010008.2 , MELO3C006024.2 , MELO3C000341.2 , MELO3C006539.2 , MELO3C003382.2 , MELO3C024483.2 , MELO3C025183.2 , MELO3C020091.2 , MELO3C007271.2 , MELO3C01…
CC	membrane
CC	GO:0005576	22 out of 648 genes, 3.4%	398 out of 29980 genes, 1.3%	0.00685	0	0	MELO3C014466.2 , MELO3C003371.2 , MELO3C007654.2 , MELO3C026870.2 , MELO3C002829.2 , MELO3C014468.2 , MELO3C011035.2 , MELO3C017481.2 , MELO3C016781.2 , MELO3C007777.2 , MELO3C014469.2 , MELO3C016494.2 , MELO3C015640.2 , MELO3C003753.2 , MELO3C011008.2 , MELO3C014656.2 , MELO3C015288.2 , MELO3C016943.2 , MELO3C017480.2 , MELO3C021999.2 , MELO3C019168.2 , MELO3C017478.2
CC	extracellular region
CC	GO:0009538	3 out of 648 genes, 0.5%	5 out of 29980 genes, 0.0%	0.01021	0	0	MELO3C008731.2 , MELO3C006539.2 , MELO3C008663.2
CC	photosystem I reaction center
CC	GO:0005618	12 out of 648 genes, 1.9%	167 out of 29980 genes, 0.6%	0.03092	0.0057	0.12	MELO3C017480.2 , MELO3C021999.2 , MELO3C014469.2 , MELO3C017481.2 , MELO3C017478.2 , MELO3C015962.2 , MELO3C014466.2 , MELO3C011035.2 , MELO3C015288.2 , MELO3C023320.2 , MELO3C014468.2 , MELO3C002829.2
CC	cell wall
CC	GO:0030312	12 out of 648 genes, 1.9%	167 out of 29980 genes, 0.6%	0.03092	0.0055	0.12	MELO3C014469.2 , MELO3C017478.2 , MELO3C017481.2 , MELO3C017480.2 , MELO3C021999.2 , MELO3C015288.2 , MELO3C011035.2 , MELO3C023320.2 , MELO3C002829.2 , MELO3C014468.2 , MELO3C015962.2 , MELO3C014466.2
CC	external encapsulating structure

## Sheet: M33D_0_vs_M42D_0.deseq2.down
Table S5. GO enrichment analyses of the differentially expressed genes of different time-point of storage between 60% and 90% melon maturity
Category	Gene Ontology term	Cluster frequency	Genome frequency of use	Corrected P-value	FDR	False Positives	Genes annotated to the term
MF	GO:0005215	28 out of 342 genes, 8.2%	1019 out of 29980 genes, 3.4%	0.00355	0	0	MELO3C015082.2 , MELO3C032707.2 , MELO3C029687.2 , MELO3C020516.2 , MELO3C022994.2 , MELO3C013790.2 , MELO3C021982.2 , MELO3C011338.2 , MELO3C017399.2 , MELO3C006392.2 , MELO3C025456.2 , MELO3C018967.2 , MELO3C005526.2 , MELO3C021491.2 , MELO3C006595.2 , MELO3C011210.2 , MELO3C025326.2 , MELO3C017154.2 , MELO3C019454.2 , MELO3C019906.2 , MELO3C020414.2 , MELO3C000668.2 , MELO3C009405.2 , MELO3C02…
MF	transporter activity
MF	GO:0022857	23 out of 342 genes, 6.7%	763 out of 29980 genes, 2.5%	0.00492	0	0	MELO3C017399.2 , MELO3C021982.2 , MELO3C025456.2 , MELO3C018967.2 , MELO3C015082.2 , MELO3C032707.2 , MELO3C029687.2 , MELO3C020516.2 , MELO3C022994.2 , MELO3C013790.2 , MELO3C020414.2 , MELO3C019906.2 , MELO3C000668.2 , MELO3C003992.2 , MELO3C025463.2 , MELO3C022980.2 , MELO3C026558.2 , MELO3C009739.2 , MELO3C006595.2 , MELO3C021491.2 , MELO3C011210.2 , MELO3C025326.2 , MELO3C019454.2
MF	transmembrane transporter activity
MF	GO:0003824	151 out of 342 genes, 44.2%	10195 out of 29980 genes, 34.0%	0.01068	0.0067	0.02	MELO3C008802.2 , MELO3C005257.2 , MELO3C032764.2 , MELO3C026893.2 , MELO3C014650.2 , MELO3C008281.2 , MELO3C015996.2 , MELO3C013725.2 , MELO3C013315.2 , MELO3C009328.2 , MELO3C016238.2 , MELO3C015585.2 , MELO3C011392.2 , MELO3C028983.2 , MELO3C005751.2 , MELO3C003275.2 , MELO3C005359.2 , MELO3C018415.2 , MELO3C019474.2 , MELO3C006335.2 , MELO3C031318.2 , MELO3C018782.2 , MELO3C026923.2 , MELO3C00…
MF	catalytic activity
BP	GO:0006810	44 out of 342 genes, 12.9%	1891 out of 29980 genes, 6.3%	0.00174	0	0	MELO3C015082.2 , MELO3C016112.2 , MELO3C017146.2 , MELO3C030259.2 , MELO3C022994.2 , MELO3C029687.2 , MELO3C021491.2 , MELO3C017154.2 , MELO3C013725.2 , MELO3C032707.2 , MELO3C019906.2 , MELO3C011338.2 , MELO3C005526.2 , MELO3C018967.2 , MELO3C021982.2 , MELO3C026184.2 , MELO3C010391.2 , MELO3C003992.2 , MELO3C020516.2 , MELO3C026026.2 , MELO3C013671.2 , MELO3C009405.2 , MELO3C026183.2 , MELO3C01…
BP	transport
BP	GO:0051234	44 out of 342 genes, 12.9%	1913 out of 29980 genes, 6.4%	0.00233	0	0	MELO3C012661.2 , MELO3C026558.2 , MELO3C025456.2 , MELO3C025463.2 , MELO3C030103.2 , MELO3C013189.2 , MELO3C000668.2 , MELO3C011210.2 , MELO3C025326.2 , MELO3C006595.2 , MELO3C013790.2 , MELO3C011303.2 , MELO3C020414.2 , MELO3C006392.2 , MELO3C019454.2 , MELO3C022980.2 , MELO3C017399.2 , MELO3C015071.2 , MELO3C009739.2 , MELO3C014412.2 , MELO3C014803.2 , MELO3C026183.2 , MELO3C009405.2 , MELO3C01…
BP	establishment of localization
BP	GO:0051179	44 out of 342 genes, 12.9%	1929 out of 29980 genes, 6.4%	0.00286	0	0	MELO3C009739.2 , MELO3C015071.2 , MELO3C017399.2 , MELO3C026183.2 , MELO3C014803.2 , MELO3C014412.2 , MELO3C013671.2 , MELO3C009405.2 , MELO3C021982.2 , MELO3C026184.2 , MELO3C010391.2 , MELO3C026026.2 , MELO3C020516.2 , MELO3C003992.2 , MELO3C011338.2 , MELO3C019906.2 , MELO3C018967.2 , MELO3C005526.2 , MELO3C029687.2 , MELO3C032707.2 , MELO3C013725.2 , MELO3C017154.2 , MELO3C021491.2 , MELO3C02…
BP	localization
BP	GO:0055085	25 out of 342 genes, 7.3%	877 out of 29980 genes, 2.9%	0.00889	0.005	0.02	MELO3C021491.2 , MELO3C032707.2 , MELO3C029687.2 , MELO3C013790.2 , MELO3C018967.2 , MELO3C019906.2 , MELO3C011338.2 , MELO3C015082.2 , MELO3C017146.2 , MELO3C022980.2 , MELO3C019454.2 , MELO3C022994.2 , MELO3C020414.2 , MELO3C025463.2 , MELO3C030103.2 , MELO3C000668.2 , MELO3C025456.2 , MELO3C017399.2 , MELO3C009739.2 , MELO3C003992.2 , MELO3C020516.2 , MELO3C006595.2 , MELO3C021982.2 , MELO3C00…
BP	transmembrane transport
BP	GO:0044699	84 out of 342 genes, 24.6%	5039 out of 29980 genes, 16.8%	0.04564	0.04	0.2	MELO3C022315.2 , MELO3C012661.2 , MELO3C002145.2 , MELO3C005284.2 , MELO3C016268.2 , MELO3C012906.2 , MELO3C012164.2 , MELO3C015996.2 , MELO3C025326.2 , MELO3C006595.2 , MELO3C031318.2 , MELO3C011268.2 , MELO3C013790.2 , MELO3C006813.2 , MELO3C020537.2 , MELO3C027057.2 , MELO3C020816.2 , MELO3C007545.2 , MELO3C010862.2 , MELO3C019454.2 , MELO3C023599.2 , MELO3C010825.2 , MELO3C002310.2 , MELO3C01…
BP	single-organism process
CC	GO:0016021	82 out of 342 genes, 24.0%	4658 out of 29980 genes, 15.5%	0.00122	0	0	MELO3C032764.2 , MELO3C021982.2 , MELO3C007386.2 , MELO3C023078.2 , MELO3C006595.2 , MELO3C022994.2 , MELO3C026184.2 , MELO3C005359.2 , MELO3C011879.2 , MELO3C007480.2 , MELO3C002487.2 , MELO3C029721.2 , MELO3C018739.2 , MELO3C030436.2 , MELO3C024938.2 , MELO3C025463.2 , MELO3C025195.2 , MELO3C020414.2 , MELO3C002379.2 , MELO3C002017.2 , MELO3C019474.2 , MELO3C008350.2 , MELO3C032707.2 , MELO3C00…
CC	integral component of membrane
CC	GO:0031224	82 out of 342 genes, 24.0%	4683 out of 29980 genes, 15.6%	0.00148	0	0	MELO3C026184.2 , MELO3C005359.2 , MELO3C006595.2 , MELO3C022994.2 , MELO3C023078.2 , MELO3C021982.2 , MELO3C007386.2 , MELO3C032764.2 , MELO3C025195.2 , MELO3C020414.2 , MELO3C025463.2 , MELO3C030436.2 , MELO3C024938.2 , MELO3C029721.2 , MELO3C018739.2 , MELO3C002487.2 , MELO3C007480.2 , MELO3C011879.2 , MELO3C013552.2 , MELO3C008813.2 , MELO3C011338.2 , MELO3C035651.2 , MELO3C005284.2 , MELO3C00…
CC	intrinsic component of membrane
CC	GO:0016020	96 out of 342 genes, 28.1%	5806 out of 29980 genes, 19.4%	0.00248	0	0	MELO3C026183.2 , MELO3C020292.2 , MELO3C025326.2 , MELO3C019906.2 , MELO3C005175.2 , MELO3C035198.2 , MELO3C017146.2 , MELO3C002546.2 , MELO3C026026.2 , MELO3C007152.2 , MELO3C013941.2 , MELO3C010825.2 , MELO3C032707.2 , MELO3C002374.2 , MELO3C019474.2 , MELO3C008350.2 , MELO3C017154.2 , MELO3C002379.2 , MELO3C002017.2 , MELO3C008813.2 , MELO3C013552.2 , MELO3C005284.2 , MELO3C035651.2 , MELO3C01…
CC	membrane
CC	GO:0044425	82 out of 342 genes, 24.0%	4959 out of 29980 genes, 16.5%	0.01054	0.005	0.02	MELO3C019474.2 , MELO3C008350.2 , MELO3C032707.2 , MELO3C002374.2 , MELO3C002017.2 , MELO3C002379.2 , MELO3C013552.2 , MELO3C008813.2 , MELO3C011338.2 , MELO3C035651.2 , MELO3C005284.2 , MELO3C025326.2 , MELO3C019906.2 , MELO3C005175.2 , MELO3C026183.2 , MELO3C020292.2 , MELO3C035198.2 , MELO3C026026.2 , MELO3C017146.2 , MELO3C002546.2 , MELO3C013941.2 , MELO3C010825.2 , MELO3C007152.2 , MELO3C02…
CC	membrane part

## Sheet: M33D_3_vs_M42D_3.deseq2.up
Table S5. GO enrichment analyses of the differentially expressed genes of different time-point of storage between 60% and 90% melon maturity
Category	Gene Ontology term	Cluster frequency	Genome frequency of use	Corrected P-value	FDR	False Positives	Genes annotated to the term
MF	GO:0003824	213 out of 466 genes, 45.7%	10195 out of 29980 genes, 34.0%	1.7e-05	0	0	MELO3C027057.2 , MELO3C004155.2 , MELO3C005570.2 , MELO3C002839.2 , MELO3C011761.2 , MELO3C013725.2 , MELO3C016271.2 , MELO3C023310.2 , MELO3C003726.2 , MELO3C020567.2 , MELO3C010749.2 , MELO3C010787.2 , MELO3C015398.2 , MELO3C011200.2 , MELO3C007427.2 , MELO3C032764.2 , MELO3C016967.2 , MELO3C016270.2 , MELO3C032461.2 , MELO3C020816.2 , MELO3C007919.2 , MELO3C023589.2 , MELO3C014337.2 , MELO3C00…
MF	catalytic activity
MF	GO:0016491	46 out of 466 genes, 9.9%	1645 out of 29980 genes, 5.5%	0.01751	0	0	MELO3C018763.2 , MELO3C005355.2 , MELO3C009089.2 , MELO3C005206.2 , MELO3C002597.2 , MELO3C006166.2 , MELO3C018424.2 , MELO3C025408.2 , MELO3C017071.2 , MELO3C032461.2 , MELO3C016348.2 , MELO3C009963.2 , MELO3C019548.2 , MELO3C004624.2 , MELO3C022978.2 , MELO3C014482.2 , MELO3C010749.2 , MELO3C015337.2 , MELO3C011330.2 , MELO3C005827.2 , MELO3C010961.2 , MELO3C012165.2 , MELO3C002839.2 , MELO3C00…
MF	oxidoreductase activity
MF	GO:0016614	11 out of 466 genes, 2.4%	182 out of 29980 genes, 0.6%	0.02631	0.0067	0.02	MELO3C014281.2 , MELO3C009963.2 , MELO3C002839.2 , MELO3C002853.2 , MELO3C005129.2 , MELO3C019548.2 , MELO3C005968.2 , MELO3C012854.2 , MELO3C011330.2 , MELO3C006166.2 , MELO3C016911.2
MF	oxidoreductase activity, acting on CH-OH group of donors
BP	GO:0050896	57 out of 466 genes, 12.2%	1801 out of 29980 genes, 6.0%	0.0001	0	0	MELO3C011620.2 , MELO3C025777.2 , MELO3C003375.2 , MELO3C013761.2 , MELO3C024228.2 , MELO3C000668.2 , MELO3C006489.2 , MELO3C007583.2 , MELO3C016967.2 , MELO3C004289.2 , MELO3C026741.2 , MELO3C004026.2 , MELO3C003658.2 , MELO3C003825.2 , MELO3C012136.2 , MELO3C005214.2 , MELO3C022146.2 , MELO3C016402.2 , MELO3C006482.2 , MELO3C010317.2 , MELO3C035201.2 , MELO3C010714.2 , MELO3C025727.2 , MELO3C02…
BP	response to stimulus
BP	GO:0044699	120 out of 466 genes, 25.8%	5039 out of 29980 genes, 16.8%	0.00021	0	0	MELO3C007919.2 , MELO3C023310.2 , MELO3C015398.2 , MELO3C006166.2 , MELO3C002853.2 , MELO3C005206.2 , MELO3C014281.2 , MELO3C017520.2 , MELO3C025797.2 , MELO3C025758.2 , MELO3C028593.2 , MELO3C010749.2 , MELO3C009505.2 , MELO3C005827.2 , MELO3C003150.2 , MELO3C027057.2 , MELO3C012260.2 , MELO3C028473.2 , MELO3C019791.2 , MELO3C009159.2 , MELO3C025408.2 , MELO3C019320.2 , MELO3C004822.2 , MELO3C00…
BP	single-organism process
BP	GO:0023052	29 out of 466 genes, 6.2%	676 out of 29980 genes, 2.3%	0.00039	0	0	MELO3C021231.2 , MELO3C035200.2 , MELO3C022145.2 , MELO3C009089.2 , MELO3C007181.2 , MELO3C031322.2 , MELO3C006159.2 , MELO3C035201.2 , MELO3C018055.2 , MELO3C022146.2 , MELO3C010317.2 , MELO3C024583.2 , MELO3C010714.2 , MELO3C016967.2 , MELO3C004289.2 , MELO3C026741.2 , MELO3C005206.2 , MELO3C006489.2 , MELO3C007583.2 , MELO3C004026.2 , MELO3C012136.2 , MELO3C003825.2 , MELO3C020816.2 , MELO3C00…
BP	signaling
BP	GO:0044700	29 out of 466 genes, 6.2%	676 out of 29980 genes, 2.3%	0.00039	0	0	MELO3C012136.2 , MELO3C003825.2 , MELO3C004026.2 , MELO3C020816.2 , MELO3C004289.2 , MELO3C026741.2 , MELO3C016967.2 , MELO3C007583.2 , MELO3C005206.2 , MELO3C006489.2 , MELO3C006904.2 , MELO3C003150.2 , MELO3C018353.2 , MELO3C003375.2 , MELO3C025758.2 , MELO3C025777.2 , MELO3C006159.2 , MELO3C031322.2 , MELO3C021231.2 , MELO3C007181.2 , MELO3C009089.2 , MELO3C022145.2 , MELO3C035200.2 , MELO3C02…
BP	single organism signaling
BP	GO:0007165	28 out of 466 genes, 6.0%	664 out of 29980 genes, 2.2%	0.00083	0	0	MELO3C025777.2 , MELO3C025758.2 , MELO3C003375.2 , MELO3C003150.2 , MELO3C018353.2 , MELO3C007583.2 , MELO3C006489.2 , MELO3C005206.2 , MELO3C026741.2 , MELO3C004289.2 , MELO3C016967.2 , MELO3C020816.2 , MELO3C012136.2 , MELO3C003825.2 , MELO3C004026.2 , MELO3C010317.2 , MELO3C022146.2 , MELO3C035201.2 , MELO3C018055.2 , MELO3C010714.2 , MELO3C024583.2 , MELO3C009089.2 , MELO3C007181.2 , MELO3C03…
BP	signal transduction
BP	GO:0007154	30 out of 466 genes, 6.4%	753 out of 29980 genes, 2.5%	0.00113	0	0	MELO3C021231.2 , MELO3C007181.2 , MELO3C009089.2 , MELO3C022145.2 , MELO3C035200.2 , MELO3C006159.2 , MELO3C031322.2 , MELO3C035201.2 , MELO3C018055.2 , MELO3C010317.2 , MELO3C022146.2 , MELO3C024583.2 , MELO3C010714.2 , MELO3C018782.2 , MELO3C026741.2 , MELO3C004289.2 , MELO3C016967.2 , MELO3C007583.2 , MELO3C006489.2 , MELO3C005206.2 , MELO3C003825.2 , MELO3C012136.2 , MELO3C004026.2 , MELO3C02…
BP	cell communication
BP	GO:0051716	33 out of 466 genes, 7.1%	979 out of 29980 genes, 3.3%	0.01158	0	0	MELO3C006489.2 , MELO3C007583.2 , MELO3C016967.2 , MELO3C026741.2 , MELO3C004289.2 , MELO3C004026.2 , MELO3C012136.2 , MELO3C003825.2 , MELO3C025777.2 , MELO3C003375.2 , MELO3C024228.2 , MELO3C035200.2 , MELO3C009089.2 , MELO3C007181.2 , MELO3C021231.2 , MELO3C006930.2 , MELO3C031322.2 , MELO3C022146.2 , MELO3C010317.2 , MELO3C035201.2 , MELO3C010714.2 , MELO3C024583.2 , MELO3C025727.2 , MELO3C00…
BP	cellular response to stimulus

## Sheet: M33D_3_vs_M42D_3.deseq2.down
Table S5. GO enrichment analyses of the differentially expressed genes of different time-point of storage between 60% and 90% melon maturity
Category	Gene Ontology term	Cluster frequency	Genome frequency of use	Corrected P-value	FDR	False Positives	Genes annotated to the term
MF	GO:0003824	416 out of 987 genes, 42.1%	10195 out of 29980 genes, 34.0%	1.08e-05	0	0	MELO3C013774.2 , MELO3C024471.2 , MELO3C005408.2 , MELO3C021322.2 , MELO3C019272.2 , MELO3C016830.2 , MELO3C002488.2 , MELO3C035229.2 , MELO3C006562.2 , MELO3C017864.2 , MELO3C007556.2 , MELO3C003576.2 , MELO3C017478.2 , MELO3C021821.2 , MELO3C020699.2 , MELO3C025599.2 , MELO3C005488.2 , MELO3C018715.2 , MELO3C006458.2 , MELO3C005748.2 , MELO3C014637.2 , MELO3C010914.2 , MELO3C013592.2 , MELO3C00…
MF	catalytic activity
MF	GO:0043167	256 out of 987 genes, 25.9%	5790 out of 29980 genes, 19.3%	3.94e-05	0	0	MELO3C010781.2 , MELO3C015312.2 , MELO3C009486.2 , MELO3C002382.2 , MELO3C027288.2 , MELO3C019216.2 , MELO3C005490.2 , MELO3C027907.2 , MELO3C017700.2 , MELO3C002781.2 , MELO3C001148.2 , MELO3C005897.2 , MELO3C030264.2 , MELO3C024902.2 , MELO3C033030.2 , MELO3C012453.2 , MELO3C009263.2 , MELO3C007777.2 , MELO3C024098.2 , MELO3C011926.2 , MELO3C011336.2 , MELO3C002538.2 , MELO3C019880.2 , MELO3C01…
MF	ion binding
MF	GO:0043169	141 out of 987 genes, 14.3%	2857 out of 29980 genes, 9.5%	0.00019	0	0	MELO3C024476.2 , MELO3C025676.2 , MELO3C006884.2 , MELO3C014437.2 , MELO3C004093.2 , MELO3C015506.2 , MELO3C017638.2 , MELO3C017782.2 , MELO3C007270.2 , MELO3C019503.2 , MELO3C005315.2 , MELO3C005184.2 , MELO3C007140.2 , MELO3C001005.2 , MELO3C013708.2 , MELO3C021416.2 , MELO3C021927.2 , MELO3C021845.2 , MELO3C005711.2 , MELO3C000655.2 , MELO3C023288.2 , MELO3C026824.2 , MELO3C027490.2 , MELO3C00…
MF	cation binding
MF	GO:0046872	140 out of 987 genes, 14.2%	2847 out of 29980 genes, 9.5%	0.00025	0	0	MELO3C015506.2 , MELO3C014437.2 , MELO3C004093.2 , MELO3C006884.2 , MELO3C025676.2 , MELO3C024476.2 , MELO3C013708.2 , MELO3C007140.2 , MELO3C001005.2 , MELO3C005184.2 , MELO3C005315.2 , MELO3C019503.2 , MELO3C007270.2 , MELO3C017782.2 , MELO3C017638.2 , MELO3C025199.2 , MELO3C006585.2 , MELO3C027490.2 , MELO3C026824.2 , MELO3C023288.2 , MELO3C005711.2 , MELO3C000655.2 , MELO3C021845.2 , MELO3C02…
MF	metal ion binding
MF	GO:0016491	89 out of 987 genes, 9.0%	1645 out of 29980 genes, 5.5%	0.00085	0	0	MELO3C010452.2 , MELO3C002450.2 , MELO3C008186.2 , MELO3C019216.2 , MELO3C010781.2 , MELO3C015312.2 , MELO3C031318.2 , MELO3C001148.2 , MELO3C022291.2 , MELO3C003366.2 , MELO3C021846.2 , MELO3C007482.2 , MELO3C022098.2 , MELO3C027907.2 , MELO3C000770.2 , MELO3C012825.2 , MELO3C008677.2 , MELO3C006583.2 , MELO3C013924.2 , MELO3C006018.2 , MELO3C024391.2 , MELO3C017876.2 , MELO3C018672.2 , MELO3C00…
MF	oxidoreductase activity
MF	GO:0005488	395 out of 987 genes, 40.0%	10143 out of 29980 genes, 33.8%	0.00593	0.01	0.06	MELO3C007652.2 , MELO3C029341.2 , MELO3C014637.2 , MELO3C010914.2 , MELO3C005748.2 , MELO3C020699.2 , MELO3C015423.2 , MELO3C022207.2 , MELO3C011546.2 , MELO3C021459.2 , MELO3C010775.2 , MELO3C002090.2 , MELO3C007779.2 , MELO3C035229.2 , MELO3C015882.2 , MELO3C004181.2 , MELO3C006518.2 , MELO3C021091.2 , MELO3C005408.2 , MELO3C013774.2 , MELO3C024471.2 , MELO3C020091.2 , MELO3C016725.2 , MELO3C01…
MF	binding
MF	GO:0003700	38 out of 987 genes, 3.9%	570 out of 29980 genes, 1.9%	0.01031	0.0143	0.1	MELO3C015910.2 , MELO3C021288.2 , MELO3C011550.2 , MELO3C017645.2 , MELO3C009097.2 , MELO3C009127.2 , MELO3C019506.2 , MELO3C025608.2 , MELO3C024135.2 , MELO3C006870.2 , MELO3C022316.2 , MELO3C019804.2 , MELO3C015945.2 , MELO3C006081.2 , MELO3C011096.2 , MELO3C021306.2 , MELO3C007769.2 , MELO3C005367.2 , MELO3C009889.2 , MELO3C009160.2 , MELO3C009552.2 , MELO3C006724.2 , MELO3C028485.2 , MELO3C00…
MF	transcription factor activity, sequence-specific DNA binding
MF	GO:0001071	38 out of 987 genes, 3.9%	571 out of 29980 genes, 1.9%	0.01071	0.0125	0.1	MELO3C009127.2 , MELO3C019506.2 , MELO3C017645.2 , MELO3C009097.2 , MELO3C011550.2 , MELO3C015910.2 , MELO3C021288.2 , MELO3C007769.2 , MELO3C005367.2 , MELO3C009889.2 , MELO3C006081.2 , MELO3C011096.2 , MELO3C021306.2 , MELO3C015945.2 , MELO3C019804.2 , MELO3C022316.2 , MELO3C024135.2 , MELO3C025608.2 , MELO3C006870.2 , MELO3C004489.2 , MELO3C006869.2 , MELO3C002624.2 , MELO3C008175.2 , MELO3C01…
MF	nucleic acid binding transcription factor activity
MF	GO:0005506	28 out of 987 genes, 2.8%	370 out of 29980 genes, 1.2%	0.01249	0.0133	0.12	MELO3C016686.2 , MELO3C000655.2 , MELO3C021846.2 , MELO3C011413.2 , MELO3C015430.2 , MELO3C022098.2 , MELO3C021845.2 , MELO3C007482.2 , MELO3C027907.2 , MELO3C015388.2 , MELO3C030506.2 , MELO3C010452.2 , MELO3C015511.2 , MELO3C006254.2 , MELO3C019216.2 , MELO3C026824.2 , MELO3C011926.2 , MELO3C023709.2 , MELO3C013427.2 , MELO3C013014.2 , MELO3C019221.2 , MELO3C016687.2 , MELO3C012825.2 , MELO3C00…
MF	iron ion binding
MF	GO:0016705	28 out of 987 genes, 2.8%	374 out of 29980 genes, 1.2%	0.01507	0.012	0.12	MELO3C015511.2 , MELO3C010452.2 , MELO3C019216.2 , MELO3C010781.2 , MELO3C026824.2 , MELO3C011926.2 , MELO3C023709.2 , MELO3C016686.2 , MELO3C021846.2 , MELO3C011413.2 , MELO3C000655.2 , MELO3C007482.2 , MELO3C022098.2 , MELO3C021845.2 , MELO3C027907.2 , MELO3C015388.2 , MELO3C030506.2 , MELO3C012825.2 , MELO3C007140.2 , MELO3C001005.2 , MELO3C006018.2 , MELO3C020975.2 , MELO3C026488.2 , MELO3C01…
MF	oxidoreductase activity, acting on paired donors, with incorporation or reduction of molecular oxygen
MF	GO:0020037	30 out of 987 genes, 3.0%	416 out of 29980 genes, 1.4%	0.01649	0.0109	0.12	MELO3C011926.2 , MELO3C026824.2 , MELO3C023709.2 , MELO3C008186.2 , MELO3C022772.2 , MELO3C019216.2 , MELO3C010452.2 , MELO3C015511.2 , MELO3C027907.2 , MELO3C030506.2 , MELO3C015388.2 , MELO3C021845.2 , MELO3C022098.2 , MELO3C007482.2 , MELO3C014642.2 , MELO3C021846.2 , MELO3C011413.2 , MELO3C000655.2 , MELO3C016686.2 , MELO3C020879.2 , MELO3C026488.2 , MELO3C020975.2 , MELO3C006018.2 , MELO3C01…
MF	heme binding
MF	GO:0043565	30 out of 987 genes, 3.0%	427 out of 29980 genes, 1.4%	0.02635	0.01	0.12	MELO3C025995.2 , MELO3C007576.2 , MELO3C029341.2 , MELO3C022991.2 , MELO3C011096.2 , MELO3C006081.2 , MELO3C025951.2 , MELO3C022316.2 , MELO3C035381.2 , MELO3C022315.2 , MELO3C019804.2 , MELO3C015945.2 , MELO3C019679.2 , MELO3C024135.2 , MELO3C023881.2 , MELO3C009097.2 , MELO3C009127.2 , MELO3C008968.2 , MELO3C010775.2 , MELO3C008175.2 , MELO3C006725.2 , MELO3C016400.2 , MELO3C009552.2 , MELO3C01…
MF	sequence-specific DNA binding
MF	GO:0046906	32 out of 987 genes, 3.2%	474 out of 29980 genes, 1.6%	0.03284	0.0108	0.14	MELO3C026488.2 , MELO3C020879.2 , MELO3C020975.2 , MELO3C016687.2 , MELO3C013427.2 , MELO3C011926.2 , MELO3C026824.2 , MELO3C022772.2 , MELO3C015536.2 , MELO3C015511.2 , MELO3C030506.2 , MELO3C021845.2 , MELO3C014642.2 , MELO3C000655.2 , MELO3C006018.2 , MELO3C001005.2 , MELO3C007140.2 , MELO3C012825.2 , MELO3C019221.2 , MELO3C002727.2 , MELO3C018672.2 , MELO3C023709.2 , MELO3C008186.2 , MELO3C01…
MF	tetrapyrrole binding
MF	GO:0004672	57 out of 987 genes, 5.8%	1037 out of 29980 genes, 3.5%	0.03489	0.01	0.14	MELO3C020718.2 , MELO3C016920.2 , MELO3C002541.2 , MELO3C007565.2 , MELO3C016679.2 , MELO3C007457.2 , MELO3C026836.2 , MELO3C005490.2 , MELO3C020091.2 , MELO3C007711.2 , MELO3C016502.2 , MELO3C002382.2 , MELO3C017322.2 , MELO3C013758.2 , MELO3C017611.2 , MELO3C026848.2 , MELO3C023810.2 , MELO3C007498.2 , MELO3C002781.2 , MELO3C017861.2 , MELO3C023200.2 , MELO3C007574.2 , MELO3C011965.2 , MELO3C02…
MF	protein kinase activity
BP	GO:0008152	405 out of 987 genes, 41.0%	9987 out of 29980 genes, 33.3%	8.76e-05	0	0	MELO3C034663.2 , MELO3C015543.2 , MELO3C002773.2 , MELO3C010781.2 , MELO3C023709.2 , MELO3C022513.2 , MELO3C018582.2 , MELO3C025995.2 , MELO3C028124.2 , MELO3C027174.2 , MELO3C012154.2 , MELO3C002555.2 , MELO3C014642.2 , MELO3C005408.2 , MELO3C031483.2 , MELO3C008014.2 , MELO3C007886.2 , MELO3C016686.2 , MELO3C032185.2 , MELO3C016687.2 , MELO3C003620.2 , MELO3C014677.2 , MELO3C032112.2 , MELO3C00…
BP	metabolic process
BP	GO:0055114	93 out of 987 genes, 9.4%	1721 out of 29980 genes, 5.7%	0.00108	0	0	MELO3C024391.2 , MELO3C009427.2 , MELO3C015312.2 , MELO3C002735.2 , MELO3C006583.2 , MELO3C002450.2 , MELO3C024250.2 , MELO3C019216.2 , MELO3C013924.2 , MELO3C021846.2 , MELO3C001148.2 , MELO3C022772.2 , MELO3C016152.2 , MELO3C035229.2 , MELO3C031318.2 , MELO3C008075.2 , MELO3C029304.2 , MELO3C007324.2 , MELO3C005763.2 , MELO3C023086.2 , MELO3C025199.2 , MELO3C024549.2 , MELO3C000655.2 , MELO3C00…
BP	oxidation-reduction process
BP	GO:0044710	148 out of 987 genes, 15.0%	3119 out of 29980 genes, 10.4%	0.00182	0	0	MELO3C025720.2 , MELO3C021359.2 , MELO3C027288.2 , MELO3C022991.2 , MELO3C015388.2 , MELO3C019503.2 , MELO3C007482.2 , MELO3C017876.2 , MELO3C008186.2 , MELO3C012301.2 , MELO3C013014.2 , MELO3C019108.2 , MELO3C006585.2 , MELO3C019965.2 , MELO3C007873.2 , MELO3C018122.2 , MELO3C020718.2 , MELO3C030506.2 , MELO3C015326.2 , MELO3C022291.2 , MELO3C007562.2 , MELO3C024471.2 , MELO3C014437.2 , MELO3C02…
BP	single-organism metabolic process
BP	GO:0044699	218 out of 987 genes, 22.1%	5039 out of 29980 genes, 16.8%	0.0045	0.005	0.02	MELO3C014189.2 , MELO3C034028.2 , MELO3C024472.2 , MELO3C007702.2 , MELO3C014677.2 , MELO3C006254.2 , MELO3C002771.2 , MELO3C018672.2 , MELO3C004640.2 , MELO3C021550.2 , MELO3C006467.2 , MELO3C019221.2 , MELO3C003110.2 , MELO3C018843.2 , MELO3C005850.2 , MELO3C022970.2 , MELO3C000770.2 , MELO3C020099.2 , MELO3C023251.2 , MELO3C002534.2 , MELO3C005250.2 , MELO3C032260.2 , MELO3C029018.2 , MELO3C02…
BP	single-organism process
BP	GO:0006468	60 out of 987 genes, 6.1%	1078 out of 29980 genes, 3.6%	0.03371	0.016	0.08	MELO3C006483.2 , MELO3C023470.2 , MELO3C025012.2 , MELO3C026848.2 , MELO3C002382.2 , MELO3C017611.2 , MELO3C022068.2 , MELO3C018582.2 , MELO3C017756.2 , MELO3C024238.2 , MELO3C002541.2 , MELO3C016679.2 , MELO3C017861.2 , MELO3C009641.2 , MELO3C007358.2 , MELO3C016502.2 , MELO3C005408.2 , MELO3C013758.2 , MELO3C007574.2 , MELO3C003153.2 , MELO3C008440.2 , MELO3C005308.2 , MELO3C011965.2 , MELO3C00…
BP	protein phosphorylation
BP	GO:0006073	15 out of 987 genes, 1.5%	142 out of 29980 genes, 0.5%	0.04171	0.0133	0.08	MELO3C017478.2 , MELO3C021821.2 , MELO3C029018.2 , MELO3C023353.2 , MELO3C016268.2 , MELO3C014469.2 , MELO3C014466.2 , MELO3C023251.2 , MELO3C017480.2 , MELO3C008304.2 , MELO3C014468.2 , MELO3C022160.2 , MELO3C000298.2 , MELO3C017481.2 , MELO3C005748.2
BP	cellular glucan metabolic process
BP	GO:0044042	15 out of 987 genes, 1.5%	142 out of 29980 genes, 0.5%	0.04171	0.0114	0.08	MELO3C017481.2 , MELO3C005748.2 , MELO3C000298.2 , MELO3C008304.2 , MELO3C017480.2 , MELO3C014468.2 , MELO3C022160.2 , MELO3C023251.2 , MELO3C023353.2 , MELO3C016268.2 , MELO3C014469.2 , MELO3C014466.2 , MELO3C029018.2 , MELO3C017478.2 , MELO3C021821.2
BP	glucan metabolic process
CC	GO:0071944	48 out of 987 genes, 4.9%	676 out of 29980 genes, 2.3%	7.19e-05	0	0	MELO3C035720.2 , MELO3C013670.2 , MELO3C004229.2 , MELO3C014469.2 , MELO3C017480.2 , MELO3C026501.2 , MELO3C002382.2 , MELO3C017478.2 , MELO3C023251.2 , MELO3C030259.2 , MELO3C027060.2 , MELO3C002316.2 , MELO3C006608.2 , MELO3C006406.2 , MELO3C029548.2 , MELO3C007601.2 , MELO3C031619.2 , MELO3C012113.2 , MELO3C026402.2 , MELO3C025722.2 , MELO3C027375.2 , MELO3C029626.2 , MELO3C003565.2 , MELO3C02…
CC	cell periphery
CC	GO:0031224	210 out of 987 genes, 21.3%	4683 out of 29980 genes, 15.6%	0.00012	0	0	MELO3C006244.2 , MELO3C003631.2 , MELO3C008515.2 , MELO3C003405.2 , MELO3C016305.2 , MELO3C017915.2 , MELO3C010598.2 , MELO3C016938.2 , MELO3C004554.2 , MELO3C012453.2 , MELO3C023074.2 , MELO3C007278.2 , MELO3C035198.2 , MELO3C007378.2 , MELO3C029626.2 , MELO3C025523.2 , MELO3C017652.2 , MELO3C007482.2 , MELO3C013778.2 , MELO3C024472.2 , MELO3C008139.2 , MELO3C023234.2 , MELO3C012699.2 , MELO3C01…
CC	intrinsic component of membrane
CC	GO:0016021	208 out of 987 genes, 21.1%	4658 out of 29980 genes, 15.5%	0.00018	0	0	MELO3C023810.2 , MELO3C026852.2 , MELO3C014331.2 , MELO3C009181.2 , MELO3C025366.2 , MELO3C020276.2 , MELO3C019816.2 , MELO3C009686.2 , MELO3C019835.2 , MELO3C005257.2 , MELO3C018937.2 , MELO3C035682.2 , MELO3C024581.2 , MELO3C006608.2 , MELO3C012630.2 , MELO3C007491.2 , MELO3C025345.2 , MELO3C005764.2 , MELO3C011815.2 , MELO3C009934.2 , MELO3C001995.2 , MELO3C030035.2 , MELO3C005359.2 , MELO3C00…
CC	integral component of membrane
CC	GO:0016020	247 out of 987 genes, 25.0%	5806 out of 29980 genes, 19.4%	0.00061	0	0	MELO3C024363.2 , MELO3C032739.2 , MELO3C003594.2 , MELO3C013895.2 , MELO3C006926.2 , MELO3C010725.2 , MELO3C016323.2 , MELO3C013526.2 , MELO3C012373.2 , MELO3C005540.2 , MELO3C007173.2 , MELO3C010419.2 , MELO3C022251.2 , MELO3C029753.2 , MELO3C032818.2 , MELO3C018582.2 , MELO3C020106.2 , MELO3C004661.2 , MELO3C010648.2 , MELO3C017146.2 , MELO3C003148.2 , MELO3C003720.2 , MELO3C035682.2 , MELO3C01…
CC	membrane
CC	GO:0044425	215 out of 987 genes, 21.8%	4959 out of 29980 genes, 16.5%	0.00091	0	0	MELO3C035198.2 , MELO3C029626.2 , MELO3C007378.2 , MELO3C025523.2 , MELO3C017652.2 , MELO3C007482.2 , MELO3C013778.2 , MELO3C024472.2 , MELO3C008139.2 , MELO3C012699.2 , MELO3C023234.2 , MELO3C016502.2 , MELO3C028449.2 , MELO3C006244.2 , MELO3C003631.2 , MELO3C008515.2 , MELO3C003405.2 , MELO3C016305.2 , MELO3C017915.2 , MELO3C010598.2 , MELO3C016938.2 , MELO3C012453.2 , MELO3C004554.2 , MELO3C00…
CC	membrane part
CC	GO:0005618	17 out of 987 genes, 1.7%	167 out of 29980 genes, 0.6%	0.00451	0	0	MELO3C027375.2 , MELO3C011035.2 , MELO3C031619.2 , MELO3C014466.2 , MELO3C007263.2 , MELO3C014468.2 , MELO3C003566.2 , MELO3C005184.2 , MELO3C017481.2 , MELO3C017478.2 , MELO3C006406.2 , MELO3C002316.2 , MELO3C021999.2 , MELO3C027060.2 , MELO3C003565.2 , MELO3C017480.2 , MELO3C014469.2
CC	cell wall
CC	GO:0030312	17 out of 987 genes, 1.7%	167 out of 29980 genes, 0.6%	0.00451	0	0	MELO3C007263.2 , MELO3C014468.2 , MELO3C014466.2 , MELO3C031619.2 , MELO3C027375.2 , MELO3C011035.2 , MELO3C017480.2 , MELO3C014469.2 , MELO3C003565.2 , MELO3C006406.2 , MELO3C021999.2 , MELO3C027060.2 , MELO3C002316.2 , MELO3C003566.2 , MELO3C017481.2 , MELO3C017478.2 , MELO3C005184.2
CC	external encapsulating structure
CC	GO:0000786	8 out of 987 genes, 0.8%	46 out of 29980 genes, 0.2%	0.01313	0	0	MELO3C015882.2 , MELO3C011610.2 , MELO3C000609.2 , MELO3C019997.2 , MELO3C014618.2 , MELO3C013682.2 , MELO3C014317.2 , MELO3C023527.2
CC	nucleosome
CC	GO:0044815	8 out of 987 genes, 0.8%	48 out of 29980 genes, 0.2%	0.01792	0	0	MELO3C000609.2 , MELO3C019997.2 , MELO3C011610.2 , MELO3C015882.2 , MELO3C023527.2 , MELO3C014317.2 , MELO3C013682.2 , MELO3C014618.2
CC	DNA packaging complex
CC	GO:0032993	8 out of 987 genes, 0.8%	53 out of 29980 genes, 0.2%	0.03642	0	0	MELO3C015882.2 , MELO3C000609.2 , MELO3C019997.2 , MELO3C011610.2 , MELO3C013682.2 , MELO3C014618.2 , MELO3C023527.2 , MELO3C014317.2
CC	protein-DNA complex

## Sheet: M33D_5_vs_M42D_5.deseq2.up
Table S5. GO enrichment analyses of the differentially expressed genes of different time-point of storage between 60% and 90% melon maturity
Category	Gene Ontology term	Cluster frequency	Genome frequency of use	Corrected P-value	FDR	False Positives	Genes annotated to the term
MF	GO:0004672	83 out of 915 genes, 9.1%	1037 out of 29980 genes, 3.5%	3.64e-13	0	0	MELO3C016584.2 , MELO3C006335.2 , MELO3C002489.2 , MELO3C018578.2 , MELO3C025348.2 , MELO3C002689.2 , MELO3C008431.2 , MELO3C007941.2 , MELO3C002524.2 , MELO3C021208.2 , MELO3C007904.2 , MELO3C013893.2 , MELO3C026848.2 , MELO3C004594.2 , MELO3C025195.2 , MELO3C027266.2 , MELO3C024238.2 , MELO3C003698.2 , MELO3C006426.2 , MELO3C022777.2 , MELO3C012822.2 , MELO3C016920.2 , MELO3C023810.2 , MELO3C02…
MF	protein kinase activity
MF	GO:0016773	87 out of 915 genes, 9.5%	1190 out of 29980 genes, 4.0%	1.35e-11	0	0	MELO3C009063.2 , MELO3C026727.2 , MELO3C029803.2 , MELO3C012326.2 , MELO3C020091.2 , MELO3C022602.2 , MELO3C013888.2 , MELO3C023665.2 , MELO3C026873.2 , MELO3C014610.2 , MELO3C024426.2 , MELO3C018865.2 , MELO3C007498.2 , MELO3C002488.2 , MELO3C007208.2 , MELO3C026058.2 , MELO3C008058.2 , MELO3C011783.2 , MELO3C012194.2 , MELO3C026587.2 , MELO3C026903.2 , MELO3C026836.2 , MELO3C009784.2 , MELO3C02…
MF	phosphotransferase activity, alcohol group as acceptor
MF	GO:0016301	101 out of 915 genes, 11.0%	1583 out of 29980 genes, 5.3%	5.04e-10	0	0	MELO3C009063.2 , MELO3C026727.2 , MELO3C029803.2 , MELO3C012326.2 , MELO3C022602.2 , MELO3C020091.2 , MELO3C013888.2 , MELO3C023665.2 , MELO3C026873.2 , MELO3C018865.2 , MELO3C024426.2 , MELO3C014610.2 , MELO3C007498.2 , MELO3C002488.2 , MELO3C007208.2 , MELO3C026058.2 , MELO3C012194.2 , MELO3C008058.2 , MELO3C011783.2 , MELO3C026587.2 , MELO3C026903.2 , MELO3C006506.2 , MELO3C026836.2 , MELO3C00…
MF	kinase activity
MF	GO:0016740	196 out of 915 genes, 21.4%	4010 out of 29980 genes, 13.4%	1.89e-09	0	0	MELO3C012326.2 , MELO3C021822.2 , MELO3C012836.2 , MELO3C020091.2 , MELO3C007598.2 , MELO3C024372.2 , MELO3C023665.2 , MELO3C007760.2 , MELO3C007010.2 , MELO3C029803.2 , MELO3C007208.2 , MELO3C026058.2 , MELO3C012034.2 , MELO3C014466.2 , MELO3C026903.2 , MELO3C006506.2 , MELO3C026873.2 , MELO3C014610.2 , MELO3C024426.2 , MELO3C010791.2 , MELO3C022726.2 , MELO3C003603.2 , MELO3C019943.2 , MELO3C02…
MF	transferase activity
MF	GO:0016772	107 out of 915 genes, 11.7%	1830 out of 29980 genes, 6.1%	1.99e-08	0	0	MELO3C006335.2 , MELO3C016584.2 , MELO3C018578.2 , MELO3C002489.2 , MELO3C002689.2 , MELO3C025348.2 , MELO3C008431.2 , MELO3C007941.2 , MELO3C002524.2 , MELO3C002274.2 , MELO3C021208.2 , MELO3C007904.2 , MELO3C023993.2 , MELO3C004041.2 , MELO3C026848.2 , MELO3C013893.2 , MELO3C007658.2 , MELO3C004594.2 , MELO3C025195.2 , MELO3C027266.2 , MELO3C024238.2 , MELO3C003698.2 , MELO3C006426.2 , MELO3C00…
MF	transferase activity, transferring phosphorus-containing groups
MF	GO:0003824	399 out of 915 genes, 43.6%	10195 out of 29980 genes, 34.0%	1.54e-07	0	0	MELO3C011397.2 , MELO3C009942.2 , MELO3C007536.2 , MELO3C005308.2 , MELO3C018562.2 , MELO3C011944.2 , MELO3C035397.2 , MELO3C021106.2 , MELO3C025753.2 , MELO3C007744.2 , MELO3C011431.2 , MELO3C024476.2 , MELO3C021077.2 , MELO3C026188.2 , MELO3C016573.2 , MELO3C003791.2 , MELO3C011311.2 , MELO3C005349.2 , MELO3C016331.2 , MELO3C026873.2 , MELO3C020373.2 , MELO3C022726.2 , MELO3C003603.2 , MELO3C01…
MF	catalytic activity
MF	GO:0005524	115 out of 915 genes, 12.6%	2113 out of 29980 genes, 7.0%	2.65e-07	0	0	MELO3C012285.2 , MELO3C010909.2 , MELO3C008885.2 , MELO3C017693.2 , MELO3C003651.2 , MELO3C024420.2 , MELO3C012998.2 , MELO3C014556.2 , MELO3C020400.2 , MELO3C006180.2 , MELO3C006174.2 , MELO3C026424.2 , MELO3C025722.2 , MELO3C024882.2 , MELO3C003345.2 , MELO3C007217.2 , MELO3C006942.2 , MELO3C002017.2 , MELO3C012752.2 , MELO3C007543.2 , MELO3C016135.2 , MELO3C018211.2 , MELO3C004558.2 , MELO3C00…
MF	ATP binding
MF	GO:0035639	122 out of 915 genes, 13.3%	2357 out of 29980 genes, 7.9%	1.52e-06	0	0	MELO3C007755.2 , MELO3C017693.2 , MELO3C003651.2 , MELO3C005255.2 , MELO3C008885.2 , MELO3C012285.2 , MELO3C010909.2 , MELO3C006180.2 , MELO3C006174.2 , MELO3C014556.2 , MELO3C020400.2 , MELO3C012998.2 , MELO3C024420.2 , MELO3C007173.2 , MELO3C015678.2 , MELO3C004558.2 , MELO3C016135.2 , MELO3C018211.2 , MELO3C012752.2 , MELO3C007543.2 , MELO3C002017.2 , MELO3C026424.2 , MELO3C007217.2 , MELO3C02…
MF	purine ribonucleoside triphosphate binding
MF	GO:0032559	115 out of 915 genes, 12.6%	2238 out of 29980 genes, 7.5%	6.56e-06	0	0	MELO3C016920.2 , MELO3C008741.2 , MELO3C012822.2 , MELO3C022777.2 , MELO3C016010.2 , MELO3C006426.2 , MELO3C003698.2 , MELO3C024238.2 , MELO3C027266.2 , MELO3C025195.2 , MELO3C011224.2 , MELO3C025229.2 , MELO3C017160.2 , MELO3C021727.2 , MELO3C017322.2 , MELO3C023810.2 , MELO3C016817.2 , MELO3C007941.2 , MELO3C008431.2 , MELO3C002524.2 , MELO3C025348.2 , MELO3C016011.2 , MELO3C002689.2 , MELO3C01…
MF	adenyl ribonucleotide binding
MF	GO:0030554	115 out of 915 genes, 12.6%	2242 out of 29980 genes, 7.5%	7.22e-06	0	0	MELO3C011224.2 , MELO3C025229.2 , MELO3C017322.2 , MELO3C021727.2 , MELO3C017160.2 , MELO3C023810.2 , MELO3C003698.2 , MELO3C024238.2 , MELO3C027266.2 , MELO3C025195.2 , MELO3C016920.2 , MELO3C008741.2 , MELO3C022777.2 , MELO3C012822.2 , MELO3C006426.2 , MELO3C016010.2 , MELO3C004041.2 , MELO3C007904.2 , MELO3C021208.2 , MELO3C011815.2 , MELO3C004594.2 , MELO3C021920.2 , MELO3C026286.2 , MELO3C01…
MF	adenyl nucleotide binding
MF	GO:0097367	126 out of 915 genes, 13.8%	2549 out of 29980 genes, 8.5%	1.19e-05	0	0	MELO3C018371.2 , MELO3C011119.2 , MELO3C016568.2 , MELO3C024417.2 , MELO3C007173.2 , MELO3C015678.2 , MELO3C004558.2 , MELO3C016135.2 , MELO3C018211.2 , MELO3C007543.2 , MELO3C012752.2 , MELO3C002017.2 , MELO3C025722.2 , MELO3C026424.2 , MELO3C024882.2 , MELO3C006942.2 , MELO3C003345.2 , MELO3C007217.2 , MELO3C006180.2 , MELO3C006174.2 , MELO3C020400.2 , MELO3C014556.2 , MELO3C012998.2 , MELO3C02…
MF	carbohydrate derivative binding
MF	GO:0032553	124 out of 915 genes, 13.6%	2517 out of 29980 genes, 8.4%	1.86e-05	0	0	MELO3C024733.2 , MELO3C011224.2 , MELO3C025229.2 , MELO3C017160.2 , MELO3C021727.2 , MELO3C017322.2 , MELO3C023810.2 , MELO3C016920.2 , MELO3C008741.2 , MELO3C012822.2 , MELO3C025721.2 , MELO3C022777.2 , MELO3C006426.2 , MELO3C016010.2 , MELO3C003698.2 , MELO3C024238.2 , MELO3C027266.2 , MELO3C025195.2 , MELO3C011815.2 , MELO3C004594.2 , MELO3C026286.2 , MELO3C021920.2 , MELO3C026848.2 , MELO3C01…
MF	ribonucleotide binding
MF	GO:0001883	122 out of 915 genes, 13.3%	2482 out of 29980 genes, 8.3%	2.73e-05	0	0	MELO3C007904.2 , MELO3C021208.2 , MELO3C004041.2 , MELO3C026286.2 , MELO3C021920.2 , MELO3C013893.2 , MELO3C026848.2 , MELO3C011815.2 , MELO3C004594.2 , MELO3C016584.2 , MELO3C006335.2 , MELO3C025348.2 , MELO3C016011.2 , MELO3C002689.2 , MELO3C002489.2 , MELO3C021939.2 , MELO3C018578.2 , MELO3C016817.2 , MELO3C002524.2 , MELO3C008431.2 , MELO3C007941.2 , MELO3C023810.2 , MELO3C011224.2 , MELO3C02…
MF	purine nucleoside binding
MF	GO:0032550	122 out of 915 genes, 13.3%	2482 out of 29980 genes, 8.3%	2.73e-05	0	0	MELO3C027838.2 , MELO3C013625.2 , MELO3C009642.2 , MELO3C005308.2 , MELO3C006256.2 , MELO3C003605.2 , MELO3C015389.2 , MELO3C025753.2 , MELO3C006360.2 , MELO3C017965.2 , MELO3C018777.2 , MELO3C017756.2 , MELO3C026836.2 , MELO3C020718.2 , MELO3C009784.2 , MELO3C004201.2 , MELO3C002781.2 , MELO3C009641.2 , MELO3C016573.2 , MELO3C007546.2 , MELO3C005737.2 , MELO3C023606.2 , MELO3C021159.2 , MELO3C02…
MF	purine ribonucleoside binding
MF	GO:0032555	122 out of 915 genes, 13.3%	2482 out of 29980 genes, 8.3%	2.73e-05	0	0	MELO3C023606.2 , MELO3C021159.2 , MELO3C009641.2 , MELO3C002781.2 , MELO3C007546.2 , MELO3C005737.2 , MELO3C016573.2 , MELO3C020718.2 , MELO3C004201.2 , MELO3C009784.2 , MELO3C026836.2 , MELO3C018777.2 , MELO3C017756.2 , MELO3C017965.2 , MELO3C025753.2 , MELO3C015389.2 , MELO3C006360.2 , MELO3C006256.2 , MELO3C005308.2 , MELO3C003605.2 , MELO3C013625.2 , MELO3C027838.2 , MELO3C009642.2 , MELO3C02…
MF	purine ribonucleotide binding
MF	GO:0017076	122 out of 915 genes, 13.3%	2488 out of 29980 genes, 8.3%	3.11e-05	0	0	MELO3C024733.2 , MELO3C023810.2 , MELO3C025229.2 , MELO3C021727.2 , MELO3C017322.2 , MELO3C017160.2 , MELO3C011224.2 , MELO3C016010.2 , MELO3C006426.2 , MELO3C022777.2 , MELO3C025721.2 , MELO3C012822.2 , MELO3C008741.2 , MELO3C016920.2 , MELO3C025195.2 , MELO3C027266.2 , MELO3C024238.2 , MELO3C003698.2 , MELO3C013893.2 , MELO3C026848.2 , MELO3C026286.2 , MELO3C021920.2 , MELO3C004594.2 , MELO3C01…
MF	purine nucleotide binding
MF	GO:0032549	122 out of 915 genes, 13.3%	2490 out of 29980 genes, 8.3%	3.24e-05	0	0	MELO3C006360.2 , MELO3C015389.2 , MELO3C025753.2 , MELO3C017756.2 , MELO3C018777.2 , MELO3C017965.2 , MELO3C009642.2 , MELO3C027838.2 , MELO3C013625.2 , MELO3C003605.2 , MELO3C005308.2 , MELO3C006256.2 , MELO3C016573.2 , MELO3C005737.2 , MELO3C007546.2 , MELO3C009641.2 , MELO3C002781.2 , MELO3C021159.2 , MELO3C023606.2 , MELO3C026836.2 , MELO3C009784.2 , MELO3C004201.2 , MELO3C020718.2 , MELO3C00…
MF	ribonucleoside binding
MF	GO:0001882	122 out of 915 genes, 13.3%	2491 out of 29980 genes, 8.3%	3.31e-05	0	0	MELO3C018777.2 , MELO3C017756.2 , MELO3C017965.2 , MELO3C015389.2 , MELO3C025753.2 , MELO3C006360.2 , MELO3C005308.2 , MELO3C006256.2 , MELO3C003605.2 , MELO3C027838.2 , MELO3C013625.2 , MELO3C009642.2 , MELO3C023606.2 , MELO3C021159.2 , MELO3C002781.2 , MELO3C009641.2 , MELO3C016573.2 , MELO3C007546.2 , MELO3C005737.2 , MELO3C020718.2 , MELO3C009784.2 , MELO3C004201.2 , MELO3C026836.2 , MELO3C00…
MF	nucleoside binding
MF	GO:0036094	136 out of 915 genes, 14.9%	2883 out of 29980 genes, 9.6%	4.96e-05	0	0	MELO3C007055.2 , MELO3C016568.2 , MELO3C011119.2 , MELO3C018211.2 , MELO3C002017.2 , MELO3C024882.2 , MELO3C026424.2 , MELO3C007217.2 , MELO3C003345.2 , MELO3C020400.2 , MELO3C017461.2 , MELO3C024420.2 , MELO3C005255.2 , MELO3C008885.2 , MELO3C017693.2 , MELO3C003651.2 , MELO3C007755.2 , MELO3C012285.2 , MELO3C010909.2 , MELO3C012822.2 , MELO3C006426.2 , MELO3C016010.2 , MELO3C016920.2 , MELO3C00…
MF	small molecule binding
MF	GO:0000166	132 out of 915 genes, 14.4%	2778 out of 29980 genes, 9.3%	5.2e-05	0	0	MELO3C032348.2 , MELO3C026873.2 , MELO3C016331.2 , MELO3C024426.2 , MELO3C014610.2 , MELO3C005897.2 , MELO3C007208.2 , MELO3C026058.2 , MELO3C009715.2 , MELO3C026903.2 , MELO3C029803.2 , MELO3C009292.2 , MELO3C035685.2 , MELO3C012326.2 , MELO3C020091.2 , MELO3C023665.2 , MELO3C009642.2 , MELO3C005308.2 , MELO3C017590.2 , MELO3C006360.2 , MELO3C025753.2 , MELO3C011431.2 , MELO3C017756.2 , MELO3C02…
MF	nucleotide binding
MF	GO:1901265	132 out of 915 genes, 14.4%	2778 out of 29980 genes, 9.3%	5.2e-05	0	0	MELO3C005897.2 , MELO3C014610.2 , MELO3C024426.2 , MELO3C026873.2 , MELO3C032348.2 , MELO3C016331.2 , MELO3C009715.2 , MELO3C026903.2 , MELO3C007208.2 , MELO3C026058.2 , MELO3C009292.2 , MELO3C029803.2 , MELO3C023665.2 , MELO3C020091.2 , MELO3C012326.2 , MELO3C035685.2 , MELO3C005308.2 , MELO3C017590.2 , MELO3C009642.2 , MELO3C017756.2 , MELO3C011431.2 , MELO3C025753.2 , MELO3C006360.2 , MELO3C02…
MF	nucleoside phosphate binding
MF	GO:0016757	39 out of 915 genes, 4.3%	538 out of 29980 genes, 1.8%	0.00018	0	0	MELO3C024950.2 , MELO3C025029.2 , MELO3C006664.2 , MELO3C001954.2 , MELO3C012836.2 , MELO3C021822.2 , MELO3C021726.2 , MELO3C007760.2 , MELO3C021821.2 , MELO3C014466.2 , MELO3C003129.2 , MELO3C014465.2 , MELO3C012034.2 , MELO3C011046.2 , MELO3C008339.2 , MELO3C007991.2 , MELO3C014469.2 , MELO3C014468.2 , MELO3C031600.2 , MELO3C023947.2 , MELO3C011311.2 , MELO3C018762.2 , MELO3C007494.2 , MELO3C01…
MF	transferase activity, transferring glycosyl groups
MF	GO:0043168	139 out of 915 genes, 15.2%	3198 out of 29980 genes, 10.7%	0.00299	0	0	MELO3C020400.2 , MELO3C017461.2 , MELO3C024420.2 , MELO3C005255.2 , MELO3C008885.2 , MELO3C017693.2 , MELO3C003651.2 , MELO3C007755.2 , MELO3C012285.2 , MELO3C010909.2 , MELO3C007055.2 , MELO3C011119.2 , MELO3C016568.2 , MELO3C018211.2 , MELO3C002017.2 , MELO3C026424.2 , MELO3C003345.2 , MELO3C024882.2 , MELO3C007217.2 , MELO3C016817.2 , MELO3C008431.2 , MELO3C007941.2 , MELO3C026848.2 , MELO3C00…
MF	anion binding
MF	GO:0005509	21 out of 915 genes, 2.3%	239 out of 29980 genes, 0.8%	0.00415	0	0	MELO3C020263.2 , MELO3C020689.2 , MELO3C017353.2 , MELO3C012326.2 , MELO3C023415.2 , MELO3C026727.2 , MELO3C026342.2 , MELO3C017756.2 , MELO3C014322.2 , MELO3C007904.2 , MELO3C013048.2 , MELO3C005719.2 , MELO3C003339.2 , MELO3C014556.2 , MELO3C014359.2 , MELO3C027838.2 , MELO3C016993.2 , MELO3C011166.2 , MELO3C004702.2 , MELO3C004465.2 , MELO3C013383.2
MF	calcium ion binding
MF	GO:0043167	221 out of 915 genes, 24.2%	5790 out of 29980 genes, 19.3%	0.03706	0.0008	0.02	MELO3C011907.2 , MELO3C002524.2 , MELO3C025348.2 , MELO3C002689.2 , MELO3C016011.2 , MELO3C021939.2 , MELO3C018578.2 , MELO3C002489.2 , MELO3C016845.2 , MELO3C006335.2 , MELO3C016584.2 , MELO3C016219.2 , MELO3C011054.2 , MELO3C013383.2 , MELO3C017747.2 , MELO3C024440.2 , MELO3C011815.2 , MELO3C021920.2 , MELO3C026286.2 , MELO3C013893.2 , MELO3C004041.2 , MELO3C014313.2 , MELO3C007904.2 , MELO3C02…
MF	ion binding
BP	GO:0006468	84 out of 915 genes, 9.2%	1078 out of 29980 genes, 3.6%	2.58e-12	0	0	MELO3C024420.2 , MELO3C012194.2 , MELO3C013625.2 , MELO3C008885.2 , MELO3C018578.2 , MELO3C007546.2 , MELO3C026727.2 , MELO3C006335.2 , MELO3C007543.2 , MELO3C016584.2 , MELO3C016573.2 , MELO3C027266.2 , MELO3C026903.2 , MELO3C007904.2 , MELO3C018562.2 , MELO3C016135.2 , MELO3C006426.2 , MELO3C027838.2 , MELO3C006942.2 , MELO3C024417.2 , MELO3C010909.2 , MELO3C021159.2 , MELO3C007498.2 , MELO3C01…
BP	protein phosphorylation
BP	GO:0006464	115 out of 915 genes, 12.6%	1898 out of 29980 genes, 6.3%	8.55e-10	0	0	MELO3C007546.2 , MELO3C026727.2 , MELO3C006335.2 , MELO3C009397.2 , MELO3C016584.2 , MELO3C007441.2 , MELO3C016573.2 , MELO3C007543.2 , MELO3C010434.2 , MELO3C024420.2 , MELO3C006469.2 , MELO3C013625.2 , MELO3C012194.2 , MELO3C018578.2 , MELO3C008885.2 , MELO3C022726.2 , MELO3C027838.2 , MELO3C006942.2 , MELO3C007498.2 , MELO3C021159.2 , MELO3C017693.2 , MELO3C013864.2 , MELO3C010909.2 , MELO3C02…
BP	cellular protein modification process
BP	GO:0036211	115 out of 915 genes, 12.6%	1898 out of 29980 genes, 6.3%	8.55e-10	0	0	MELO3C003698.2 , MELO3C013888.2 , MELO3C012752.2 , MELO3C013893.2 , MELO3C008058.2 , MELO3C021263.2 , MELO3C021418.2 , MELO3C018865.2 , MELO3C013502.2 , MELO3C009642.2 , MELO3C021727.2 , MELO3C008322.2 , MELO3C004594.2 , MELO3C012326.2 , MELO3C012822.2 , MELO3C021208.2 , MELO3C007941.2 , MELO3C023011.2 , MELO3C007728.2 , MELO3C029682.2 , MELO3C007208.2 , MELO3C024238.2 , MELO3C023665.2 , MELO3C02…
BP	protein modification process
BP	GO:0016310	102 out of 915 genes, 11.1%	1676 out of 29980 genes, 5.6%	1.42e-08	0	0	MELO3C009784.2 , MELO3C025722.2 , MELO3C025195.2 , MELO3C002489.2 , MELO3C005308.2 , MELO3C002781.2 , MELO3C017756.2 , MELO3C011783.2 , MELO3C009641.2 , MELO3C014610.2 , MELO3C026848.2 , MELO3C018211.2 , MELO3C026424.2 , MELO3C026873.2 , MELO3C004558.2 , MELO3C011119.2 , MELO3C026058.2 , MELO3C011397.2 , MELO3C003345.2 , MELO3C026587.2 , MELO3C015389.2 , MELO3C006073.2 , MELO3C005737.2 , MELO3C01…
BP	phosphorylation
BP	GO:0006796	121 out of 915 genes, 13.2%	2154 out of 29980 genes, 7.2%	2.95e-08	0	0	MELO3C009642.2 , MELO3C021727.2 , MELO3C006506.2 , MELO3C009168.2 , MELO3C012326.2 , MELO3C016568.2 , MELO3C004594.2 , MELO3C021208.2 , MELO3C014492.2 , MELO3C012822.2 , MELO3C007941.2 , MELO3C023011.2 , MELO3C021629.2 , MELO3C013888.2 , MELO3C003698.2 , MELO3C012752.2 , MELO3C004041.2 , MELO3C028124.2 , MELO3C013893.2 , MELO3C018865.2 , MELO3C021263.2 , MELO3C008058.2 , MELO3C016920.2 , MELO3C01…
BP	phosphate-containing compound metabolic process
BP	GO:0006793	121 out of 915 genes, 13.2%	2182 out of 29980 genes, 7.3%	6.63e-08	0	0	MELO3C002488.2 , MELO3C015678.2 , MELO3C016920.2 , MELO3C026836.2 , MELO3C020368.2 , MELO3C025229.2 , MELO3C025348.2 , MELO3C024351.2 , MELO3C014556.2 , MELO3C018777.2 , MELO3C017322.2 , MELO3C003605.2 , MELO3C008431.2 , MELO3C018371.2 , MELO3C024426.2 , MELO3C029803.2 , MELO3C020091.2 , MELO3C012267.2 , MELO3C007245.2 , MELO3C002524.2 , MELO3C023810.2 , MELO3C002689.2 , MELO3C023415.2 , MELO3C02…
BP	phosphorus metabolic process
BP	GO:0043412	117 out of 915 genes, 12.8%	2218 out of 29980 genes, 7.4%	2.61e-06	0	0	MELO3C002488.2 , MELO3C009400.2 , MELO3C016365.2 , MELO3C026836.2 , MELO3C015678.2 , MELO3C016920.2 , MELO3C025229.2 , MELO3C025348.2 , MELO3C014556.2 , MELO3C018777.2 , MELO3C017322.2 , MELO3C008431.2 , MELO3C003605.2 , MELO3C002009.2 , MELO3C015941.2 , MELO3C029803.2 , MELO3C020091.2 , MELO3C018371.2 , MELO3C024426.2 , MELO3C023810.2 , MELO3C002689.2 , MELO3C002524.2 , MELO3C012267.2 , MELO3C00…
BP	macromolecule modification
BP	GO:0071554	26 out of 915 genes, 2.8%	265 out of 29980 genes, 0.9%	0.00011	0	0	MELO3C014468.2 , MELO3C015962.2 , MELO3C008022.2 , MELO3C013699.2 , MELO3C005839.2 , MELO3C007991.2 , MELO3C007961.2 , MELO3C021999.2 , MELO3C014465.2 , MELO3C001954.2 , MELO3C019548.2 , MELO3C015230.2 , MELO3C025029.2 , MELO3C014466.2 , MELO3C006694.2 , MELO3C014467.2 , MELO3C024950.2 , MELO3C032841.2 , MELO3C026307.2 , MELO3C014469.2 , MELO3C025283.2 , MELO3C017478.2 , MELO3C021077.2 , MELO3C02…
BP	cell wall organization or biogenesis
BP	GO:0071555	23 out of 915 genes, 2.5%	225 out of 29980 genes, 0.8%	0.00028	0	0	MELO3C022701.2 , MELO3C026306.2 , MELO3C021077.2 , MELO3C003569.2 , MELO3C014467.2 , MELO3C006694.2 , MELO3C026307.2 , MELO3C024950.2 , MELO3C017478.2 , MELO3C025283.2 , MELO3C014469.2 , MELO3C021999.2 , MELO3C014465.2 , MELO3C001954.2 , MELO3C014466.2 , MELO3C015230.2 , MELO3C025029.2 , MELO3C014468.2 , MELO3C005839.2 , MELO3C013699.2 , MELO3C008022.2 , MELO3C015962.2 , MELO3C007991.2
BP	cell wall organization
BP	GO:0045229	23 out of 915 genes, 2.5%	229 out of 29980 genes, 0.8%	0.00039	0	0	MELO3C014465.2 , MELO3C021999.2 , MELO3C014466.2 , MELO3C025029.2 , MELO3C015230.2 , MELO3C001954.2 , MELO3C014468.2 , MELO3C007991.2 , MELO3C005839.2 , MELO3C008022.2 , MELO3C013699.2 , MELO3C015962.2 , MELO3C003569.2 , MELO3C022701.2 , MELO3C026306.2 , MELO3C021077.2 , MELO3C026307.2 , MELO3C024950.2 , MELO3C014467.2 , MELO3C006694.2 , MELO3C017478.2 , MELO3C014469.2 , MELO3C025283.2
BP	external encapsulating structure organization
BP	GO:0042546	11 out of 915 genes, 1.2%	69 out of 29980 genes, 0.2%	0.00443	0	0	MELO3C014465.2 , MELO3C014466.2 , MELO3C003569.2 , MELO3C019548.2 , MELO3C026306.2 , MELO3C026307.2 , MELO3C014468.2 , MELO3C014467.2 , MELO3C006694.2 , MELO3C017478.2 , MELO3C014469.2
BP	cell wall biogenesis
BP	GO:0009987	310 out of 915 genes, 33.9%	8244 out of 29980 genes, 27.5%	0.00595	0	0	MELO3C014469.2 , MELO3C025408.2 , MELO3C017478.2 , MELO3C009500.2 , MELO3C024472.2 , MELO3C008339.2 , MELO3C014467.2 , MELO3C022777.2 , MELO3C006256.2 , MELO3C009942.2 , MELO3C020368.2 , MELO3C008022.2 , MELO3C025229.2 , MELO3C017322.2 , MELO3C024426.2 , MELO3C029803.2 , MELO3C015941.2 , MELO3C009775.2 , MELO3C005850.2 , MELO3C018122.2 , MELO3C025309.2 , MELO3C018463.2 , MELO3C003698.2 , MELO3C02…
BP	cellular process
BP	GO:0044267	121 out of 915 genes, 13.2%	2703 out of 29980 genes, 9.0%	0.00747	0	0	MELO3C027838.2 , MELO3C022726.2 , MELO3C006942.2 , MELO3C013864.2 , MELO3C010909.2 , MELO3C024417.2 , MELO3C007498.2 , MELO3C021159.2 , MELO3C017693.2 , MELO3C018708.2 , MELO3C027266.2 , MELO3C007904.2 , MELO3C026903.2 , MELO3C018562.2 , MELO3C009778.2 , MELO3C013163.2 , MELO3C016135.2 , MELO3C007761.2 , MELO3C006426.2 , MELO3C009397.2 , MELO3C007546.2 , MELO3C026727.2 , MELO3C006335.2 , MELO3C00…
BP	cellular protein metabolic process
BP	GO:0008152	363 out of 915 genes, 39.7%	9987 out of 29980 genes, 33.3%	0.01501	0.0014	0.02	MELO3C022970.2 , MELO3C020689.2 , MELO3C006506.2 , MELO3C009168.2 , MELO3C024440.2 , MELO3C012822.2 , MELO3C021208.2 , MELO3C005477.2 , MELO3C020328.2 , MELO3C013888.2 , MELO3C028124.2 , MELO3C019548.2 , MELO3C002488.2 , MELO3C019804.2 , MELO3C016365.2 , MELO3C024307.2 , MELO3C005839.2 , MELO3C005591.2 , MELO3C024351.2 , MELO3C002978.2 , MELO3C010318.2 , MELO3C004644.2 , MELO3C028434.2 , MELO3C02…
BP	metabolic process
BP	GO:0001666	5 out of 915 genes, 0.5%	15 out of 29980 genes, 0.1%	0.03699	0.004	0.06	MELO3C011035.2 , MELO3C007650.2 , MELO3C003566.2 , MELO3C017469.2 , MELO3C003565.2
BP	response to hypoxia
BP	GO:0036293	5 out of 915 genes, 0.5%	15 out of 29980 genes, 0.1%	0.03699	0.0038	0.06	MELO3C003565.2 , MELO3C017469.2 , MELO3C003566.2 , MELO3C007650.2 , MELO3C011035.2
BP	response to decreased oxygen levels
BP	GO:0070482	5 out of 915 genes, 0.5%	15 out of 29980 genes, 0.1%	0.03699	0.0035	0.06	MELO3C003566.2 , MELO3C003565.2 , MELO3C017469.2 , MELO3C007650.2 , MELO3C011035.2
BP	response to oxygen levels
CC	GO:0031224	222 out of 915 genes, 24.3%	4683 out of 29980 genes, 15.6%	3.86e-10	0	0	MELO3C005719.2 , MELO3C016164.2 , MELO3C018371.2 , MELO3C002524.2 , MELO3C004274.2 , MELO3C002381.2 , MELO3C029251.2 , MELO3C009567.2 , MELO3C008890.2 , MELO3C011903.2 , MELO3C002863.2 , MELO3C016866.2 , MELO3C018778.2 , MELO3C026307.2 , MELO3C016843.2 , MELO3C002274.2 , MELO3C024581.2 , MELO3C018777.2 , MELO3C012194.2 , MELO3C017450.2 , MELO3C006931.2 , MELO3C014383.2 , MELO3C003717.2 , MELO3C02…
CC	intrinsic component of membrane
CC	GO:0016020	261 out of 915 genes, 28.5%	5806 out of 29980 genes, 19.4%	7.82e-10	0	0	MELO3C011253.2 , MELO3C017160.2 , MELO3C011944.2 , MELO3C014001.2 , MELO3C014244.2 , MELO3C010762.2 , MELO3C023093.2 , MELO3C013305.2 , MELO3C016817.2 , MELO3C013665.2 , MELO3C021371.2 , MELO3C024420.2 , MELO3C012280.2 , MELO3C029246.2 , MELO3C016813.2 , MELO3C023009.2 , MELO3C016573.2 , MELO3C007979.2 , MELO3C009132.2 , MELO3C011957.2 , MELO3C011823.2 , MELO3C019273.2 , MELO3C007723.2 , MELO3C00…
CC	membrane
CC	GO:0016021	217 out of 915 genes, 23.7%	4658 out of 29980 genes, 15.5%	3.91e-09	0	0	MELO3C003717.2 , MELO3C020368.2 , MELO3C014383.2 , MELO3C017450.2 , MELO3C006931.2 , MELO3C022005.2 , MELO3C008139.2 , MELO3C003745.2 , MELO3C012194.2 , MELO3C018777.2 , MELO3C002274.2 , MELO3C024581.2 , MELO3C018778.2 , MELO3C016866.2 , MELO3C016843.2 , MELO3C002524.2 , MELO3C016164.2 , MELO3C018371.2 , MELO3C005719.2 , MELO3C011903.2 , MELO3C002863.2 , MELO3C008890.2 , MELO3C029251.2 , MELO3C00…
CC	integral component of membrane
CC	GO:0044425	223 out of 915 genes, 24.4%	4959 out of 29980 genes, 16.5%	5.13e-08	0	0	MELO3C012308.2 , MELO3C005850.2 , MELO3C007554.2 , MELO3C029733.2 , MELO3C025353.2 , MELO3C014682.2 , MELO3C015334.2 , MELO3C010747.2 , MELO3C015630.2 , MELO3C022486.2 , MELO3C002713.2 , MELO3C006499.2 , MELO3C005516.2 , MELO3C023538.2 , MELO3C024417.2 , MELO3C024672.2 , MELO3C012699.2 , MELO3C008142.2 , MELO3C024097.2 , MELO3C005600.2 , MELO3C000251.2 , MELO3C010846.2 , MELO3C003494.2 , MELO3C00…
CC	membrane part
CC	GO:0005618	19 out of 915 genes, 2.1%	167 out of 29980 genes, 0.6%	9.82e-05	0	0	MELO3C014467.2 , MELO3C021999.2 , MELO3C006827.2 , MELO3C022701.2 , MELO3C011035.2 , MELO3C014468.2 , MELO3C018031.2 , MELO3C013699.2 , MELO3C003565.2 , MELO3C014466.2 , MELO3C014469.2 , MELO3C007263.2 , MELO3C017478.2 , MELO3C015230.2 , MELO3C014465.2 , MELO3C003566.2 , MELO3C023987.2 , MELO3C020653.2 , MELO3C015962.2
CC	cell wall
CC	GO:0030312	19 out of 915 genes, 2.1%	167 out of 29980 genes, 0.6%	9.82e-05	0	0	MELO3C006827.2 , MELO3C021999.2 , MELO3C022701.2 , MELO3C014467.2 , MELO3C018031.2 , MELO3C011035.2 , MELO3C014468.2 , MELO3C013699.2 , MELO3C003565.2 , MELO3C007263.2 , MELO3C014469.2 , MELO3C014466.2 , MELO3C015230.2 , MELO3C003566.2 , MELO3C014465.2 , MELO3C017478.2 , MELO3C023987.2 , MELO3C020653.2 , MELO3C015962.2
CC	external encapsulating structure
CC	GO:0071944	45 out of 915 genes, 4.9%	676 out of 29980 genes, 2.3%	0.00011	0	0	MELO3C005561.2 , MELO3C020261.2 , MELO3C013670.2 , MELO3C017478.2 , MELO3C015962.2 , MELO3C025722.2 , MELO3C023009.2 , MELO3C020352.2 , MELO3C009126.2 , MELO3C010799.2 , MELO3C002713.2 , MELO3C026293.2 , MELO3C008022.2 , MELO3C002014.2 , MELO3C006827.2 , MELO3C022701.2 , MELO3C014469.2 , MELO3C014466.2 , MELO3C007263.2 , MELO3C003565.2 , MELO3C007601.2 , MELO3C029548.2 , MELO3C026782.2 , MELO3C02…
CC	cell periphery
CC	GO:0005615	8 out of 915 genes, 0.9%	37 out of 29980 genes, 0.1%	0.00136	0	0	MELO3C003566.2 , MELO3C005351.2 , MELO3C010900.2 , MELO3C011035.2 , MELO3C011368.2 , MELO3C020002.2 , MELO3C003565.2 , MELO3C018473.2
CC	extracellular space
CC	GO:0009505	6 out of 915 genes, 0.7%	28 out of 29980 genes, 0.1%	0.01785	0.0044	0.04	MELO3C020653.2 , MELO3C003566.2 , MELO3C006827.2 , MELO3C003565.2 , MELO3C018031.2 , MELO3C011035.2
CC	plant-type cell wall
CC	GO:0044421	8 out of 915 genes, 0.9%	55 out of 29980 genes, 0.2%	0.02645	0.004	0.04	MELO3C018473.2 , MELO3C003565.2 , MELO3C020002.2 , MELO3C011035.2 , MELO3C011368.2 , MELO3C005351.2 , MELO3C003566.2 , MELO3C010900.2
CC	extracellular region part

## Sheet: M33D_5_vs_M42D_5.deseq2.down
Table S5. GO enrichment analyses of the differentially expressed genes of different time-point of storage between 60% and 90% melon maturity
Category	Gene Ontology term	Cluster frequency	Genome frequency of use	Corrected P-value	FDR	False Positives	Genes annotated to the term
MF	GO:0016168	12 out of 858 genes, 1.4%	57 out of 29980 genes, 0.2%	1.63e-05	0	0	MELO3C012912.2 , MELO3C019677.2 , MELO3C003238.2 , MELO3C008358.2 , MELO3C017180.2 , MELO3C002727.2 , MELO3C007154.2 , MELO3C016556.2 , MELO3C004214.2 , MELO3C011865.2 , MELO3C014124.2 , MELO3C015076.2
MF	chlorophyll binding
MF	GO:0046906	35 out of 858 genes, 4.1%	474 out of 29980 genes, 1.6%	0.0001	0	0	MELO3C002727.2 , MELO3C035538.2 , MELO3C022045.2 , MELO3C011657.2 , MELO3C008358.2 , MELO3C003559.2 , MELO3C025797.2 , MELO3C014650.2 , MELO3C005456.2 , MELO3C030719.2 , MELO3C012912.2 , MELO3C019677.2 , MELO3C010961.2 , MELO3C015076.2 , MELO3C007480.2 , MELO3C004742.2 , MELO3C011865.2 , MELO3C009737.2 , MELO3C009329.2 , MELO3C021914.2 , MELO3C013868.2 , MELO3C007154.2 , MELO3C016556.2 , MELO3C00…
MF	tetrapyrrole binding
MF	GO:0005215	58 out of 858 genes, 6.8%	1019 out of 29980 genes, 3.4%	0.00017	0	0	MELO3C030268.2 , MELO3C007977.2 , MELO3C020414.2 , MELO3C017580.2 , MELO3C025326.2 , MELO3C019906.2 , MELO3C020532.2 , MELO3C023513.2 , MELO3C009218.2 , MELO3C019125.2 , MELO3C019454.2 , MELO3C017399.2 , MELO3C009920.2 , MELO3C015606.2 , MELO3C005311.2 , MELO3C005526.2 , MELO3C002456.2 , MELO3C019816.2 , MELO3C020409.2 , MELO3C008403.2 , MELO3C005228.2 , MELO3C006969.2 , MELO3C025463.2 , MELO3C01…
MF	transporter activity
MF	GO:0005509	22 out of 858 genes, 2.6%	239 out of 29980 genes, 0.8%	0.00046	0	0	MELO3C010863.2 , MELO3C026214.2 , MELO3C032739.2 , MELO3C003889.2 , MELO3C010865.2 , MELO3C016746.2 , MELO3C023542.2 , MELO3C007507.2 , MELO3C018445.2 , MELO3C016745.2 , MELO3C010870.2 , MELO3C029753.2 , MELO3C016747.2 , MELO3C010869.2 , MELO3C010874.2 , MELO3C010866.2 , MELO3C002510.2 , MELO3C016190.2 , MELO3C010454.2 , MELO3C026754.2 , MELO3C025712.2 , MELO3C026608.2
MF	calcium ion binding
MF	GO:0022857	43 out of 858 genes, 5.0%	763 out of 29980 genes, 2.5%	0.00616	0	0	MELO3C020414.2 , MELO3C007977.2 , MELO3C025326.2 , MELO3C019906.2 , MELO3C017580.2 , MELO3C023513.2 , MELO3C020532.2 , MELO3C019125.2 , MELO3C019454.2 , MELO3C017399.2 , MELO3C015606.2 , MELO3C005311.2 , MELO3C020409.2 , MELO3C019816.2 , MELO3C002456.2 , MELO3C025463.2 , MELO3C006969.2 , MELO3C005228.2 , MELO3C016558.2 , MELO3C003294.2 , MELO3C022820.2 , MELO3C025898.2 , MELO3C013751.2 , MELO3C01…
MF	transmembrane transporter activity
MF	GO:0005488	343 out of 858 genes, 40.0%	10143 out of 29980 genes, 33.8%	0.0213	0	0	MELO3C005570.2 , MELO3C004214.2 , MELO3C003491.2 , MELO3C013806.2 , MELO3C004854.2 , MELO3C022012.2 , MELO3C023490.2 , MELO3C025295.2 , MELO3C011491.2 , MELO3C022334.2 , MELO3C014088.2 , MELO3C002228.2 , MELO3C010700.2 , MELO3C004321.2 , MELO3C021334.2 , MELO3C002209.2 , MELO3C006969.2 , MELO3C018712.2 , MELO3C025206.2 , MELO3C025205.2 , MELO3C010967.2 , MELO3C004523.2 , MELO3C016540.2 , MELO3C00…
MF	binding
MF	GO:0016491	74 out of 858 genes, 8.6%	1645 out of 29980 genes, 5.5%	0.02313	0	0	MELO3C017176.2 , MELO3C009790.2 , MELO3C026802.2 , MELO3C027057.2 , MELO3C021914.2 , MELO3C009329.2 , MELO3C013868.2 , MELO3C006439.2 , MELO3C015640.2 , MELO3C016152.2 , MELO3C026494.2 , MELO3C005570.2 , MELO3C003855.2 , MELO3C016055.2 , MELO3C021350.2 , MELO3C016714.2 , MELO3C022076.2 , MELO3C012476.2 , MELO3C004801.2 , MELO3C020912.2 , MELO3C025454.2 , MELO3C025797.2 , MELO3C014650.2 , MELO3C02…
MF	oxidoreductase activity
BP	GO:0015979	32 out of 858 genes, 3.7%	166 out of 29980 genes, 0.6%	5.99e-15	0	0	MELO3C002727.2 , MELO3C016296.2 , MELO3C007154.2 , MELO3C008358.2 , MELO3C016190.2 , MELO3C011865.2 , MELO3C008060.2 , MELO3C019677.2 , MELO3C014571.2 , MELO3C008731.2 , MELO3C012912.2 , MELO3C012252.2 , MELO3C015509.2 , MELO3C017180.2 , MELO3C015772.2 , MELO3C007507.2 , MELO3C018748.2 , MELO3C008663.2 , MELO3C002510.2 , MELO3C015924.2 , MELO3C026802.2 , MELO3C017176.2 , MELO3C015076.2 , MELO3C01…
BP	photosynthesis
BP	GO:0009765	11 out of 858 genes, 1.3%	21 out of 29980 genes, 0.1%	1.52e-09	0	0	MELO3C003238.2 , MELO3C017180.2 , MELO3C008358.2 , MELO3C007154.2 , MELO3C002727.2 , MELO3C012912.2 , MELO3C016556.2 , MELO3C004214.2 , MELO3C019677.2 , MELO3C015076.2 , MELO3C011865.2
BP	photosynthesis, light harvesting
BP	GO:0018298	12 out of 858 genes, 1.4%	61 out of 29980 genes, 0.2%	7.64e-05	0	0	MELO3C026506.2 , MELO3C002727.2 , MELO3C003238.2 , MELO3C017180.2 , MELO3C008358.2 , MELO3C007154.2 , MELO3C019677.2 , MELO3C015076.2 , MELO3C011865.2 , MELO3C012912.2 , MELO3C016556.2 , MELO3C004214.2
BP	protein-chromophore linkage
BP	GO:0019684	13 out of 858 genes, 1.5%	83 out of 29980 genes, 0.3%	0.00037	0	0	MELO3C019677.2 , MELO3C011865.2 , MELO3C015076.2 , MELO3C012912.2 , MELO3C016556.2 , MELO3C004214.2 , MELO3C018748.2 , MELO3C016296.2 , MELO3C002727.2 , MELO3C003238.2 , MELO3C017180.2 , MELO3C008358.2 , MELO3C007154.2
BP	photosynthesis, light reaction
BP	GO:0050896	86 out of 858 genes, 10.0%	1801 out of 29980 genes, 6.0%	0.00134	0	0	MELO3C021914.2 , MELO3C012660.2 , MELO3C016359.2 , MELO3C004408.2 , MELO3C003646.2 , MELO3C023360.2 , MELO3C018349.2 , MELO3C022012.2 , MELO3C002084.2 , MELO3C024909.2 , MELO3C007583.2 , MELO3C014650.2 , MELO3C004320.2 , MELO3C013751.2 , MELO3C020545.2 , MELO3C018636.2 , MELO3C022516.2 , MELO3C020984.2 , MELO3C024311.2 , MELO3C026741.2 , MELO3C025898.2 , MELO3C021334.2 , MELO3C020597.2 , MELO3C02…
BP	response to stimulus
BP	GO:0006810	89 out of 858 genes, 10.4%	1891 out of 29980 genes, 6.3%	0.00158	0	0	MELO3C011192.2 , MELO3C017580.2 , MELO3C005783.2 , MELO3C012547.2 , MELO3C010152.2 , MELO3C020409.2 , MELO3C009372.2 , MELO3C034380.2 , MELO3C019384.2 , MELO3C014477.2 , MELO3C015606.2 , MELO3C016903.2 , MELO3C019125.2 , MELO3C017145.2 , MELO3C016558.2 , MELO3C005228.2 , MELO3C002065.2 , MELO3C023513.2 , MELO3C009286.2 , MELO3C020532.2 , MELO3C003996.2 , MELO3C013751.2 , MELO3C010353.2 , MELO3C00…
BP	transport
BP	GO:0051234	89 out of 858 genes, 10.4%	1913 out of 29980 genes, 6.4%	0.0025	0	0	MELO3C017154.2 , MELO3C019816.2 , MELO3C018720.2 , MELO3C005805.2 , MELO3C007028.2 , MELO3C002479.2 , MELO3C022802.2 , MELO3C027095.2 , MELO3C008403.2 , MELO3C026194.2 , MELO3C023851.2 , MELO3C016259.2 , MELO3C000512.2 , MELO3C030103.2 , MELO3C017399.2 , MELO3C020708.2 , MELO3C011303.2 , MELO3C017831.2 , MELO3C011950.2 , MELO3C009218.2 , MELO3C013869.2 , MELO3C025463.2 , MELO3C005526.2 , MELO3C00…
BP	establishment of localization
BP	GO:0044699	194 out of 858 genes, 22.6%	5039 out of 29980 genes, 16.8%	0.00307	0	0	MELO3C005228.2 , MELO3C009790.2 , MELO3C002065.2 , MELO3C026754.2 , MELO3C016714.2 , MELO3C006533.2 , MELO3C015687.2 , MELO3C029753.2 , MELO3C015606.2 , MELO3C002641.2 , MELO3C024486.2 , MELO3C003491.2 , MELO3C026229.2 , MELO3C013478.2 , MELO3C014909.2 , MELO3C015123.2 , MELO3C009329.2 , MELO3C020865.2 , MELO3C006847.2 , MELO3C008506.2 , MELO3C003778.2 , MELO3C011192.2 , MELO3C026019.2 , MELO3C01…
BP	single-organism process
BP	GO:0051179	89 out of 858 genes, 10.4%	1929 out of 29980 genes, 6.4%	0.00347	0	0	MELO3C009937.2 , MELO3C021488.2 , MELO3C019294.2 , MELO3C024239.2 , MELO3C020414.2 , MELO3C020600.2 , MELO3C005311.2 , MELO3C026183.2 , MELO3C019906.2 , MELO3C004225.2 , MELO3C002456.2 , MELO3C025456.2 , MELO3C019454.2 , MELO3C002731.2 , MELO3C009920.2 , MELO3C025326.2 , MELO3C024479.2 , MELO3C020594.2 , MELO3C007977.2 , MELO3C005710.2 , MELO3C006969.2 , MELO3C033058.2 , MELO3C030268.2 , MELO3C00…
BP	localization
BP	GO:0006811	37 out of 858 genes, 4.3%	584 out of 29980 genes, 1.9%	0.0039	0	0	MELO3C019454.2 , MELO3C025326.2 , MELO3C016558.2 , MELO3C005228.2 , MELO3C020594.2 , MELO3C002065.2 , MELO3C023513.2 , MELO3C009286.2 , MELO3C020600.2 , MELO3C019906.2 , MELO3C015606.2 , MELO3C004225.2 , MELO3C002456.2 , MELO3C014477.2 , MELO3C017580.2 , MELO3C011192.2 , MELO3C026378.2 , MELO3C005805.2 , MELO3C005665.2 , MELO3C005711.2 , MELO3C019816.2 , MELO3C022802.2 , MELO3C026194.2 , MELO3C00…
BP	ion transport
BP	GO:0055085	49 out of 858 genes, 5.7%	877 out of 29980 genes, 2.9%	0.00445	0	0	MELO3C019906.2 , MELO3C019125.2 , MELO3C017145.2 , MELO3C005311.2 , MELO3C020600.2 , MELO3C025456.2 , MELO3C002456.2 , MELO3C015606.2 , MELO3C024479.2 , MELO3C025326.2 , MELO3C019454.2 , MELO3C023513.2 , MELO3C016558.2 , MELO3C005228.2 , MELO3C020594.2 , MELO3C020409.2 , MELO3C009937.2 , MELO3C017580.2 , MELO3C012547.2 , MELO3C005783.2 , MELO3C011192.2 , MELO3C019384.2 , MELO3C014477.2 , MELO3C00…
BP	transmembrane transport
BP	GO:0050794	105 out of 858 genes, 12.2%	2435 out of 29980 genes, 8.1%	0.00907	0	0	MELO3C015355.2 , MELO3C003486.2 , MELO3C003794.2 , MELO3C007507.2 , MELO3C024135.2 , MELO3C012181.2 , MELO3C033521.2 , MELO3C005465.2 , MELO3C011657.2 , MELO3C016055.2 , MELO3C026896.2 , MELO3C024660.2 , MELO3C003473.2 , MELO3C025295.2 , MELO3C013917.2 , MELO3C001994.2 , MELO3C035201.2 , MELO3C021976.2 , MELO3C024583.2 , MELO3C001987.2 , MELO3C005311.2 , MELO3C003561.2 , MELO3C027425.2 , MELO3C00…
BP	regulation of cellular process
BP	GO:0030001	18 out of 858 genes, 2.1%	201 out of 29980 genes, 0.7%	0.01207	0	0	MELO3C008010.2 , MELO3C015311.2 , MELO3C005710.2 , MELO3C020532.2 , MELO3C003996.2 , MELO3C013751.2 , MELO3C026378.2 , MELO3C019454.2 , MELO3C005665.2 , MELO3C005805.2 , MELO3C005711.2 , MELO3C020594.2 , MELO3C009286.2 , MELO3C026194.2 , MELO3C007028.2 , MELO3C004225.2 , MELO3C022820.2 , MELO3C003294.2
BP	metal ion transport
BP	GO:0015995	5 out of 858 genes, 0.6%	14 out of 29980 genes, 0.0%	0.01743	0	0	MELO3C026802.2 , MELO3C017176.2 , MELO3C023131.2 , MELO3C014571.2 , MELO3C011657.2
BP	chlorophyll biosynthetic process
BP	GO:0050789	110 out of 858 genes, 12.8%	2623 out of 29980 genes, 8.7%	0.0182	0	0	MELO3C014909.2 , MELO3C013478.2 , MELO3C034253.2 , MELO3C002617.2 , MELO3C002921.2 , MELO3C008895.2 , MELO3C005288.2 , MELO3C015123.2 , MELO3C006313.2 , MELO3C003778.2 , MELO3C018242.2 , MELO3C024260.2 , MELO3C021379.2 , MELO3C026019.2 , MELO3C013352.2 , MELO3C008469.2 , MELO3C029388.2 , MELO3C013874.2 , MELO3C023628.2 , MELO3C011785.2 , MELO3C018208.2 , MELO3C022181.2 , MELO3C026506.2 , MELO3C01…
BP	regulation of biological process
BP	GO:0055114	78 out of 858 genes, 9.1%	1721 out of 29980 genes, 5.7%	0.02444	0	0	MELO3C007758.2 , MELO3C025712.2 , MELO3C009737.2 , MELO3C007451.2 , MELO3C025797.2 , MELO3C015640.2 , MELO3C007425.2 , MELO3C005229.2 , MELO3C023086.2 , MELO3C030990.2 , MELO3C026802.2 , MELO3C010272.2 , MELO3C009505.2 , MELO3C022045.2 , MELO3C010961.2 , MELO3C010749.2 , MELO3C005456.2 , MELO3C003855.2 , MELO3C008802.2 , MELO3C012252.2 , MELO3C006155.2 , MELO3C022076.2 , MELO3C007590.2 , MELO3C00…
BP	oxidation-reduction process
CC	GO:0009521	25 out of 858 genes, 2.9%	98 out of 29980 genes, 0.3%	4.24e-15	0	0	MELO3C007507.2 , MELO3C004214.2 , MELO3C006539.2 , MELO3C021788.2 , MELO3C019677.2 , MELO3C011865.2 , MELO3C023542.2 , MELO3C015509.2 , MELO3C008663.2 , MELO3C010708.2 , MELO3C015772.2 , MELO3C008731.2 , MELO3C016190.2 , MELO3C008358.2 , MELO3C002727.2 , MELO3C003238.2 , MELO3C014124.2 , MELO3C015076.2 , MELO3C002510.2 , MELO3C008060.2 , MELO3C017180.2 , MELO3C007154.2 , MELO3C016556.2 , MELO3C01…
CC	photosystem
CC	GO:0009522	17 out of 858 genes, 2.0%	50 out of 29980 genes, 0.2%	2.45e-12	0	0	MELO3C015076.2 , MELO3C014124.2 , MELO3C012912.2 , MELO3C017180.2 , MELO3C007154.2 , MELO3C008060.2 , MELO3C016556.2 , MELO3C003238.2 , MELO3C002727.2 , MELO3C008358.2 , MELO3C008731.2 , MELO3C019677.2 , MELO3C008663.2 , MELO3C011865.2 , MELO3C004214.2 , MELO3C021788.2 , MELO3C006539.2
CC	photosystem I
CC	GO:0009523	19 out of 858 genes, 2.2%	67 out of 29980 genes, 0.2%	3.15e-12	0	0	MELO3C004214.2 , MELO3C007507.2 , MELO3C019677.2 , MELO3C015509.2 , MELO3C023542.2 , MELO3C011865.2 , MELO3C015772.2 , MELO3C010708.2 , MELO3C008358.2 , MELO3C002727.2 , MELO3C003238.2 , MELO3C016190.2 , MELO3C002510.2 , MELO3C015076.2 , MELO3C012912.2 , MELO3C011911.2 , MELO3C017180.2 , MELO3C007154.2 , MELO3C016556.2
CC	photosystem II
CC	GO:0016020	257 out of 858 genes, 30.0%	5806 out of 29980 genes, 19.4%	3.78e-12	0	0	MELO3C014083.2 , MELO3C002731.2 , MELO3C002417.2 , MELO3C012547.2 , MELO3C021488.2 , MELO3C019418.2 , MELO3C026378.2 , MELO3C014477.2 , MELO3C017914.2 , MELO3C020005.2 , MELO3C019294.2 , MELO3C007977.2 , MELO3C010353.2 , MELO3C011283.2 , MELO3C008699.2 , MELO3C005665.2 , MELO3C016271.2 , MELO3C014124.2 , MELO3C012438.2 , MELO3C020532.2 , MELO3C012912.2 , MELO3C025797.2 , MELO3C018364.2 , MELO3C00…
CC	membrane
CC	GO:0009579	31 out of 858 genes, 3.6%	235 out of 29980 genes, 0.8%	1.98e-10	0	0	MELO3C006539.2 , MELO3C021788.2 , MELO3C004214.2 , MELO3C007507.2 , MELO3C015509.2 , MELO3C023542.2 , MELO3C011865.2 , MELO3C008663.2 , MELO3C010270.2 , MELO3C014575.2 , MELO3C019677.2 , MELO3C025888.2 , MELO3C021141.2 , MELO3C023851.2 , MELO3C022303.2 , MELO3C016190.2 , MELO3C008731.2 , MELO3C008358.2 , MELO3C003238.2 , MELO3C002727.2 , MELO3C010708.2 , MELO3C015772.2 , MELO3C016556.2 , MELO3C00…
CC	thylakoid
CC	GO:0044425	219 out of 858 genes, 25.5%	4959 out of 29980 genes, 16.5%	9.34e-10	0	0	MELO3C023843.2 , MELO3C019919.2 , MELO3C011911.2 , MELO3C015076.2 , MELO3C023714.2 , MELO3C019944.2 , MELO3C003238.2 , MELO3C011950.2 , MELO3C025712.2 , MELO3C007368.2 , MELO3C026183.2 , MELO3C011588.2 , MELO3C016396.2 , MELO3C002394.2 , MELO3C023985.2 , MELO3C026184.2 , MELO3C011303.2 , MELO3C022686.2 , MELO3C007480.2 , MELO3C010815.2 , MELO3C002393.2 , MELO3C025326.2 , MELO3C007660.2 , MELO3C00…
CC	membrane part
CC	GO:0034357	28 out of 858 genes, 3.3%	217 out of 29980 genes, 0.7%	4.03e-09	0	0	MELO3C002510.2 , MELO3C015076.2 , MELO3C014124.2 , MELO3C012912.2 , MELO3C011911.2 , MELO3C016556.2 , MELO3C007154.2 , MELO3C017180.2 , MELO3C008060.2 , MELO3C015772.2 , MELO3C010708.2 , MELO3C002727.2 , MELO3C008358.2 , MELO3C003238.2 , MELO3C016190.2 , MELO3C008731.2 , MELO3C021141.2 , MELO3C025888.2 , MELO3C019677.2 , MELO3C008663.2 , MELO3C010270.2 , MELO3C023542.2 , MELO3C015509.2 , MELO3C01…
CC	photosynthetic membrane
CC	GO:0044436	28 out of 858 genes, 3.3%	221 out of 29980 genes, 0.7%	6.24e-09	0	0	MELO3C008358.2 , MELO3C002727.2 , MELO3C003238.2 , MELO3C008731.2 , MELO3C016190.2 , MELO3C010708.2 , MELO3C015772.2 , MELO3C012912.2 , MELO3C011911.2 , MELO3C017180.2 , MELO3C007154.2 , MELO3C008060.2 , MELO3C016556.2 , MELO3C015076.2 , MELO3C002510.2 , MELO3C014124.2 , MELO3C021788.2 , MELO3C006539.2 , MELO3C007507.2 , MELO3C004214.2 , MELO3C010270.2 , MELO3C008663.2 , MELO3C015509.2 , MELO3C02…
CC	thylakoid part
CC	GO:0031224	203 out of 858 genes, 23.7%	4683 out of 29980 genes, 15.6%	3.83e-08	0	0	MELO3C021197.2 , MELO3C007667.2 , MELO3C020802.2 , MELO3C020982.2 , MELO3C017348.2 , MELO3C014190.2 , MELO3C000512.2 , MELO3C008207.2 , MELO3C023078.2 , MELO3C023839.2 , MELO3C035682.2 , MELO3C020229.2 , MELO3C002119.2 , MELO3C021708.2 , MELO3C014507.2 , MELO3C002727.2 , MELO3C017652.2 , MELO3C021417.2 , MELO3C016556.2 , MELO3C010983.2 , MELO3C001943.2 , MELO3C005228.2 , MELO3C023313.2 , MELO3C01…
CC	intrinsic component of membrane
CC	GO:0016021	202 out of 858 genes, 23.5%	4658 out of 29980 genes, 15.5%	4.16e-08	0	0	MELO3C007667.2 , MELO3C021197.2 , MELO3C020802.2 , MELO3C020982.2 , MELO3C014190.2 , MELO3C000512.2 , MELO3C008207.2 , MELO3C023078.2 , MELO3C023839.2 , MELO3C035682.2 , MELO3C002119.2 , MELO3C020229.2 , MELO3C021708.2 , MELO3C002727.2 , MELO3C014507.2 , MELO3C017652.2 , MELO3C021417.2 , MELO3C016556.2 , MELO3C010983.2 , MELO3C001943.2 , MELO3C005228.2 , MELO3C023313.2 , MELO3C017503.2 , MELO3C02…
CC	integral component of membrane
CC	GO:0098796	31 out of 858 genes, 3.6%	325 out of 29980 genes, 1.1%	7.25e-07	0	0	MELO3C011911.2 , MELO3C012912.2 , MELO3C008060.2 , MELO3C017180.2 , MELO3C007154.2 , MELO3C010983.2 , MELO3C016556.2 , MELO3C002456.2 , MELO3C003646.2 , MELO3C021488.2 , MELO3C015076.2 , MELO3C002510.2 , MELO3C014124.2 , MELO3C008358.2 , MELO3C002727.2 , MELO3C003238.2 , MELO3C008731.2 , MELO3C016190.2 , MELO3C010708.2 , MELO3C015772.2 , MELO3C008663.2 , MELO3C011865.2 , MELO3C023542.2 , MELO3C01…
CC	membrane protein complex
CC	GO:0009538	4 out of 858 genes, 0.5%	5 out of 29980 genes, 0.0%	0.00039	0	0	MELO3C021788.2 , MELO3C008663.2 , MELO3C006539.2 , MELO3C008731.2
CC	photosystem I reaction center
CC	GO:0042651	18 out of 858 genes, 2.1%	201 out of 29980 genes, 0.7%	0.00258	0	0	MELO3C021141.2 , MELO3C025888.2 , MELO3C019677.2 , MELO3C010270.2 , MELO3C011865.2 , MELO3C023542.2 , MELO3C007507.2 , MELO3C004214.2 , MELO3C015076.2 , MELO3C002510.2 , MELO3C012912.2 , MELO3C017180.2 , MELO3C007154.2 , MELO3C016556.2 , MELO3C002727.2 , MELO3C003238.2 , MELO3C008358.2 , MELO3C016190.2
CC	thylakoid membrane
CC	GO:0031984	19 out of 858 genes, 2.2%	235 out of 29980 genes, 0.8%	0.00636	0	0	MELO3C003238.2 , MELO3C002727.2 , MELO3C008358.2 , MELO3C015076.2 , MELO3C016556.2 , MELO3C017180.2 , MELO3C007154.2 , MELO3C012912.2 , MELO3C004214.2 , MELO3C014575.2 , MELO3C002641.2 , MELO3C025888.2 , MELO3C019677.2 , MELO3C021141.2 , MELO3C020984.2 , MELO3C011865.2 , MELO3C000298.2 , MELO3C010270.2 , MELO3C014561.2
CC	organelle subcompartment
CC	GO:0009534	15 out of 858 genes, 1.7%	181 out of 29980 genes, 0.6%	0.02899	0.0013	0.02	MELO3C008358.2 , MELO3C003238.2 , MELO3C002727.2 , MELO3C004214.2 , MELO3C007154.2 , MELO3C017180.2 , MELO3C011865.2 , MELO3C016556.2 , MELO3C012912.2 , MELO3C010270.2 , MELO3C019677.2 , MELO3C025888.2 , MELO3C014575.2 , MELO3C021141.2 , MELO3C015076.2
CC	chloroplast thylakoid
CC	GO:0031976	15 out of 858 genes, 1.7%	181 out of 29980 genes, 0.6%	0.02899	0.0012	0.02	MELO3C004214.2 , MELO3C002727.2 , MELO3C003238.2 , MELO3C008358.2 , MELO3C025888.2 , MELO3C019677.2 , MELO3C014575.2 , MELO3C021141.2 , MELO3C015076.2 , MELO3C011865.2 , MELO3C017180.2 , MELO3C007154.2 , MELO3C016556.2 , MELO3C012912.2 , MELO3C010270.2
CC	plastid thylakoid

## Sheet: M33D_7_vs_M42D_7.deseq2.up
Table S5. GO enrichment analyses of the differentially expressed genes of different time-point of storage between 60% and 90% melon maturity
Category	Gene Ontology term	Cluster frequency	Genome frequency of use	Corrected P-value	FDR	False Positives	Genes annotated to the term
MF	GO:0043169	72 out of 395 genes, 18.2%	2857 out of 29980 genes, 9.5%	9.7e-06	0	0	MELO3C031271.2 , MELO3C006254.2 , MELO3C023709.2 , MELO3C007482.2 , MELO3C017070.2 , MELO3C014279.2 , MELO3C012248.2 , MELO3C029194.2 , MELO3C007536.2 , MELO3C026488.2 , MELO3C006721.2 , MELO3C007735.2 , MELO3C013439.2 , MELO3C006253.2 , MELO3C014437.2 , MELO3C014313.2 , MELO3C002259.2 , MELO3C012195.2 , MELO3C013048.2 , MELO3C011760.2 , MELO3C004135.2 , MELO3C021416.2 , MELO3C015430.2 , MELO3C00…
MF	cation binding
MF	GO:0046872	71 out of 395 genes, 18.0%	2847 out of 29980 genes, 9.5%	1.83e-05	0	0	MELO3C015511.2 , MELO3C005841.2 , MELO3C016219.2 , MELO3C014656.2 , MELO3C016060.2 , MELO3C003384.2 , MELO3C021998.2 , MELO3C006564.2 , MELO3C002520.2 , MELO3C005315.2 , MELO3C013352.2 , MELO3C030350.2 , MELO3C009554.2 , MELO3C024476.2 , MELO3C025433.2 , MELO3C006585.2 , MELO3C034649.2 , MELO3C019804.2 , MELO3C025784.2 , MELO3C026754.2 , MELO3C012234.2 , MELO3C015388.2 , MELO3C022665.2 , MELO3C01…
MF	metal ion binding
MF	GO:0004866	9 out of 395 genes, 2.3%	65 out of 29980 genes, 0.2%	2.91e-05	0	0	MELO3C006456.2 , MELO3C006464.2 , MELO3C033110.2 , MELO3C004296.2 , MELO3C012702.2 , MELO3C018579.2 , MELO3C006458.2 , MELO3C012701.2 , MELO3C002925.2
MF	endopeptidase inhibitor activity
MF	GO:0030414	9 out of 395 genes, 2.3%	65 out of 29980 genes, 0.2%	2.91e-05	0	0	MELO3C006456.2 , MELO3C006464.2 , MELO3C033110.2 , MELO3C004296.2 , MELO3C012702.2 , MELO3C018579.2 , MELO3C006458.2 , MELO3C002925.2 , MELO3C012701.2
MF	peptidase inhibitor activity
MF	GO:0061134	9 out of 395 genes, 2.3%	65 out of 29980 genes, 0.2%	2.91e-05	0	0	MELO3C004296.2 , MELO3C033110.2 , MELO3C006464.2 , MELO3C006456.2 , MELO3C012701.2 , MELO3C002925.2 , MELO3C006458.2 , MELO3C018579.2 , MELO3C012702.2
MF	peptidase regulator activity
MF	GO:0061135	9 out of 395 genes, 2.3%	65 out of 29980 genes, 0.2%	2.91e-05	0	0	MELO3C033110.2 , MELO3C004296.2 , MELO3C006456.2 , MELO3C006464.2 , MELO3C006458.2 , MELO3C002925.2 , MELO3C012701.2 , MELO3C012702.2 , MELO3C018579.2
MF	endopeptidase regulator activity
MF	GO:0016491	46 out of 395 genes, 11.6%	1645 out of 29980 genes, 5.5%	0.00021	0	0	MELO3C026488.2 , MELO3C007536.2 , MELO3C029194.2 , MELO3C015511.2 , MELO3C010951.2 , MELO3C016219.2 , MELO3C014279.2 , MELO3C014656.2 , MELO3C023709.2 , MELO3C007482.2 , MELO3C006254.2 , MELO3C015430.2 , MELO3C005147.2 , MELO3C015868.2 , MELO3C012195.2 , MELO3C014437.2 , MELO3C003384.2 , MELO3C006253.2 , MELO3C023618.2 , MELO3C002978.2 , MELO3C002457.2 , MELO3C017729.2 , MELO3C005561.2 , MELO3C00…
MF	oxidoreductase activity
MF	GO:0004857	14 out of 395 genes, 3.5%	233 out of 29980 genes, 0.8%	0.00047	0	0	MELO3C012701.2 , MELO3C002925.2 , MELO3C006458.2 , MELO3C013699.2 , MELO3C018579.2 , MELO3C012702.2 , MELO3C007375.2 , MELO3C009136.2 , MELO3C004296.2 , MELO3C033110.2 , MELO3C008049.2 , MELO3C006464.2 , MELO3C006456.2 , MELO3C022701.2
MF	enzyme inhibitor activity
MF	GO:0046982	8 out of 395 genes, 2.0%	76 out of 29980 genes, 0.3%	0.00116	0	0	MELO3C013682.2 , MELO3C011610.2 , MELO3C019997.2 , MELO3C014618.2 , MELO3C014317.2 , MELO3C024490.2 , MELO3C000583.2 , MELO3C015882.2
MF	protein heterodimerization activity
MF	GO:0005509	13 out of 395 genes, 3.3%	239 out of 29980 genes, 0.8%	0.0031	0.006	0.06	MELO3C021998.2 , MELO3C017070.2 , MELO3C013048.2 , MELO3C012195.2 , MELO3C014279.2 , MELO3C016569.2 , MELO3C002555.2 , MELO3C025433.2 , MELO3C004465.2 , MELO3C020263.2 , MELO3C006721.2 , MELO3C026754.2 , MELO3C011760.2
MF	calcium ion binding
MF	GO:0043167	110 out of 395 genes, 27.8%	5790 out of 29980 genes, 19.3%	0.0036	0.0055	0.06	MELO3C009486.2 , MELO3C005841.2 , MELO3C014656.2 , MELO3C009969.2 , MELO3C016219.2 , MELO3C010779.2 , MELO3C004362.2 , MELO3C008741.2 , MELO3C015511.2 , MELO3C009136.2 , MELO3C023810.2 , MELO3C003384.2 , MELO3C002520.2 , MELO3C005315.2 , MELO3C006564.2 , MELO3C021998.2 , MELO3C005081.2 , MELO3C016331.2 , MELO3C026848.2 , MELO3C005147.2 , MELO3C016060.2 , MELO3C002106.2 , MELO3C029341.2 , MELO3C02…
MF	ion binding
MF	GO:0005506	16 out of 395 genes, 4.1%	370 out of 29980 genes, 1.2%	0.00603	0.005	0.06	MELO3C003384.2 , MELO3C006253.2 , MELO3C005570.2 , MELO3C015430.2 , MELO3C016686.2 , MELO3C022665.2 , MELO3C015388.2 , MELO3C007884.2 , MELO3C016219.2 , MELO3C007482.2 , MELO3C023709.2 , MELO3C006254.2 , MELO3C010452.2 , MELO3C026488.2 , MELO3C015511.2 , MELO3C030350.2
MF	iron ion binding
MF	GO:0005488	171 out of 395 genes, 43.3%	10143 out of 29980 genes, 33.8%	0.00838	0.0046	0.06	MELO3C005465.2 , MELO3C012099.2 , MELO3C009554.2 , MELO3C013352.2 , MELO3C018139.2 , MELO3C024476.2 , MELO3C002106.2 , MELO3C006585.2 , MELO3C025433.2 , MELO3C007054.2 , MELO3C034649.2 , MELO3C025784.2 , MELO3C026754.2 , MELO3C015388.2 , MELO3C015478.2 , MELO3C016686.2 , MELO3C003066.2 , MELO3C011110.2 , MELO3C009292.2 , MELO3C014045.2 , MELO3C015511.2 , MELO3C008741.2 , MELO3C012100.2 , MELO3C00…
MF	binding
MF	GO:0098772	15 out of 395 genes, 3.8%	352 out of 29980 genes, 1.2%	0.01236	0.0043	0.06	MELO3C012701.2 , MELO3C002925.2 , MELO3C013699.2 , MELO3C006458.2 , MELO3C018579.2 , MELO3C009136.2 , MELO3C012702.2 , MELO3C004551.2 , MELO3C007375.2 , MELO3C004296.2 , MELO3C033110.2 , MELO3C008049.2 , MELO3C006464.2 , MELO3C006456.2 , MELO3C022701.2
MF	molecular function regulator
MF	GO:0004869	5 out of 395 genes, 1.3%	35 out of 29980 genes, 0.1%	0.01452	0.004	0.06	MELO3C002925.2 , MELO3C012701.2 , MELO3C033110.2 , MELO3C018579.2 , MELO3C012702.2
MF	cysteine-type endopeptidase inhibitor activity
MF	GO:0030234	14 out of 395 genes, 3.5%	329 out of 29980 genes, 1.1%	0.0216	0.0075	0.12	MELO3C002925.2 , MELO3C012701.2 , MELO3C013699.2 , MELO3C006458.2 , MELO3C018579.2 , MELO3C009136.2 , MELO3C012702.2 , MELO3C007375.2 , MELO3C004296.2 , MELO3C033110.2 , MELO3C006464.2 , MELO3C008049.2 , MELO3C006456.2 , MELO3C022701.2
MF	enzyme regulator activity
MF	GO:0020037	16 out of 395 genes, 4.1%	416 out of 29980 genes, 1.4%	0.02365	0.0071	0.12	MELO3C005570.2 , MELO3C003384.2 , MELO3C015388.2 , MELO3C022665.2 , MELO3C016686.2 , MELO3C021914.2 , MELO3C010452.2 , MELO3C014656.2 , MELO3C007482.2 , MELO3C023709.2 , MELO3C007884.2 , MELO3C016219.2 , MELO3C030350.2 , MELO3C015511.2 , MELO3C002457.2 , MELO3C026488.2
MF	heme binding
BP	GO:0010466	9 out of 395 genes, 2.3%	65 out of 29980 genes, 0.2%	5.84e-05	0	0	MELO3C004296.2 , MELO3C006456.2 , MELO3C006458.2 , MELO3C012701.2 , MELO3C002925.2 , MELO3C018579.2 , MELO3C006464.2 , MELO3C012702.2 , MELO3C033110.2
BP	negative regulation of peptidase activity
BP	GO:0010951	9 out of 395 genes, 2.3%	65 out of 29980 genes, 0.2%	5.84e-05	0	0	MELO3C006456.2 , MELO3C006458.2 , MELO3C012701.2 , MELO3C004296.2 , MELO3C018579.2 , MELO3C006464.2 , MELO3C033110.2 , MELO3C012702.2 , MELO3C002925.2
BP	negative regulation of endopeptidase activity
BP	GO:0045861	9 out of 395 genes, 2.3%	65 out of 29980 genes, 0.2%	5.84e-05	0	0	MELO3C006458.2 , MELO3C012701.2 , MELO3C006456.2 , MELO3C004296.2 , MELO3C012702.2 , MELO3C033110.2 , MELO3C018579.2 , MELO3C006464.2 , MELO3C002925.2
BP	negative regulation of proteolysis
BP	GO:0052547	9 out of 395 genes, 2.3%	65 out of 29980 genes, 0.2%	5.84e-05	0	0	MELO3C012702.2 , MELO3C033110.2 , MELO3C006464.2 , MELO3C018579.2 , MELO3C002925.2 , MELO3C006458.2 , MELO3C012701.2 , MELO3C006456.2 , MELO3C004296.2
BP	regulation of peptidase activity
BP	GO:0052548	9 out of 395 genes, 2.3%	65 out of 29980 genes, 0.2%	5.84e-05	0	0	MELO3C004296.2 , MELO3C012701.2 , MELO3C006458.2 , MELO3C006456.2 , MELO3C002925.2 , MELO3C033110.2 , MELO3C012702.2 , MELO3C006464.2 , MELO3C018579.2
BP	regulation of endopeptidase activity
BP	GO:0051346	9 out of 395 genes, 2.3%	66 out of 29980 genes, 0.2%	6.69e-05	0	0	MELO3C006456.2 , MELO3C012701.2 , MELO3C006458.2 , MELO3C004296.2 , MELO3C006464.2 , MELO3C018579.2 , MELO3C012702.2 , MELO3C033110.2 , MELO3C002925.2
BP	negative regulation of hydrolase activity
BP	GO:0051248	10 out of 395 genes, 2.5%	100 out of 29980 genes, 0.3%	0.00027	0	0	MELO3C006456.2 , MELO3C006458.2 , MELO3C012701.2 , MELO3C004296.2 , MELO3C018579.2 , MELO3C006464.2 , MELO3C012702.2 , MELO3C033110.2 , MELO3C002009.2 , MELO3C002925.2
BP	negative regulation of protein metabolic process
BP	GO:0030162	9 out of 395 genes, 2.3%	78 out of 29980 genes, 0.3%	0.00028	0	0	MELO3C002925.2 , MELO3C033110.2 , MELO3C012702.2 , MELO3C018579.2 , MELO3C006464.2 , MELO3C004296.2 , MELO3C006458.2 , MELO3C012701.2 , MELO3C006456.2
BP	regulation of proteolysis
BP	GO:0055114	47 out of 395 genes, 11.9%	1721 out of 29980 genes, 5.7%	0.00062	0	0	MELO3C023709.2 , MELO3C015430.2 , MELO3C026754.2 , MELO3C030350.2 , MELO3C007057.2 , MELO3C015388.2 , MELO3C014437.2 , MELO3C013307.2 , MELO3C021614.2 , MELO3C014656.2 , MELO3C005561.2 , MELO3C015868.2 , MELO3C002457.2 , MELO3C005570.2 , MELO3C006254.2 , MELO3C026902.2 , MELO3C007884.2 , MELO3C007702.2 , MELO3C015478.2 , MELO3C022665.2 , MELO3C010951.2 , MELO3C017729.2 , MELO3C014279.2 , MELO3C00…
BP	oxidation-reduction process
BP	GO:0043086	14 out of 395 genes, 3.5%	233 out of 29980 genes, 0.8%	0.00095	0	0	MELO3C006464.2 , MELO3C018579.2 , MELO3C012702.2 , MELO3C033110.2 , MELO3C013699.2 , MELO3C009136.2 , MELO3C008049.2 , MELO3C002925.2 , MELO3C006456.2 , MELO3C022701.2 , MELO3C012701.2 , MELO3C006458.2 , MELO3C007375.2 , MELO3C004296.2
BP	negative regulation of catalytic activity
BP	GO:0032269	9 out of 395 genes, 2.3%	93 out of 29980 genes, 0.3%	0.00127	0	0	MELO3C012701.2 , MELO3C006458.2 , MELO3C006456.2 , MELO3C004296.2 , MELO3C012702.2 , MELO3C033110.2 , MELO3C018579.2 , MELO3C006464.2 , MELO3C002925.2
BP	negative regulation of cellular protein metabolic process
BP	GO:0044092	14 out of 395 genes, 3.5%	239 out of 29980 genes, 0.8%	0.00128	0	0	MELO3C009136.2 , MELO3C013699.2 , MELO3C008049.2 , MELO3C002925.2 , MELO3C006464.2 , MELO3C018579.2 , MELO3C012702.2 , MELO3C033110.2 , MELO3C007375.2 , MELO3C004296.2 , MELO3C006456.2 , MELO3C022701.2 , MELO3C012701.2 , MELO3C006458.2
BP	negative regulation of molecular function
BP	GO:0051336	10 out of 395 genes, 2.5%	130 out of 29980 genes, 0.4%	0.00295	0	0	MELO3C004551.2 , MELO3C002925.2 , MELO3C006464.2 , MELO3C018579.2 , MELO3C033110.2 , MELO3C012702.2 , MELO3C004296.2 , MELO3C006456.2 , MELO3C012701.2 , MELO3C006458.2
BP	regulation of hydrolase activity
BP	GO:0065009	17 out of 395 genes, 4.3%	411 out of 29980 genes, 1.4%	0.01218	0.0014	0.02	MELO3C012701.2 , MELO3C006458.2 , MELO3C002925.2 , MELO3C004551.2 , MELO3C026902.2 , MELO3C006464.2 , MELO3C012702.2 , MELO3C007375.2 , MELO3C004296.2 , MELO3C006456.2 , MELO3C022701.2 , MELO3C009136.2 , MELO3C013699.2 , MELO3C008049.2 , MELO3C012484.2 , MELO3C018579.2 , MELO3C033110.2
BP	regulation of molecular function
BP	GO:0050790	16 out of 395 genes, 4.1%	395 out of 29980 genes, 1.3%	0.02616	0.0027	0.04	MELO3C008049.2 , MELO3C013699.2 , MELO3C009136.2 , MELO3C033110.2 , MELO3C018579.2 , MELO3C004296.2 , MELO3C007375.2 , MELO3C022701.2 , MELO3C006456.2 , MELO3C004551.2 , MELO3C002925.2 , MELO3C012702.2 , MELO3C006464.2 , MELO3C026902.2 , MELO3C006458.2 , MELO3C012701.2
BP	regulation of catalytic activity
CC	GO:0000786	9 out of 395 genes, 2.3%	46 out of 29980 genes, 0.2%	5.08e-07	0	0	MELO3C000583.2 , MELO3C024490.2 , MELO3C015882.2 , MELO3C014317.2 , MELO3C000609.2 , MELO3C019997.2 , MELO3C011610.2 , MELO3C013682.2 , MELO3C014618.2
CC	nucleosome
CC	GO:0044815	9 out of 395 genes, 2.3%	48 out of 29980 genes, 0.2%	7.56e-07	0	0	MELO3C024490.2 , MELO3C000583.2 , MELO3C014317.2 , MELO3C000609.2 , MELO3C015882.2 , MELO3C019997.2 , MELO3C013682.2 , MELO3C014618.2 , MELO3C011610.2
CC	DNA packaging complex
CC	GO:0032993	9 out of 395 genes, 2.3%	53 out of 29980 genes, 0.2%	1.88e-06	0	0	MELO3C024490.2 , MELO3C000583.2 , MELO3C014317.2 , MELO3C000609.2 , MELO3C015882.2 , MELO3C019997.2 , MELO3C013682.2 , MELO3C014618.2 , MELO3C011610.2
CC	protein-DNA complex
CC	GO:0000785	9 out of 395 genes, 2.3%	58 out of 29980 genes, 0.2%	4.27e-06	0	0	MELO3C013682.2 , MELO3C014618.2 , MELO3C011610.2 , MELO3C019997.2 , MELO3C014317.2 , MELO3C000609.2 , MELO3C015882.2 , MELO3C024490.2 , MELO3C000583.2
CC	chromatin
CC	GO:0044427	11 out of 395 genes, 2.8%	119 out of 29980 genes, 0.4%	3.47e-05	0	0	MELO3C015882.2 , MELO3C014317.2 , MELO3C004971.2 , MELO3C000609.2 , MELO3C024490.2 , MELO3C000583.2 , MELO3C011610.2 , MELO3C013682.2 , MELO3C014618.2 , MELO3C019841.2 , MELO3C019997.2
CC	chromosomal part
CC	GO:0005694	11 out of 395 genes, 2.8%	152 out of 29980 genes, 0.5%	0.00038	0	0	MELO3C024490.2 , MELO3C000583.2 , MELO3C015882.2 , MELO3C000609.2 , MELO3C004971.2 , MELO3C014317.2 , MELO3C019997.2 , MELO3C019841.2 , MELO3C011610.2 , MELO3C014618.2 , MELO3C013682.2
CC	chromosome
CC	GO:0005618	11 out of 395 genes, 2.8%	167 out of 29980 genes, 0.6%	0.00094	0	0	MELO3C017478.2 , MELO3C003566.2 , MELO3C023987.2 , MELO3C011035.2 , MELO3C014469.2 , MELO3C014466.2 , MELO3C007375.2 , MELO3C013699.2 , MELO3C005532.2 , MELO3C022701.2 , MELO3C021999.2
CC	cell wall
CC	GO:0030312	11 out of 395 genes, 2.8%	167 out of 29980 genes, 0.6%	0.00094	0	0	MELO3C021999.2 , MELO3C022701.2 , MELO3C007375.2 , MELO3C013699.2 , MELO3C014466.2 , MELO3C014469.2 , MELO3C005532.2 , MELO3C023987.2 , MELO3C003566.2 , MELO3C011035.2 , MELO3C017478.2
CC	external encapsulating structure
CC	GO:0016020	110 out of 395 genes, 27.8%	5806 out of 29980 genes, 19.4%	0.00165	0	0	MELO3C002560.2 , MELO3C022665.2 , MELO3C021821.2 , MELO3C007173.2 , MELO3C014821.2 , MELO3C026184.2 , MELO3C021999.2 , MELO3C021982.2 , MELO3C011277.2 , MELO3C006241.2 , MELO3C007378.2 , MELO3C003382.2 , MELO3C013439.2 , MELO3C005561.2 , MELO3C018139.2 , MELO3C016305.2 , MELO3C014331.2 , MELO3C012630.2 , MELO3C021645.2 , MELO3C005540.2 , MELO3C007136.2 , MELO3C027421.2 , MELO3C008741.2 , MELO3C01…
CC	membrane
CC	GO:0071944	23 out of 395 genes, 5.8%	676 out of 29980 genes, 2.3%	0.0025	0	0	MELO3C009136.2 , MELO3C011035.2 , MELO3C005561.2 , MELO3C003566.2 , MELO3C023987.2 , MELO3C006608.2 , MELO3C026184.2 , MELO3C021999.2 , MELO3C011277.2 , MELO3C007601.2 , MELO3C005532.2 , MELO3C007375.2 , MELO3C013699.2 , MELO3C025722.2 , MELO3C012160.2 , MELO3C017478.2 , MELO3C005869.2 , MELO3C021645.2 , MELO3C022701.2 , MELO3C021364.2 , MELO3C013670.2 , MELO3C014466.2 , MELO3C014469.2
CC	cell periphery
CC	GO:0031224	90 out of 395 genes, 22.8%	4683 out of 29980 genes, 15.6%	0.00709	0	0	MELO3C007378.2 , MELO3C005561.2 , MELO3C013439.2 , MELO3C018139.2 , MELO3C002560.2 , MELO3C022665.2 , MELO3C007173.2 , MELO3C021982.2 , MELO3C026184.2 , MELO3C014821.2 , MELO3C008741.2 , MELO3C013763.2 , MELO3C018503.2 , MELO3C010846.2 , MELO3C008139.2 , MELO3C016305.2 , MELO3C014331.2 , MELO3C021645.2 , MELO3C005540.2 , MELO3C012630.2 , MELO3C027421.2 , MELO3C007136.2 , MELO3C015452.2 , MELO3C01…
CC	intrinsic component of membrane
CC	GO:0016021	88 out of 395 genes, 22.3%	4658 out of 29980 genes, 15.5%	0.0156	0	0	MELO3C026852.2 , MELO3C008140.2 , MELO3C013952.2 , MELO3C006608.2 , MELO3C024371.2 , MELO3C007258.2 , MELO3C010725.2 , MELO3C017794.2 , MELO3C023810.2 , MELO3C023587.2 , MELO3C022348.2 , MELO3C017729.2 , MELO3C002272.2 , MELO3C026902.2 , MELO3C009530.2 , MELO3C016323.2 , MELO3C015575.2 , MELO3C008215.2 , MELO3C021364.2 , MELO3C004550.2 , MELO3C009181.2 , MELO3C011224.2 , MELO3C011347.2 , MELO3C01…
CC	integral component of membrane
CC	GO:0044425	91 out of 395 genes, 23.0%	4959 out of 29980 genes, 16.5%	0.03197	0	0	MELO3C022665.2 , MELO3C002560.2 , MELO3C014821.2 , MELO3C026184.2 , MELO3C021982.2 , MELO3C011277.2 , MELO3C007173.2 , MELO3C007378.2 , MELO3C018139.2 , MELO3C005561.2 , MELO3C013439.2 , MELO3C014331.2 , MELO3C016305.2 , MELO3C027421.2 , MELO3C007136.2 , MELO3C021645.2 , MELO3C005540.2 , MELO3C012630.2 , MELO3C013763.2 , MELO3C018503.2 , MELO3C008741.2 , MELO3C008139.2 , MELO3C010846.2 , MELO3C00…
CC	membrane part

## Sheet: M33D_7_vs_M42D_7.deseq2.down
Table S5. GO enrichment analyses of the differentially expressed genes of different time-point of storage between 60% and 90% melon maturity
Category	Gene Ontology term	Cluster frequency	Genome frequency of use	Corrected P-value	FDR	False Positives	Genes annotated to the term
MF	GO:0016841	3 out of 157 genes, 1.9%	19 out of 29980 genes, 0.1%	0.01476	0.06	0.06	MELO3C014229.2 , MELO3C014223.2 , MELO3C014227.2
MF	ammonia-lyase activity
BP	GO:0006559	3 out of 157 genes, 1.9%	15 out of 29980 genes, 0.1%	0.01144	0.42	0.42	MELO3C014223.2 , MELO3C014227.2 , MELO3C014229.2
BP	L-phenylalanine catabolic process
BP	GO:1902222	3 out of 157 genes, 1.9%	15 out of 29980 genes, 0.1%	0.01144	0.21	0.42	MELO3C014223.2 , MELO3C014227.2 , MELO3C014229.2
BP	erythrose 4-phosphate/phosphoenolpyruvate family amino acid catabolic process
BP	GO:0009074	3 out of 157 genes, 1.9%	17 out of 29980 genes, 0.1%	0.01697	0.1533	0.46	MELO3C014229.2 , MELO3C014223.2 , MELO3C014227.2
BP	aromatic amino acid family catabolic process
BP	GO:0009072	4 out of 157 genes, 2.5%	55 out of 29980 genes, 0.2%	0.03749	0.16	0.64	MELO3C007744.2 , MELO3C014229.2 , MELO3C014227.2 , MELO3C014223.2
BP	aromatic amino acid family metabolic process
BP	GO:0006558	3 out of 157 genes, 1.9%	22 out of 29980 genes, 0.1%	0.03771	0.128	0.64	MELO3C014229.2 , MELO3C014227.2 , MELO3C014223.2
BP	L-phenylalanine metabolic process
BP	GO:1902221	3 out of 157 genes, 1.9%	22 out of 29980 genes, 0.1%	0.03771	0.1067	0.64	MELO3C014229.2 , MELO3C014223.2 , MELO3C014227.2
BP	erythrose 4-phosphate/phosphoenolpyruvate family amino acid metabolic process
BP	GO:0007165	12 out of 157 genes, 7.6%	664 out of 29980 genes, 2.2%	0.03883	0.0914	0.64	MELO3C035201.2 , MELO3C025720.2 , MELO3C007251.2 , MELO3C018601.2 , MELO3C008158.2 , MELO3C006476.2 , MELO3C024699.2 , MELO3C016232.2 , MELO3C004289.2 , MELO3C022315.2 , MELO3C005206.2 , MELO3C006489.2
BP	signal transduction
BP	GO:0023052	12 out of 157 genes, 7.6%	676 out of 29980 genes, 2.3%	0.04571	0.085	0.68	MELO3C004289.2 , MELO3C022315.2 , MELO3C005206.2 , MELO3C006489.2 , MELO3C018601.2 , MELO3C008158.2 , MELO3C006476.2 , MELO3C024699.2 , MELO3C016232.2 , MELO3C035201.2 , MELO3C025720.2 , MELO3C007251.2
BP	signaling
BP	GO:0044700	12 out of 157 genes, 7.6%	676 out of 29980 genes, 2.3%	0.04571	0.0756	0.68	MELO3C005206.2 , MELO3C022315.2 , MELO3C004289.2 , MELO3C006489.2 , MELO3C008158.2 , MELO3C018601.2 , MELO3C024699.2 , MELO3C016232.2 , MELO3C006476.2 , MELO3C025720.2 , MELO3C035201.2 , MELO3C007251.2
BP	single organism signaling
CC	GO:0009579	7 out of 157 genes, 4.5%	235 out of 29980 genes, 0.8%	0.01501	0	0	MELO3C022303.2 , MELO3C012971.2 , MELO3C002510.2 , MELO3C024463.2 , MELO3C008731.2 , MELO3C008233.2 , MELO3C035665.2
CC	thylakoid
CC	GO:0009538	2 out of 157 genes, 1.3%	5 out of 29980 genes, 0.0%	0.01618	0.01	0.02	MELO3C008731.2 , MELO3C012971.2
CC	photosystem I reaction center
CC	GO:0009543	2 out of 157 genes, 1.3%	6 out of 29980 genes, 0.0%	0.02418	0.0133	0.04	MELO3C008233.2 , MELO3C024463.2
CC	chloroplast thylakoid lumen
CC	GO:0031978	2 out of 157 genes, 1.3%	6 out of 29980 genes, 0.0%	0.02418	0.01	0.04	MELO3C024463.2 , MELO3C008233.2
CC	plastid thylakoid lumen
CC	GO:0031977	2 out of 157 genes, 1.3%	8 out of 29980 genes, 0.0%	0.04484	0.008	0.04	MELO3C024463.2 , MELO3C008233.2
CC	thylakoid lumen

## Sheet: M33D_14_vs_M42D_14.deseq2.up
Table S5. GO enrichment analyses of the differentially expressed genes of different time-point of storage between 60% and 90% melon maturity
Category	Gene Ontology term	Cluster frequency	Genome frequency of use	Corrected P-value	FDR	False Positives	Genes annotated to the term
MF	GO:0003824	596 out of 1311 genes, 45.5%	10195 out of 29980 genes, 34.0%	3.91e-16	0	0	MELO3C027020.2 , MELO3C015795.2 , MELO3C006269.2 , MELO3C024476.2 , MELO3C006187.2 , MELO3C026830.2 , MELO3C025851.2 , MELO3C009886.2 , MELO3C016238.2 , MELO3C008741.2 , MELO3C007028.2 , MELO3C021467.2 , MELO3C012379.2 , MELO3C006139.2 , MELO3C013480.2 , MELO3C016390.2 , MELO3C024514.2 , MELO3C031011.2 , MELO3C020373.2 , MELO3C024398.2 , MELO3C008647.2 , MELO3C011463.2 , MELO3C005395.2 , MELO3C02…
MF	catalytic activity
MF	GO:0016491	128 out of 1311 genes, 9.8%	1645 out of 29980 genes, 5.5%	5.39e-08	0	0	MELO3C004252.2 , MELO3C009886.2 , MELO3C008245.2 , MELO3C024250.2 , MELO3C009189.2 , MELO3C023571.2 , MELO3C027020.2 , MELO3C012035.2 , MELO3C015326.2 , MELO3C018833.2 , MELO3C007480.2 , MELO3C002843.2 , MELO3C013446.2 , MELO3C013480.2 , MELO3C026634.2 , MELO3C021467.2 , MELO3C004061.2 , MELO3C028585.2 , MELO3C007827.2 , MELO3C024556.2 , MELO3C024857.2 , MELO3C030116.2 , MELO3C025183.2 , MELO3C02…
MF	oxidoreductase activity
MF	GO:0020037	46 out of 1311 genes, 3.5%	416 out of 29980 genes, 1.4%	3.23e-06	0	0	MELO3C026634.2 , MELO3C021297.2 , MELO3C019994.2 , MELO3C002309.2 , MELO3C003377.2 , MELO3C007480.2 , MELO3C018833.2 , MELO3C018411.2 , MELO3C003384.2 , MELO3C031255.2 , MELO3C007618.2 , MELO3C023709.2 , MELO3C022772.2 , MELO3C017023.2 , MELO3C007590.2 , MELO3C018656.2 , MELO3C016630.2 , MELO3C026260.2 , MELO3C020501.2 , MELO3C026532.2 , MELO3C011930.2 , MELO3C009202.2 , MELO3C003933.2 , MELO3C01…
MF	heme binding
MF	GO:0043167	330 out of 1311 genes, 25.2%	5790 out of 29980 genes, 19.3%	2.14e-05	0	0	MELO3C018567.2 , MELO3C011234.2 , MELO3C016894.2 , MELO3C013439.2 , MELO3C003370.2 , MELO3C023810.2 , MELO3C006244.2 , MELO3C014437.2 , MELO3C003606.2 , MELO3C012394.2 , MELO3C007698.2 , MELO3C002248.2 , MELO3C025722.2 , MELO3C000655.2 , MELO3C010528.2 , MELO3C016011.2 , MELO3C004218.2 , MELO3C009763.2 , MELO3C023709.2 , MELO3C024728.2 , MELO3C030973.2 , MELO3C005897.2 , MELO3C014427.2 , MELO3C00…
MF	ion binding
MF	GO:0046906	46 out of 1311 genes, 3.5%	474 out of 29980 genes, 1.6%	0.00015	0	0	MELO3C028619.2 , MELO3C025183.2 , MELO3C031049.2 , MELO3C005468.2 , MELO3C030116.2 , MELO3C014642.2 , MELO3C000655.2 , MELO3C020975.2 , MELO3C001005.2 , MELO3C012825.2 , MELO3C011926.2 , MELO3C002457.2 , MELO3C003934.2 , MELO3C028585.2 , MELO3C007482.2 , MELO3C018672.2 , MELO3C002310.2 , MELO3C011934.2 , MELO3C030506.2 , MELO3C019208.2 , MELO3C030350.2 , MELO3C011931.2 , MELO3C015511.2 , MELO3C00…
MF	tetrapyrrole binding
MF	GO:0016829	35 out of 1311 genes, 2.7%	340 out of 29980 genes, 1.1%	0.00097	0	0	MELO3C003644.2 , MELO3C018994.2 , MELO3C019243.2 , MELO3C025360.2 , MELO3C017386.2 , MELO3C012394.2 , MELO3C013152.2 , MELO3C004061.2 , MELO3C025786.2 , MELO3C010162.2 , MELO3C029287.2 , MELO3C017811.2 , MELO3C007396.2 , MELO3C009383.2 , MELO3C009438.2 , MELO3C009709.2 , MELO3C031011.2 , MELO3C016394.2 , MELO3C023275.2 , MELO3C034052.2 , MELO3C024514.2 , MELO3C009145.2 , MELO3C007701.2 , MELO3C00…
MF	lyase activity
MF	GO:0005488	519 out of 1311 genes, 39.6%	10143 out of 29980 genes, 33.8%	0.0017	0	0	MELO3C032758.2 , MELO3C016394.2 , MELO3C010700.2 , MELO3C028422.2 , MELO3C007480.2 , MELO3C026634.2 , MELO3C017202.2 , MELO3C009889.2 , MELO3C003335.2 , MELO3C002020.2 , MELO3C004252.2 , MELO3C013420.2 , MELO3C012484.2 , MELO3C004439.2 , MELO3C017965.2 , MELO3C017638.2 , MELO3C019633.2 , MELO3C012099.2 , MELO3C020931.2 , MELO3C028485.2 , MELO3C014637.2 , MELO3C029133.2 , MELO3C007833.2 , MELO3C00…
MF	binding
MF	GO:0004298	7 out of 1311 genes, 0.5%	20 out of 29980 genes, 0.1%	0.00498	0	0	MELO3C011172.2 , MELO3C026800.2 , MELO3C006187.2 , MELO3C006517.2 , MELO3C003173.2 , MELO3C027069.2 , MELO3C000704.2
MF	threonine-type endopeptidase activity
MF	GO:0070003	7 out of 1311 genes, 0.5%	20 out of 29980 genes, 0.1%	0.00498	0	0	MELO3C026800.2 , MELO3C011172.2 , MELO3C006517.2 , MELO3C003173.2 , MELO3C006187.2 , MELO3C000704.2 , MELO3C027069.2
MF	threonine-type peptidase activity
MF	GO:0004601	17 out of 1311 genes, 1.3%	123 out of 29980 genes, 0.4%	0.00927	0	0	MELO3C017023.2 , MELO3C026532.2 , MELO3C028585.2 , MELO3C029753.2 , MELO3C018656.2 , MELO3C020501.2 , MELO3C018672.2 , MELO3C021297.2 , MELO3C003377.2 , MELO3C019994.2 , MELO3C017729.2 , MELO3C015312.2 , MELO3C002457.2 , MELO3C031049.2 , MELO3C028619.2 , MELO3C007618.2 , MELO3C014642.2
MF	peroxidase activity
MF	GO:0016684	17 out of 1311 genes, 1.3%	125 out of 29980 genes, 0.4%	0.01145	0	0	MELO3C014642.2 , MELO3C007618.2 , MELO3C031049.2 , MELO3C028619.2 , MELO3C002457.2 , MELO3C017729.2 , MELO3C015312.2 , MELO3C019994.2 , MELO3C003377.2 , MELO3C021297.2 , MELO3C020501.2 , MELO3C018672.2 , MELO3C029753.2 , MELO3C018656.2 , MELO3C028585.2 , MELO3C026532.2 , MELO3C017023.2
MF	oxidoreductase activity, acting on peroxide as acceptor
MF	GO:0016705	34 out of 1311 genes, 2.6%	374 out of 29980 genes, 1.2%	0.01822	0.0017	0.02	MELO3C007482.2 , MELO3C018550.2 , MELO3C002310.2 , MELO3C011934.2 , MELO3C030506.2 , MELO3C034758.2 , MELO3C030350.2 , MELO3C011931.2 , MELO3C015511.2 , MELO3C019208.2 , MELO3C020975.2 , MELO3C000655.2 , MELO3C001005.2 , MELO3C025183.2 , MELO3C020541.2 , MELO3C005468.2 , MELO3C030116.2 , MELO3C011926.2 , MELO3C003934.2 , MELO3C034360.2 , MELO3C012825.2 , MELO3C026260.2 , MELO3C011930.2 , MELO3C00…
MF	oxidoreductase activity, acting on paired donors, with incorporation or reduction of molecular oxygen
MF	GO:0036094	168 out of 1311 genes, 12.8%	2883 out of 29980 genes, 9.6%	0.02383	0.0031	0.04	MELO3C024250.2 , MELO3C021790.2 , MELO3C013420.2 , MELO3C026830.2 , MELO3C025851.2 , MELO3C008741.2 , MELO3C025976.2 , MELO3C008431.2 , MELO3C015795.2 , MELO3C010190.2 , MELO3C005081.2 , MELO3C002843.2 , MELO3C007338.2 , MELO3C003730.2 , MELO3C002020.2 , MELO3C007028.2 , MELO3C007860.2 , MELO3C008426.2 , MELO3C013480.2 , MELO3C029803.2 , MELO3C022910.2 , MELO3C005594.2 , MELO3C025753.2 , MELO3C02…
MF	small molecule binding
MF	GO:0004867	7 out of 1311 genes, 0.5%	25 out of 29980 genes, 0.1%	0.0255	0.0029	0.04	MELO3C006465.2 , MELO3C018347.2 , MELO3C018009.2 , MELO3C006464.2 , MELO3C031670.2 , MELO3C006456.2 , MELO3C018349.2
MF	serine-type endopeptidase inhibitor activity
MF	GO:0004866	11 out of 1311 genes, 0.8%	65 out of 29980 genes, 0.2%	0.03859	0.004	0.06	MELO3C002175.2 , MELO3C006464.2 , MELO3C018009.2 , MELO3C018349.2 , MELO3C031670.2 , MELO3C006456.2 , MELO3C004296.2 , MELO3C018347.2 , MELO3C006465.2 , MELO3C002177.2 , MELO3C025557.2
MF	endopeptidase inhibitor activity
MF	GO:0030414	11 out of 1311 genes, 0.8%	65 out of 29980 genes, 0.2%	0.03859	0.0038	0.06	MELO3C002175.2 , MELO3C006464.2 , MELO3C018009.2 , MELO3C018349.2 , MELO3C004296.2 , MELO3C031670.2 , MELO3C006456.2 , MELO3C018347.2 , MELO3C006465.2 , MELO3C025557.2 , MELO3C002177.2
MF	peptidase inhibitor activity
MF	GO:0061134	11 out of 1311 genes, 0.8%	65 out of 29980 genes, 0.2%	0.03859	0.0035	0.06	MELO3C031670.2 , MELO3C004296.2 , MELO3C006456.2 , MELO3C018347.2 , MELO3C006465.2 , MELO3C002177.2 , MELO3C025557.2 , MELO3C002175.2 , MELO3C006464.2 , MELO3C018009.2 , MELO3C018349.2
MF	peptidase regulator activity
MF	GO:0061135	11 out of 1311 genes, 0.8%	65 out of 29980 genes, 0.2%	0.03859	0.0033	0.06	MELO3C018349.2 , MELO3C006464.2 , MELO3C002175.2 , MELO3C018009.2 , MELO3C025557.2 , MELO3C002177.2 , MELO3C004296.2 , MELO3C031670.2 , MELO3C006456.2 , MELO3C006465.2 , MELO3C018347.2
MF	endopeptidase regulator activity
BP	GO:0044699	314 out of 1311 genes, 24.0%	5039 out of 29980 genes, 16.8%	6.81e-09	0	0	MELO3C014574.2 , MELO3C022352.2 , MELO3C007315.2 , MELO3C017971.2 , MELO3C007618.2 , MELO3C022332.2 , MELO3C016268.2 , MELO3C023709.2 , MELO3C023304.2 , MELO3C013458.2 , MELO3C015764.2 , MELO3C009969.2 , MELO3C022316.2 , MELO3C013254.2 , MELO3C022558.2 , MELO3C018656.2 , MELO3C016930.2 , MELO3C007698.2 , MELO3C005594.2 , MELO3C028585.2 , MELO3C012334.2 , MELO3C025365.2 , MELO3C023272.2 , MELO3C00…
BP	single-organism process
BP	GO:0044710	213 out of 1311 genes, 16.2%	3119 out of 29980 genes, 10.4%	1.57e-08	0	0	MELO3C002310.2 , MELO3C010528.2 , MELO3C001956.2 , MELO3C023241.2 , MELO3C011916.2 , MELO3C022558.2 , MELO3C016930.2 , MELO3C018656.2 , MELO3C007827.2 , MELO3C007698.2 , MELO3C013048.2 , MELO3C028585.2 , MELO3C023272.2 , MELO3C025365.2 , MELO3C012334.2 , MELO3C022332.2 , MELO3C024967.2 , MELO3C016268.2 , MELO3C024476.2 , MELO3C023709.2 , MELO3C023304.2 , MELO3C022316.2 , MELO3C014574.2 , MELO3C00…
BP	single-organism metabolic process
BP	GO:0055114	131 out of 1311 genes, 10.0%	1721 out of 29980 genes, 5.7%	2.95e-07	0	0	MELO3C007325.2 , MELO3C012335.2 , MELO3C024214.2 , MELO3C015312.2 , MELO3C023685.2 , MELO3C007702.2 , MELO3C002457.2 , MELO3C013446.2 , MELO3C035177.2 , MELO3C019208.2 , MELO3C010493.2 , MELO3C024549.2 , MELO3C015326.2 , MELO3C002309.2 , MELO3C013480.2 , MELO3C015743.2 , MELO3C021554.2 , MELO3C000770.2 , MELO3C011431.2 , MELO3C011393.2 , MELO3C019994.2 , MELO3C001005.2 , MELO3C007873.2 , MELO3C02…
BP	oxidation-reduction process
BP	GO:0008152	518 out of 1311 genes, 39.5%	9987 out of 29980 genes, 33.3%	0.00067	0	0	MELO3C000704.2 , MELO3C007408.2 , MELO3C021155.2 , MELO3C024250.2 , MELO3C003377.2 , MELO3C025995.2 , MELO3C018464.2 , MELO3C024496.2 , MELO3C005502.2 , MELO3C025183.2 , MELO3C007969.2 , MELO3C013826.2 , MELO3C004135.2 , MELO3C023609.2 , MELO3C019401.2 , MELO3C009189.2 , MELO3C017628.2 , MELO3C026792.2 , MELO3C003384.2 , MELO3C014682.2 , MELO3C026609.2 , MELO3C034471.2 , MELO3C011313.2 , MELO3C03…
BP	metabolic process
BP	GO:0006950	71 out of 1311 genes, 5.4%	898 out of 29980 genes, 3.0%	0.00095	0	0	MELO3C011620.2 , MELO3C018672.2 , MELO3C004195.2 , MELO3C032854.2 , MELO3C017023.2 , MELO3C014642.2 , MELO3C022333.2 , MELO3C018780.2 , MELO3C017623.2 , MELO3C017949.2 , MELO3C018347.2 , MELO3C006456.2 , MELO3C005500.2 , MELO3C003377.2 , MELO3C009427.2 , MELO3C003644.2 , MELO3C012484.2 , MELO3C026532.2 , MELO3C003606.2 , MELO3C000169.2 , MELO3C017729.2 , MELO3C007650.2 , MELO3C023323.2 , MELO3C02…
BP	response to stress
BP	GO:0050896	121 out of 1311 genes, 9.2%	1801 out of 29980 genes, 6.0%	0.00126	0	0	MELO3C009479.2 , MELO3C020989.2 , MELO3C000341.2 , MELO3C002009.2 , MELO3C004189.2 , MELO3C016864.2 , MELO3C002741.2 , MELO3C026286.2 , MELO3C027928.2 , MELO3C021297.2 , MELO3C024690.2 , MELO3C006465.2 , MELO3C018733.2 , MELO3C013758.2 , MELO3C003878.2 , MELO3C017729.2 , MELO3C028619.2 , MELO3C015538.2 , MELO3C007650.2 , MELO3C024001.2 , MELO3C005636.2 , MELO3C023323.2 , MELO3C015910.2 , MELO3C01…
BP	response to stimulus
BP	GO:0044248	37 out of 1311 genes, 2.8%	373 out of 29980 genes, 1.2%	0.0027	0	0	MELO3C019994.2 , MELO3C007618.2 , MELO3C007961.2 , MELO3C020501.2 , MELO3C028619.2 , MELO3C017811.2 , MELO3C007789.2 , MELO3C006517.2 , MELO3C003173.2 , MELO3C013014.2 , MELO3C015764.2 , MELO3C021297.2 , MELO3C027928.2 , MELO3C025786.2 , MELO3C031049.2 , MELO3C004189.2 , MELO3C002009.2 , MELO3C028585.2 , MELO3C027069.2 , MELO3C024402.2 , MELO3C018656.2 , MELO3C011916.2 , MELO3C018473.2 , MELO3C03…
BP	cellular catabolic process
BP	GO:0009056	52 out of 1311 genes, 4.0%	609 out of 29980 genes, 2.0%	0.003	0	0	MELO3C023136.2 , MELO3C004218.2 , MELO3C024514.2 , MELO3C000704.2 , MELO3C003377.2 , MELO3C015962.2 , MELO3C026532.2 , MELO3C012335.2 , MELO3C026800.2 , MELO3C002470.2 , MELO3C018672.2 , MELO3C002457.2 , MELO3C006291.2 , MELO3C014016.2 , MELO3C017023.2 , MELO3C009189.2 , MELO3C027261.2 , MELO3C006187.2 , MELO3C011172.2 , MELO3C015288.2 , MELO3C011336.2 , MELO3C018473.2 , MELO3C032841.2 , MELO3C01…
BP	catabolic process
BP	GO:0009892	24 out of 1311 genes, 1.8%	202 out of 29980 genes, 0.7%	0.00721	0.0044	0.04	MELO3C025557.2 , MELO3C008498.2 , MELO3C002175.2 , MELO3C006464.2 , MELO3C005284.2 , MELO3C020627.2 , MELO3C031670.2 , MELO3C004296.2 , MELO3C018831.2 , MELO3C006456.2 , MELO3C026286.2 , MELO3C018347.2 , MELO3C012340.2 , MELO3C006465.2 , MELO3C018009.2 , MELO3C002009.2 , MELO3C018349.2 , MELO3C002741.2 , MELO3C015538.2 , MELO3C023871.2 , MELO3C021063.2 , MELO3C032854.2 , MELO3C002177.2 , MELO3C01…
BP	negative regulation of metabolic process
BP	GO:0006979	21 out of 1311 genes, 1.6%	165 out of 29980 genes, 0.6%	0.00893	0.004	0.04	MELO3C027928.2 , MELO3C021297.2 , MELO3C004189.2 , MELO3C031049.2 , MELO3C007618.2 , MELO3C019994.2 , MELO3C028619.2 , MELO3C014642.2 , MELO3C020501.2 , MELO3C017023.2 , MELO3C017729.2 , MELO3C002457.2 , MELO3C018672.2 , MELO3C002421.2 , MELO3C002460.2 , MELO3C009427.2 , MELO3C028585.2 , MELO3C026532.2 , MELO3C018656.2 , MELO3C003377.2 , MELO3C014099.2
BP	response to oxidative stress
BP	GO:0010605	23 out of 1311 genes, 1.8%	196 out of 29980 genes, 0.7%	0.01345	0.0055	0.06	MELO3C002177.2 , MELO3C011620.2 , MELO3C015538.2 , MELO3C023871.2 , MELO3C032854.2 , MELO3C018009.2 , MELO3C002009.2 , MELO3C018349.2 , MELO3C002741.2 , MELO3C026286.2 , MELO3C018347.2 , MELO3C012340.2 , MELO3C006465.2 , MELO3C031670.2 , MELO3C004296.2 , MELO3C018831.2 , MELO3C006456.2 , MELO3C006464.2 , MELO3C005284.2 , MELO3C020627.2 , MELO3C025557.2 , MELO3C008498.2 , MELO3C002175.2
BP	negative regulation of macromolecule metabolic process
BP	GO:0042743	13 out of 1311 genes, 1.0%	77 out of 29980 genes, 0.3%	0.0212	0.0067	0.08	MELO3C020501.2 , MELO3C028619.2 , MELO3C026532.2 , MELO3C017023.2 , MELO3C028585.2 , MELO3C007618.2 , MELO3C019994.2 , MELO3C003377.2 , MELO3C018672.2 , MELO3C002457.2 , MELO3C018656.2 , MELO3C021297.2 , MELO3C031049.2
BP	hydrogen peroxide metabolic process
BP	GO:0042744	13 out of 1311 genes, 1.0%	77 out of 29980 genes, 0.3%	0.0212	0.0062	0.08	MELO3C017023.2 , MELO3C028619.2 , MELO3C026532.2 , MELO3C020501.2 , MELO3C028585.2 , MELO3C019994.2 , MELO3C007618.2 , MELO3C003377.2 , MELO3C018672.2 , MELO3C002457.2 , MELO3C018656.2 , MELO3C021297.2 , MELO3C031049.2
BP	hydrogen peroxide catabolic process
BP	GO:0051248	15 out of 1311 genes, 1.1%	100 out of 29980 genes, 0.3%	0.02262	0.0057	0.08	MELO3C004296.2 , MELO3C031670.2 , MELO3C018831.2 , MELO3C002177.2 , MELO3C006456.2 , MELO3C011620.2 , MELO3C006464.2 , MELO3C023871.2 , MELO3C018009.2 , MELO3C002009.2 , MELO3C018349.2 , MELO3C025557.2 , MELO3C018347.2 , MELO3C002175.2 , MELO3C006465.2
BP	negative regulation of protein metabolic process
BP	GO:0032269	14 out of 1311 genes, 1.1%	93 out of 29980 genes, 0.3%	0.03971	0.0067	0.1	MELO3C018347.2 , MELO3C025557.2 , MELO3C006465.2 , MELO3C002175.2 , MELO3C018009.2 , MELO3C018349.2 , MELO3C006464.2 , MELO3C023871.2 , MELO3C018831.2 , MELO3C004296.2 , MELO3C031670.2 , MELO3C011620.2 , MELO3C006456.2 , MELO3C002177.2
BP	negative regulation of cellular protein metabolic process
CC	GO:1905368	14 out of 1311 genes, 1.1%	55 out of 29980 genes, 0.2%	1e-05	0	0	MELO3C003173.2 , MELO3C006517.2 , MELO3C000704.2 , MELO3C013814.2 , MELO3C025923.2 , MELO3C014086.2 , MELO3C003185.2 , MELO3C006187.2 , MELO3C027069.2 , MELO3C003576.2 , MELO3C018868.2 , MELO3C011172.2 , MELO3C026538.2 , MELO3C026800.2
CC	peptidase complex
CC	GO:0000502	13 out of 1311 genes, 1.0%	48 out of 29980 genes, 0.2%	1.32e-05	0	0	MELO3C003173.2 , MELO3C000704.2 , MELO3C006517.2 , MELO3C013814.2 , MELO3C003185.2 , MELO3C014086.2 , MELO3C025923.2 , MELO3C006187.2 , MELO3C026800.2 , MELO3C026538.2 , MELO3C027069.2 , MELO3C018868.2 , MELO3C011172.2
CC	proteasome complex
CC	GO:1905369	13 out of 1311 genes, 1.0%	48 out of 29980 genes, 0.2%	1.32e-05	0	0	MELO3C000704.2 , MELO3C006517.2 , MELO3C003173.2 , MELO3C013814.2 , MELO3C006187.2 , MELO3C003185.2 , MELO3C014086.2 , MELO3C025923.2 , MELO3C026800.2 , MELO3C026538.2 , MELO3C027069.2 , MELO3C018868.2 , MELO3C011172.2
CC	endopeptidase complex
CC	GO:0005839	7 out of 1311 genes, 0.5%	20 out of 29980 genes, 0.1%	0.002	0	0	MELO3C011172.2 , MELO3C027069.2 , MELO3C026800.2 , MELO3C003173.2 , MELO3C000704.2 , MELO3C006517.2 , MELO3C006187.2
CC	proteasome core complex

## Sheet: M33D_14_vs_M42D_14.deseq2.down
Table S5. GO enrichment analyses of the differentially expressed genes of different time-point of storage between 60% and 90% melon maturity
Category	Gene Ontology term	Cluster frequency	Genome frequency of use	Corrected P-value	FDR	False Positives	Genes annotated to the term
MF	GO:0003824	548 out of 1359 genes, 40.3%	10195 out of 29980 genes, 34.0%	0.00012	0	0	MELO3C026590.2 , MELO3C014088.2 , MELO3C007483.2 , MELO3C021920.2 , MELO3C004801.2 , MELO3C025012.2 , MELO3C011570.2 , MELO3C021221.2 , MELO3C031765.2 , MELO3C011939.2 , MELO3C013096.2 , MELO3C020508.2 , MELO3C011588.2 , MELO3C005206.2 , MELO3C009161.2 , MELO3C010691.2 , MELO3C035493.2 , MELO3C014725.2 , MELO3C020930.2 , MELO3C032760.2 , MELO3C012165.2 , MELO3C003157.2 , MELO3C022453.2 , MELO3C02…
MF	catalytic activity
MF	GO:0016740	245 out of 1359 genes, 18.0%	4010 out of 29980 genes, 13.4%	0.00014	0	0	MELO3C016247.2 , MELO3C021184.2 , MELO3C009391.2 , MELO3C005625.2 , MELO3C016934.2 , MELO3C013806.2 , MELO3C010300.2 , MELO3C028156.2 , MELO3C033545.2 , MELO3C012021.2 , MELO3C003647.2 , MELO3C019559.2 , MELO3C016246.2 , MELO3C016208.2 , MELO3C005986.2 , MELO3C018663.2 , MELO3C026372.2 , MELO3C018011.2 , MELO3C005737.2 , MELO3C033917.2 , MELO3C006679.2 , MELO3C029861.2 , MELO3C007934.2 , MELO3C01…
MF	transferase activity
MF	GO:0016746	33 out of 1359 genes, 2.4%	315 out of 29980 genes, 1.1%	0.00251	0	0	MELO3C022034.2 , MELO3C019798.2 , MELO3C020537.2 , MELO3C012418.2 , MELO3C009904.2 , MELO3C006755.2 , MELO3C012260.2 , MELO3C016208.2 , MELO3C005986.2 , MELO3C003520.2 , MELO3C024591.2 , MELO3C002571.2 , MELO3C012417.2 , MELO3C000298.2 , MELO3C012018.2 , MELO3C010918.2 , MELO3C016773.2 , MELO3C007624.2 , MELO3C006847.2 , MELO3C006679.2 , MELO3C004352.2 , MELO3C002318.2 , MELO3C011173.2 , MELO3C00…
MF	transferase activity, transferring acyl groups
MF	GO:0003677	127 out of 1359 genes, 9.3%	1957 out of 29980 genes, 6.5%	0.009	0	0	MELO3C025151.2 , MELO3C021427.2 , MELO3C014519.2 , MELO3C011491.2 , MELO3C034253.2 , MELO3C006469.2 , MELO3C012664.2 , MELO3C004535.2 , MELO3C011979.2 , MELO3C016850.2 , MELO3C007736.2 , MELO3C005747.2 , MELO3C024520.2 , MELO3C023076.2 , MELO3C011785.2 , MELO3C004556.2 , MELO3C017572.2 , MELO3C010788.2 , MELO3C017407.2 , MELO3C009639.2 , MELO3C018011.2 , MELO3C013923.2 , MELO3C006863.2 , MELO3C02…
MF	DNA binding
MF	GO:0003700	48 out of 1359 genes, 3.5%	570 out of 29980 genes, 1.9%	0.01054	0	0	MELO3C016121.2 , MELO3C018458.2 , MELO3C005937.2 , MELO3C003794.2 , MELO3C002050.2 , MELO3C022694.2 , MELO3C024760.2 , MELO3C016835.2 , MELO3C016966.2 , MELO3C012426.2 , MELO3C012314.2 , MELO3C016848.2 , MELO3C019590.2 , MELO3C017415.2 , MELO3C010967.2 , MELO3C023161.2 , MELO3C015776.2 , MELO3C022181.2 , MELO3C004556.2 , MELO3C016780.2 , MELO3C006510.2 , MELO3C023076.2 , MELO3C013923.2 , MELO3C02…
MF	transcription factor activity, sequence-specific DNA binding
MF	GO:0001071	48 out of 1359 genes, 3.5%	571 out of 29980 genes, 1.9%	0.01101	0	0	MELO3C016848.2 , MELO3C012426.2 , MELO3C012314.2 , MELO3C016966.2 , MELO3C019590.2 , MELO3C022181.2 , MELO3C015776.2 , MELO3C023161.2 , MELO3C010967.2 , MELO3C017415.2 , MELO3C005937.2 , MELO3C018458.2 , MELO3C003794.2 , MELO3C016121.2 , MELO3C002050.2 , MELO3C016835.2 , MELO3C024760.2 , MELO3C022694.2 , MELO3C023554.2 , MELO3C021427.2 , MELO3C009097.2 , MELO3C007865.2 , MELO3C004378.2 , MELO3C01…
MF	nucleic acid binding transcription factor activity
MF	GO:0005488	528 out of 1359 genes, 38.9%	10143 out of 29980 genes, 33.8%	0.01363	0	0	MELO3C014389.2 , MELO3C023288.2 , MELO3C018458.2 , MELO3C021404.2 , MELO3C013806.2 , MELO3C018120.2 , MELO3C013218.2 , MELO3C002617.2 , MELO3C009113.2 , MELO3C005625.2 , MELO3C001405.2 , MELO3C004214.2 , MELO3C007131.2 , MELO3C014895.2 , MELO3C017900.2 , MELO3C022436.2 , MELO3C007154.2 , MELO3C010788.2 , MELO3C013923.2 , MELO3C009639.2 , MELO3C018011.2 , MELO3C009297.2 , MELO3C011829.2 , MELO3C03…
MF	binding
MF	GO:0016491	109 out of 1359 genes, 8.0%	1645 out of 29980 genes, 5.5%	0.01485	0	0	MELO3C005704.2 , MELO3C003486.2 , MELO3C025454.2 , MELO3C034812.2 , MELO3C002314.2 , MELO3C026790.2 , MELO3C025034.2 , MELO3C023603.2 , MELO3C022045.2 , MELO3C027057.2 , MELO3C022683.2 , MELO3C017746.2 , MELO3C003874.2 , MELO3C011226.2 , MELO3C010614.2 , MELO3C016373.2 , MELO3C010350.2 , MELO3C016714.2 , MELO3C026488.2 , MELO3C022246.2 , MELO3C003284.2 , MELO3C019548.2 , MELO3C022978.2 , MELO3C01…
MF	oxidoreductase activity
MF	GO:0003839	3 out of 1359 genes, 0.2%	3 out of 29980 genes, 0.0%	0.03048	0.0089	0.08	MELO3C003603.2 , MELO3C010599.2 , MELO3C011173.2
MF	gamma-glutamylcyclotransferase activity
MF	GO:0016301	104 out of 1359 genes, 7.7%	1583 out of 29980 genes, 5.3%	0.03081	0.008	0.08	MELO3C017028.2 , MELO3C025601.2 , MELO3C006312.2 , MELO3C006343.2 , MELO3C010959.2 , MELO3C009139.2 , MELO3C025298.2 , MELO3C025720.2 , MELO3C002261.2 , MELO3C007574.2 , MELO3C029279.2 , MELO3C007675.2 , MELO3C008269.2 , MELO3C003743.2 , MELO3C023492.2 , MELO3C003379.2 , MELO3C015631.2 , MELO3C009010.2 , MELO3C009784.2 , MELO3C026741.2 , MELO3C009574.2 , MELO3C002394.2 , MELO3C022212.2 , MELO3C01…
MF	kinase activity
MF	GO:0016747	25 out of 1359 genes, 1.8%	244 out of 29980 genes, 0.8%	0.0434	0.0073	0.08	MELO3C024591.2 , MELO3C014644.2 , MELO3C002571.2 , MELO3C021888.2 , MELO3C000298.2 , MELO3C019762.2 , MELO3C012417.2 , MELO3C012018.2 , MELO3C012260.2 , MELO3C016208.2 , MELO3C005986.2 , MELO3C018368.2 , MELO3C003520.2 , MELO3C012418.2 , MELO3C009187.2 , MELO3C014937.2 , MELO3C024900.2 , MELO3C022034.2 , MELO3C016773.2 , MELO3C019798.2 , MELO3C006847.2 , MELO3C007624.2 , MELO3C004352.2 , MELO3C02…
MF	transferase activity, transferring acyl groups other than amino-acyl groups
BP	GO:0050794	190 out of 1359 genes, 14.0%	2435 out of 29980 genes, 8.1%	4.73e-11	0	0	MELO3C012470.2 , MELO3C018844.2 , MELO3C002976.2 , MELO3C005763.2 , MELO3C022721.2 , MELO3C022181.2 , MELO3C023161.2 , MELO3C017548.2 , MELO3C013923.2 , MELO3C003819.2 , MELO3C016246.2 , MELO3C011250.2 , MELO3C031711.2 , MELO3C006863.2 , MELO3C021978.2 , MELO3C002508.2 , MELO3C004302.2 , MELO3C024583.2 , MELO3C005288.2 , MELO3C003486.2 , MELO3C003695.2 , MELO3C005747.2 , MELO3C010905.2 , MELO3C01…
BP	regulation of cellular process
BP	GO:0050789	198 out of 1359 genes, 14.6%	2623 out of 29980 genes, 8.7%	3e-10	0	0	MELO3C013874.2 , MELO3C016710.2 , MELO3C018824.2 , MELO3C013925.2 , MELO3C027425.2 , MELO3C010922.2 , MELO3C018694.2 , MELO3C003880.2 , MELO3C016260.2 , MELO3C006615.2 , MELO3C003538.2 , MELO3C009089.2 , MELO3C005761.2 , MELO3C002050.2 , MELO3C010788.2 , MELO3C016848.2 , MELO3C026815.2 , MELO3C005992.2 , MELO3C016365.2 , MELO3C018720.2 , MELO3C023308.2 , MELO3C009164.2 , MELO3C002616.2 , MELO3C02…
BP	regulation of biological process
BP	GO:0015979	32 out of 1359 genes, 2.4%	166 out of 29980 genes, 0.6%	2.48e-09	0	0	MELO3C007507.2 , MELO3C003238.2 , MELO3C008060.2 , MELO3C014124.2 , MELO3C016296.2 , MELO3C026802.2 , MELO3C007233.2 , MELO3C016181.2 , MELO3C016190.2 , MELO3C008358.2 , MELO3C015509.2 , MELO3C015076.2 , MELO3C015772.2 , MELO3C026109.2 , MELO3C021788.2 , MELO3C007486.2 , MELO3C015924.2 , MELO3C019677.2 , MELO3C008731.2 , MELO3C004214.2 , MELO3C008663.2 , MELO3C010708.2 , MELO3C002510.2 , MELO3C02…
BP	photosynthesis
BP	GO:0065007	207 out of 1359 genes, 15.2%	2964 out of 29980 genes, 9.9%	1.05e-07	0	0	MELO3C008895.2 , MELO3C016774.2 , MELO3C005311.2 , MELO3C017898.2 , MELO3C007736.2 , MELO3C013212.2 , MELO3C017415.2 , MELO3C017128.2 , MELO3C020932.2 , MELO3C025634.2 , MELO3C024739.2 , MELO3C010967.2 , MELO3C022140.2 , MELO3C004289.2 , MELO3C007507.2 , MELO3C011177.2 , MELO3C026896.2 , MELO3C011546.2 , MELO3C025870.2 , MELO3C014519.2 , MELO3C019117.2 , MELO3C013751.2 , MELO3C003473.2 , MELO3C00…
BP	biological regulation
BP	GO:0031323	129 out of 1359 genes, 9.5%	1637 out of 29980 genes, 5.5%	4.19e-07	0	0	MELO3C025951.2 , MELO3C004378.2 , MELO3C024605.2 , MELO3C003473.2 , MELO3C004535.2 , MELO3C016966.2 , MELO3C012086.2 , MELO3C017416.2 , MELO3C021766.2 , MELO3C010425.2 , MELO3C006510.2 , MELO3C005774.2 , MELO3C007877.2 , MELO3C008895.2 , MELO3C016774.2 , MELO3C007736.2 , MELO3C024739.2 , MELO3C017415.2 , MELO3C010967.2 , MELO3C007507.2 , MELO3C026896.2 , MELO3C011546.2 , MELO3C025870.2 , MELO3C01…
BP	regulation of cellular metabolic process
BP	GO:1903506	114 out of 1359 genes, 8.4%	1392 out of 29980 genes, 4.6%	5.07e-07	0	0	MELO3C015776.2 , MELO3C002318.2 , MELO3C003794.2 , MELO3C016458.2 , MELO3C011250.2 , MELO3C031711.2 , MELO3C013641.2 , MELO3C006863.2 , MELO3C021978.2 , MELO3C020206.2 , MELO3C009097.2 , MELO3C019590.2 , MELO3C004556.2 , MELO3C013923.2 , MELO3C002869.2 , MELO3C017548.2 , MELO3C024520.2 , MELO3C018723.2 , MELO3C009265.2 , MELO3C023161.2 , MELO3C006371.2 , MELO3C022181.2 , MELO3C018844.2 , MELO3C00…
BP	regulation of nucleic acid-templated transcription
BP	GO:0019222	133 out of 1359 genes, 9.8%	1710 out of 29980 genes, 5.7%	5.14e-07	0	0	MELO3C012314.2 , MELO3C021427.2 , MELO3C023554.2 , MELO3C005937.2 , MELO3C018458.2 , MELO3C012204.2 , MELO3C021930.2 , MELO3C034253.2 , MELO3C023076.2 , MELO3C017407.2 , MELO3C007251.2 , MELO3C015833.2 , MELO3C006313.2 , MELO3C024760.2 , MELO3C016835.2 , MELO3C016850.2 , MELO3C016260.2 , MELO3C010788.2 , MELO3C005761.2 , MELO3C016848.2 , MELO3C009089.2 , MELO3C002050.2 , MELO3C013925.2 , MELO3C01…
BP	regulation of metabolic process
BP	GO:2001141	114 out of 1359 genes, 8.4%	1393 out of 29980 genes, 4.6%	5.29e-07	0	0	MELO3C006313.2 , MELO3C003473.2 , MELO3C016835.2 , MELO3C024760.2 , MELO3C004535.2 , MELO3C016850.2 , MELO3C025951.2 , MELO3C004378.2 , MELO3C016966.2 , MELO3C017407.2 , MELO3C012086.2 , MELO3C007251.2 , MELO3C021930.2 , MELO3C023076.2 , MELO3C010425.2 , MELO3C005937.2 , MELO3C018458.2 , MELO3C007877.2 , MELO3C023554.2 , MELO3C021427.2 , MELO3C006510.2 , MELO3C005774.2 , MELO3C012314.2 , MELO3C00…
BP	regulation of RNA biosynthetic process
BP	GO:0006355	113 out of 1359 genes, 8.3%	1380 out of 29980 genes, 4.6%	6.11e-07	0	0	MELO3C009097.2 , MELO3C019590.2 , MELO3C013923.2 , MELO3C004556.2 , MELO3C002869.2 , MELO3C002318.2 , MELO3C015776.2 , MELO3C003794.2 , MELO3C016458.2 , MELO3C013641.2 , MELO3C031711.2 , MELO3C011250.2 , MELO3C021978.2 , MELO3C006863.2 , MELO3C022181.2 , MELO3C006371.2 , MELO3C002976.2 , MELO3C018844.2 , MELO3C017548.2 , MELO3C024520.2 , MELO3C023161.2 , MELO3C009265.2 , MELO3C018723.2 , MELO3C01…
BP	regulation of transcription, DNA-templated
BP	GO:0051252	114 out of 1359 genes, 8.4%	1397 out of 29980 genes, 4.7%	6.24e-07	0	0	MELO3C007877.2 , MELO3C023554.2 , MELO3C021427.2 , MELO3C005774.2 , MELO3C012314.2 , MELO3C006510.2 , MELO3C010425.2 , MELO3C018458.2 , MELO3C005937.2 , MELO3C012086.2 , MELO3C007251.2 , MELO3C017407.2 , MELO3C016966.2 , MELO3C023076.2 , MELO3C021930.2 , MELO3C016850.2 , MELO3C006313.2 , MELO3C003473.2 , MELO3C024760.2 , MELO3C016835.2 , MELO3C004535.2 , MELO3C004378.2 , MELO3C025951.2 , MELO3C01…
BP	regulation of RNA metabolic process
BP	GO:0019219	115 out of 1359 genes, 8.5%	1423 out of 29980 genes, 4.7%	9.2e-07	0	0	MELO3C016848.2 , MELO3C019117.2 , MELO3C005761.2 , MELO3C002050.2 , MELO3C010788.2 , MELO3C014519.2 , MELO3C025870.2 , MELO3C016260.2 , MELO3C026896.2 , MELO3C003880.2 , MELO3C011546.2 , MELO3C010967.2 , MELO3C010922.2 , MELO3C013874.2 , MELO3C013925.2 , MELO3C015921.2 , MELO3C017415.2 , MELO3C002768.2 , MELO3C002209.2 , MELO3C024699.2 , MELO3C024739.2 , MELO3C029441.2 , MELO3C024260.2 , MELO3C00…
BP	regulation of nucleobase-containing compound metabolic process
BP	GO:0060255	130 out of 1359 genes, 9.6%	1680 out of 29980 genes, 5.6%	1.11e-06	0	0	MELO3C024739.2 , MELO3C017415.2 , MELO3C013212.2 , MELO3C007736.2 , MELO3C016774.2 , MELO3C008895.2 , MELO3C019117.2 , MELO3C014519.2 , MELO3C025870.2 , MELO3C026896.2 , MELO3C011546.2 , MELO3C010967.2 , MELO3C012086.2 , MELO3C016966.2 , MELO3C024605.2 , MELO3C004378.2 , MELO3C025951.2 , MELO3C004535.2 , MELO3C003473.2 , MELO3C005774.2 , MELO3C006510.2 , MELO3C007877.2 , MELO3C017416.2 , MELO3C01…
BP	regulation of macromolecule metabolic process
BP	GO:0080090	128 out of 1359 genes, 9.4%	1647 out of 29980 genes, 5.5%	1.15e-06	0	0	MELO3C021978.2 , MELO3C006863.2 , MELO3C031711.2 , MELO3C011250.2 , MELO3C003486.2 , MELO3C013923.2 , MELO3C023161.2 , MELO3C017548.2 , MELO3C002976.2 , MELO3C018844.2 , MELO3C022181.2 , MELO3C018579.2 , MELO3C006211.2 , MELO3C010925.2 , MELO3C016717.2 , MELO3C012426.2 , MELO3C025049.2 , MELO3C013043.2 , MELO3C016780.2 , MELO3C011829.2 , MELO3C008910.2 , MELO3C012478.2 , MELO3C017754.2 , MELO3C00…
BP	regulation of primary metabolic process
BP	GO:0009889	117 out of 1359 genes, 8.6%	1477 out of 29980 genes, 4.9%	2.08e-06	0	0	MELO3C016260.2 , MELO3C025870.2 , MELO3C014519.2 , MELO3C019117.2 , MELO3C016848.2 , MELO3C002050.2 , MELO3C005761.2 , MELO3C010788.2 , MELO3C013925.2 , MELO3C013874.2 , MELO3C010922.2 , MELO3C010967.2 , MELO3C011546.2 , MELO3C026896.2 , MELO3C003880.2 , MELO3C024739.2 , MELO3C029441.2 , MELO3C024260.2 , MELO3C024699.2 , MELO3C002209.2 , MELO3C002768.2 , MELO3C017415.2 , MELO3C015921.2 , MELO3C01…
BP	regulation of biosynthetic process
BP	GO:0010556	116 out of 1359 genes, 8.5%	1467 out of 29980 genes, 4.9%	2.71e-06	0	0	MELO3C012314.2 , MELO3C005774.2 , MELO3C006510.2 , MELO3C021427.2 , MELO3C023554.2 , MELO3C007877.2 , MELO3C018458.2 , MELO3C005937.2 , MELO3C010425.2 , MELO3C023076.2 , MELO3C034253.2 , MELO3C021930.2 , MELO3C007251.2 , MELO3C012086.2 , MELO3C016966.2 , MELO3C017407.2 , MELO3C004378.2 , MELO3C025951.2 , MELO3C016850.2 , MELO3C024760.2 , MELO3C016835.2 , MELO3C004535.2 , MELO3C003473.2 , MELO3C00…
BP	regulation of macromolecule biosynthetic process
BP	GO:2000112	115 out of 1359 genes, 8.5%	1454 out of 29980 genes, 4.8%	3.13e-06	0	0	MELO3C012086.2 , MELO3C007251.2 , MELO3C017407.2 , MELO3C016966.2 , MELO3C034253.2 , MELO3C023076.2 , MELO3C021930.2 , MELO3C016850.2 , MELO3C003473.2 , MELO3C006313.2 , MELO3C016835.2 , MELO3C024760.2 , MELO3C004535.2 , MELO3C004378.2 , MELO3C025951.2 , MELO3C007877.2 , MELO3C021427.2 , MELO3C023554.2 , MELO3C005774.2 , MELO3C012314.2 , MELO3C006510.2 , MELO3C010425.2 , MELO3C018458.2 , MELO3C00…
BP	regulation of cellular macromolecule biosynthetic process
BP	GO:0010468	117 out of 1359 genes, 8.6%	1489 out of 29980 genes, 5.0%	3.31e-06	0	0	MELO3C014519.2 , MELO3C025870.2 , MELO3C019117.2 , MELO3C016848.2 , MELO3C002050.2 , MELO3C010788.2 , MELO3C005761.2 , MELO3C016260.2 , MELO3C010967.2 , MELO3C011546.2 , MELO3C026896.2 , MELO3C003880.2 , MELO3C013874.2 , MELO3C013925.2 , MELO3C010922.2 , MELO3C017415.2 , MELO3C002768.2 , MELO3C002209.2 , MELO3C015921.2 , MELO3C024699.2 , MELO3C029441.2 , MELO3C024739.2 , MELO3C024260.2 , MELO3C00…
BP	regulation of gene expression
BP	GO:0031326	116 out of 1359 genes, 8.5%	1475 out of 29980 genes, 4.9%	3.68e-06	0	0	MELO3C004378.2 , MELO3C025951.2 , MELO3C016850.2 , MELO3C006313.2 , MELO3C003473.2 , MELO3C016835.2 , MELO3C024760.2 , MELO3C004535.2 , MELO3C034253.2 , MELO3C023076.2 , MELO3C021930.2 , MELO3C012086.2 , MELO3C007251.2 , MELO3C016966.2 , MELO3C017407.2 , MELO3C018458.2 , MELO3C005937.2 , MELO3C010425.2 , MELO3C005774.2 , MELO3C012314.2 , MELO3C006510.2 , MELO3C007877.2 , MELO3C021427.2 , MELO3C02…
BP	regulation of cellular biosynthetic process
BP	GO:0051171	116 out of 1359 genes, 8.5%	1485 out of 29980 genes, 5.0%	5.38e-06	0	0	MELO3C018844.2 , MELO3C002976.2 , MELO3C006371.2 , MELO3C022181.2 , MELO3C010222.2 , MELO3C018723.2 , MELO3C009265.2 , MELO3C023161.2 , MELO3C024520.2 , MELO3C017548.2 , MELO3C004556.2 , MELO3C013923.2 , MELO3C002869.2 , MELO3C009097.2 , MELO3C019590.2 , MELO3C011250.2 , MELO3C013641.2 , MELO3C031711.2 , MELO3C006863.2 , MELO3C021978.2 , MELO3C020206.2 , MELO3C002318.2 , MELO3C015776.2 , MELO3C01…
BP	regulation of nitrogen compound metabolic process
BP	GO:0008152	550 out of 1359 genes, 40.5%	9987 out of 29980 genes, 33.3%	6.93e-06	0	0	MELO3C006766.2 , MELO3C017754.2 , MELO3C015861.2 , MELO3C034813.2 , MELO3C018446.2 , MELO3C017747.2 , MELO3C023644.2 , MELO3C026046.2 , MELO3C005747.2 , MELO3C016066.2 , MELO3C018621.2 , MELO3C014088.2 , MELO3C017113.2 , MELO3C010716.2 , MELO3C016348.2 , MELO3C018011.2 , MELO3C005737.2 , MELO3C023542.2 , MELO3C028444.2 , MELO3C024834.2 , MELO3C011879.2 , MELO3C010691.2 , MELO3C020229.2 , MELO3C00…
BP	metabolic process
BP	GO:0009765	9 out of 1359 genes, 0.7%	21 out of 29980 genes, 0.1%	0.0001	0	0	MELO3C015076.2 , MELO3C007486.2 , MELO3C008358.2 , MELO3C007154.2 , MELO3C004214.2 , MELO3C002727.2 , MELO3C012912.2 , MELO3C019677.2 , MELO3C003238.2
BP	photosynthesis, light harvesting
BP	GO:0042440	13 out of 1359 genes, 1.0%	50 out of 29980 genes, 0.2%	0.00017	0	0	MELO3C023131.2 , MELO3C014571.2 , MELO3C007233.2 , MELO3C017176.2 , MELO3C020744.2 , MELO3C026802.2 , MELO3C023590.2 , MELO3C016717.2 , MELO3C023805.2 , MELO3C010350.2 , MELO3C017963.2 , MELO3C011113.2 , MELO3C017808.2
BP	pigment metabolic process
BP	GO:0044699	299 out of 1359 genes, 22.0%	5039 out of 29980 genes, 16.8%	0.00017	0	0	MELO3C006172.2 , MELO3C016224.2 , MELO3C022140.2 , MELO3C016354.2 , MELO3C020839.2 , MELO3C025408.2 , MELO3C005767.2 , MELO3C006574.2 , MELO3C005311.2 , MELO3C004624.2 , MELO3C021272.2 , MELO3C003284.2 , MELO3C025634.2 , MELO3C008506.2 , MELO3C022246.2 , MELO3C022018.2 , MELO3C021077.2 , MELO3C005206.2 , MELO3C011990.2 , MELO3C005990.2 , MELO3C021920.2 , MELO3C005592.2 , MELO3C025526.2 , MELO3C03…
BP	single-organism process
BP	GO:0009987	456 out of 1359 genes, 33.6%	8244 out of 29980 genes, 27.5%	0.00021	0	0	MELO3C015653.2 , MELO3C006852.2 , MELO3C004302.2 , MELO3C017746.2 , MELO3C006961.2 , MELO3C003743.2 , MELO3C002510.2 , MELO3C003134.2 , MELO3C025397.2 , MELO3C008663.2 , MELO3C012434.2 , MELO3C018813.2 , MELO3C025454.2 , MELO3C019680.2 , MELO3C010300.2 , MELO3C020294.2 , MELO3C012664.2 , MELO3C009539.2 , MELO3C012257.2 , MELO3C017548.2 , MELO3C023492.2 , MELO3C016807.2 , MELO3C033128.2 , MELO3C00…
BP	cellular process
BP	GO:0046148	11 out of 1359 genes, 0.8%	42 out of 29980 genes, 0.1%	0.00135	0	0	MELO3C023805.2 , MELO3C011113.2 , MELO3C017963.2 , MELO3C017808.2 , MELO3C023131.2 , MELO3C007233.2 , MELO3C017176.2 , MELO3C014571.2 , MELO3C016717.2 , MELO3C020744.2 , MELO3C026802.2
BP	pigment biosynthetic process
BP	GO:0050896	121 out of 1359 genes, 8.9%	1801 out of 29980 genes, 6.0%	0.00663	0	0	MELO3C020816.2 , MELO3C007251.2 , MELO3C025524.2 , MELO3C012204.2 , MELO3C019983.2 , MELO3C013751.2 , MELO3C003473.2 , MELO3C005250.2 , MELO3C013563.2 , MELO3C027406.2 , MELO3C009007.2 , MELO3C017883.2 , MELO3C012031.2 , MELO3C007877.2 , MELO3C011354.2 , MELO3C002034.2 , MELO3C026741.2 , MELO3C018353.2 , MELO3C011114.2 , MELO3C029343.2 , MELO3C005592.2 , MELO3C007977.2 , MELO3C011990.2 , MELO3C00…
BP	response to stimulus
BP	GO:0015994	7 out of 1359 genes, 0.5%	20 out of 29980 genes, 0.1%	0.01298	0	0	MELO3C023131.2 , MELO3C026802.2 , MELO3C023590.2 , MELO3C016717.2 , MELO3C014571.2 , MELO3C017176.2 , MELO3C007233.2
BP	chlorophyll metabolic process
BP	GO:0015995	6 out of 1359 genes, 0.4%	14 out of 29980 genes, 0.0%	0.0137	0	0	MELO3C016717.2 , MELO3C026802.2 , MELO3C017176.2 , MELO3C007233.2 , MELO3C014571.2 , MELO3C023131.2
BP	chlorophyll biosynthetic process
BP	GO:0006751	4 out of 1359 genes, 0.3%	5 out of 29980 genes, 0.0%	0.01475	0	0	MELO3C010599.2 , MELO3C003603.2 , MELO3C004606.2 , MELO3C011173.2
BP	glutathione catabolic process
BP	GO:0043171	4 out of 1359 genes, 0.3%	5 out of 29980 genes, 0.0%	0.01475	0	0	MELO3C003603.2 , MELO3C010599.2 , MELO3C004606.2 , MELO3C011173.2
BP	peptide catabolic process
BP	GO:0006778	9 out of 1359 genes, 0.7%	36 out of 29980 genes, 0.1%	0.01777	0	0	MELO3C010350.2 , MELO3C011113.2 , MELO3C014571.2 , MELO3C017176.2 , MELO3C007233.2 , MELO3C026802.2 , MELO3C016717.2 , MELO3C023590.2 , MELO3C023131.2
BP	porphyrin-containing compound metabolic process
BP	GO:0019438	86 out of 1359 genes, 6.3%	1208 out of 29980 genes, 4.0%	0.0182	0	0	MELO3C016717.2 , MELO3C007988.2 , MELO3C026802.2 , MELO3C007823.2 , MELO3C010925.2 , MELO3C007233.2 , MELO3C006469.2 , MELO3C007121.2 , MELO3C006211.2 , MELO3C017979.2 , MELO3C018011.2 , MELO3C022694.2 , MELO3C025049.2 , MELO3C012426.2 , MELO3C017754.2 , MELO3C017547.2 , MELO3C002571.2 , MELO3C014133.2 , MELO3C012114.2 , MELO3C012478.2 , MELO3C016780.2 , MELO3C022483.2 , MELO3C016121.2 , MELO3C01…
BP	aromatic compound biosynthetic process
BP	GO:1901362	89 out of 1359 genes, 6.5%	1277 out of 29980 genes, 4.3%	0.0287	0	0	MELO3C010925.2 , MELO3C007233.2 , MELO3C006469.2 , MELO3C016717.2 , MELO3C007988.2 , MELO3C026802.2 , MELO3C007823.2 , MELO3C006211.2 , MELO3C007121.2 , MELO3C018011.2 , MELO3C017979.2 , MELO3C009963.2 , MELO3C012426.2 , MELO3C022694.2 , MELO3C025049.2 , MELO3C002571.2 , MELO3C017547.2 , MELO3C014133.2 , MELO3C017754.2 , MELO3C016780.2 , MELO3C022483.2 , MELO3C016121.2 , MELO3C012478.2 , MELO3C01…
BP	organic cyclic compound biosynthetic process
BP	GO:0023052	54 out of 1359 genes, 4.0%	676 out of 29980 genes, 2.3%	0.03275	0	0	MELO3C004289.2 , MELO3C009770.2 , MELO3C006004.2 , MELO3C027425.2 , MELO3C016710.2 , MELO3C017357.2 , MELO3C013874.2 , MELO3C006489.2 , MELO3C010925.2 , MELO3C018208.2 , MELO3C003538.2 , MELO3C025912.2 , MELO3C009089.2 , MELO3C005761.2 , MELO3C011214.2 , MELO3C002050.2 , MELO3C016121.2 , MELO3C009574.2 , MELO3C025720.2 , MELO3C031083.2 , MELO3C007122.2 , MELO3C007533.2 , MELO3C020932.2 , MELO3C01…
BP	signaling
BP	GO:0044700	54 out of 1359 genes, 4.0%	676 out of 29980 genes, 2.3%	0.03275	0	0	MELO3C009574.2 , MELO3C031083.2 , MELO3C025720.2 , MELO3C007122.2 , MELO3C007533.2 , MELO3C016121.2 , MELO3C017043.2 , MELO3C024699.2 , MELO3C024260.2 , MELO3C020932.2 , MELO3C017128.2 , MELO3C009316.2 , MELO3C012136.2 , MELO3C006004.2 , MELO3C027425.2 , MELO3C010925.2 , MELO3C017357.2 , MELO3C016710.2 , MELO3C013874.2 , MELO3C006489.2 , MELO3C004289.2 , MELO3C009770.2 , MELO3C018208.2 , MELO3C00…
BP	single organism signaling
BP	GO:0007165	53 out of 1359 genes, 3.9%	664 out of 29980 genes, 2.2%	0.03917	0	0	MELO3C016121.2 , MELO3C025720.2 , MELO3C031083.2 , MELO3C007122.2 , MELO3C007533.2 , MELO3C009574.2 , MELO3C012136.2 , MELO3C009316.2 , MELO3C020932.2 , MELO3C017128.2 , MELO3C024699.2 , MELO3C017043.2 , MELO3C024260.2 , MELO3C004289.2 , MELO3C009770.2 , MELO3C016710.2 , MELO3C017357.2 , MELO3C013874.2 , MELO3C006489.2 , MELO3C010925.2 , MELO3C006004.2 , MELO3C027425.2 , MELO3C018208.2 , MELO3C00…
BP	signal transduction
BP	GO:0042219	4 out of 1359 genes, 0.3%	6 out of 29980 genes, 0.0%	0.04265	0	0	MELO3C003603.2 , MELO3C010599.2 , MELO3C004606.2 , MELO3C011173.2
BP	cellular modified amino acid catabolic process
BP	GO:0007154	58 out of 1359 genes, 4.3%	753 out of 29980 genes, 2.5%	0.04795	0	0	MELO3C006961.2 , MELO3C005990.2 , MELO3C024583.2 , MELO3C004302.2 , MELO3C011990.2 , MELO3C003486.2 , MELO3C005206.2 , MELO3C007977.2 , MELO3C016246.2 , MELO3C018353.2 , MELO3C026741.2 , MELO3C006904.2 , MELO3C003819.2 , MELO3C002034.2 , MELO3C004301.2 , MELO3C007877.2 , MELO3C011354.2 , MELO3C012031.2 , MELO3C003473.2 , MELO3C013751.2 , MELO3C005250.2 , MELO3C006371.2 , MELO3C022721.2 , MELO3C00…
BP	cell communication
CC	GO:0009521	25 out of 1359 genes, 1.8%	98 out of 29980 genes, 0.3%	1.89e-10	0	0	MELO3C002727.2 , MELO3C004214.2 , MELO3C016190.2 , MELO3C008731.2 , MELO3C008358.2 , MELO3C006539.2 , MELO3C012912.2 , MELO3C016181.2 , MELO3C010708.2 , MELO3C011911.2 , MELO3C008060.2 , MELO3C003238.2 , MELO3C007486.2 , MELO3C002510.2 , MELO3C007154.2 , MELO3C015509.2 , MELO3C019677.2 , MELO3C014124.2 , MELO3C021788.2 , MELO3C026109.2 , MELO3C015076.2 , MELO3C023542.2 , MELO3C007507.2 , MELO3C00…
CC	photosystem
CC	GO:0016020	361 out of 1359 genes, 26.6%	5806 out of 29980 genes, 19.4%	3.75e-09	0	0	MELO3C005562.2 , MELO3C014109.2 , MELO3C012914.2 , MELO3C013709.2 , MELO3C002208.2 , MELO3C006961.2 , MELO3C019871.2 , MELO3C009871.2 , MELO3C007086.2 , MELO3C019410.2 , MELO3C025304.2 , MELO3C013744.2 , MELO3C009303.2 , MELO3C007939.2 , MELO3C011173.2 , MELO3C017300.2 , MELO3C024239.2 , MELO3C010353.2 , MELO3C006757.2 , MELO3C024583.2 , MELO3C016190.2 , MELO3C005684.2 , MELO3C002510.2 , MELO3C00…
CC	membrane
CC	GO:0009579	37 out of 1359 genes, 2.7%	235 out of 29980 genes, 0.8%	6.41e-09	0	0	MELO3C014124.2 , MELO3C007154.2 , MELO3C023590.2 , MELO3C015772.2 , MELO3C014575.2 , MELO3C008663.2 , MELO3C026109.2 , MELO3C015076.2 , MELO3C011201.2 , MELO3C016190.2 , MELO3C004214.2 , MELO3C002510.2 , MELO3C007486.2 , MELO3C012912.2 , MELO3C019677.2 , MELO3C025397.2 , MELO3C019598.2 , MELO3C015509.2 , MELO3C023667.2 , MELO3C023542.2 , MELO3C007507.2 , MELO3C017300.2 , MELO3C021788.2 , MELO3C00…
CC	thylakoid
CC	GO:0044425	315 out of 1359 genes, 23.2%	4959 out of 29980 genes, 16.5%	1.1e-08	0	0	MELO3C024938.2 , MELO3C006489.2 , MELO3C010648.2 , MELO3C017580.2 , MELO3C019793.2 , MELO3C006365.2 , MELO3C010753.2 , MELO3C009525.2 , MELO3C001944.2 , MELO3C007486.2 , MELO3C023839.2 , MELO3C005778.2 , MELO3C002393.2 , MELO3C032975.2 , MELO3C006826.2 , MELO3C025596.2 , MELO3C009524.2 , MELO3C007259.2 , MELO3C025264.2 , MELO3C026137.2 , MELO3C025376.2 , MELO3C035474.2 , MELO3C017043.2 , MELO3C01…
CC	membrane part
CC	GO:0009523	19 out of 1359 genes, 1.4%	67 out of 29980 genes, 0.2%	1.29e-08	0	0	MELO3C019677.2 , MELO3C007154.2 , MELO3C015509.2 , MELO3C007507.2 , MELO3C023542.2 , MELO3C026109.2 , MELO3C015076.2 , MELO3C015772.2 , MELO3C008358.2 , MELO3C004214.2 , MELO3C016190.2 , MELO3C002727.2 , MELO3C003238.2 , MELO3C011911.2 , MELO3C010708.2 , MELO3C002510.2 , MELO3C007486.2 , MELO3C016181.2 , MELO3C012912.2
CC	photosystem II
CC	GO:0031224	297 out of 1359 genes, 21.9%	4683 out of 29980 genes, 15.6%	5.68e-08	0	0	MELO3C007259.2 , MELO3C025596.2 , MELO3C009524.2 , MELO3C026137.2 , MELO3C025264.2 , MELO3C017043.2 , MELO3C035474.2 , MELO3C021084.2 , MELO3C011911.2 , MELO3C006468.2 , MELO3C005130.2 , MELO3C016965.2 , MELO3C022314.2 , MELO3C003481.2 , MELO3C008963.2 , MELO3C014581.2 , MELO3C009613.2 , MELO3C010648.2 , MELO3C024938.2 , MELO3C010753.2 , MELO3C006365.2 , MELO3C017580.2 , MELO3C019793.2 , MELO3C00…
CC	intrinsic component of membrane
CC	GO:0016021	294 out of 1359 genes, 21.6%	4658 out of 29980 genes, 15.5%	1.2e-07	0	0	MELO3C023828.2 , MELO3C013762.2 , MELO3C011879.2 , MELO3C006526.2 , MELO3C027076.2 , MELO3C018503.2 , MELO3C005729.2 , MELO3C002727.2 , MELO3C020229.2 , MELO3C003649.2 , MELO3C035682.2 , MELO3C011588.2 , MELO3C002206.2 , MELO3C024080.2 , MELO3C009941.2 , MELO3C016348.2 , MELO3C013591.2 , MELO3C018824.2 , MELO3C021333.2 , MELO3C026378.2 , MELO3C012912.2 , MELO3C007070.2 , MELO3C025298.2 , MELO3C01…
CC	integral component of membrane
CC	GO:0034357	31 out of 1359 genes, 2.3%	217 out of 29980 genes, 0.7%	2.6e-06	0	0	MELO3C007154.2 , MELO3C023667.2 , MELO3C015509.2 , MELO3C025397.2 , MELO3C019677.2 , MELO3C014124.2 , MELO3C017300.2 , MELO3C008233.2 , MELO3C021788.2 , MELO3C008663.2 , MELO3C023542.2 , MELO3C007507.2 , MELO3C015076.2 , MELO3C026109.2 , MELO3C015772.2 , MELO3C023590.2 , MELO3C016190.2 , MELO3C004214.2 , MELO3C002727.2 , MELO3C008731.2 , MELO3C008358.2 , MELO3C006539.2 , MELO3C012912.2 , MELO3C01…
CC	photosynthetic membrane
CC	GO:0044436	31 out of 1359 genes, 2.3%	221 out of 29980 genes, 0.7%	4.01e-06	0	0	MELO3C007486.2 , MELO3C002510.2 , MELO3C010708.2 , MELO3C011911.2 , MELO3C010716.2 , MELO3C008060.2 , MELO3C003238.2 , MELO3C016181.2 , MELO3C012912.2 , MELO3C006539.2 , MELO3C008358.2 , MELO3C008731.2 , MELO3C002727.2 , MELO3C004214.2 , MELO3C016190.2 , MELO3C023590.2 , MELO3C015772.2 , MELO3C026109.2 , MELO3C015076.2 , MELO3C023542.2 , MELO3C007507.2 , MELO3C008663.2 , MELO3C021788.2 , MELO3C00…
CC	thylakoid part
CC	GO:0009522	14 out of 1359 genes, 1.0%	50 out of 29980 genes, 0.2%	4.77e-06	0	0	MELO3C021788.2 , MELO3C006539.2 , MELO3C012912.2 , MELO3C015076.2 , MELO3C008060.2 , MELO3C008663.2 , MELO3C003238.2 , MELO3C002727.2 , MELO3C007154.2 , MELO3C004214.2 , MELO3C008731.2 , MELO3C019677.2 , MELO3C014124.2 , MELO3C008358.2
CC	photosystem I
CC	GO:0009538	4 out of 1359 genes, 0.3%	5 out of 29980 genes, 0.0%	0.0033	0	0	MELO3C006539.2 , MELO3C021788.2 , MELO3C008663.2 , MELO3C008731.2
CC	photosystem I reaction center
CC	GO:0009654	6 out of 1359 genes, 0.4%	19 out of 29980 genes, 0.1%	0.02279	0.0017	0.02	MELO3C016190.2 , MELO3C016181.2 , MELO3C026109.2 , MELO3C007507.2 , MELO3C023542.2 , MELO3C002510.2
CC	photosystem II oxygen evolving complex

[truncated: 2 more sheets: M33D_21_vs_M42D_21.deseq2.up, M33D_21_vs_M42D_21.deseq2.down]
