# Supplementary material for: Time-Series Transcriptome of Cucumis melo Reveals Extensive Transcriptomic Differences with Different Maturity
Source: Genes (Basel). 2024 Jan 24;15(2):149. doi: 10.3390/genes15020149 (PMC10887994; doi:10.3390/genes15020149)
Supplement: Supplementary file 1 [file genes-15-00149-s001.zip › Table S6.xlsx]

## Sheet: D0
Table S6. Alternative splicing events of different time-point of storage between 60% and 90% melon maturity
AS ID	Gene ID	Gene name	Gene description	Novel AS	Chr	Strand	Diff significant	IncLevelDiff (M42D_0/M33D_0,螖PSI)	P Value JunctionCountOnly	FDR JunctionCountOnly	InclusionTranscripts	SkippingTranscripts	ExonStart	ExonEnd	UpstreamES	UpstreamEE	DownstreamES	DownstreamEE	IJC M42D_0	SJC M42D_0	IJC M33D_0	SJC M33D_0	IncFormLen	SkipFormLen	IncLevel1 (PSI M42D_0)	IncLevel2 (PSI M33D_0)	Average IncLevel1 (Average PSI M42D_0)	Average IncLevel2 (Average PSI M33D_0)	Increase Inclusion M42D_0	Increase Exclusion M42D_0	Increase Inclusion M33D_0	Increase Exclusion M33D_0
SE_8691	MELO3C025764.2		syntaxin-71 isoform X1	no	11	+	yes	-0.163	0.000628279	0.0163807	MSTRG.20177.6	-	28165555	28165632	28165269	28165332	28165735	28165947	24,9,25	8,3,4	5,15,11	2,0,0	225	149	0.665,0.665,0.805	0.623,1.0,1.0	0.711667	0.874333	no	yes	yes	no
SE_923	MELO3C026065.2		Acetyl-CoA acetyltransferase	yes	12	-	yes	-0.027	0.000353572	0.0107374	MSTRG.21264.1,MELO3C026065.2.1	-	15102596	15102662	15102124	15102210	15102746	15102824	807674538	26,28,23	673748645	10,20,8	214	149	0.956,0.944,0.942	0.979,0.963,0.982	0.947333	0.974667	no	yes	yes	no
SE_3801	MELO3C005086.2		ATP-dependent DNA helicase At3g02060, chloroplastic	no	9	-	yes	-0.093	0.00244209	0.0476852	-	-	16899254	16899445	16896320	16898223	16902091	16902265	9,9,4	4,2,2	3,5,0	0,0,1	298	149	0.529,0.692,0.5	1.0,1.0,0.0	0.573667	0.666667	no	yes	yes	no
SE_3803	MELO3C005086.2		ATP-dependent DNA helicase At3g02060, chloroplastic	no	9	-	yes	-0.375	0.000233714	0.0080045	MSTRG.17052.2	-	16902091	16902265	16896307	16898223	16902896	16903346	10,2,9	3,3,0	1,3,2	0,0,0	298	149	0.625,0.25,1.0	1.0,1.0,1.0	0.625	1	no	yes	yes	no
SE_6394	MELO3C022316.2		MADS-box transcription factor	no	11	-	yes	-0.083	1.94113e-06	0.000221575	MELO3C022316.2.1	MSTRG.20575.2	32764839	32764881	32764606	32764743	32765570	32765612	284,93,219	29,15,24	375595775	15,31,32	190	149	0.885,0.829,0.877	0.951,0.938,0.95	0.863667	0.946333	no	yes	yes	no
SE_5560	MELO3C012986.2		VHS domain-containing protein At3g16270	no	4	+	yes	0.082	4.24736e-06	0.000399401	MSTRG.8119.2	-	15496457	15496837	15496107	15496356	15497497	15498223	168,271,55	1,3,0	230221157	5,8,16	298	149	0.988,0.978,1.0	0.958,0.932,0.831	0.988667	0.907	yes	no	no	yes
SE_3068	MELO3C020317.2		CAMP-regulated phosphoprotein 19-related protein isoform 1	no	6	-	yes	0.033	0.000612129	0.0160834	MSTRG.11884.1	-	14275392	14275462	14275058	14275200	14276017	14276233	22,12,14	264207123	4,14,4	195232225	218	149	0.054,0.038,0.072	0.014,0.04,0.012	0.0546667	0.022	yes	no	no	yes
SE_492	MELO3C011747.2		Protein FAR1-RELATED SEQUENCE 5	no	10	+	yes	0.154	0.00190011	0.0388725	MSTRG.18373.3	-	5218469	5220589	5217202	5218241	5220713	5220788	96,63,120	0,10,14	141,92,122	21,23,30	298	149	1.0,0.759,0.811	0.77,0.667,0.67	0.856667	0.702333	yes	no	no	yes
SE_493	MELO3C011747.2		Protein FAR1-RELATED SEQUENCE 5	yes	10	+	yes	0.209	8.15009e-07	0.000107863	MSTRG.18373.1	-	5220713	5220788	5217050	5218241	5221414	5221931	8,11,38	0,0,0	35,39,37	10,0,12	223	149	1.0,1.0,1.0	0.7,1.0,0.673	1	0.791	yes	no	no	yes
SE_11629	MELO3C012650.2		Protein SUPPRESSOR OF GENE SILENCING 3	yes	1	+	yes	-0.035	2.98893e-05	0.00182053	MELO3C012650.2.1	-	22069125	22069433	22062200	22063323	22071720	22072387	699449448	12,18,7	400385414	0,1,6	298	149	0.967,0.926,0.97	1.0,0.995,0.972	0.954333	0.989	no	yes	yes	no
SE_11621	MELO3C020487.2		Superoxide dismutase	yes	12	+	yes	-0.009	0.00150836	0.032497	MSTRG.20753.1	-	196930	197008	195359	195416	197265	197633	415416265312	53,18,52	131716921624	7,7,10	226	149	0.981,0.983,0.985	0.992,0.994,0.991	0.983	0.992333	no	yes	yes	no
SE_3025	MSTRG.6211			yes	3	-	yes	-0.129	2.28046e-05	0.00146386	MSTRG.6211.1	-	12365452	12365904	12365123	12365288	12366153	12366344	51,17,41	6,0,5	14,17,11	0,0,0	298	149	0.81,1.0,0.804	1.0,1.0,1.0	0.871333	1	no	yes	yes	no
SE_10571	MELO3C005304.2		O-fucosyltransferase family protein	yes	9	-	yes	0.07	0.00202706	0.0409229	MELO3C005304.2.1,MSTRG.17244.1	-	20321191	20321359	20320892	20321060	20323218	20323416	69,62,48	1,0,0	63,68,61	0,1,8	298	149	0.972,1.0,1.0	1.0,0.971,0.792	0.990667	0.921	yes	no	no	yes
SE_5360	MELO3C006642.2		protein ALWAYS EARLY 3 isoform X2	no	6	+	yes	-0.062	0.000819197	0.0202813	MSTRG.11420.1	MELO3C006642.2.1	4763380	4763542	4760483	4760726	4763895	4764039	524261331	70,27,27	322406467	32,21,19	298	149	0.789,0.829,0.86	0.834,0.906,0.925	0.826	0.888333	no	yes	yes	no
SE_8069	MELO3C035474.2		Peroxiredoxin Q, chloroplastic	no	12	-	yes	-0.499	0.00177402	0.0367133	MSTRG.20999.7	-	5616304	5616584	5615806	5616110	5617497	5617923	7,6,9	18,17,7	5,11,7	10,0,0	298	149	0.163,0.15,0.391	0.2,1.0,1.0	0.234667	0.733333	no	yes	yes	no
SE_4411	MELO3C012885.2		Patellin-like protein	no	4	+	yes	0.168	0.00110067	0.0254163	MSTRG.8061.1	-	13937542	13937667	13935877	13937412	13937763	13937905	157,71,126	6,6,15	36,29,40	6,5,15	273	149	0.935,0.866,0.821	0.766,0.76,0.593	0.874	0.706333	yes	no	no	yes
SE_4410	MELO3C012885.2		Patellin-like protein	yes	4	+	yes	-0.147	0.00122252	0.0275324	MSTRG.8061.2	-	13936713	13937412	13935890	13936582	13937763	13937905	63,46,28	8,5,5	23,25,27	0,1,2	298	149	0.797,0.821,0.737	1.0,0.926,0.871	0.785	0.932333	no	yes	yes	no
SE_1121	MELO3C023275.2		terpene synthase 10-like isoform X1	no	11	-	yes	-0.108	1.68219e-08	5.63535e-06	MELO3C023275.2.1,MSTRG.19099.1	MSTRG.19099.4,MSTRG.19099.2,MSTRG.19099.3	747127	747506	746753	746972	749202	749556	347224222	735482457	242267273	285312317	298	149	0.191,0.189,0.195	0.298,0.3,0.301	0.191667	0.299667	no	yes	yes	no
SE_1122	MELO3C023275.2		terpene synthase 10-like isoform X1	no	11	-	yes	-0.126	3.99623e-08	9.31295e-06	MELO3C023275.2.1,MSTRG.19099.3	MSTRG.19099.4,MSTRG.19099.1,MSTRG.19099.2	748382	748656	746753	746972	749202	749556	16251111864	735482457	115210641061	285312317	298	149	0.525,0.535,0.486	0.669,0.63,0.626	0.515333	0.641667	no	yes	yes	no
SE_4570	MELO3C018587.2		dynamin-related protein 3A-like	yes	1	-	yes	0.079	4.59386e-08	1.04779e-05	MSTRG.2513.1,MELO3C018587.2.1	-	1289647	1289743	1289456	1289496	1293341	1293455	228,97,112	0,0,0	166158152	6,6,13	244	149	1.0,1.0,1.0	0.944,0.941,0.877	1	0.920667	yes	no	no	yes
SE_6316	MELO3C018571.2		Major facilitator superfamily	yes	1	+	yes	-0.198	0.000251737	0.00835488	MELO3C018571.2.1,MSTRG.2497.1,MSTRG.2497.3	-	1169845	1169928	1169566	1169636	1170553	1170667	14,13,11	0,5,2	8,16,22	0,0,0	231	149	1.0,0.626,0.78	1.0,1.0,1.0	0.802	1	no	yes	yes	no
SE_6315	MELO3C018571.2		Major facilitator superfamily	yes	1	+	yes	-0.094	9.87067e-05	0.00435447	MELO3C018571.2.1,MSTRG.2497.1,MSTRG.2497.3	-	1169845	1169928	1169566	1169636	1170055	1170132	65,48,53	5,5,3	49,74,65	0,0,2	231	149	0.893,0.861,0.919	1.0,1.0,0.954	0.891	0.984667	no	yes	yes	no
SE_5959	MELO3C008571.2		Basic leucine zipper and W2 domain-containing protein 2	no	5	+	yes	0.008	1.93243e-05	0.00129473	MSTRG.10064.4	MSTRG.10064.3,MELO3C008571.2.1	13368858	13368923	13368647	13368780	13369502	13369526	128,81,22	346424271025	47,31,63	258626432552	213	149	0.025,0.023,0.015	0.013,0.008,0.017	0.021	0.0126667	yes	no	no	yes
SE_9928	MELO3C013374.2		Magnesium transporter NIPA	no	1	-	yes	-0.053	0.000104234	0.00448752	MSTRG.3248.2	-	17049475	17049600	17049040	17049097	17050726	17051313	12,0,5	129,109,67	25,13,14	93114124	273	149	0.048,0.0,0.039	0.128,0.059,0.058	0.029	0.0816667	no	yes	yes	no
SE_1331	MELO3C008828.2		ACT11D09.5	yes	8	-	yes	-0.06	0.000425264	0.0120924	MELO3C008828.2.1	MSTRG.15911.2	25914106	25914249	25912351	25912456	25914717	25914776	0,2,1	24,24,5	12,2,4	27,25,21	291	149	0.0,0.041,0.093	0.185,0.039,0.089	0.0446667	0.104333	no	yes	yes	no
SE_6813	MELO3C002181.2		sm-like protein LSM8	yes	12	+	yes	-0.042	0.000174638	0.00650042	MSTRG.21895.1	-	25783534	25783661	25781906	25782085	25785316	25785887	326190173	9,2,6	169205252	0,0,0	275	149	0.952,0.981,0.94	1.0,1.0,1.0	0.957667	1	no	yes	yes	no
SE_3864	MELO3C010379.2		Stress response protein	no	7	+	yes	0.047	0.000226079	0.00781474	MSTRG.13538.2,MSTRG.13538.4,MELO3C010379.2.1	MSTRG.13538.1,MSTRG.13538.3	11354884	11354935	11354269	11354448	11359281	11359559	199117120	2,3,0	128144157	11,10,0	199	149	0.987,0.967,1.0	0.897,0.915,1.0	0.984667	0.937333	yes	no	no	yes
SE_3869	MELO3C005891.2		Transmembrane protein, putative	no	9	-	yes	-0.099	9.73351e-05	0.00431171	-	-	25025659	25025738	25024323	25025212	25026155	25026450	2,0,0	36,17,1	1,2,17	27,19,35	227	149	0.035,0.0,0.0	0.024,0.065,0.242	0.0116667	0.110333	no	yes	yes	no
SE_8627	MELO3C024432.2		DNA-directed RNA polymerase III subunit RPC7-like isoform X1	yes	1	+	yes	-0.128	0.00014092	0.00562816	MSTRG.4289.4	MSTRG.4289.2	36786859	36786980	36785181	36785274	36787149	36787238	139,86,88	23,5,18	78,68,36	1,4,2	269	149	0.77,0.905,0.73	0.977,0.904,0.909	0.801667	0.93	no	yes	yes	no
SE_8607	MELO3C019020.2		pentatricopeptide repeat-containing protein At4g33990	no	7	+	yes	0.446	4.55825e-10	3.49032e-07	MSTRG.13672.3	MELO3C019020.2.1	16358603	16358695	16356770	16356828	16358964	16361622	5,8,18	7,5,7	2,0,0	14,11,10	240	149	0.307,0.498,0.615	0.081,0.0,0.0	0.473333	0.027	yes	no	no	yes
SE_2903	MELO3C002831.2		Pentatricopeptide repeat-containing protein	no	12	+	yes	0.159	6.27728e-05	0.00329365	MSTRG.21427.1	MSTRG.21427.2	19950958	19951067	19944018	19944133	19951183	19951700	44,9,42	0,2,0	10,15,21	1,4,5	257	149	1.0,0.723,1.0	0.853,0.685,0.709	0.907667	0.749	yes	no	no	yes
SE_2902	MELO3C002831.2		Pentatricopeptide repeat-containing protein	no	12	+	yes	0.176	0.00017006	0.00637676	MSTRG.21427.1,MSTRG.21427.2	-	19944207	19944401	19944018	19944133	19951183	19951700	55,10,27	0,2,0	25,20,12	1,4,5	298	149	1.0,0.714,1.0	0.926,0.714,0.545	0.904667	0.728333	yes	no	no	yes
SE_3058	MELO3C025451.2		Actin-depolymerizing factor family protein	no	9	-	yes	0.019	0.0011764	0.0267183	MSTRG.16697.2	-	5552899	5554522	5552557	5552823	5554938	5555079	16,13,12	372172246	0,1,11	163223234	298	149	0.021,0.036,0.024	0.0,0.002,0.023	0.027	0.00833333	yes	no	no	yes
SE_2652	MELO3C006523.2		Folate-biopterin transporter 1, chloroplastic	yes	6	+	yes	0.081	0.00128034	0.0284813	MSTRG.11336.2,MSTRG.11336.1	MELO3C006523.2.1	3906478	3906539	3905936	3906151	3906660	3906823	71,29,23	0,0,0	18,50,31	0,5,3	209	149	1.0,1.0,1.0	1.0,0.877,0.88	1	0.919	yes	no	no	yes
SE_4435	MELO3C014358.2		transcription initiation factor TFIID subunit 6-like	no	5	-	yes	0.19	3.11427e-10	2.78208e-07	MSTRG.9687.1,MSTRG.9687.3,MSTRG.9687.2,MSTRG.9687.5,MSTRG.9687.4,MSTRG.9687.6,MSTRG.9687.9,MSTRG.9687.8,MELO3C014358.2.1	MSTRG.9687.7	3363320	3363429	3361984	3362085	3363504	3363606	62,106,20	0,0,0	77,63,71	5,15,9	257	149	1.0,1.0,1.0	0.899,0.709,0.821	1	0.809667	yes	no	no	yes
SE_1105	MELO3C005299.2		C2 domain-containing protein	yes	9	-	yes	-0.072	0.000300499	0.00941915	MSTRG.17241.1	-	20282891	20282986	20281662	20281758	20287032	20287342	231112182	24,9,7	91100103	0,6,1	243	149	0.855,0.884,0.941	1.0,0.911,0.984	0.893333	0.965	no	yes	yes	no
SE_10828	MELO3C030759.2		Potassium transporter	yes	4	+	yes	-0.073	0.00210917	0.0421833	MELO3C030759.2.1	-	12085453	12085546	12085234	12085294	12085859	12085903	0,0,0	59,33,57	2,0,7	25,22,21	241	149	0.0,0.0,0.0	0.047,0.0,0.171	0	0.0726667	no	yes	yes	no
SE_7424	MELO3C026635.2		Plant Tudor-like RNA-binding protein	yes	2	+	yes	-0.061	0.00112306	0.0257247	MSTRG.5160.2	MSTRG.5160.1	18208280	18208985	18207436	18207874	18209712	18211757	162,97,67	13,0,6	83130122	5,0,0	298	149	0.862,1.0,0.848	0.892,1.0,1.0	0.903333	0.964	no	yes	yes	no
SE_7423	MELO3C026635.2		Plant Tudor-like RNA-binding protein	yes	2	+	yes	-0.038	0.00163507	0.0346402	MSTRG.5160.1	MSTRG.5160.2	18208280	18208912	18207436	18207874	18209712	18211757	217130112	13,0,6	101169153	5,0,0	298	149	0.893,1.0,0.903	0.91,1.0,1.0	0.932	0.97	no	yes	yes	no
SE_139	MELO3C019831.2		DUF4050 family protein	yes	3	+	yes	0.169	0.000357444	0.0107938	MELO3C019831.2.1	-	23272495	23272582	23270701	23270958	23272670	23272987	41,27,24	0,1,0	16,6,22	1,1,5	235	149	1.0,0.945,1.0	0.91,0.792,0.736	0.981667	0.812667	yes	no	no	yes
SE_9620	MELO3C013260.2		protein LAZ1 isoform X1	yes	1	+	yes	-0.085	3.35725e-05	0.0020106	MSTRG.3173.1,MELO3C013260.2.1,MSTRG.3173.3,MSTRG.3173.2	-	15727860	15727969	15727246	15727303	15728193	15728378	84,114,25	8,10,1	118,133,84	3,0,2	257	149	0.859,0.869,0.935	0.958,1.0,0.961	0.887667	0.973	no	yes	yes	no
SE_816	MELO3C005780.2		Zinc finger matrin-type protein 1, putative isoform 1	yes	9	-	yes	0.113	6.35849e-06	0.000561992	MELO3C005780.2.1	-	24180107	24180187	24179422	24179498	24180280	24180487	282143202	18,11,5	136185153	20,19,33	228	149	0.911,0.895,0.964	0.816,0.864,0.752	0.923333	0.810667	yes	no	no	yes
SE_1352	MELO3C033461.2		Ribosomal protein	no	8	-	yes	-0.249	3.63745e-09	1.69537e-06	MSTRG.16066.5	MSTRG.16066.2	30347463	30347533	30345273	30345402	30348406	30348630	2,2,0	36,23,25	13,10,7	17,17,18	218	149	0.037,0.056,0.0	0.343,0.287,0.21	0.031	0.28	no	yes	yes	no
SE_1351	MELO3C033461.2		Ribosomal protein	no	8	-	yes	-0.205	3.71091e-05	0.00216201	MSTRG.16066.3	-	30347276	30347533	30345273	30345402	30348406	30348625	7,8,4	36,23,25	22,17,9	17,17,18	298	149	0.089,0.148,0.074	0.393,0.333,0.2	0.103667	0.308667	no	yes	yes	no
SE_3844	MELO3C008598.2		Lecithin:cholesterol acyltransferase family protein	no	5	+	yes	-0.044	0.000939065	0.0222716	MSTRG.10092.2	MELO3C008598.2.1,MSTRG.10092.1,MSTRG.10092.3,MSTRG.10092.5	14062856	14063101	14061763	14061943	14063726	14063884	72,52,68	389211406	50,49,70	164167208	298	149	0.085,0.11,0.077	0.132,0.128,0.144	0.0906667	0.134667	no	yes	yes	no
SE_11838	MELO3C005932.2		Arv1-like protein, putative	yes	6	+	yes	-0.082	1.40168e-06	0.000168831	MSTRG.10834.1,MSTRG.10834.2,MELO3C005932.2.1	-	61919	62014	61743	61820	62178	62251	111,56,122	10,0,10	68,54,76	0,0,0	243	149	0.872,1.0,0.882	1.0,1.0,1.0	0.918	1	no	yes	yes	no
SE_3826	MELO3C023897.2		Mitochondrial substrate carrier family protein	no	10	-	yes	-0.174	8.9998e-08	1.85534e-05	MSTRG.18477.1	-	7536040	7536148	7534855	7535287	7536492	7536560	195,95,125	184103139	160169163	80,86,86	256	149	0.382,0.349,0.344	0.538,0.534,0.525	0.358333	0.532333	no	yes	yes	no
SE_2923	MELO3C009070.2		SH3 domain-containing protein	no	8	-	yes	-0.032	7.06405e-05	0.00353863	MSTRG.15698.6,MSTRG.15698.5	MELO3C009070.2.1,MSTRG.15698.4,MSTRG.15698.3,MSTRG.15698.2	19612754	19612933	19612474	19612651	19619363	19619465	5,3,0	127,165,39	12,23,7	210161123	298	149	0.019,0.009,0.0	0.028,0.067,0.028	0.00933333	0.041	no	yes	yes	no
SE_6599	MELO3C014727.2		Lysine--tRNA ligase	yes	5	-	yes	-0.091	0.00140824	0.0308719	MSTRG.9397.2	MELO3C014727.2.1	144006	144049	143387	143445	144172	144281	20,4,3	82,94,45	32,10,35	94,77,102	191	149	0.16,0.032,0.049	0.21,0.092,0.211	0.0803333	0.171	no	yes	yes	no
SE_4459	MELO3C017589.2		Cytochrome c oxidase assembly protein cox11, mitochondrial	no	7	+	yes	0.127	0.000142499	0.00562816	MSTRG.14085.8	MSTRG.14085.5,MSTRG.14085.6,MSTRG.14085.7	25480065	25480145	25478788	25478979	25480224	25480305	8,15,4	60,41,9	3,3,4	60,57,47	228	149	0.08,0.193,0.225	0.032,0.033,0.053	0.166	0.0393333	yes	no	no	yes
SE_4458	MELO3C017589.2		Cytochrome c oxidase assembly protein cox11, mitochondrial	no	7	+	yes	0.562	7.75561e-05	0.00374399	MSTRG.14085.8	-	25480065	25480145	25475883	25476017	25480224	25480305	8,12,2	15,4,0	0,3,3	31,19,12	228	149	0.258,0.662,1.0	0.0,0.094,0.14	0.64	0.078	yes	no	no	yes
SE_4457	MELO3C017589.2		Cytochrome c oxidase assembly protein cox11, mitochondrial	no	7	+	yes	0.119	1.70582e-05	0.0011722	MSTRG.14085.7	MSTRG.14085.8,MSTRG.14085.5,MSTRG.14085.6	25480034	25480145	25478788	25478979	25480224	25480305	30,18,3	60,41,9	4,9,10	60,57,47	259	149	0.223,0.202,0.161	0.037,0.083,0.109	0.195333	0.0763333	yes	no	no	yes
SE_4456	MELO3C017589.2		Cytochrome c oxidase assembly protein cox11, mitochondrial	no	7	+	yes	0.549	0.000277937	0.00892062	MSTRG.14085.7	-	25480034	25480145	25475768	25476017	25480224	25480305	19,16,2	15,4,0	0,8,8	31,19,12	259	149	0.422,0.697,1.0	0.0,0.195,0.277	0.706333	0.157333	yes	no	no	yes
SE_12117	MELO3C035473.2		Glycine cleavage T-protein aminomethyltransferase	yes	12	-	yes	-0.445	6.12529e-08	1.34006e-05	MSTRG.21345.2	MSTRG.21345.1	16895785	16895940	16894833	16895022	16896421	16896451	14,3,12	5,3,2	2,8,5	0,0,0	298	149	0.583,0.333,0.75	1.0,1.0,1.0	0.555333	1	no	yes	yes	no
SE_3982	MELO3C004892.2		Unknown protein	yes	12	-	yes	0.038	0.00204284	0.041164	MELO3C004892.2.1	-	7667694	7667751	7667481	7667546	7668047	7668106	285156345	0,0,0	142149171	0,14,0	205	149	1.0,1.0,1.0	1.0,0.886,1.0	1	0.962	yes	no	no	yes
SE_159	MELO3C035440.2		Mitochondrial import inner membrane translocase subunit Tim10	no	12	-	yes	-0.1	0.00223594	0.0445527	MSTRG.20975.3,MSTRG.20975.2,MSTRG.20975.1,MSTRG.20975.4	MSTRG.20975.5	4826733	4826850	4825481	4825533	4827278	4827356	41,18,33	0,1,8	13,36,39	0,2,0	265	149	1.0,0.91,0.699	1.0,0.91,1.0	0.869667	0.97	no	yes	yes	no
SE_8762	MELO3C015244.2		serine/threonine-protein kinase haspin	yes	2	-	yes	0.217	0.000479935	0.0133982	MSTRG.4324.3,MSTRG.4324.1	-	222908	223501	222122	222246	223701	223792	24,20,2	0,2,0	20,27,20	6,0,8	298	149	1.0,0.833,1.0	0.625,1.0,0.556	0.944333	0.727	yes	no	no	yes
SE_1375	MELO3C010035.2		zinc finger CCCH domain-containing protein 16 isoform X1	no	2	+	yes	0.177	1.84169e-06	0.000214597	MSTRG.4890.2	-	12234972	12235075	12234627	12234874	12237432	12237577	8,11,12	41,23,15	3,2,4	41,56,42	251	149	0.104,0.221,0.322	0.042,0.021,0.054	0.215667	0.039	yes	no	no	yes
SE_9582	MELO3C005426.2		Gluconokinase	yes	9	-	yes	0.058	0.000565589	0.01512	MSTRG.17337.1	-	21483270	21483313	21482918	21482998	21483419	21483702	314229156	12,6,8	142211191	19,14,15	191	149	0.953,0.968,0.938	0.854,0.922,0.909	0.953	0.895	yes	no	no	yes
SE_1663	MELO3C019579.2		MBOAT (Membrane bound O-acyl transferase) family protein	yes	11	-	yes	-0.085	7.76608e-07	0.000104065	MSTRG.20117.7,MSTRG.20117.6,MSTRG.20117.5,MSTRG.20117.4,MSTRG.20117.3,MSTRG.20117.1,MELO3C019579.2.1	-	26203452	26203523	26198410	26198470	26210116	26210181	122,109,55	14,11,1	130,89,111	4,0,0	219	149	0.856,0.871,0.974	0.957,1.0,1.0	0.900333	0.985667	no	yes	yes	no
SE_6457	MELO3C006176.2		Peptidyl-prolyl cis-trans isomerase	no	6	+	yes	0.029	0.00121811	0.0274907	MELO3C006176.2.1	-	1491539	1491614	1491332	1491419	1492409	1492571	468222331	3,0,0	283282307	10,9,0	223	149	0.99,1.0,1.0	0.95,0.954,1.0	0.996667	0.968	yes	no	no	yes
SE_2059	MELO3C018058.2		Malic enzyme	no	7	-	yes	-0.112	0.00026251	0.00859572	MELO3C018058.2.1,MSTRG.14463.1,MSTRG.14463.2,MSTRG.14463.3	MSTRG.14463.4,MSTRG.14463.5,MSTRG.14463.6	28954203	28954300	28953382	28953501	28955368	28955449	79,40,52	5,1,14	54,76,54	3,1,0	245	149	0.906,0.961,0.693	0.916,0.979,1.0	0.853333	0.965	no	yes	yes	no
SE_2053	MELO3C018901.2		P-loop containing nucleoside triphosphate hydrolase superfamily protein	yes	7	+	yes	-0.059	0.000771453	0.0195047	MSTRG.13588.2	-	13275147	13275477	13272834	13273298	13276000	13276748	77,32,57	9,1,0	36,34,26	0,0,1	298	149	0.811,0.941,1.0	1.0,1.0,0.929	0.917333	0.976333	no	yes	yes	no
SE_9079	MELO3C032711.2		CMP-sialic acid transporter, putative	yes	7	+	yes	-0.145	6.5852e-06	0.00057393	MSTRG.13613.2	-	14224779	14224839	14223608	14223796	14225268	14225309	97,64,46	8,10,13	47,56,89	5,0,0	208	149	0.897,0.821,0.717	0.871,1.0,1.0	0.811667	0.957	no	yes	yes	no
SE_8519	MELO3C003224.2		mitogen-activated protein kinase-binding protein 1 isoform X1	yes	8	+	yes	-0.496	2.26081e-06	0.000244807	MELO3C003224.2.1	-	33365178	33365495	33364042	33364178	33365912	33366101	8,2,4	0,8,3	1,5,1	0,0,0	298	149	1.0,0.111,0.4	1.0,1.0,1.0	0.503667	1	no	yes	yes	no
SE_2619	MELO3C022173.2		far upstream element-binding protein 2	no	9	+	yes	0.106	0.00077481	0.0195434	MSTRG.16347.4	MSTRG.16347.1	543266	543392	542294	542411	544530	546118	189,179,82	149,112,51	188159132	202156148	274	149	0.408,0.465,0.466	0.336,0.357,0.327	0.446333	0.34	yes	no	no	yes
SE_4518	MELO3C031755.2		Unknown protein	yes	6	-	yes	-0.141	8.18803e-06	0.000685748	MELO3C031755.2.1	-	16409790	16409989	16409176	16409302	16410606	16410742	64,49,69	4,4,11	27,24,35	1,0,0	298	149	0.889,0.86,0.758	0.931,1.0,1.0	0.835667	0.977	no	yes	yes	no
SE_5649	MELO3C016553.2		Cytochrome c-type biogenesis ccda-like chloroplastic protein	yes	6	+	yes	-0.034	0.00184878	0.0380402	MSTRG.12269.3,MSTRG.12269.1,MELO3C016553.2.1,MSTRG.12269.4	-	27429177	27429339	27427764	27427796	27429578	27429651	296181361	12,1,3	142161207	0,0,0	298	149	0.925,0.989,0.984	1.0,1.0,1.0	0.966	1	no	yes	yes	no
SE_7463	MELO3C019760.2		Adaptin ear-binding coat-associated protein 1	no	11	-	yes	-0.085	5.39714e-10	3.85715e-07	MELO3C019760.2.1	MSTRG.19973.3,MSTRG.19973.2	22871709	22871778	22871166	22871267	22872943	22872975	28,23,13	353322167	47,37,52	222206178	217	149	0.052,0.047,0.051	0.127,0.11,0.167	0.05	0.134667	no	yes	yes	no
SE_7464	MELO3C019760.2		Adaptin ear-binding coat-associated protein 1	no	11	-	yes	-0.111	3.56193e-12	7.63677e-09	MSTRG.19973.3	MELO3C019760.2.1,MSTRG.19973.2	22871709	22872164	22871166	22871267	22872943	22872975	74,57,21	353322167	105,78,100	222206178	298	149	0.095,0.081,0.059	0.191,0.159,0.219	0.0783333	0.189667	no	yes	yes	no
SE_7727	MELO3C019603.2		Acid phosphatase/vanadium-dependent haloperoxidase-related protein	no	11	+	yes	0.046	0.00149146	0.0322999	MELO3C019603.2.1	-	25822905	25822972	25822784	25822822	25825655	25826163	218103111	0,0,0	76,95,110	0,3,8	215	149	1.0,1.0,1.0	1.0,0.956,0.905	1	0.953667	yes	no	no	yes
SE_7728	MELO3C019603.2		Acid phosphatase/vanadium-dependent haloperoxidase-related protein	no	11	+	yes	0.114	1.46375e-05	0.00103917	MSTRG.20088.2	MSTRG.20088.3	25822905	25822976	25822784	25822822	25825655	25826244	73,32,36	0,0,0	33,26,48	0,3,8	219	149	1.0,1.0,1.0	1.0,0.855,0.803	1	0.886	yes	no	no	yes
SE_7729	MELO3C019603.2		Acid phosphatase/vanadium-dependent haloperoxidase-related protein	no	11	+	yes	0.191	1.6172e-06	0.000192627	MSTRG.20088.3	MSTRG.20088.2	25822940	25822972	25822784	25822822	25825655	25826244	38,8,32	0,0,0	8,11,20	0,3,8	180	149	1.0,1.0,1.0	1.0,0.752,0.674	1	0.808667	yes	no	no	yes
SE_1825	MELO3C010375.2		DNA ligase	yes	7	-	yes	-0.054	0.000644599	0.0167315	MELO3C010375.2.1	-	11428246	11428364	11428016	11428098	11428477	11431030	139,78,107	6,0,6	63,88,67	0,0,0	266	149	0.928,1.0,0.909	1.0,1.0,1.0	0.945667	1	no	yes	yes	no
SE_4702	MELO3C006460.2		TRAF-like superfamily protein	yes	6	+	yes	-0.277	2.91211e-08	7.69905e-06	MSTRG.11277.1	-	3398338	3398427	3397692	3397804	3398516	3398585	93,184,12	11,9,13	196141142	0,0,3	237	149	0.842,0.928,0.367	1.0,1.0,0.967	0.712333	0.989	no	yes	yes	no
SE_12248	MELO3C026187.2		Protein MICRORCHIDIA 4	no	2	+	yes	0.043	0.000511547	0.0139182	MSTRG.5756.2,MSTRG.5756.3,MSTRG.5756.1,MSTRG.5756.6,MELO3C026187.2.1	MSTRG.5756.4	26848478	26848573	26847369	26847761	26848649	26848725	386185244	6,0,2	188184211	9,7,5	243	149	0.975,1.0,0.987	0.928,0.942,0.963	0.987333	0.944333	yes	no	no	yes
SE_9158	MELO3C022352.2		Coiled-coil domain-containing protein SCD2	yes	11	+	yes	-0.043	0.00062344	0.0163007	MSTRG.20605.1	-	33118728	33118827	33118472	33118599	33120225	33120337	450220492	18,15,0	139110121	3,0,0	247	149	0.938,0.898,1.0	0.965,1.0,1.0	0.945333	0.988333	no	yes	yes	no
SE_11269	MELO3C008690.2		splicing factor 3B subunit 2	no	5	-	yes	0.02	0.00110273	0.0254163	MSTRG.10167.1	MELO3C008690.2.1	17232008	17232042	17231665	17231743	17232190	17232298	28,18,0	260,244,59	17,3,5	277245199	182	149	0.081,0.057,0.0	0.048,0.01,0.02	0.046	0.026	yes	no	no	yes
SE_3616	MELO3C009330.2		Rna exonuclease 3	no	4	+	yes	-0.054	0.000578102	0.0153434	MELO3C009330.2.1	-	32840431	32840522	32839561	32840051	32840630	32841269	332178214	20,19,0	252213286	0,0,14	239	149	0.912,0.854,1.0	1.0,1.0,0.927	0.922	0.975667	no	yes	yes	no
SE_9153	MELO3C013423.2		zinc finger protein GIS2	no	1	+	yes	-0.122	4.71893e-08	1.05389e-05	MELO3C013423.2.1	-	17685244	17685455	17682843	17682987	17686537	17686630	313306168	47,41,19	372308285	18,9,19	298	149	0.769,0.789,0.816	0.912,0.945,0.882	0.791333	0.913	no	yes	yes	no
SE_7284	MELO3C023404.2		DNA replication complex GINS protein PSF1	yes	1	+	yes	0.073	8.17755e-08	1.71889e-05	MSTRG.4077.2	-	34650313	34650384	34649134	34649381	34650529	34650617	220155104	0,1,1	132147156	7,13,6	219	149	1.0,0.991,0.986	0.928,0.885,0.946	0.992333	0.919667	yes	no	no	yes
SE_7283	MELO3C023404.2		DNA replication complex GINS protein PSF1	yes	1	+	yes	0.134	6.68799e-09	2.47225e-06	MELO3C023404.2.1	-	34650299	34650384	34649128	34649381	34650529	34650617	106,92,69	0,1,1	67,83,81	7,13,6	233	149	1.0,0.983,0.978	0.86,0.803,0.896	0.987	0.853	yes	no	no	yes
SE_5620	MELO3C009540.2		NC domain-containing protein	yes	4	+	yes	-0.108	0.00152516	0.0326994	MELO3C009540.2.1	-	31409986	31410012	31409740	31409834	31410602	31411537	21,29,25	7,0,1	18,32,14	0,0,0	174	149	0.72,1.0,0.955	1.0,1.0,1.0	0.891667	1	no	yes	yes	no
SE_990	MELO3C030762.2		Protein DETOXIFICATION	yes	4	-	yes	-0.667	7.6473e-05	0.00374333	MSTRG.8007.1	-	12090706	12090837	12089209	12089296	12091887	12092125	0,2,0	2,0,1	8,1,3	0,0,0	279	149	0.0,1.0,0.0	1.0,1.0,1.0	0.333333	1	no	yes	yes	no
SE_4939	MELO3C002691.2		MADS box transcription factor AGAMOUS	yes	12	-	yes	-0.015	1.9671e-05	0.00130856	MSTRG.21545.1	-	21993747	21993789	21993140	21993542	21995384	21995426	652725006693	248,68,239	314232534022	62,69,89	190	149	0.954,0.966,0.956	0.975,0.974,0.973	0.958667	0.974	no	yes	yes	no
SE_10301	MELO3C004699.2		Protein ROOT PRIMORDIUM DEFECTIVE 1	no	12	+	yes	-0.254	5.96988e-05	0.00316817	MELO3C004699.2.1	-	12215175	12215281	12214593	12214907	12215522	12217221	19,14,15	73,26,30	25,34,23	10,26,27	254	149	0.132,0.24,0.227	0.595,0.434,0.333	0.199667	0.454	no	yes	yes	no
SE_3113	MELO3C012672.2		Small nuclear ribonucleoprotein-associated B	no	1	-	yes	0.097	5.62528e-07	8.04041e-05	MSTRG.3407.1	-	22370395	22370532	22368804	22370302	22376618	22376682	78,100,11	147,183,26	47,37,35	200150153	285	149	0.217,0.222,0.181	0.109,0.114,0.107	0.206667	0.11	yes	no	no	yes
SE_6471	MELO3C033348.2		shikimate kinase, chloroplastic-like	yes	8	+	yes	-0.119	0.00015049	0.00583677	MSTRG.15761.1	-	21256437	21256509	21254228	21254537	21257337	21257746	78,35,69	0,11,2	36,36,33	0,0,0	220	149	1.0,0.683,0.959	1.0,1.0,1.0	0.880667	1	no	yes	yes	no
SE_1265	MELO3C033360.2		translation initiation factor eIF-2B subunit gamma	yes	8	+	yes	-0.194	0.000807732	0.0200437	-	-	22000463	22000763	21999960	22000216	22001445	22001544	53,23,65	10,3,30	21,26,43	3,1,2	298	149	0.726,0.793,0.52	0.778,0.929,0.915	0.679667	0.874	no	yes	yes	no
SE_1262	MELO3C014152.2		Arginine/serine-rich splicing factor, putative	no	6	-	yes	-0.054	0.00167502	0.0350707	MSTRG.12781.4	MSTRG.12781.5,MSTRG.12781.7	37615250	37615596	37614909	37615022	37616065	37616176	280162125	654448268	199184223	353334348	298	149	0.176,0.153,0.189	0.22,0.216,0.243	0.172667	0.226333	no	yes	yes	no
SE_2402	MELO3C016086.2		F12M16.11	no	7	-	yes	0.097	1.71962e-07	3.23261e-05	MSTRG.13760.5,MSTRG.13760.4,MSTRG.13760.6	MSTRG.13760.2,MELO3C016086.2.1	20336894	20337009	20336117	20336251	20338207	20338293	13,0,14	42,27,48	0,0,0	26,29,20	263	149	0.149,0.0,0.142	0.0,0.0,0.0	0.097	0	yes	no	no	yes
SE_6274	MELO3C034342.2		PHD finger alfin-like protein	no	10	-	yes	-0.364	2.21349e-06	0.000242129	MSTRG.18576.6	MELO3C034342.2.1,MSTRG.18576.3,MSTRG.18576.2,MSTRG.18576.4	10822474	10822524	10822207	10822321	10823310	10823420	0,0,0	20,5,17	15,1,3	3,12,7	198	149	0.0,0.0,0.0	0.79,0.059,0.244	0	0.364333	no	yes	yes	no
SE_698	MELO3C016193.2		Lysine-specific histone demethylase 1	no	7	+	yes	-0.06	0.00128059	0.0284813	MSTRG.13847.1	MELO3C016193.2.1	21995467	21995541	21995164	21995278	21996086	21996174	107,115,34	512330174	107103120	292277302	222	149	0.123,0.19,0.116	0.197,0.2,0.211	0.143	0.202667	no	yes	yes	no
SE_7110	MELO3C024652.2		Guanine nucleotide-binding protein beta subunit-like protein	yes	2	+	yes	0.065	0.0011042	0.0254163	MSTRG.5247.4,MSTRG.5247.1,MELO3C024652.2.1,MSTRG.5247.2	-	20503642	20503714	20503488	20503551	20503882	20503939	65,94,22	0,0,0	92,67,92	4,7,0	220	149	1.0,1.0,1.0	0.94,0.866,1.0	1	0.935333	yes	no	no	yes
SE_5290	MELO3C014318.2		beta-carotene isomerase D27, chloroplastic-like	yes	5	-	yes	-0.096	0.000209401	0.00743303	MSTRG.9717.1	-	3885581	3885688	3883439	3884612	3885950	3886012	45,23,47	5,0,4	9,9,35	0,0,0	255	149	0.84,1.0,0.873	1.0,1.0,1.0	0.904333	1	no	yes	yes	no
SE_1985	MELO3C005943.2		GRAM domain family protein, putative isoform 1	yes	6	+	yes	-0.089	1.68775e-05	0.00116727	MELO3C005943.2.1,MSTRG.10839.1,MSTRG.10839.2	-	121203	121391	121030	121119	122229	122270	224,202,57	25,20,3	178165224	6,7,4	298	149	0.818,0.835,0.905	0.937,0.922,0.966	0.852667	0.941667	no	yes	yes	no
SE_1187	MELO3C011498.2		Splicing factor u2af large subunit, putative	yes	3	-	yes	-0.076	0.000844285	0.0206638	-	-	17199896	17200032	17199621	17199692	17200225	17200262	46,49,15	9,0,0	55,40,55	0,1,0	284	149	0.728,1.0,1.0	1.0,0.955,1.0	0.909333	0.985	no	yes	yes	no
SE_6413	MELO3C000157.2		Universal stress protein A-like protein	no	0	+	yes	0.198	6.03339e-09	2.30992e-06	MSTRG.504.1	MSTRG.504.2	9947871	9947913	9946770	9947425	9948008	9948276	234206193	38,55,35	183124145	74,67,97	190	149	0.828,0.746,0.812	0.66,0.592,0.54	0.795333	0.597333	yes	no	no	yes
SE_5606	MELO3C011084.2		Ribosomal RNA small subunit methyltransferase A	yes	3	+	yes	-0.1	2.54874e-05	0.00158852	MELO3C011084.2.1	-	28854500	28855075	28853274	28853493	28855746	28856501	195,189,78	17,12,7	187158151	1,9,0	298	149	0.852,0.887,0.848	0.989,0.898,1.0	0.862333	0.962333	no	yes	yes	no
SE_7520	MELO3C015985.2		Large ribosomal RNA subunit accumulation protein YCED homolog 1, chloroplastic	yes	1	-	yes	-0.321	2.81974e-07	4.38082e-05	MELO3C015985.2.1	-	32285318	32285982	32284221	32284505	32286172	32286467	13,21,11	4,2,4	11,10,19	0,0,0	298	149	0.619,0.84,0.579	1.0,1.0,1.0	0.679333	1	no	yes	yes	no
SE_205	MELO3C018159.2		protein-tyrosine-phosphatase PTP1	no	4	+	yes	-0.128	0.00156876	0.0333672	MSTRG.7896.2	MELO3C018159.2.1,MSTRG.7896.1	9520569	9521647	9519943	9520084	9521918	9522053	10,12,2	64,29,16	13,18,11	18,33,21	298	149	0.072,0.171,0.059	0.265,0.214,0.208	0.100667	0.229	no	yes	yes	no
SE_1271	MELO3C022813.2		THO complex subunit 1	no	9	+	yes	-0.065	2.76866e-05	0.00170575	MELO3C022813.2.1	-	12537775	12537822	12537265	12537539	12538051	12538176	0,6,0	89,118,4	22,4,8	130,70,75	195	149	0.0,0.037,0.0	0.115,0.042,0.075	0.0123333	0.0773333	no	yes	yes	no
SE_10759	MELO3C025950.2		Nitrile-specifier protein 5	no	11	-	yes	-0.018	0.000217599	0.00759823	MELO3C025950.2.1	MSTRG.19656.1	14132970	14133026	14129370	14129460	14133388	14133539	228,248,73	337043511288	260282248	327728172866	204	149	0.047,0.04,0.04	0.055,0.068,0.059	0.0423333	0.0606667	no	yes	yes	no
SE_10755	MELO3C008955.2		splicing factor U2AF-associated protein 2	yes	8	-	yes	-0.049	0.000359234	0.0108005	MSTRG.15795.3,MSTRG.15795.1,MELO3C008955.2.1	-	22532495	22532588	22532373	22532412	22532705	22532951	174,182,90	11,0,5	135112126	0,1,1	241	149	0.907,1.0,0.918	1.0,0.986,0.987	0.941667	0.991	no	yes	yes	no
SE_4351	MELO3C018421.2		BAT2 domain protein	no	1	+	yes	-0.023	0.000276228	0.00889239	MSTRG.2373.1	MELO3C018421.2.1	145095	145184	144935	145026	145836	146043	5,11,2	358219151	10,24,15	262237259	237	149	0.009,0.031,0.008	0.023,0.06,0.035	0.016	0.0393333	no	yes	yes	no
SE_4359	MELO3C005689.2		Proteasome assembly chaperone 3	no	9	-	yes	-0.162	0.00149846	0.0323862	MELO3C005689.2.1	-	23491851	23491989	23491167	23491215	23492729	23492892	172,85,134	42,28,36	132108139	9,8,34	286	149	0.681,0.613,0.66	0.884,0.876,0.68	0.651333	0.813333	no	yes	yes	no
SE_7328	MELO3C018556.2		FAD-binding protein	no	1	+	yes	-0.31	0.000365216	0.0108753	-	-	1088535	1088613	1088042	1088296	1088845	1088913	45,26,21	36,11,23	45,38,52	0,14,13	226	149	0.452,0.609,0.376	1.0,0.642,0.725	0.479	0.789	no	yes	yes	no
SE_7329	MELO3C018556.2		FAD-binding protein	yes	1	+	yes	-0.341	2.31123e-05	0.00147412	-	-	1088535	1088613	1088042	1088296	1088997	1089138	3,7,1	2,5,0	6,2,8	0,0,0	226	149	0.497,0.48,1.0	1.0,1.0,1.0	0.659	1	no	yes	yes	no
SE_1247	MELO3C015343.2		39S ribosomal protein L45, mitochondrial isoform X1	no	2	+	yes	-0.116	1.07341e-06	0.000135376	MSTRG.4389.4,MELO3C015343.2.1	MSTRG.4389.3,MSTRG.4389.2,MSTRG.4389.5,MSTRG.4389.6	926394	926446	926121	926204	928286	928376	82,44,47	7,2,8	37,49,58	0,0,0	200	149	0.897,0.942,0.814	1.0,1.0,1.0	0.884333	1	no	yes	yes	no
SE_1248	MELO3C015343.2		39S ribosomal protein L45, mitochondrial isoform X1	no	2	+	yes	-0.442	1.4929e-07	2.9098e-05	MSTRG.4389.3,MSTRG.4389.5	MSTRG.4389.2,MSTRG.4389.4,MSTRG.4389.6,MELO3C015343.2.1	926394	926516	926121	926204	928286	928376	36,16,2	7,2,8	8,17,16	0,0,0	270	149	0.739,0.815,0.121	1.0,1.0,1.0	0.558333	1	no	yes	yes	no
SE_10923	MELO3C017080.2		Alkaline phosphatase D	yes	7	-	yes	-0.095	2.96531e-07	4.54116e-05	MELO3C017080.2.1	-	25855	25996	23618	24186	26123	26184	302322178	28,22,7	65,63,95	2,0,0	289	149	0.848,0.883,0.929	0.944,1.0,1.0	0.886667	0.981333	no	yes	yes	no
SE_10922	MELO3C017080.2		Alkaline phosphatase D	yes	7	-	yes	-0.068	0.000144861	0.00568832	MELO3C017080.2.1	-	25587	25695	23618	24186	26123	26184	393236369	28,22,7	42,43,43	2,0,0	256	149	0.891,0.862,0.968	0.924,1.0,1.0	0.907	0.974667	no	yes	yes	no
SE_10695	MELO3C026391.2		Vacuolar protein sorting-associated protein 53 A	no	7	-	yes	-0.097	1.45149e-09	8.64441e-07	MSTRG.13314.1	-	5963881	5964023	5962670	5962734	5965548	5965704	430360117	50,20,7	323272269	7,3,5	290	149	0.815,0.902,0.896	0.96,0.979,0.965	0.871	0.968	no	yes	yes	no
SE_6219	MELO3C003597.2		ABC1 family protein	no	4	+	yes	-0.069	0.00049799	0.0136185	MSTRG.7581.12,MSTRG.7581.7,MSTRG.7581.4,MSTRG.7581.5,MSTRG.7581.8,MSTRG.7581.9	MSTRG.7581.10,MELO3C003597.2.1,MSTRG.7581.2	2538345	2538469	2538027	2538157	2538924	2539082	6,8,0	94,78,41	2,23,18	85,65,72	272	149	0.034,0.053,0.0	0.013,0.162,0.12	0.029	0.0983333	no	yes	yes	no
SE_866	MELO3C002943.2		Terpene cyclase/mutase family member	yes	9	+	yes	-0.034	0.000874242	0.0211078	MSTRG.16821.2,MELO3C002943.2.1	-	8307025	8307280	8306095	8306284	8307914	8308028	327,335,71	23,7,1	473358375	7,6,5	298	149	0.877,0.96,0.973	0.971,0.968,0.974	0.936667	0.971	no	yes	yes	no
SE_6660	MELO3C003920.2		50S ribosomal protein L7/L12	yes	5	-	yes	-0.048	0.000413099	0.0118724	-	-	20578954	20579034	20574445	20575270	20579155	20579666	214109132	13,0,13	99109121	3,2,0	228	149	0.915,1.0,0.869	0.956,0.973,1.0	0.928	0.976333	no	yes	yes	no
SE_3652	MELO3C029774.2		Copia protein	no	2	-	yes	-0.158	8.8125e-05	0.00402	MSTRG.5784.2	MSTRG.5784.4	27057355	27057452	27052754	27053545	27059201	27059330	126,81,182	13,27,38	76,76,87	4,6,5	245	149	0.855,0.646,0.744	0.92,0.885,0.914	0.748333	0.906333	no	yes	yes	no
SE_3653	MELO3C029774.2		Copia protein	yes	2	-	yes	-0.141	0.000859162	0.02098	-	-	27057355	27057452	27052754	27053545	27059235	27059330	58,24,118	2,7,16	49,47,64	0,2,3	245	149	0.946,0.676,0.818	1.0,0.935,0.928	0.813333	0.954333	no	yes	yes	no
SE_1470	MELO3C002268.2		Iron-sulfur cluster assembly protein	yes	12	+	yes	-0.016	1.98338e-06	0.000223809	MSTRG.21826.1	-	25222107	25222162	25220604	25220960	25222804	25223126	238913272044	63,20,33	114312441442	7,8,14	203	149	0.965,0.98,0.978	0.992,0.991,0.987	0.974333	0.99	no	yes	yes	no
SE_5882	MELO3C023064.2		BLISTER	no	5	+	yes	-0.142	2.00866e-07	3.41791e-05	MSTRG.9851.1	MELO3C023064.2.1	6844270	6844411	6843991	6844068	6844839	6844907	11,35,5	140,74,61	42,43,52	74,72,84	289	149	0.039,0.196,0.041	0.226,0.235,0.242	0.092	0.234333	no	yes	yes	no
SE_10347	MELO3C010707.2		Inner membrane ALBINO3-like protein 1, chloroplastic	yes	3	+	yes	0.07	9.99299e-06	0.0007846	MELO3C010707.2.1	-	31358222	31358283	31357737	31357812	31358703	31358777	141,104,55	0,0,0	122,101,99	5,7,5	209	149	1.0,1.0,1.0	0.946,0.911,0.934	1	0.930333	yes	no	no	yes
SE_3333	MELO3C019601.2		CBS domain-containing protein	yes	11	-	yes	-0.018	0.000237246	0.00802295	MSTRG.20090.1	-	25844474	25844548	25842860	25843396	25845507	25845589	15958021268	31,19,39	566593729	10,10,0	222	149	0.972,0.966,0.956	0.974,0.975,1.0	0.964667	0.983	no	yes	yes	no
SE_3334	MELO3C017068.2		Proton pump-interactor 1	yes	7	-	yes	-0.101	3.46417e-05	0.00206311	MSTRG.12830.1	-	152789	152936	152199	152332	158830	159005	99,82,67	9,1,8	62,56,63	0,2,0	295	149	0.847,0.976,0.809	1.0,0.934,1.0	0.877333	0.978	no	yes	yes	no
SE_8106	MELO3C007610.2		chaperone protein DnaJ	yes	8	+	yes	-0.123	1.06792e-12	3.81605e-09	MSTRG.14937.1	-	4077571	4077709	4076198	4076284	4078148	4078734	215117199	30,3,13	130168184	0,0,0	286	149	0.789,0.953,0.889	1.0,1.0,1.0	0.877	1	no	yes	yes	no
SE_9274	MELO3C023658.2		Protein DETOXIFICATION	no	1	-	yes	-0.226	0.00101842	0.0239418	MELO3C023658.2.1	MSTRG.2892.1	7692931	7692985	7690708	7690817	7693093	7693178	6,3,0	22,25,3	7,17,12	17,20,20	202	149	0.167,0.081,0.0	0.233,0.385,0.307	0.0826667	0.308333	no	yes	yes	no
SE_4370	MELO3C032034.2		Pentatricopeptide repeat-containing protein	yes	6	-	yes	-0.182	1.5365e-05	0.00107656	-	-	15079003	15079197	15074061	15074268	15081536	15081855	31,30,22	10,0,2	17,14,18	0,0,0	298	149	0.608,1.0,0.846	1.0,1.0,1.0	0.818	1	no	yes	yes	no
SE_4371	MELO3C032034.2		Pentatricopeptide repeat-containing protein	yes	6	-	yes	-0.163	1.76351e-05	0.00119651	MSTRG.11919.1	-	15079095	15079197	15074061	15074268	15081536	15081866	32,31,20	10,0,2	18,15,20	0,0,0	250	149	0.656,1.0,0.856	1.0,1.0,1.0	0.837333	1	no	yes	yes	no
SE_7309	MELO3C023214.2		Transmembrane protein	yes	11	+	yes	-0.027	0.00206383	0.0414475	MELO3C023214.2.1,MSTRG.19045.4,MSTRG.19045.3,MSTRG.19045.2,MSTRG.19045.1	-	296233	296353	295940	296011	297278	297379	307215363	4,2,11	249271322	0,0,2	268	149	0.977,0.984,0.948	1.0,1.0,0.989	0.969667	0.996333	no	yes	yes	no
SE_9419	MELO3C021657.2		Serine/threonine-protein phosphatase	yes	9	+	yes	-0.363	9.10383e-15	4.87965e-11	MSTRG.16675.4,MELO3C021657.2.1	MSTRG.16675.2	5054872	5054932	5054519	5054624	5056030	5056225	42,27,54	29,15,18	79,83,106	0,8,3	208	149	0.509,0.563,0.682	1.0,0.881,0.962	0.584667	0.947667	no	yes	yes	no
SE_10908	MELO3C020032.2		DNA repair protein XRCC2 homolog isoform X2	no	10	-	yes	0.245	1.55122e-05	0.00107981	MELO3C020032.2.1	-	10926311	10926424	10916231	10916302	10939545	10939699	31,6,9	0,1,0	11,9,13	2,3,4	261	149	1.0,0.774,1.0	0.758,0.631,0.65	0.924667	0.679667	yes	no	no	yes
SE_11280	MELO3C017720.2		protein farnesyltransferase/geranylgeranyltransferase type-1 subunit alpha	no	7	+	yes	-0.035	4.7564e-06	0.000443379	MSTRG.14178.2	-	26588894	26589114	26588391	26588487	26589269	26590641	11,5,1	288153150	16,4,24	140139147	298	149	0.019,0.016,0.003	0.054,0.014,0.075	0.0126667	0.0476667	no	yes	yes	no
SE_8225	MELO3C014368.2		Aminomethyltransferase	no	5	-	yes	-0.109	0.0012073	0.0273042	MSTRG.9671.1	MELO3C014368.2.1	3179229	3179294	3175792	3175880	3179396	3179462	57,44,19	0,5,4	31,32,32	0,0,1	213	149	1.0,0.86,0.769	1.0,1.0,0.957	0.876333	0.985667	no	yes	yes	no
SE_7153	MELO3C014361.2		T-complex protein 11	no	5	+	yes	-0.043	0.000603981	0.0159083	MELO3C014361.2.1	MSTRG.9678.1	3331433	3331549	3330775	3331220	3332156	3332928	96,257,8	6,6,0	291153156	0,0,1	264	149	0.9,0.96,1.0	1.0,1.0,0.989	0.953333	0.996333	no	yes	yes	no
SE_8661	MELO3C020138.2		Alpha-galactosidase	no	10	+	yes	0.019	8.00707e-05	0.00378131	MSTRG.18660.1	MSTRG.18660.5,MSTRG.18660.7,MSTRG.18660.2,MELO3C020138.2.1	13520569	13523362	13511628	13511711	13524336	13524427	27,5,28	315264302	1,14,7	263286300	298	149	0.041,0.009,0.044	0.002,0.024,0.012	0.0313333	0.0126667	yes	no	no	yes
SE_273	MELO3C004257.2		DUF1995 domain protein, putative (DUF1995)	yes	5	-	yes	-0.71	0.000172742	0.00645224	-	-	25730145	25730237	25728852	25729399	25730986	25731065	0,0,4	4,2,3	9,1,4	4,0,0	240	149	0.0,0.0,0.453	0.583,1.0,1.0	0.151	0.861	no	yes	yes	no
SE_2782	MELO3C012363.2		RING finger protein B	yes	10	+	yes	-0.048	6.4583e-05	0.00336082	MSTRG.17857.1	-	1012420	1012521	1011999	1012152	1013465	1013645	329,147,84	11,4,3	210151175	1,0,0	249	149	0.947,0.957,0.944	0.992,1.0,1.0	0.949333	0.997333	no	yes	yes	no
SE_7977	MELO3C004999.2		nicotinamide adenine dinucleotide transporter 1, chloroplastic-like	yes	12	+	yes	-0.072	0.000281333	0.00897586	MSTRG.20974.4,MELO3C004999.2.1,MSTRG.20974.1	-	4847336	4847386	4846047	4846969	4848162	4848211	228158339	35,3,45	106107126	2,0,11	198	149	0.831,0.975,0.85	0.976,1.0,0.896	0.885333	0.957333	no	yes	yes	no
SE_9008	MELO3C019267.2		Alpha/beta-Hydrolases superfamily protein	yes	11	+	yes	-0.763	5.51825e-12	9.85928e-09	MSTRG.19539.2	-	10399240	10399262	10398478	10398592	10400029	10400097	15,0,0	8,8,16	12,23,16	0,2,0	170	149	0.622,0.0,0.0	1.0,0.91,1.0	0.207333	0.97	no	yes	yes	no
SE_2725	MELO3C020575.2		serine/arginine-rich splicing factor SR45a-like	no	12	+	yes	-0.13	0.00014037	0.00562816	MSTRG.20818.1	MELO3C020575.2.1,MSTRG.20818.2	1136414	1136500	1136121	1136271	1136683	1136747	335285200	196150108	190263233	78,61,77	234	149	0.521,0.547,0.541	0.608,0.733,0.658	0.536333	0.666333	no	yes	yes	no
SE_4950	MELO3C005228.2		sodium/hydrogen exchanger 8	no	9	-	yes	0.013	0.00156732	0.0333672	MSTRG.17168.3	MSTRG.17168.2,MELO3C005228.2.1,MSTRG.17168.4	18834506	18834590	18834126	18834179	18836935	18837053	1,2,3	87,56,5	16,15,18	145,88,100	232	149	0.007,0.022,0.278	0.066,0.099,0.104	0.102333	0.0896667	yes	no	no	yes
SE_2722	MELO3C026990.2		Exostosin family protein	yes	2	-	yes	-0.445	6.66477e-05	0.00343492	MSTRG.5297.2	-	21787830	21788108	21786420	21787488	21793741	21793878	24,37,2	9,6,7	16,16,22	0,0,3	298	149	0.571,0.755,0.125	1.0,1.0,0.786	0.483667	0.928667	no	yes	yes	no
SE_2721	MELO3C026990.2		Exostosin family protein	yes	2	-	yes	-0.469	0.000189263	0.00691016	MSTRG.5297.1	-	21787762	21788108	21786403	21787488	21793741	21793878	18,44,1	9,6,7	8,15,19	0,0,3	298	149	0.5,0.786,0.067	1.0,1.0,0.76	0.451	0.92	no	yes	yes	no
SE_8781	MELO3C029831.2		Methyltransferase type 11	yes	3	+	yes	-0.261	3.62854e-09	1.69537e-06	-	-	3893413	3893573	3886273	3886353	3893785	3893833	57,7,12	106,48,57	52114121	64,80,73	298	149	0.212,0.068,0.095	0.289,0.416,0.453	0.125	0.386	no	yes	yes	no
SE_7364	MELO3C023829.2		Beta-hexosaminidase	no	10	+	yes	-0.155	8.76121e-12	1.34172e-08	MSTRG.18422.1,MSTRG.18422.3	-	6372534	6372551	6372053	6372187	6372729	6372778	98,73,59	18,21,7	117,118,88	0,3,3	165	149	0.831,0.758,0.884	1.0,0.973,0.964	0.824333	0.979	no	yes	yes	no
SE_9439	MELO3C014544.2		Axoneme-associated protein MST101(2) protein	no	5	-	yes	0.102	0.000343647	0.0105254	MSTRG.9536.1	MELO3C014544.2.1	1489036	1489094	1488370	1488441	1489771	1489884	25,18,17	77,50,69	3,7,13	65,69,57	206	149	0.19,0.207,0.151	0.032,0.068,0.142	0.182667	0.0806667	yes	no	no	yes
SE_589	MELO3C002856.2		cannabidiolic acid synthase-like	no	12	-	yes	-0.175	1.10328e-05	0.000857037	MSTRG.21409.2	-	19437590	19437735	19432143	19432227	19438320	19438717	52,27,40	7,6,2	17,36,23	0,0,1	293	149	0.791,0.696,0.91	1.0,1.0,0.921	0.799	0.973667	no	yes	yes	no
SE_727	MELO3C031731.2		pyridoxal kinase	yes	6	-	yes	-0.04	7.85819e-05	0.00374399	MSTRG.11901.1	-	14625022	14625088	14623386	14623443	14625761	14625825	283144169	12,4,3	140166204	0,0,0	214	149	0.943,0.962,0.975	1.0,1.0,1.0	0.96	1	no	yes	yes	no
SE_7177	MELO3C012931.2		flowering time control protein FCA	yes	4	+	yes	-0.062	0.000217385	0.00759823	MELO3C012931.2.1,MSTRG.8090.1,MSTRG.8090.2,MSTRG.8090.3	-	14688499	14688564	14688184	14688236	14689454	14689521	137,104,31	30,0,0	103103127	0,0,5	213	149	0.762,1.0,1.0	1.0,1.0,0.947	0.920667	0.982333	no	yes	yes	no
SE_7170	MELO3C016303.2		ATP-dependent zinc metalloprotease FtsH	no	7	+	yes	0.321	9.78839e-08	1.97984e-05	MSTRG.13950.2	MSTRG.13950.1	23344025	23344067	23343493	23343622	23344386	23344582	27,12,11	45,22,8	4,1,0	20,19,26	190	149	0.32,0.3,0.519	0.136,0.04,0.0	0.379667	0.0586667	yes	no	no	yes
SE_6777	MELO3C010598.2		WAT1-related protein	yes	3	+	yes	0.333	0.000688755	0.0177061	MELO3C010598.2.1	-	9596841	9596904	9596341	9596753	9597053	9597170	8,1,0	0,0,2	2,0,0	0,1,1	211	149	1.0,1.0,0.0	1.0,0.0,0.0	0.666667	0.333333	yes	no	no	yes
SE_6772	MELO3C009823.2		Proteasome subunit beta type-4	no	4	-	yes	-0.063	0.000665955	0.0172441	MSTRG.8753.4,MSTRG.8753.5,MSTRG.8753.1,MSTRG.8753.2	MELO3C009823.2.1,MSTRG.8753.6,MSTRG.8753.7,MSTRG.8753.3	28929383	28929477	28929129	28929174	28929850	28929961	10,9,6	96,55,122	10,9,25	55,61,68	242	149	0.06,0.092,0.029	0.101,0.083,0.185	0.0603333	0.123	no	yes	yes	no
SE_1694	MELO3C013820.2		bZIP transcription factor 16	yes	6	+	yes	0.048	3.5346e-05	0.00208192	MSTRG.12516.3,MSTRG.12516.1,MELO3C013820.2.1,MSTRG.12516.4	-	33706450	33706505	33705792	33705962	33706921	33706964	239169107	2,0,0	186158159	6,4,10	203	149	0.989,1.0,1.0	0.958,0.967,0.921	0.996333	0.948667	yes	no	no	yes
SE_1691	MELO3C003787.2		Jacalin-related lectin 3	no	4	-	yes	-0.073	2.99825e-06	0.000306107	MSTRG.7738.2	MSTRG.7738.3	4367365	4367507	4366796	4366944	4370792	4371850	150128122	7,7,4	188182183	2,0,0	290	149	0.917,0.904,0.94	0.98,1.0,1.0	0.920333	0.993333	no	yes	yes	no
SE_555	MELO3C024067.2		protein GIGANTEA-like	yes	1	+	yes	0.045	0.00249561	0.0485535	MSTRG.2925.3	-	8444120	8444176	8439134	8439406	8445141	8445518	120,92,74	0,0,0	130,92,71	6,4,1	204	149	1.0,1.0,1.0	0.941,0.944,0.981	1	0.955333	yes	no	no	yes
SE_2270	MELO3C017779.2		RabGAP/TBC domain-containing family protein	no	7	-	yes	-0.055	0.00113102	0.025742	MSTRG.14229.4	-	27047488	27047663	27046971	27047128	27047923	27048207	16,19,5	126,118,47	31,33,39	139124125	298	149	0.06,0.075,0.051	0.1,0.117,0.135	0.062	0.117333	no	yes	yes	no
SE_2905	MELO3C007131.2		Katanin p60 atpase-containing subunit a1	yes	8	-	yes	-0.019	0.000504287	0.0137556	MSTRG.14565.1,MELO3C007131.2.1	-	1028017	1028084	1026961	1027046	1028795	1028903	926565488	40,13,12	97510951071	20,10,19	215	149	0.941,0.968,0.966	0.971,0.987,0.975	0.958333	0.977667	no	yes	yes	no
SE_2865	MELO3C013825.2		Shikimate kinase	yes	6	-	yes	0.061	0.000575692	0.0153434	MELO3C013825.2.1,MSTRG.12525.1	-	33753369	33753560	33753092	33753287	33754209	33754520	337261133	9,0,0	180178161	10,4,8	298	149	0.949,1.0,1.0	0.9,0.957,0.91	0.983	0.922333	yes	no	no	yes
SE_2867	MELO3C019889.2		Protein SUPPRESSOR OF GENE SILENCING 3	no	3	-	yes	0.131	0.000797248	0.0198756	MSTRG.6507.2	MSTRG.6507.3	22593792	22596157	22591203	22591514	22596232	22596440	260217125	59,38,39	170125128	61,58,52	298	149	0.688,0.741,0.616	0.582,0.519,0.552	0.681667	0.551	yes	no	no	yes
SE_6576	MELO3C009503.2		IAA-amino acid hydrolase ILR1-like 3	yes	4	-	yes	-0.036	6.94038e-06	0.000590483	-	-	31636275	31636404	31635191	31635897	31637506	31637857	705374585	15,15,10	346439525	0,6,1	277	149	0.962,0.931,0.969	1.0,0.975,0.996	0.954	0.990333	no	yes	yes	no
SE_5068	MELO3C017624.2		Superoxide dismutase	no	7	-	yes	-0.047	8.83814e-10	5.92155e-07	MSTRG.14104.1	MELO3C017624.2.1	25737320	25737344	25736627	25737212	25737520	25737547	692373651	39,23,29	263313343	6,0,3	172	149	0.939,0.934,0.951	0.974,1.0,0.99	0.941333	0.988	no	yes	yes	no
SE_6907	MELO3C004279.2		RING zinc finger family protein	yes	5	-	yes	-0.078	3.92188e-05	0.00224826	MELO3C004279.2.1,MSTRG.10516.2	-	25962188	25962268	25961832	25961945	25962360	25962455	140,69,72	3,0,12	72,87,86	0,0,0	228	149	0.968,1.0,0.797	1.0,1.0,1.0	0.921667	1	no	yes	yes	no
SE_7504	MELO3C003666.2		Embryo defective 2410	yes	4	+	yes	0.153	4.83785e-05	0.00265958	MSTRG.7638.2,MELO3C003666.2.1	-	3160608	3161424	3155525	3155657	3166130	3166384	54,33,7	1,0,0	62,50,32	6,0,8	298	149	0.964,1.0,1.0	0.838,1.0,0.667	0.988	0.835	yes	no	no	yes
SE_2102	MELO3C005727.2		F22C12.10	no	9	-	yes	0.045	1.20323e-06	0.000146575	MSTRG.17552.1	-	23775012	23775122	23770666	23774054	23776243	23776599	79,66,5	301,573,39	55,40,30	631507447	258	149	0.132,0.062,0.069	0.048,0.044,0.037	0.0876667	0.043	yes	no	no	yes
SE_6758	MELO3C026499.2		Zinc finger HIT domain-containing protein 3	no	3	-	yes	-0.056	0.00027995	0.00895839	MELO3C026499.2.1,MSTRG.6593.1	MSTRG.6593.2	24337426	24337458	24336162	24336207	24337569	24337671	149,74,89	14,5,4	81,72,63	3,1,0	180	149	0.898,0.925,0.949	0.957,0.983,1.0	0.924	0.98	no	yes	yes	no
SE_1905	MELO3C022699.2		Alanine aminotransferase 2	yes	4	-	yes	0.022	0.000693779	0.0177926	MELO3C022699.2.1,MSTRG.8287.1	-	20064275	20064326	20063895	20063961	20064498	20064549	1021771240	0,0,0	724618611	13,15,6	199	149	1.0,1.0,1.0	0.977,0.969,0.987	1	0.977667	yes	no	no	yes
SE_1903	MELO3C034036.2		Unknown protein	no	10	-	yes	0.509	9.03853e-06	0.000728519	-	-	976907	976944	974100	975943	980215	980387	8,3,10	3,1,3	2,1,4	5,9,9	185	149	0.682,0.707,0.729	0.244,0.082,0.264	0.706	0.196667	yes	no	no	yes
SE_1900	MELO3C034036.2		Unknown protein	no	10	-	yes	0.463	4.06963e-05	0.00230828	MSTRG.17856.4	-	976608	976944	975889	975943	980215	980399	10,4,12	3,1,3	6,1,3	5,9,9	298	149	0.625,0.667,0.667	0.375,0.053,0.143	0.653	0.190333	yes	no	no	yes
SE_1901	MELO3C034036.2		Unknown protein	no	10	-	yes	0.418	0.00112878	0.025742	MSTRG.17856.8	-	976838	977518	974192	975943	980215	980399	15,6,11	3,1,3	11,9,0	5,9,9	298	149	0.714,0.75,0.647	0.524,0.333,0.0	0.703667	0.285667	yes	no	no	yes
SE_11957	MELO3C024225.2		Coatomer subunit beta'	no	1	-	yes	0.034	8.39314e-05	0.00391193	MSTRG.4114.6,MSTRG.4114.10	MSTRG.4114.8,MSTRG.4114.5,MSTRG.4114.7,MSTRG.4114.1,MSTRG.4114.2,MELO3C024225.2.1	35341712	35346610	35341246	35341353	35347693	35347787	43,23,26	324157208	8,11,27	184281279	298	149	0.062,0.068,0.059	0.021,0.019,0.046	0.063	0.0286667	yes	no	no	yes
SE_11481	MELO3C022399.2		alcohol dehydrogenase-like	yes	11	-	yes	-0.021	0.00118013	0.0267462	MSTRG.20636.2	-	33415330	33415377	33414867	33415193	33416549	33416686	456459200	28,7,4	597507491	4,4,15	195	149	0.926,0.98,0.974	0.991,0.99,0.962	0.96	0.981	no	yes	yes	no
SE_4997	MELO3C017404.2		extracellular ribonuclease isoform X3	no	2	-	yes	-0.398	1.29226e-05	0.000948836	MSTRG.5395.2	-	23581464	23581678	23579940	23580244	23581971	23582322	20,16,2	8,0,3	9,15,13	0,0,0	298	149	0.556,1.0,0.25	1.0,1.0,1.0	0.602	1	no	yes	yes	no
SE_12363	MELO3C008126.2		receptor homology region, transmembrane domain- and RING domain-containing protein 2-like isoform X2	yes	3	+	yes	-0.024	5.38726e-05	0.00291674	MSTRG.5834.4	-	770538	770924	769685	770099	771425	772435	66,33,33	940460718	55,59,46	428456536	298	149	0.034,0.035,0.022	0.06,0.061,0.041	0.0303333	0.054	no	yes	yes	no
SE_5864	MELO3C012409.2		Amino acid transporter family protein	yes	10	-	yes	-0.106	0.00018816	0.00690778	MSTRG.17823.3,MSTRG.17823.2,MSTRG.17823.4	-	658570	658594	658033	658214	658783	658998	185,190,73	47,29,22	188115174	21,12,16	172	149	0.773,0.85,0.742	0.886,0.892,0.904	0.788333	0.894	no	yes	yes	no
SE_11105	MELO3C007073.2		2-succinylbenzoate--CoA ligase, chloroplastic/peroxisomal isoform X2	no	8	-	yes	-0.149	0.00133349	0.0295353	MSTRG.14520.1	MELO3C007073.2.1	573948	574026	570037	570252	575307	575696	3,0,0	19,14,41	3,3,4	4,14,28	226	149	0.094,0.0,0.0	0.331,0.124,0.086	0.0313333	0.180333	no	yes	yes	no
SE_10742	MELO3C009276.2		Acyl-CoA N-acyltransferase with RING/FYVE/PHD-type zinc finger domain-containing protein	yes	4	-	yes	-0.084	0.000107901	0.00459006	MSTRG.9233.2	-	33193607	33193696	33193004	33193470	33194008	33194685	120,50,145	3,6,11	80,54,97	2,0,1	237	149	0.962,0.84,0.892	0.962,1.0,0.984	0.898	0.982	no	yes	yes	no
SE_10274	MELO3C034276.2		katanin p60 ATPase-containing subunit A1 isoform X3	yes	10	-	yes	-0.154	0.000132463	0.00546153	MSTRG.18474.5	-	7629316	7629481	7628448	7628583	7629951	7630326	27,41,28	8,0,3	21,31,19	1,0,0	298	149	0.628,1.0,0.824	0.913,1.0,1.0	0.817333	0.971	no	yes	yes	no
SE_6298	MELO3C008959.2		1-acyl-sn-glycerol-3-phosphate acyltransferase	yes	8	+	yes	0.073	0.0024902	0.0485362	MSTRG.15791.3	-	22382448	22382555	22382089	22382198	22382648	22382692	104,79,25	3,1,4	89,83,88	12,13,6	255	149	0.953,0.979,0.785	0.813,0.789,0.896	0.905667	0.832667	yes	no	no	yes
SE_44	MELO3C004217.2		heparan-alpha-glucosaminide N-acetyltransferase	yes	5	+	yes	-0.052	0.000484899	0.0134706	MSTRG.10454.1	-	25291550	25291617	25291005	25291105	25292163	25292245	216109169	6,10,0	91,80,114	0,0,0	215	149	0.961,0.883,1.0	1.0,1.0,1.0	0.948	1	no	yes	yes	no
SE_8998	MELO3C032452.2		Haloacid dehalogenase-like hydrolase (HAD) superfamily protein	yes	7	-	yes	0.056	0.00230424	0.0455138	MSTRG.13548.1,MSTRG.13548.3	-	11625094	11625176	11624877	11624944	11625261	11625621	36,30,17	0,1,0	45,27,50	0,0,9	230	149	1.0,0.951,1.0	1.0,1.0,0.783	0.983667	0.927667	yes	no	no	yes
SE_545	MELO3C034712.2		protein NUCLEAR FUSION DEFECTIVE 6, chloroplastic/mitochondrial-like	no	11	-	yes	-0.291	0.000283427	0.00899259	MSTRG.19599.4	MSTRG.19599.5	12236645	12236698	12235995	12236298	12247854	12247976	50,35,50	26,12,44	29,41,33	0,20,0	201	149	0.588,0.684,0.457	1.0,0.603,1.0	0.576333	0.867667	no	yes	yes	no
SE_4871	MELO3C035201.2		CBL-interacting serine/threonine-protein kinase	yes	11	-	yes	-0.116	0.000264179	0.00860792	MSTRG.20445.7,MSTRG.20445.10	MSTRG.20445.4,MSTRG.20445.3,MSTRG.20445.2,MSTRG.20445.1,MSTRG.20445.8	31082678	31082725	31080294	31080417	31083843	31083924	83,56,24	538400422	96,66,87	448,94,576	195	149	0.105,0.097,0.042	0.141,0.349,0.103	0.0813333	0.197667	no	yes	yes	no
SE_4870	MELO3C035201.2		CBL-interacting serine/threonine-protein kinase	yes	11	-	yes	-0.035	2.24544e-09	1.20355e-06	MSTRG.20445.3,MSTRG.20445.1,MSTRG.20445.8	-	31081039	31081258	31080607	31080700	31083843	31083924	1241948736	0,41,9	143312121169	0,0,0	298	149	1.0,0.92,0.976	1.0,1.0,1.0	0.965333	1	no	yes	yes	no
SE_4875	MELO3C035201.2		CBL-interacting serine/threonine-protein kinase	yes	11	-	yes	-0.055	1.95055e-12	5.22748e-09	MSTRG.20445.1,MSTRG.20445.8	MSTRG.20445.3	31082678	31082858	31080607	31080700	31083843	31083924	696631347	0,41,9	753689611	0,0,0	298	149	1.0,0.885,0.951	1.0,1.0,1.0	0.945333	1	no	yes	yes	no
SE_5559	MELO3C012986.2		VHS domain-containing protein At3g16270	no	4	+	yes	0.081	5.40052e-06	0.000499083	MSTRG.8119.1	-	15496444	15496837	15496067	15496356	15497497	15498223	159,252,51	1,3,0	215207166	5,8,16	298	149	0.988,0.977,1.0	0.956,0.928,0.838	0.988333	0.907333	yes	no	no	yes
SE_6738	MELO3C029427.2		pentatricopeptide repeat-containing protein At4g32450, mitochondrial-like	yes	2	-	yes	-0.384	3.99548e-08	9.31295e-06	MELO3C029427.2.1	-	13156810	13157093	13150118	13150486	13157679	13159954	9,18,16	6,4,3	4,7,8	0,0,0	298	149	0.429,0.692,0.727	1.0,1.0,1.0	0.616	1	no	yes	yes	no
SE_6737	MELO3C029427.2		pentatricopeptide repeat-containing protein At4g32450, mitochondrial-like	yes	2	-	yes	-0.318	1.77914e-07	3.23261e-05	-	-	13153801	13157093	13150118	13150486	13157679	13160060	14,20,23	6,4,3	5,7,11	0,0,0	298	149	0.538,0.714,0.793	1.0,1.0,1.0	0.681667	1	no	yes	yes	no
SE_8606	MELO3C019020.2		pentatricopeptide repeat-containing protein At4g33990	no	7	+	yes	0.395	6.11806e-06	0.000551139	MSTRG.13672.1	-	16358600	16358695	16356770	16356828	16358964	16361649	6,9,18	7,5,7	3,4,0	14,11,10	243	149	0.345,0.525,0.612	0.116,0.182,0.0	0.494	0.0993333	yes	no	no	yes
SE_5279	MELO3C006158.2		lysophospholipid acyltransferase LPEAT2 isoform X1	yes	6	+	yes	-0.045	0.00109184	0.0254163	MELO3C006158.2.1,MSTRG.11025.2	-	1381773	1381833	1381395	1381576	1382712	1382876	192,145,67	9,0,5	158154139	0,0,2	208	149	0.939,1.0,0.906	1.0,1.0,0.98	0.948333	0.993333	no	yes	yes	no
SE_11933	MELO3C017010.2		NADH dehydrogenase [ubiquinone] 1 beta subcomplex subunit 2	no	7	-	yes	0.012	0.00193991	0.0394608	MELO3C017010.2.1	-	447895	447974	447368	447816	448036	448102	14,16,32	686481528	10,12,7	534484583	227	149	0.013,0.021,0.038	0.012,0.016,0.008	0.024	0.012	yes	no	no	yes
SE_4276	MELO3C020440.2		UBX domain-containing protein 1	no	5	+	yes	-0.033	0.000217062	0.00759823	MSTRG.9911.3	-	8582242	8582359	8578702	8578780	8583233	8583425	457204402	6,5,16	195230264	2,0,2	265	149	0.977,0.958,0.934	0.982,1.0,0.987	0.956333	0.989667	no	yes	yes	no
SE_2724	MELO3C020575.2		serine/arginine-rich splicing factor SR45a-like	no	12	+	yes	-0.177	8.17222e-08	1.71889e-05	MSTRG.20818.2	MELO3C020575.2.1,MSTRG.20818.1	1136411	1136500	1136121	1136271	1136683	1136747	249189119	196150108	175186173	78,61,77	237	149	0.444,0.442,0.409	0.585,0.657,0.585	0.431667	0.609	no	yes	yes	no
SE_9001	MELO3C004555.2		At3g13227	no	5	-	yes	-0.306	0.00110141	0.0254163	MSTRG.10737.6	-	28514909	28517408	28514433	28514670	28517826	28518117	36,32,44	36,11,13	30,30,25	3,0,7	298	149	0.333,0.593,0.629	0.833,1.0,0.641	0.518333	0.824667	no	yes	yes	no
SE_12006	MELO3C013614.2		Acyl-[acyl-carrier-protein]--UDP-N-acetylglucosamine O-acyltransferase	yes	11	+	yes	0.024	2.49661e-06	0.000264987	MSTRG.19785.2	-	19003663	19005339	19002334	19003589	19005443	19005707	15377891317	8,6,6	8298871047	19,11,21	298	149	0.99,0.985,0.991	0.956,0.976,0.961	0.988667	0.964333	yes	no	no	yes
SE_2738	MSTRG.16676			no	9	+	yes	-0.331	6.74895e-06	0.00057879	MSTRG.16676.3	MSTRG.16676.4	5241991	5242062	5239838	5240302	5242441	5242874	8,5,5	9,0,2	1,1,1	0,0,0	219	149	0.377,1.0,0.63	1.0,1.0,1.0	0.669	1	no	yes	yes	no
SE_8012	MELO3C006292.2		DNA repair protein RAD50	no	6	-	yes	-0.147	2.0064e-07	3.41791e-05	MSTRG.11136.3	MELO3C006292.2.1	2289315	2289445	2289032	2289147	2289623	2289751	0,0,0	18,29,5	11,6,4	18,27,22	278	149	0.0,0.0,0.0	0.247,0.106,0.089	0	0.147333	no	yes	yes	no
SE_8010	MELO3C012126.2		CSC1-like protein At1g69450	yes	10	-	yes	0.09	0.000136494	0.00556356	MSTRG.18045.10	-	2506524	2506941	2505750	2505906	2507137	2507317	34,61,7	0,0,0	81,71,70	3,9,0	298	149	1.0,1.0,1.0	0.931,0.798,1.0	1	0.909667	yes	no	no	yes
SE_12344	MELO3C014700.2		Non-specific serine/threonine protein kinase	yes	5	-	yes	-0.036	0.00111042	0.0254898	MELO3C014700.2.1	-	316546	316670	314050	314262	317017	317376	655445117	35,24,4	434418374	0,16,14	272	149	0.911,0.91,0.941	1.0,0.935,0.936	0.920667	0.957	no	yes	yes	no
SE_5808	MELO3C013937.2		Homeodomain-like superfamily protein	no	6	+	yes	-0.072	0.000139738	0.00562816	MSTRG.12630.1	MSTRG.12630.3,MSTRG.12630.5,MELO3C013937.2.1	34913585	34913760	34913153	34913238	34914357	34914414	0,1,0	38,42,11	2,7,6	50,28,28	298	149	0.0,0.012,0.0	0.02,0.111,0.097	0.004	0.076	no	yes	yes	no
SE_374	MELO3C003448.2		Methyltransferase-related family protein	no	4	-	yes	0.141	0.000236342	0.00801766	MELO3C003448.2.1	MSTRG.7451.4	1335126	1335230	1334888	1335026	1335866	1336087	74,113,41	8,0,4	79,51,68	23,4,15	252	149	0.845,1.0,0.858	0.67,0.883,0.728	0.901	0.760333	yes	no	no	yes
SE_7655	MELO3C015722.2		Pentatricopeptide repeat-containing family protein	yes	1	-	yes	-0.147	0.000539889	0.0145784	MSTRG.3654.2	MSTRG.3654.1,MELO3C015722.2.1	28847962	28848024	28847532	28847813	28849471	28849518	21,12,11	5,2,0	10,6,9	0,0,0	210	149	0.749,0.81,1.0	1.0,1.0,1.0	0.853	1	no	yes	yes	no
SE_7650	MELO3C030768.2		Aspartic proteinase	yes	4	-	yes	-0.233	1.35961e-05	0.000984796	MSTRG.8006.2	MSTRG.8006.4	12619681	12619721	12619240	12619367	12619970	12620018	12,10,9	2,1,5	11,16,17	0,0,0	188	149	0.826,0.888,0.588	1.0,1.0,1.0	0.767333	1	no	yes	yes	no
SE_9834	MELO3C030082.2		Unknown protein	no	3	+	yes	-0.127	3.40266e-06	0.000340902	MELO3C030082.2.1	MSTRG.6619.1,MSTRG.6619.4	24642169	24642305	24641872	24641948	24644168	24644288	8,0,11	71,42,69	16,9,19	36,32,41	284	149	0.056,0.0,0.077	0.189,0.129,0.196	0.0443333	0.171333	no	yes	yes	no
SE_9835	MELO3C030082.2		Unknown protein	yes	3	+	yes	0.101	0.000253779	0.00837473	MELO3C030082.2.1	-	24642393	24642484	24642169	24642305	24644168	24644288	11,17,9	0,0,1	23,17,26	4,0,5	239	149	1.0,1.0,0.849	0.782,1.0,0.764	0.949667	0.848667	yes	no	no	yes
SE_9833	MELO3C030082.2		Unknown protein	no	3	+	yes	-0.389	1.2303e-05	0.000931768	MSTRG.6619.3	MSTRG.6619.1,MSTRG.6619.2	24641142	24641281	24637236	24640613	24641745	24641802	35,23,22	47,21,55	61,46,46	25,3,21	287	149	0.279,0.362,0.172	0.559,0.888,0.532	0.271	0.659667	no	yes	yes	no
SE_3771	MELO3C010216.2		APO protein 2, chloroplastic	yes	2	+	yes	-0.124	0.000682917	0.0176406	-	-	15447497	15447666	15446685	15446872	15447769	15448121	60,39,17	4,8,1	53,33,34	1,0,2	298	149	0.882,0.709,0.895	0.964,1.0,0.895	0.828667	0.953	no	yes	yes	no
SE_5395	MELO3C012609.2		NF-kappa-B-activating protein isoform X1	no	1	-	yes	0.071	8.1574e-05	0.00383355	MSTRG.3364.2	-	21190000	21190056	21187609	21188636	21190467	21190587	532322474	58,22,23	283305311	34,42,54	204	149	0.87,0.914,0.938	0.859,0.841,0.808	0.907333	0.836	yes	no	no	yes
SE_9765	MELO3C026331.2		Ef-hand calcium binding protein	no	8	-	yes	-0.036	0.000404596	0.0117122	MELO3C026331.2.1	-	30437989	30438008	30436903	30437321	30438141	30438317	226610992060	258125325	90010681198	80,94,102	167	149	0.887,0.887,0.85	0.909,0.91,0.913	0.874667	0.910667	no	yes	yes	no
SE_9762	MELO3C003443.2		bZIP transcription factor 16 isoform X1	no	4	-	yes	-0.082	2.7422e-07	4.323e-05	MSTRG.7443.3,MSTRG.7443.2	MSTRG.7443.4,MELO3C003443.2.1	1272382	1272489	1268275	1268365	1272575	1272650	2,2,0	64,85,32	13,9,6	52,56,50	255	149	0.018,0.014,0.0	0.127,0.086,0.066	0.0106667	0.093	no	yes	yes	no
SE_1553	MELO3C030859.2		Unknown protein	yes	4	+	yes	0.362	0.00106258	0.0248709	MSTRG.8255.1	MSTRG.8255.2	19338462	19338657	19337796	19338100	19339044	19339431	68,29,63	10,0,0	10,4,20	7,2,3	298	149	0.773,1.0,1.0	0.417,0.5,0.769	0.924333	0.562	yes	no	no	yes
SE_1736	MELO3C023156.2		Unknown protein	yes	8	-	yes	-0.275	0.00148868	0.0322999	MSTRG.15621.2	-	16995251	16995931	16994687	16995163	16999272	17001377	16,3,14	1,6,4	8,37,15	2,0,1	298	149	0.889,0.2,0.636	0.667,1.0,0.882	0.575	0.849667	no	yes	yes	no
SE_61	MELO3C024128.2		ARM repeat superfamily protein	yes	1	+	yes	0.047	0.000717455	0.0183559	MSTRG.2831.1,MELO3C024128.2.1	-	5803087	5803201	5802597	5802743	5809956	5810088	184144138	1,1,1	132182146	8,0,7	262	149	0.991,0.988,0.987	0.904,1.0,0.922	0.988667	0.942	yes	no	no	yes
SE_10899	MELO3C005366.2		Valine--tRNA ligase	yes	9	+	yes	-0.032	0.000733122	0.0186676	MSTRG.17296.1	MELO3C005366.2.1	20913866	20913939	20913598	20913768	20914374	20914440	55,115,5	0,10,0	224152103	1,1,0	221	149	1.0,0.886,1.0	0.993,0.99,1.0	0.962	0.994333	no	yes	yes	no
SE_10898	MELO3C005366.2		Valine--tRNA ligase	yes	9	+	yes	-0.071	0.000342016	0.0105055	MELO3C005366.2.1	MSTRG.17296.1	20913866	20913933	20913598	20913768	20914374	20914440	21,39,3	0,10,0	65,40,30	1,1,0	215	149	1.0,0.73,1.0	0.978,0.965,1.0	0.91	0.981	no	yes	yes	no
SE_6714	MELO3C019464.2		ARM repeat superfamily protein	no	6	-	yes	-0.029	0.000620286	0.0162579	MSTRG.11768.5	MELO3C019464.2.1,MSTRG.11768.1,MSTRG.11768.4	11185024	11185101	11184781	11184894	11185413	11185509	1,0,0	86,152,33	12,11,1	176147159	225	149	0.008,0.0,0.0	0.043,0.047,0.004	0.00266667	0.0313333	no	yes	yes	no
SE_8379	MELO3C007190.2		Splicing factor 3B, subunit 5	no	8	+	yes	0.009	0.00165306	0.0347467	MSTRG.14612.3	-	1371717	1372143	1371374	1371576	1372217	1372303	38,24,23	933625603	9,13,16	628582634	298	149	0.02,0.019,0.019	0.007,0.011,0.012	0.0193333	0.01	yes	no	no	yes
SE_8377	MELO3C010850.2		ABSCISIC ACID-INSENSITIVE 5-like protein 5	no	3	+	yes	-0.086	0.000336258	0.0103881	MSTRG.7173.4	-	30416807	30416883	30416642	30416714	30417533	30418168	56,37,57	1,2,7	24,40,23	0,0,0	224	149	0.974,0.925,0.844	1.0,1.0,1.0	0.914333	1	no	yes	yes	no
SE_1948	MELO3C020199.2		Valine--tRNA ligase	no	6	+	yes	-0.224	2.98145e-05	0.00182053	MELO3C020199.2.1,MSTRG.11968.3	MSTRG.11968.1,MSTRG.11968.2	16901846	16901914	16901703	16901756	16911107	16911183	9,13,2	5,11,0	3,12,4	1,0,0	216	149	0.554,0.449,1.0	0.674,1.0,1.0	0.667667	0.891333	no	yes	yes	no
SE_4251	MELO3C030757.2		nucleoside diphosphate kinase IV, chloroplastic/mitochondrial-like isoform X4	no	4	-	yes	-0.564	0.000166064	0.00629047	MELO3C030757.2.1	-	12065371	12065452	12064983	12065251	12065967	12066018	9,0,6	7,7,12	9,4,3	0,0,3	229	149	0.456,0.0,0.245	1.0,1.0,0.394	0.233667	0.798	no	yes	yes	no
SE_6277	MELO3C006246.2		ABC transporter family protein	yes	6	-	yes	0.044	0.000360692	0.0108005	MSTRG.11098.2	-	1987866	1987953	1986925	1987579	1988078	1990465	139,169,32	0,0,0	242204184	3,10,5	235	149	1.0,1.0,1.0	0.981,0.928,0.959	1	0.956	yes	no	no	yes
SE_1055	MELO3C020045.2		Pentatricopeptide repeat-containing protein	yes	10	+	yes	0.349	2.75309e-08	7.69905e-06	MELO3C020045.2.1	-	11188461	11191075	11188144	11188378	11191958	11192085	62,38,46	0,2,1	24,16,13	4,8,5	298	149	1.0,0.905,0.958	0.75,0.5,0.565	0.954333	0.605	yes	no	no	yes
SE_12061	MELO3C021055.2		accelerated cell death 11	no	1	-	yes	0.072	0.000272332	0.00879336	MSTRG.3543.2	-	26641003	26641176	26638433	26638965	26642474	26642705	625283515	21,11,26	252237277	23,27,16	298	149	0.937,0.928,0.908	0.846,0.814,0.896	0.924333	0.852	yes	no	no	yes
SE_1259	MELO3C014152.2		Arginine/serine-rich splicing factor, putative	no	6	-	yes	0.047	0.0016426	0.0347114	MSTRG.12781.2	MSTRG.12781.1,MELO3C014152.2.1	37607581	37607930	37607260	37607373	37608385	37608496	106,47,25	287,243,78	58,43,19	240215213	298	149	0.156,0.088,0.138	0.108,0.091,0.043	0.127333	0.0806667	yes	no	no	yes
SE_5538	MELO3C002252.2		spermidine synthase 1-like	yes	12	-	yes	-0.089	0.000406049	0.0117122	MSTRG.21841.1	-	25326952	25327033	25326085	25326225	25327335	25327771	299146174	40,18,40	132180218	14,13,13	229	149	0.829,0.841,0.739	0.86,0.9,0.916	0.803	0.892	no	yes	yes	no
SE_5535	MELO3C017097.2		E3 ubiquitin-protein ligase SIS3-like	yes	2	+	yes	0.048	0.00206464	0.0414475	MELO3C017097.2.1,MSTRG.5644.1	-	25982645	25982711	25982375	25982468	25983237	25983357	470252354	20,6,13	287239268	15,25,17	214	149	0.942,0.967,0.95	0.93,0.869,0.917	0.953	0.905333	yes	no	no	yes
SE_11678	MELO3C034260.2		gibberellin 2-beta-dioxygenase 8-like	yes	10	-	yes	0.333	2.64325e-07	4.22921e-05	MSTRG.18882.2	-	21527541	21527639	21527297	21527349	21528876	21529124	20,21,15	0,0,0	11,6,24	12,0,8	246	149	1.0,1.0,1.0	0.357,1.0,0.645	1	0.667333	yes	no	no	yes
SE_3283	MELO3C019390.2		protein SAWADEE HOMEODOMAIN HOMOLOG 2 isoform X2	no	6	+	yes	-0.06	0.000131858	0.00545762	MELO3C019390.2.1	-	10099314	10099618	10098660	10098861	10099835	10099921	0,0,1	31,19,7	9,4,2	26,31,26	298	149	0.0,0.0,0.067	0.148,0.061,0.037	0.0223333	0.082	no	yes	yes	no
SE_1539	MELO3C014032.2		UPF0415 protein C7orf25 homolog	yes	6	+	yes	-0.151	1.32265e-08	4.72626e-06	-	-	36044712	36044879	36042538	36043902	36045798	36046305	129,66,74	18,2,11	73,86,89	1,1,0	298	149	0.782,0.943,0.771	0.973,0.977,1.0	0.832	0.983333	no	yes	yes	no
SE_3026	MSTRG.6211			yes	3	-	yes	0.554	3.52927e-05	0.00208192	MSTRG.6211.1	-	12365986	12366053	12365452	12365904	12366153	12366344	73,34,65	0,0,1	4,6,0	1,3,2	215	149	1.0,1.0,0.978	0.735,0.581,0.0	0.992667	0.438667	yes	no	no	yes
SE_4755	MELO3C017019.2		Dolichol-phosphate mannosyltransferase	no	7	+	yes	-0.125	0.000928348	0.0220874	MSTRG.12865.1	MSTRG.12865.3	396395	396421	395513	395549	396530	396695	41,28,30	5,4,9	28,32,26	0,0,4	174	149	0.875,0.857,0.741	1.0,1.0,0.848	0.824333	0.949333	no	yes	yes	no
SE_504	MELO3C017639.2		Polycomb group protein EMBRYONIC FLOWER 2	no	7	+	yes	-0.074	0.00219953	0.0439087	MSTRG.14117.7	MSTRG.14117.8,MSTRG.14117.9,MSTRG.14117.4,MSTRG.14117.5,MSTRG.14117.6,MSTRG.14117.1,MSTRG.14117.2,MSTRG.14117.3	25835164	25835266	25834882	25835022	25835482	25835630	20,14,4	88,94,24	44,30,20	98,90,75	250	149	0.119,0.082,0.09	0.211,0.166,0.137	0.097	0.171333	no	yes	yes	no
SE_11337	MELO3C022956.2		tRNA-specific adenosine deaminase-like protein 3	yes	10	+	yes	0.085	6.76951e-05	0.00345567	MSTRG.18980.1	-	25183363	25192369	25170942	25171042	25192745	25192895	107,91,91	0,0,0	44,86,84	2,9,0	298	149	1.0,1.0,1.0	0.917,0.827,1.0	1	0.914667	yes	no	no	yes
SE_11336	MELO3C022956.2		tRNA-specific adenosine deaminase-like protein 3	yes	10	+	yes	0.077	0.00010201	0.00444533	MELO3C022956.2.1,MSTRG.18980.2	-	25183363	25183825	25170942	25171042	25192745	25192932	100,54,83	0,0,0	55,93,76	2,9,0	298	149	1.0,1.0,1.0	0.932,0.838,1.0	1	0.923333	yes	no	no	yes
SE_8741	MELO3C014450.2		Triose-phosphate transporter family protein	no	5	+	yes	-0.379	9.75196e-06	0.000780156	MSTRG.9609.5,MSTRG.9609.4,MSTRG.9609.3,MSTRG.9609.2,MSTRG.9609.1,MSTRG.9609.8	MSTRG.9609.7,MSTRG.9609.6	2331901	2331914	2331630	2331731	2332267	2332452	5,7,2	2,3,2	14,3,21	0,0,0	161	149	0.698,0.683,0.481	1.0,1.0,1.0	0.620667	1	no	yes	yes	no
SE_4646	MELO3C014995.2		Drug/metabolite transporter	no	2	-	yes	-0.026	0.000929235	0.0220874	MSTRG.4845.10	-	10504593	10504735	10500631	10501772	10505158	10505338	363166321	14,0,4	201246238	0,0,2	290	149	0.93,1.0,0.976	1.0,1.0,0.984	0.968667	0.994667	no	yes	yes	no
SE_4647	MELO3C014995.2		Drug/metabolite transporter	no	2	-	yes	-0.054	6.63219e-05	0.00343464	MSTRG.4845.2	-	10504593	10504758	10500228	10501772	10505158	10505338	157,83,177	14,0,4	113115120	0,0,2	298	149	0.849,1.0,0.957	1.0,1.0,0.968	0.935333	0.989333	no	yes	yes	no
SE_5510	MELO3C009743.2		Protein kinase	yes	4	-	yes	0.068	0.000212996	0.00753569	MELO3C009743.2.1,MSTRG.8833.1,MSTRG.8833.3	-	29706756	29706808	29705440	29705978	29707249	29707473	52,65,23	1,0,0	82,36,50	6,0,6	200	149	0.975,1.0,1.0	0.911,1.0,0.861	0.991667	0.924	yes	no	no	yes
SE_11657	MELO3C006647.2		cullin-1	no	6	-	yes	0.134	0.000157852	0.00604348	MSTRG.11424.9	MSTRG.11424.5	4789466	4789610	4789093	4789193	4790028	4790493	54,42,1	1,1,0	54,34,34	8,6,0	292	149	0.965,0.955,1.0	0.775,0.743,1.0	0.973333	0.839333	yes	no	no	yes
SE_11655	MELO3C006647.2		cullin-1	no	6	-	yes	0.171	0.000190322	0.00691371	MSTRG.11424.5	MSTRG.11424.9	4789466	4789566	4789093	4789193	4790028	4790493	34,30,1	1,1,0	39,18,25	8,6,0	248	149	0.953,0.947,1.0	0.745,0.643,1.0	0.966667	0.796	yes	no	no	yes
SE_5252	MELO3C029167.2		Unknown protein	no	1	+	yes	0.368	1.75107e-05	0.00119563	MSTRG.3561.2	-	27063433	27063475	27037966	27038015	27065498	27065714	2,6,3	9,1,11	0,0,1	6,15,17	190	149	0.148,0.825,0.176	0.0,0.0,0.044	0.383	0.0146667	yes	no	no	yes
SE_10217	MELO3C017294.2		Carbon catabolite repressor protein 4 like 3	yes	2	+	yes	0.039	0.000629556	0.0163807	MSTRG.5482.4	-	24596506	24596591	24596066	24596364	24597661	24598128	351223371	3,9,6	307239294	19,14,8	233	149	0.987,0.941,0.975	0.912,0.916,0.959	0.967667	0.929	yes	no	no	yes
SE_5490	MELO3C031531.2		zinc finger BED domain-containing protein DAYSLEEPER isoform X2	yes	5	-	yes	0.11	6.66317e-06	0.000576041	MSTRG.10424.1	MSTRG.10424.3	25023540	25023609	25022719	25022941	25024961	25025395	38,65,7	0,0,0	75,64,54	5,5,6	217	149	1.0,1.0,1.0	0.912,0.898,0.861	1	0.890333	yes	no	no	yes
SE_9187	MELO3C032607.2		Unknown protein	no	7	-	yes	0.168	0.0002498	0.00834225	MSTRG.13404.1	-	8118250	8118935	8117684	8117914	8124553	8124732	21,14,20	1,0,0	15,12,23	6,0,2	298	149	0.913,1.0,1.0	0.556,1.0,0.852	0.971	0.802667	yes	no	no	yes
SE_5491	MELO3C031531.2		zinc finger BED domain-containing protein DAYSLEEPER isoform X2	yes	5	-	yes	0.172	1.13315e-06	0.000139625	MSTRG.10424.3	MSTRG.10424.1	25023540	25023613	25022719	25022941	25024961	25025395	31,35,1	0,0,0	47,31,39	5,5,6	221	149	1.0,1.0,1.0	0.864,0.807,0.814	1	0.828333	yes	no	no	yes
SE_5985	MELO3C014374.2		Phosphatidylinositol-4-phosphate 5-kinase family protein	yes	5	-	yes	-0.044	0.000349171	0.0106338	MSTRG.9667.2	-	3088897	3089052	3084810	3084979	3089438	3089626	240170201	10,2,8	174244205	0,4,1	298	149	0.923,0.977,0.926	1.0,0.968,0.99	0.942	0.986	no	yes	yes	no
SE_1891	MELO3C011161.2		serine/threonine-protein kinase AFC3	yes	3	-	yes	-0.128	0.00017646	0.00652294	MSTRG.6916.3,MSTRG.6916.2,MELO3C011161.2.1	MSTRG.6916.1	28158116	28158208	28157006	28157071	28158781	28158830	1,0,0	18,7,17	6,2,2	18,15,6	240	149	0.033,0.0,0.0	0.171,0.076,0.171	0.011	0.139333	no	yes	yes	no
SE_9022	MELO3C008874.2		Random slug protein 5	yes	8	-	yes	-0.165	0.00137277	0.0302179	MELO3C008874.2.1	-	25010484	25010633	25009283	25009382	25011345	25011577	20,25,9	5,1,1	32,19,39	0,0,2	297	149	0.667,0.926,0.819	1.0,1.0,0.907	0.804	0.969	no	yes	yes	no
SE_9025	MELO3C009944.2		Cyclic nucleotide-gated ion channel-like protein	no	4	-	yes	0.173	1.50904e-05	0.00106427	MSTRG.8654.5	MSTRG.8654.6	27940538	27942690	27939647	27939860	27944307	27944415	30,24,6	0,0,0	31,44,24	2,4,4	298	149	1.0,1.0,1.0	0.886,0.846,0.75	1	0.827333	yes	no	no	yes
SE_2823	MELO3C002896.2		Pseudouridine synthase family protein	no	9	+	yes	-0.205	3.03174e-05	0.00183617	MSTRG.16781.3	MELO3C002896.2.1,MSTRG.16781.1	7204402	7204560	7203826	7203989	7204682	7204770	0,0,5	22,17,11	4,8,11	4,15,16	298	149	0.0,0.0,0.185	0.333,0.211,0.256	0.0616667	0.266667	no	yes	yes	no
SE_1098	MELO3C022502.2		Peptidylprolyl isomerase	no	11	+	yes	0.118	7.80251e-05	0.00374399	MELO3C022502.2.1	-	34140438	34140487	34140293	34140335	34140567	34140649	542238468	100,20,86	179181212	50,69,51	197	149	0.804,0.9,0.805	0.73,0.665,0.759	0.836333	0.718	yes	no	no	yes
SE_11637	MELO3C024587.2		Digalactosyldiacylglycerol synthase 1, chloroplastic	no	8	-	yes	0.033	2.32393e-05	0.00147412	MELO3C024587.2.1	-	9120004	9120037	9119692	9119780	9121126	9122070	277,416,83	2,1,0	388293317	11,11,9	181	149	0.991,0.997,1.0	0.967,0.956,0.967	0.996	0.963333	yes	no	no	yes
SE_4020	MELO3C011204.2		(RAP Annotation release2) Galactose-binding like domain containing protein	yes	3	-	yes	0.179	5.57489e-05	0.00300316	MSTRG.6878.4	-	27866578	27866666	27866063	27866291	27866796	27866860	128,70,42	10,3,2	60,51,88	23,7,16	236	149	0.89,0.936,0.93	0.622,0.821,0.776	0.918667	0.739667	yes	no	no	yes
SE_7639	MELO3C017793.2		Histone H2A deubiquitinase (DUF3755)	no	7	+	yes	0.016	0.00173136	0.0360392	MSTRG.14241.6	-	27151965	27154309	27151639	27151701	27156297	27156752	22,12,30	535196373	10,7,8	264303319	298	149	0.02,0.03,0.039	0.019,0.011,0.012	0.0296667	0.014	yes	no	no	yes
SE_3244	MELO3C031830.2		Unknown protein	yes	6	+	yes	-0.116	8.63757e-06	0.000709882	MSTRG.11655.3	-	7718646	7718802	7715505	7715693	7722263	7723027	142,95,124	11,6,7	24,22,33	0,0,0	298	149	0.866,0.888,0.899	1.0,1.0,1.0	0.884333	1	no	yes	yes	no
SE_1797	MELO3C019408.2		RNA-binding S4 domain-containing protein	yes	6	-	yes	-0.336	0.000357296	0.0107938	MSTRG.11727.1	-	10279563	10279693	10279437	10279481	10280430	10280580	3,8,9	2,0,4	8,2,2	0,0,0	278	149	0.446,1.0,0.547	1.0,1.0,1.0	0.664333	1	no	yes	yes	no
SE_1796	MELO3C006435.2		transcription factor bHLH104-like	no	6	+	yes	0.024	0.00092137	0.0220698	MSTRG.11250.2	MELO3C006435.2.1	3235701	3235794	3235116	3235279	3235971	3236441	6,6,18	261107276	1,1,0	79106118	241	149	0.014,0.034,0.039	0.008,0.006,0.0	0.029	0.00466667	yes	no	no	yes
SE_2688	MELO3C026854.2		DNA-directed RNA polymerase subunit	yes	12	-	yes	-0.057	0.00191282	0.0390579	MSTRG.20936.1	-	3534501	3535073	3533340	3533748	3535207	3535304	91,28,103	5,0,4	53,51,81	0,0,0	298	149	0.901,1.0,0.928	1.0,1.0,1.0	0.943	1	no	yes	yes	no
SE_2687	MELO3C026854.2		DNA-directed RNA polymerase subunit	yes	12	-	yes	-0.187	1.24394e-05	0.000931768	MSTRG.20936.2	-	3534501	3534704	3533356	3533748	3535207	3535304	18,6,31	5,0,4	5,8,21	0,0,0	298	149	0.643,1.0,0.795	1.0,1.0,1.0	0.812667	1	no	yes	yes	no
SE_7830	MELO3C003286.2		Serine/threonine-protein kinase	no	8	-	yes	-0.021	1.76034e-07	3.23261e-05	MSTRG.16285.7	-	34572623	34573089	34569326	34570163	34573881	34573980	23,2,10	758392688	16,30,21	297403392	298	149	0.015,0.003,0.007	0.026,0.036,0.026	0.00833333	0.0293333	no	yes	yes	no
SE_4567	MELO3C035293.2		Malonyl CoA:anthocyanin 5-O-glucoside-6'''-O-malonyltransferase	yes	12	+	yes	-0.037	0.000309932	0.00965834	MSTRG.20893.4	-	2434726	2434884	2432417	2433220	2435201	2436176	1003498490	14,16,18	172185178	3,1,0	298	149	0.973,0.94,0.932	0.966,0.989,1.0	0.948333	0.985	no	yes	yes	no
SE_4564	MELO3C015130.2		polygalacturonase-like	yes	2	+	yes	0.301	3.76433e-05	0.00218128	MSTRG.4746.2	-	7552715	7554167	7551721	7552132	7554363	7554452	32,33,9	0,2,2	17,23,26	11,9,6	298	149	1.0,0.892,0.692	0.436,0.561,0.684	0.861333	0.560333	yes	no	no	yes
SE_5968	MELO3C024905.2		DUF21 domain-containing protein	yes	1	-	yes	0.046	0.00225661	0.044881	MELO3C024905.2.1,MSTRG.3031.1	MSTRG.3031.2	11477041	11477135	11474885	11474963	11477224	11477322	23,58,9	1,0,0	67,60,51	9,1,0	242	149	0.934,1.0,1.0	0.821,0.974,1.0	0.978	0.931667	yes	no	no	yes
SE_102	MELO3C002158.2		protein NRDE2 homolog isoform X1	yes	12	-	yes	0.063	0.00109463	0.0254163	MELO3C002158.2.1	-	25921222	25921955	25919811	25920433	25922607	25923149	77,70,16	0,1,0	85,77,58	6,4,0	298	149	1.0,0.972,1.0	0.876,0.906,1.0	0.990667	0.927333	yes	no	no	yes
SE_103	MELO3C002158.2		protein NRDE2 homolog isoform X1	yes	12	-	yes	0.06	0.00172934	0.0360392	MSTRG.21915.4	-	25921226	25921955	25919811	25920433	25922607	25923284	51,73,5	0,1,0	95,76,61	6,4,0	298	149	1.0,0.973,1.0	0.888,0.905,1.0	0.991	0.931	yes	no	no	yes
SE_9936	MELO3C025944.2		ABC1 family protein	yes	11	+	yes	0.116	0.000485863	0.0134706	MELO3C025944.2.1,MSTRG.19661.2	-	14219905	14219990	14219729	14219813	14220167	14220229	95,110,54	0,0,0	33,72,31	2,0,7	233	149	1.0,1.0,1.0	0.913,1.0,0.739	1	0.884	yes	no	no	yes
SE_3471	MELO3C021187.2		Mitogen-activated protein kinase	no	11	-	yes	0.073	0.000529881	0.0143443	MSTRG.20484.2,MSTRG.20484.3	MSTRG.20484.5,MELO3C021187.2.1,MSTRG.20484.1	31486753	31486834	31486273	31486606	31487223	31487361	18,13,4	79,42,51	6,0,2	36,48,45	229	149	0.129,0.168,0.049	0.098,0.0,0.028	0.115333	0.042	yes	no	no	yes
SE_10396	MELO3C008524.2		ribulose-1,5 bisphosphate carboxylase/oxygenase large subunit N-methyltransferase, chloroplastic	yes	5	+	yes	-0.061	0.000114775	0.00484403	MSTRG.10022.1	-	11785033	11785438	11783989	11784115	11788102	11788438	298107148	8,3,12	62,80,103	2,0,0	298	149	0.949,0.947,0.86	0.939,1.0,1.0	0.918667	0.979667	no	yes	yes	no
SE_10397	MELO3C008671.2		Pathogenic type III effector avirulence factor Avr AvrRpt-cleavage: cleavage site protein	yes	5	-	yes	-0.037	0.000863212	0.0209833	MSTRG.10149.1	-	16713745	16714009	16711297	16711745	16714317	16714540	323236273	5,0,12	159183144	0,0,0	298	149	0.97,1.0,0.919	1.0,1.0,1.0	0.963	1	no	yes	yes	no
SE_3818	MELO3C013786.2		alpha-glucosidase 2	no	6	-	yes	0.173	2.41261e-05	0.00152136	MSTRG.12490.8,MSTRG.12490.6,MSTRG.12490.2,MSTRG.12490.10	MSTRG.12490.9,MSTRG.12490.4,MSTRG.12490.5,MSTRG.12490.7,MELO3C013786.2.1,MSTRG.12490.3	33481597	33481782	33481035	33481204	33482064	33482147	29,40,1	0,1,0	34,31,26	8,2,2	298	149	1.0,0.952,1.0	0.68,0.886,0.867	0.984	0.811	yes	no	no	yes
SE_3819	MELO3C013786.2		alpha-glucosidase 2	no	6	-	yes	0.084	0.000226715	0.00781474	MSTRG.12490.9,MSTRG.12490.4,MSTRG.12490.7,MELO3C013786.2.1,MSTRG.12490.3	MSTRG.12490.8,MSTRG.12490.5,MSTRG.12490.6,MSTRG.12490.2,MSTRG.12490.10	33481686	33481782	33481035	33481204	33482064	33482147	52,60,2	0,1,0	63,60,55	8,2,2	244	149	1.0,0.973,1.0	0.828,0.948,0.944	0.991	0.906667	yes	no	no	yes
SE_970	MELO3C033892.2		Unknown protein	yes	9	-	yes	-0.037	2.03628e-06	0.000227385	MSTRG.16920.2	-	12801533	12801605	12797462	12797735	12801712	12801885	627526588	20,17,28	355362434	3,9,0	220	149	0.955,0.954,0.934	0.988,0.965,1.0	0.947667	0.984333	no	yes	yes	no
SE_483	MELO3C013740.2		bifunctional nuclease 2 isoform X1	yes	6	-	yes	0.071	0.000922823	0.0220698	MSTRG.12445.2	MELO3C013740.2.1	33115933	33116043	33115766	33115858	33116206	33116278	382246417	14,2,21	212177213	14,24,10	258	149	0.94,0.986,0.92	0.897,0.81,0.925	0.948667	0.877333	yes	no	no	yes
SE_5033	MELO3C012862.2		Phospholipid--sterol o-acyltransferase	no	4	+	yes	0.14	0.00134208	0.0296642	-	MSTRG.8045.6	13458914	13458966	13458615	13458636	13459244	13459413	6,3,3	0,0,0	5,13,1	0,7,0	200	149	1.0,1.0,1.0	1.0,0.58,1.0	1	0.86	yes	no	no	yes
SE_7813	MELO3C007008.2		cytochrome c6, chloroplastic	yes	8	+	yes	0.052	0.000145918	0.0057089	MSTRG.14478.1	-	139179	139294	137944	139100	139978	140082	1040635758	58,36,15	486548549	31,45,52	263	149	0.91,0.909,0.966	0.899,0.873,0.857	0.928333	0.876333	yes	no	no	yes
SE_6364	MELO3C033370.2		Protein DETOXIFICATION	yes	8	+	yes	-0.443	0.00055248	0.0148809	MSTRG.15818.2	-	23384056	23384327	23382076	23382120	23384521	23384742	12,6,7	6,3,17	7,6,7	0,3,0	298	149	0.5,0.5,0.171	1.0,0.5,1.0	0.390333	0.833333	no	yes	yes	no
SE_6028	MELO3C007951.2		UPF0548 protein	yes	8	+	yes	0.063	0.00210649	0.0421833	MELO3C007951.2.1	-	6445306	6445402	6444761	6444979	6445867	6446044	129,86,83	4,0,0	54,64,87	0,7,5	244	149	0.952,1.0,1.0	1.0,0.848,0.914	0.984	0.920667	yes	no	no	yes
SE_297	MELO3C017808.2		Protein NEOXANTHIN-DEFICIENT 1	no	7	-	yes	-0.256	0.00110485	0.0254163	MELO3C017808.2.1	MSTRG.14256.2	27304326	27304489	27303663	27303718	27304780	27304819	27,8,8	1,1,4	6,2,10	0,0,0	298	149	0.931,0.8,0.5	1.0,1.0,1.0	0.743667	1	no	yes	yes	no
SE_6944	MELO3C013747.2		Cell wall integrity/stress response component	no	6	+	yes	0.138	1.40736e-05	0.00101254	MSTRG.12454.2,MSTRG.12454.3	MSTRG.12454.4,MSTRG.12454.1	33167365	33167423	33165542	33165833	33167499	33167577	462226550	153,52,141	128122159	67,71,66	206	149	0.686,0.759,0.738	0.58,0.554,0.635	0.727667	0.589667	yes	no	no	yes
SE_9919	MELO3C021084.2		Membrane protein of er body-like protein	yes	1	-	yes	-0.059	9.16591e-05	0.00411124	MELO3C021084.2.1	-	27192625	27192844	27190812	27191076	27193942	27194089	263193108	20,13,2	269221271	7,7,0	298	149	0.868,0.881,0.964	0.951,0.94,1.0	0.904333	0.963667	no	yes	yes	no
SE_5106	MELO3C014575.2		Saccharopine dehydrogenase	yes	5	-	yes	-0.084	0.000102684	0.00445659	-	-	1228908	1229006	1227726	1228012	1229218	1229424	69,46,23	6,4,0	36,56,52	0,0,0	246	149	0.874,0.874,1.0	1.0,1.0,1.0	0.916	1	no	yes	yes	no
SE_1322	MELO3C008828.2		ACT11D09.5	yes	8	-	yes	-0.05	0.000801865	0.0199443	-	-	25908524	25908827	25905815	25906945	25912351	25912456	116,114,93	8,5,0	120110136	1,2,0	298	149	0.879,0.919,1.0	0.984,0.965,1.0	0.932667	0.983	no	yes	yes	no
SE_9371	MELO3C002672.2		Cellulose synthase	yes	12	+	yes	0.266	1.3681e-10	1.4666e-07	MSTRG.21558.1	-	22183479	22183576	22182762	22183081	22184485	22184547	84,55,22	0,0,0	25,55,50	12,8,6	245	149	1.0,1.0,1.0	0.559,0.807,0.835	1	0.733667	yes	no	no	yes
SE_4944	MELO3C009559.2		ubiquitin carboxyl-terminal hydrolase 8-like	no	4	-	yes	-0.173	0.000182304	0.00671581	MSTRG.9001.1	MSTRG.9001.3,MSTRG.9001.5,MSTRG.9001.4,MELO3C009559.2.1	31212584	31213777	31212065	31212125	31213873	31214015	19,12,0	75,41,11	40,28,18	45,35,46	298	149	0.112,0.128,0.0	0.308,0.286,0.164	0.08	0.252667	no	yes	yes	no
SE_604	MELO3C003831.2		Maf-like protein	yes	4	-	yes	-0.1	0.000101279	0.00443145	-	-	5212025	5212106	5211471	5211525	5212409	5212493	74,34,27	7,3,1	20,28,26	0,0,0	229	149	0.873,0.881,0.946	1.0,1.0,1.0	0.9	1	no	yes	yes	no
SE_2004	MELO3C020815.2		protein MCM10 homolog isoform X1	no	11	-	yes	-0.464	3.09571e-05	0.00186438	MSTRG.19291.5	-	3854455	3854564	3851871	3852109	3856086	3856398	1,3,4	2,4,1	8,5,12	0,1,1	257	149	0.225,0.303,0.699	1.0,0.744,0.874	0.409	0.872667	no	yes	yes	no
SE_2001	MELO3C026365.2		LOW QUALITY PROTEIN: probable phosphoinositide phosphatase SAC9	yes	7	+	yes	0.065	0.00259181	0.0499716	MELO3C026365.2.1,MSTRG.13296.1	-	5684254	5685468	5683967	5684100	5686365	5686473	44,96,4	0,0,0	143,107,65	3,4,3	298	149	1.0,1.0,1.0	0.96,0.93,0.915	1	0.935	yes	no	no	yes
SE_3681	MELO3C010080.2		Sterol 3-beta-glucosyltransferase	yes	2	-	yes	-0.052	6.29848e-05	0.00329365	MSTRG.4925.12,MSTRG.4925.1,MSTRG.4925.5,MSTRG.4925.4,MSTRG.4925.7	MSTRG.4925.11,MSTRG.4925.10,MSTRG.4925.13,MELO3C010080.2.1,MSTRG.4925.3,MSTRG.4925.2,MSTRG.4925.6,MSTRG.4925.9	13303338	13303437	13302414	13302462	13303526	13303629	261,98,237	19,1,19	131153129	2,1,4	247	149	0.892,0.983,0.883	0.975,0.989,0.951	0.919333	0.971667	no	yes	yes	no
SE_8520	MELO3C003224.2		mitogen-activated protein kinase-binding protein 1 isoform X1	yes	8	+	yes	-0.43	8.66585e-06	0.000709882	MSTRG.16225.2	-	33365193	33365495	33364059	33364178	33365912	33366101	11,2,9	0,8,3	4,5,1	0,0,0	298	149	1.0,0.111,0.6	1.0,1.0,1.0	0.570333	1	no	yes	yes	no
SE_6589	MELO3C012579.2		zinc finger CCCH domain-containing protein 37	no	1	-	yes	0.25	0.00242629	0.04755	MSTRG.3346.2	-	20663476	20669125	20663300	20663360	20670763	20671368	22,13,4	7,12,6	3,8,5	13,21,10	298	149	0.611,0.351,0.25	0.103,0.16,0.2	0.404	0.154333	yes	no	no	yes
SE_7180	MELO3C022236.2		Cation/H(+) antiporter 11	yes	11	+	yes	-0.057	2.46126e-07	3.99768e-05	MSTRG.20518.2	-	32015703	32015797	32015073	32015221	32016882	32017410	224124209	10,0,15	150153190	0,0,0	242	149	0.932,1.0,0.896	1.0,1.0,1.0	0.942667	1	no	yes	yes	no
SE_7547	MELO3C022598.2		Tobamovirus multiplication 1 homolog	no	10	-	yes	-0.023	0.00173677	0.0360816	MSTRG.18734.2,MELO3C022598.2.1,MSTRG.18734.4	MSTRG.18734.1	16605632	16605686	16604364	16604442	16605800	16605864	773362487	17,16,8	280345357	0,5,5	202	149	0.971,0.943,0.978	1.0,0.981,0.981	0.964	0.987333	no	yes	yes	no
SE_3997	MSTRG.6249			yes	3	-	yes	-0.124	2.40878e-06	0.000258222	MSTRG.6249.4	-	13927777	13927831	13927560	13927610	13929062	13929070	77,54,59	1,5,14	32,30,43	0,0,0	202	149	0.983,0.888,0.757	1.0,1.0,1.0	0.876	1	no	yes	yes	no
SE_3996	MSTRG.6249			yes	3	-	yes	-0.11	0.00156547	0.0333672	MSTRG.6249.2,MSTRG.6249.3,MSTRG.6249.1	-	13927777	13927831	13927560	13927610	13929024	13929070	155,99,121	39,25,24	69,59,77	5,7,11	202	149	0.746,0.745,0.788	0.911,0.861,0.838	0.759667	0.87	no	yes	yes	no
SE_11000	MELO3C035414.2		RING/FYVE/PHD zinc finger superfamily protein	yes	12	+	yes	-0.311	0.00162765	0.0345514	MELO3C035414.2.1	MSTRG.21162.5,MSTRG.21162.1,MSTRG.21162.2	12200845	12201003	12200502	12200584	12201547	12201633	59,71,23	32,17,21	38,14,28	2,6,0	298	149	0.48,0.676,0.354	0.905,0.538,1.0	0.503333	0.814333	no	yes	yes	no
SE_12155	MELO3C014459.2		Serine/threonine phosphatase	no	5	+	yes	0.047	1.85056e-08	5.83472e-06	MELO3C014459.2.1	-	2265310	2265416	2264783	2265020	2265802	2265971	63,43,2	223,319,79	10,29,10	349287340	254	149	0.142,0.073,0.015	0.017,0.056,0.017	0.0766667	0.03	yes	no	no	yes
SE_1340	MELO3C024871.2		serine/threonine-protein phosphatase 4 regulatory subunit 2 isoform X1	yes	7	+	yes	0.025	0.00141822	0.0310273	MSTRG.13696.1	-	18082397	18082522	18080907	18081030	18082988	18083069	690567371	2,0,0	518440475	3,5,14	273	149	0.995,1.0,1.0	0.99,0.98,0.949	0.998333	0.973	yes	no	no	yes
SE_9590	MELO3C014381.2		Arginine/glutamate-rich 1 protein	no	5	+	yes	0.126	0.000228955	0.00786665	MSTRG.9665.5	MSTRG.9665.4	2983315	2983387	2982862	2983234	2983529	2984494	79,126,22	91,150,24	79,70,41	175113105	220	149	0.37,0.363,0.383	0.234,0.296,0.209	0.372	0.246333	yes	no	no	yes
SE_9592	MELO3C014381.2		Arginine/glutamate-rich 1 protein	no	5	+	yes	0.082	0.00164912	0.0347319	MELO3C014381.2.1	-	2983315	2983435	2982933	2983234	2983529	2983685	47,64,12	91,150,24	43,42,20	175113105	268	149	0.223,0.192,0.218	0.12,0.171,0.096	0.211	0.129	yes	no	no	yes
SE_844	MELO3C022197.2		Methyltransferase type 11	yes	9	+	yes	-0.042	0.000361695	0.0108005	MSTRG.16326.8,MSTRG.16326.2,MSTRG.16326.3,MSTRG.16326.6	-	338590	338655	338224	338312	338887	338977	248131216	2,4,12	103104158	0,0,0	213	149	0.989,0.958,0.926	1.0,1.0,1.0	0.957667	1	no	yes	yes	no
SE_10999	MELO3C035414.2		RING/FYVE/PHD zinc finger superfamily protein	yes	12	+	yes	-0.301	3.52381e-10	2.90579e-07	MSTRG.21162.1,MSTRG.21162.2	MELO3C035414.2.1,MSTRG.21162.5	12200800	12201276	12200502	12200584	12201547	12201633	127,100,44	32,17,21	109,75,94	2,6,0	298	149	0.665,0.746,0.512	0.965,0.862,1.0	0.641	0.942333	no	yes	yes	no
SE_10995	MELO3C013102.2		Sodium/hydrogen exchanger	yes	1	+	yes	0.331	2.71025e-05	0.00167942	MELO3C013102.2.1	-	12366212	12366296	12366022	12366085	12366739	12367036	21,9,12	0,0,0	12,4,15	0,8,3	232	149	1.0,1.0,1.0	1.0,0.243,0.763	1	0.668667	yes	no	no	yes
SE_2060	MELO3C018058.2		Malic enzyme	no	7	-	yes	-0.123	0.0024008	0.0473099	MSTRG.14463.4,MSTRG.14463.5	MELO3C018058.2.1,MSTRG.14463.6,MSTRG.14463.1,MSTRG.14463.2,MSTRG.14463.3	28954203	28954305	28953382	28953501	28955368	28955449	77,52,37	5,1,14	40,45,52	3,1,0	250	149	0.902,0.969,0.612	0.888,0.964,1.0	0.827667	0.950667	no	yes	yes	no
SE_449	MELO3C017699.2		Phosphoribosylformylglycinamidine synthase	no	7	+	yes	0.192	0.000255377	0.00839767	-	-	26463188	26463244	26461786	26463000	26464884	26464994	78,55,55	14,3,3	51,50,43	10,22,15	204	149	0.803,0.931,0.931	0.788,0.624,0.677	0.888333	0.696333	yes	no	no	yes
SE_12223	MELO3C024436.2		Clavaminate synthase-like protein	no	1	-	yes	0.104	0.000453398	0.0127236	MELO3C024436.2.1	-	36814796	36815050	36813160	36813872	36815373	36815953	91,53,50	0,2,0	20,34,33	0,1,8	298	149	1.0,0.93,1.0	1.0,0.944,0.673	0.976667	0.872333	yes	no	no	yes
SE_10522	MELO3C021698.2		Mitochondrial pyruvate carrier	no	12	+	yes	-0.011	0.000247794	0.00832713	MELO3C021698.2.1	MSTRG.21291.2	15783084	15783137	15782744	15782843	15787619	15787693	216510262042	44,11,45	9319981352	10,10,9	201	149	0.973,0.986,0.971	0.986,0.987,0.991	0.976667	0.988	no	yes	yes	no
SE_10295	MELO3C006556.2		Outer envelope membrane protein 7	yes	6	-	yes	-0.116	0.00092438	0.0220698	MSTRG.11366.2	-	4142060	4142156	4140571	4141978	4142243	4142609	37,27,46	9,1,6	24,19,38	3,0,0	244	149	0.715,0.943,0.824	0.83,1.0,1.0	0.827333	0.943333	no	yes	yes	no
SE_3229	MELO3C005340.2		Nucleotidylyl transferase superfamily protein	no	9	+	yes	-0.27	0.00144991	0.0315274	-	MSTRG.17274.1,MSTRG.17274.7,MSTRG.17274.8	20672336	20672497	20671944	20671998	20672600	20672779	4,3,0	16,3,6	8,7,11	9,4,6	298	149	0.111,0.333,0.0	0.308,0.467,0.478	0.148	0.417667	no	yes	yes	no
SE_8506	MELO3C035057.2		Beta-glucosidase	yes	11	-	yes	-0.097	0.0012579	0.0282107	MSTRG.19779.1,MSTRG.19779.3	-	18778700	18778798	18778394	18778590	18779415	18779542	100,88,60	9,0,12	89,66,68	5,0,0	246	149	0.871,1.0,0.752	0.915,1.0,1.0	0.874333	0.971667	no	yes	yes	no
SE_6563	MELO3C007705.2		Methylmalonate-semialdehyde dehydrogenase	no	8	+	yes	0.048	0.000990644	0.0234431	MSTRG.15025.5,MSTRG.15025.4,MSTRG.15025.7,MSTRG.15025.1,MSTRG.15025.3,MSTRG.15025.2	MELO3C007705.2.1	4803600	4803681	4802827	4802918	4803817	4803895	144,157,72	3,2,1	143162148	3,14,7	229	149	0.969,0.981,0.979	0.969,0.883,0.932	0.976333	0.928	yes	no	no	yes
SE_4508	MELO3C003580.2		Sulfite exporter TauE/SafE family protein	yes	4	-	yes	-0.071	0.00122608	0.0275546	MELO3C003580.2.1,MSTRG.7568.2	-	2433529	2433557	2433369	2433449	2433707	2433772	52,32,32	4,6,0	92,59,59	1,2,0	176	149	0.917,0.819,1.0	0.987,0.962,1.0	0.912	0.983	no	yes	yes	no
SE_10859	MELO3C003445.2		phosphomevalonate kinase	no	4	+	yes	-0.089	0.00153151	0.03277	MSTRG.7445.2,MSTRG.7445.1	MELO3C003445.2.1	1290803	1290925	1290509	1290660	1291156	1291254	9,4,0	55,57,21	18,8,22	50,81,60	270	149	0.083,0.037,0.0	0.166,0.052,0.168	0.04	0.128667	no	yes	yes	no
SE_1156	MELO3C004342.2		Superoxide dismutase [Cu-Zn]	yes	5	+	yes	-0.082	1.14404e-05	0.00088231	MSTRG.10558.1	-	26688348	26688402	26687536	26687612	26688915	26689131	178,82,220	0,16,6	92120111	0,0,0	202	149	1.0,0.791,0.964	1.0,1.0,1.0	0.918333	1	no	yes	yes	no
SE_1158	MELO3C014006.2		Obscurin-like protein	yes	6	-	yes	-0.288	4.14757e-07	6.17528e-05	MELO3C014006.2.1	-	35807772	35807928	35806489	35807163	35808142	35808319	39,15,15	4,2,7	9,13,17	0,0,0	298	149	0.83,0.789,0.517	1.0,1.0,1.0	0.712	1	no	yes	yes	no
SE_1628	MELO3C032683.2		aldo-keto reductase family 4 member C9-like	yes	7	-	yes	0.178	1.45664e-05	0.00103917	MSTRG.13552.2,MSTRG.13552.3	-	11847138	11847235	11846422	11846483	11847828	11847952	36,19,58	0,0,0	28,18,22	4,3,2	245	149	1.0,1.0,1.0	0.81,0.785,0.87	1	0.821667	yes	no	no	yes
SE_11457	MELO3C004086.2		UBX domain-containing protein 1	yes	5	-	yes	-0.073	0.00132736	0.0294603	MSTRG.10345.3,MSTRG.10345.2,MELO3C004086.2.1,MSTRG.10345.4	-	23797330	23797391	23796855	23796923	23797571	23797651	80,43,33	5,2,2	59,33,59	0,0,0	209	149	0.919,0.939,0.922	1.0,1.0,1.0	0.926667	1	no	yes	yes	no
SE_7917	MELO3C016343.2		40S ribosomal protein S10-1-like	yes	7	+	yes	-0.03	6.99817e-05	0.00353863	MELO3C016343.2.1	-	23780619	23780690	23780461	23780510	23780708	23780899	1000835526	0,14,25	8868831018	0,0,0	219	149	1.0,0.976,0.935	1.0,1.0,1.0	0.970333	1	no	yes	yes	no
SE_9953	MELO3C023601.2		ATPase, AAA-type, core	no	1	-	yes	-0.213	3.77271e-06	0.000367667	MSTRG.3914.1,MELO3C023601.2.1	MSTRG.3914.2,MSTRG.3914.3,MSTRG.3914.5	33236915	33236981	33236452	33236604	33237825	33237877	17,26,0	95,103,15	56,34,21	72,48,52	214	149	0.111,0.149,0.0	0.351,0.33,0.219	0.0866667	0.3	no	yes	yes	no
SE_9952	MELO3C023601.2		ATPase, AAA-type, core	no	1	-	yes	-0.183	3.71587e-06	0.000365451	MSTRG.3914.2	MSTRG.3914.1,MSTRG.3914.3,MELO3C023601.2.1,MSTRG.3914.5	33236907	33236981	33236452	33236604	33237825	33237877	11,25,0	95,103,15	36,26,25	72,48,52	222	149	0.072,0.14,0.0	0.251,0.267,0.244	0.0706667	0.254	no	yes	yes	no
SE_7084	MELO3C024821.2		Polyadenylate-binding protein 2	no	7	+	yes	0.023	0.000162672	0.00620586	MSTRG.13733.1,MSTRG.13733.2,MSTRG.13733.4	MSTRG.13733.3,MELO3C024821.2.1	19237831	19238362	19236548	19236619	19239309	19239501	73,35,66	658418432	23,41,27	411453548	298	149	0.053,0.04,0.071	0.027,0.043,0.024	0.0546667	0.0313333	yes	no	no	yes
SE_8195	MELO3C031824.2		DUF4283 domain-containing protein	yes	6	+	yes	-0.356	0.000209226	0.00743303	MSTRG.11637.7	-	7452054	7453641	7451013	7451090	7454149	7454205	14,15,2	0,2,6	9,14,11	0,0,0	298	149	1.0,0.789,0.143	1.0,1.0,1.0	0.644	1	no	yes	yes	no
SE_8771	MELO3C017654.2		Small G family protein/RhoGAP family protein	yes	7	-	yes	-0.333	0.000206692	0.00738578	MSTRG.14129.3	-	25970499	25970609	25970127	25970263	25971378	25971542	17,13,5	4,5,5	11,15,17	1,2,0	258	149	0.711,0.6,0.366	0.864,0.812,1.0	0.559	0.892	no	yes	yes	no
SE_6611	MELO3C012647.2		Imidazoleglycerol-phosphate dehydratase	yes	1	+	yes	0.025	0.000720426	0.018388	MSTRG.3390.2,MELO3C012647.2.1	-	22031662	22031737	22030823	22030916	22031843	22031906	518425468	2,4,1	300340372	12,5,5	223	149	0.994,0.986,0.997	0.944,0.978,0.98	0.992333	0.967333	yes	no	no	yes
SE_11841	MELO3C031814.2		DNA-directed RNA polymerase III subunit RPC3	no	6	+	yes	0.218	0.000288943	0.00913707	-	MSTRG.11619.2	7244136	7244193	7243754	7243902	7244272	7244397	0,10,2	53,22,2	0,1,0	41,51,30	205	149	0.0,0.248,0.421	0.0,0.014,0.0	0.223	0.00466667	yes	no	no	yes
SE_11848	MELO3C015856.2		ELKS/Rab6-interacting/CAST family protein	yes	1	+	yes	0.036	2.25746e-07	3.77189e-05	MSTRG.3733.3,MSTRG.3733.2	-	31075949	31076109	31075734	31075799	31076485	31076778	1016907198	0,12,0	851811891	6,24,30	298	149	1.0,0.974,1.0	0.986,0.944,0.937	0.991333	0.955667	yes	no	no	yes
SE_5525	MELO3C017261.2		serine protease SPPA, chloroplastic	no	2	+	yes	0.286	8.85968e-05	0.0040244	MELO3C017261.2.1	-	24830252	24830322	24829792	24829959	24831255	24831389	27,26,20	5,0,0	23,15,17	7,5,9	218	149	0.787,1.0,1.0	0.692,0.672,0.564	0.929	0.642667	yes	no	no	yes
SE_2048	MELO3C013221.2		KH domain-containing protein	no	1	+	yes	-0.086	1.83308e-07	3.2751e-05	MELO3C013221.2.1,MSTRG.3141.1	MSTRG.3141.2	15041746	15041892	15039749	15039835	15042886	15043006	512660220	50,56,22	662632697	21,25,31	294	149	0.838,0.857,0.835	0.941,0.928,0.919	0.843333	0.929333	no	yes	yes	no
SE_424	MELO3C023581.2		Structural maintenance of chromosomes protein 5	yes	1	-	yes	-0.023	0.000290885	0.00917144	MSTRG.3935.2,MSTRG.3935.1,MELO3C023581.2.1	-	33369824	33369873	33368249	33368353	33370680	33370735	489244489	7,4,22	210194248	0,4,0	197	149	0.981,0.979,0.944	1.0,0.973,1.0	0.968	0.991	no	yes	yes	no
SE_429	MELO3C023581.2		Structural maintenance of chromosomes protein 5	no	1	-	yes	-0.025	2.12519e-06	0.000234867	MSTRG.3935.2,MELO3C023581.2.1	MSTRG.3935.1	33379277	33379423	33377164	33377276	33379519	33379624	635929139	19,16,1	1121759688	6,3,3	294	149	0.944,0.967,0.986	0.99,0.992,0.991	0.965667	0.991	no	yes	yes	no
SE_8945	MELO3C005096.2		rRNA-processing protein UTP23 homolog	no	9	+	yes	-0.078	4.56777e-05	0.00253713	MSTRG.17057.5,MSTRG.17057.2	MELO3C005096.2.1,MSTRG.17057.1	17054519	17054652	17052686	17052754	17054841	17055032	0,1,0	34,23,23	4,3,12	29,68,32	281	149	0.0,0.023,0.0	0.068,0.023,0.166	0.00766667	0.0856667	no	yes	yes	no
SE_9647	MELO3C014570.2		calcium-binding mitochondrial carrier protein SCaMC-1-like	no	5	-	yes	-0.19	6.84697e-05	0.00347865	-	-	1265326	1265518	1264098	1264641	1265660	1265902	78,113,15	3,1,7	131,95,94	0,0,0	298	149	0.929,0.983,0.517	1.0,1.0,1.0	0.809667	1	no	yes	yes	no
SE_11276	MELO3C008903.2		CDK5RAP3-like protein	no	8	-	yes	0.078	0.000445172	0.0125917	MSTRG.15848.3,MELO3C008903.2.1	MSTRG.15848.2	24230056	24230151	24229847	24229942	24231203	24231304	79,56,24	0,0,0	63,58,59	6,0,4	243	149	1.0,1.0,1.0	0.866,1.0,0.9	1	0.922	yes	no	no	yes
SE_4469	MELO3C005094.2		histidine biosynthesis bifunctional protein hisIE, chloroplastic	no	9	+	yes	0.065	0.0001414	0.00562816	MSTRG.17055.7,MSTRG.17055.2	MELO3C005094.2.1,MSTRG.17055.6,MSTRG.17055.4,MSTRG.17055.5,MSTRG.17055.3,MSTRG.17055.1	17005275	17005386	17004077	17004277	17009137	17009383	40,55,12	191,140,45	23,29,30	203157216	259	149	0.108,0.184,0.133	0.061,0.096,0.074	0.141667	0.077	yes	no	no	yes
SE_9383	MELO3C026398.2		APO protein 1, chloroplastic	yes	7	-	yes	-0.092	0.000406056	0.0117122	MSTRG.13321.1	-	6086232	6086306	6081423	6085426	6086975	6087061	37,37,4	3,5,0	24,26,32	0,0,0	222	149	0.892,0.832,1.0	1.0,1.0,1.0	0.908	1	no	yes	yes	no
SE_12120	MELO3C035473.2		Glycine cleavage T-protein aminomethyltransferase	yes	12	-	yes	-0.115	0.000222786	0.0077541	MSTRG.21345.2,MSTRG.21345.1	-	16896068	16896121	16894833	16895022	16896421	16896451	44,20,57	5,3,2	18,27,26	0,0,0	201	149	0.867,0.832,0.955	1.0,1.0,1.0	0.884667	1	no	yes	yes	no
SE_10878	MELO3C022216.2		fanconi-associated nuclease 1 homolog isoform X1	yes	9	+	yes	-0.099	0.000108428	0.00459426	MELO3C022216.2.1	MSTRG.16309.1	157976	158092	157816	157891	167441	167512	43,39,13	5,4,0	63,50,50	1,0,0	264	149	0.829,0.846,1.0	0.973,1.0,1.0	0.891667	0.991	no	yes	yes	no
SE_11474	MELO3C032111.2		Unknown protein	no	6	-	yes	0.583	3.86771e-05	0.00222913	MSTRG.12086.5	-	21234424	21235054	21233406	21233636	21236203	21236495	32,9,10	13,0,0	11,7,9	11,16,11	298	149	0.552,1.0,1.0	0.333,0.179,0.29	0.850667	0.267333	yes	no	no	yes
SE_11475	MELO3C032111.2		Unknown protein	no	6	-	yes	0.552	5.93549e-05	0.00316559	MSTRG.12086.4	-	21234424	21235126	21233389	21233636	21236203	21236605	38,12,8	13,0,0	14,10,10	11,16,11	298	149	0.594,1.0,1.0	0.389,0.238,0.312	0.864667	0.313	yes	no	no	yes
SE_917	MELO3C006758.2		Non-specific serine/threonine protein kinase	yes	6	+	yes	-0.231	0.000360157	0.0108005	-	-	5736267	5736449	5735907	5736087	5737983	5738100	30,13,11	0,1,7	8,17,11	0,0,0	298	149	1.0,0.867,0.44	1.0,1.0,1.0	0.769	1	no	yes	yes	no
SE_11048	MELO3C004809.2		Carboxypeptidase	yes	12	-	yes	-0.197	0.00049259	0.0135471	MSTRG.21097.1	-	9744974	9745042	9744679	9744785	9745803	9745847	93,76,30	0,12,21	68,63,67	4,0,1	216	149	1.0,0.814,0.496	0.921,1.0,0.979	0.77	0.966667	no	yes	yes	no
SE_11047	MELO3C004968.2		Cell division cycle protein 48 isogeny	yes	12	-	yes	-0.111	0.00029843	0.00938174	MELO3C004968.2.1	-	5405618	5405830	5397710	5397859	5407641	5407805	28,17,29	4,0,6	13,9,5	0,1,0	298	149	0.778,1.0,0.707	1.0,0.818,1.0	0.828333	0.939333	no	yes	yes	no
SE_11044	MELO3C017427.2		tRNA-specific adenosine deaminase 2 isoform X4	no	2	-	yes	0.049	0.000996783	0.0235364	MELO3C017427.2.1,MSTRG.5375.3	MSTRG.5375.4,MSTRG.5375.1	23365437	23365475	23365146	23365213	23365835	23365996	161,143,85	0,7,3	135103153	4,7,19	186	149	1.0,0.942,0.958	0.964,0.922,0.866	0.966667	0.917333	yes	no	no	yes
SE_11043	MELO3C017427.2		tRNA-specific adenosine deaminase 2 isoform X4	no	2	-	yes	0.084	0.000494116	0.0135471	MELO3C017427.2.1,MSTRG.5375.4,MSTRG.5375.1	MSTRG.5375.3	23363370	23363530	23361539	23361640	23365146	23365213	133,94,96	1,3,2	115,98,144	2,13,10	298	149	0.985,0.94,0.96	0.966,0.79,0.878	0.961667	0.878	yes	no	no	yes
SE_11040	MELO3C024696.2		transcription factor bHLH68 isoform X1	no	2	-	yes	-0.015	4.95146e-05	0.00270815	MELO3C024696.2.1	MSTRG.5278.1	21287446	21287512	21286822	21286888	21287832	21287907	1338988670	33,16,7	10119671169	0,9,11	214	149	0.966,0.977,0.985	1.0,0.987,0.987	0.976	0.991333	no	yes	yes	no
SE_7477	MELO3C017895.2		Pentatricopeptide repeat-containing family protein	yes	7	+	yes	0.151	0.00127704	0.0284813	MSTRG.14327.1	-	27921139	27921217	27918668	27919574	27921700	27921778	12,13,27	0,0,0	16,33,16	5,1,1	226	149	1.0,1.0,1.0	0.678,0.956,0.913	1	0.849	yes	no	no	yes
SE_10313	MELO3C003980.2		Subtilisin-like protease	no	5	+	yes	-0.301	2.92531e-06	0.000301532	MSTRG.10284.1	-	21957601	21957701	21956735	21957055	21957841	21958051	0,1,0	4,9,2	5,8,14	14,15,7	248	149	0.0,0.063,0.0	0.177,0.243,0.546	0.021	0.322	no	yes	yes	no
SE_8171	MELO3C011949.2		Octicosapeptide/Phox/Bem1p domain-containing protein kinase	yes	10	+	yes	-0.049	9.01353e-05	0.00405988	MSTRG.18200.3	-	3700805	3700900	3700194	3700273	3705806	3706220	195,81,139	10,1,6	110,91,98	1,0,0	243	149	0.923,0.98,0.934	0.985,1.0,1.0	0.945667	0.995	no	yes	yes	no
SE_3166	MELO3C020985.2		ATP-dependent Clp protease proteolytic subunit	no	11	+	yes	-0.034	0.00256589	0.0495942	MSTRG.19164.4	MSTRG.19164.3,MSTRG.19164.2,MELO3C020985.2.1	2207719	2207957	2207359	2207425	2208375	2208429	520244526	11,8,0	255320360	0,0,0	298	149	0.959,0.938,1.0	1.0,1.0,1.0	0.965667	1	no	yes	yes	no
SE_3165	MELO3C007722.2		Ribosomal protein S5 domain 2-like superfamily protein isoform 1	no	8	-	yes	0.091	2.63173e-08	7.62491e-06	MELO3C007722.2.1	-	4912222	4912264	4911463	4911579	4912621	4913077	183,114,87	3,0,0	105125106	15,10,4	190	149	0.98,1.0,1.0	0.846,0.907,0.954	0.993333	0.902333	yes	no	no	yes
SE_7976	MELO3C004999.2		nicotinamide adenine dinucleotide transporter 1, chloroplastic-like	yes	12	+	yes	-0.047	0.000125669	0.00524499	MELO3C004999.2.1,MSTRG.20974.1	-	4847336	4847386	4846047	4846969	4847804	4847888	680282750	59,18,68	219230271	7,13,8	198	149	0.897,0.922,0.892	0.959,0.93,0.962	0.903667	0.950333	no	yes	yes	no
SE_1800	MELO3C034277.2		Beta-glucosidase	yes	10	+	yes	0.117	2.24336e-05	0.00144873	MSTRG.18480.3	-	7711250	7711287	7710760	7711165	7711401	7711460	236215110	20,27,8	179134149	28,40,36	185	149	0.905,0.865,0.917	0.837,0.73,0.769	0.895667	0.778667	yes	no	no	yes
SE_11865	MELO3C017750.2		5-methylthioadenosine/S-adenosylhomocysteine deaminase-like	yes	7	-	yes	0.194	0.00185291	0.0380521	MELO3C017750.2.1,MSTRG.14201.2,MSTRG.14201.6,MSTRG.14201.7,MSTRG.14201.9	MSTRG.14201.3,MSTRG.14201.4,MSTRG.14201.5,MSTRG.14201.8	26825945	26826102	26825110	26825283	26827650	26827794	111,56,76	41,40,20	47,48,61	45,47,50	298	149	0.575,0.412,0.655	0.343,0.338,0.379	0.547333	0.353333	yes	no	no	yes
SE_2417	MELO3C020628.2		Protein kinase	yes	12	-	yes	0.21	0.000125743	0.00524499	MSTRG.20867.2	MSTRG.20867.1	1693518	1693610	1692639	1692962	1693861	1694239	32,35,20	1,1,0	38,32,8	7,1,4	240	149	0.952,0.956,1.0	0.771,0.952,0.554	0.969333	0.759	yes	no	no	yes
SE_2418	MELO3C020628.2		Protein kinase	yes	12	-	yes	0.091	0.000340921	0.0105019	MSTRG.20867.1	MSTRG.20867.2	1693518	1693633	1692639	1692962	1693861	1694239	57,50,25	1,1,0	68,46,41	7,1,4	263	149	0.97,0.966,1.0	0.846,0.963,0.853	0.978667	0.887333	yes	no	no	yes
SE_7369	MELO3C009144.2		transcription factor bHLH140	no	4	-	yes	-0.088	0.00143031	0.0311645	MSTRG.9340.9,MSTRG.9340.4	MELO3C009144.2.1,MSTRG.9340.7,MSTRG.9340.2	33970848	33970909	33970074	33970696	33971050	33972009	2,4,4	62,34,38	5,2,21	28,28,40	209	149	0.022,0.077,0.07	0.113,0.048,0.272	0.0563333	0.144333	no	yes	yes	no
SE_9905	MELO3C013738.2		Ganglioside-induced differentiation-associated protein 2	no	6	-	yes	0.046	0.000263003	0.00859572	MSTRG.12440.4,MSTRG.12440.3	MSTRG.12440.2,MSTRG.12440.1	33080915	33081116	33079072	33079313	33081669	33081934	746473433	10,20,9	408358478	24,17,24	298	149	0.974,0.922,0.96	0.895,0.913,0.909	0.952	0.905667	yes	no	no	yes
SE_402	MSTRG.15462			no	8	-	yes	-0.283	8.49655e-05	0.00394299	MSTRG.15462.7	-	10481896	10482034	10479561	10480298	10482457	10482998	57,30,22	33,18,23	43,16,37	6,5,8	286	149	0.474,0.465,0.333	0.789,0.625,0.707	0.424	0.707	no	yes	yes	no
SE_11254	MELO3C006171.2		Katanin p60 atpase-containing subunit a1	no	6	+	yes	-0.08	0.000493243	0.0135471	MSTRG.11032.5,MSTRG.11032.4,MSTRG.11032.2	MELO3C006171.2.1,MSTRG.11032.7,MSTRG.11032.6,MSTRG.11032.1,MSTRG.11032.8	1466683	1467393	1466489	1466580	1468008	1468106	130,55,114	6,5,0	64,81,96	0,0,0	298	149	0.915,0.846,1.0	1.0,1.0,1.0	0.920333	1	no	yes	yes	no
SE_3590	MELO3C018433.2		Peptidyl-prolyl cis-trans isomerase	no	1	+	yes	-0.185	1.86639e-07	3.27996e-05	MELO3C018433.2.1	MSTRG.2385.1	231160	231213	230929	231017	232521	232626	117,81,119	64,29,39	122142196	17,26,25	201	149	0.575,0.674,0.693	0.842,0.802,0.853	0.647333	0.832333	no	yes	yes	no
SE_8546	MELO3C024058.2		DEAD-box ATP-dependent RNA helicase 39	yes	1	+	yes	0.061	0.0016449	0.0347114	MSTRG.2921.3,MELO3C024058.2.1	-	8326900	8327089	8326719	8326815	8327252	8327393	174,123,77	0,0,0	105109176	8,3,0	298	149	1.0,1.0,1.0	0.868,0.948,1.0	1	0.938667	yes	no	no	yes
SE_10123	MELO3C014557.2		Peptidyl-prolyl cis-trans isomerase	yes	5	+	yes	-0.041	0.000744825	0.0189207	MSTRG.9524.1	-	1416228	1416345	1414379	1414791	1416623	1416715	193,98,154	11,2,1	127,135,97	1,0,0	265	149	0.908,0.965,0.989	0.986,1.0,1.0	0.954	0.995333	no	yes	yes	no
SE_10121	MELO3C016733.2		Estradiol 17-beta-dehydrogenase 1	no	7	+	yes	-0.193	0.000439766	0.0124717	MELO3C016733.2.1	MSTRG.13122.2,MSTRG.13122.4	2475952	2476022	2475275	2475503	2476594	2476696	36,38,11	62,81,15	70,33,58	43,43,30	218	149	0.284,0.243,0.334	0.527,0.344,0.569	0.287	0.48	no	yes	yes	no
SE_10126	MELO3C008705.2		Serine/threonine-protein phosphatase 2A regulatory subunit B'' subunit alpha	no	5	-	yes	0.039	0.00057967	0.0153434	MSTRG.10178.2	MSTRG.10178.1,MELO3C008705.2.1	17578343	17578501	17578086	17578228	17580841	17580932	26,24,11	237,121,78	2,13,15	145146182	298	149	0.052,0.09,0.066	0.007,0.043,0.04	0.0693333	0.03	yes	no	no	yes
SE_10125	MELO3C008705.2		Serine/threonine-protein phosphatase 2A regulatory subunit B'' subunit alpha	no	5	-	yes	0.056	1.09558e-06	0.000136566	MSTRG.10178.1	MELO3C008705.2.1,MSTRG.10178.2	17578343	17578473	17578086	17578228	17580841	17580932	31,21,14	237,121,78	2,10,10	145146182	278	149	0.066,0.085,0.088	0.007,0.035,0.029	0.0796667	0.0236667	yes	no	no	yes
SE_9047	MELO3C034286.2		Unknown protein	yes	10	-	yes	0.192	0.000214357	0.00755889	MSTRG.18487.6,MSTRG.18487.2,MSTRG.18487.3	-	7870962	7871039	7870702	7870841	7873894	7873983	20,7,9	0,0,2	10,11,18	1,2,11	225	149	1.0,1.0,0.749	0.869,0.785,0.52	0.916333	0.724667	yes	no	no	yes
SE_7575	MELO3C002557.2		Katanin p80 WD40 repeat-containing subunit B1 homolog	yes	12	+	yes	0.079	0.0011271	0.025742	MSTRG.21635.1	MELO3C002557.2.1	23229657	23229738	23229411	23229458	23230639	23230722	61,36,31	1,0,0	55,37,41	3,0,6	229	149	0.975,1.0,1.0	0.923,1.0,0.816	0.991667	0.913	yes	no	no	yes
SE_7576	MELO3C002557.2		Katanin p80 WD40 repeat-containing subunit B1 homolog	yes	12	+	yes	0.144	0.000170126	0.00637676	MSTRG.21635.1,MELO3C002557.2.1	-	23229871	23229945	23229411	23229458	23230639	23230722	46,18,16	1,0,0	30,22,18	3,0,6	222	149	0.969,1.0,1.0	0.87,1.0,0.668	0.989667	0.846	yes	no	no	yes
SE_3979	MELO3C004892.2		Unknown protein	yes	12	-	yes	0.098	8.81877e-06	0.000716191	MELO3C004892.2.1	-	7667627	7667655	7667481	7667546	7667694	7667751	13887081543	487294529	396539527	229270331	176	149	0.707,0.671,0.712	0.594,0.628,0.574	0.696667	0.598667	yes	no	no	yes
SE_5756	MELO3C026804.2		histone-lysine N-methyltransferase, H3 lysine-9 specific SUVH1-like	yes	8	+	yes	-0.219	0.000750152	0.019011	-	-	29701735	29704126	29700719	29700898	29705567	29705915	121,228,50	22,13,29	135183126	0,9,12	298	149	0.733,0.898,0.463	1.0,0.91,0.84	0.698	0.916667	no	yes	yes	no
SE_1197	MELO3C025953.2		Protein TIC 40, chloroplastic	yes	11	+	yes	-0.126	0.00139215	0.0305816	MSTRG.19658.3	MSTRG.19658.4	14081509	14081624	14081155	14081260	14082005	14082998	97,72,86	90,65,134	72,94,98	48,62,58	263	149	0.379,0.386,0.267	0.459,0.462,0.489	0.344	0.47	no	yes	yes	no
SE_1625	MELO3C032683.2		aldo-keto reductase family 4 member C9-like	yes	7	-	yes	-0.185	4.29499e-05	0.00240537	MSTRG.13552.2,MSTRG.13552.3	-	11846422	11846483	11846186	11846298	11847138	11847235	29,10,47	2,4,4	13,18,24	0,0,0	209	149	0.912,0.641,0.893	1.0,1.0,1.0	0.815333	1	no	yes	yes	no
SE_218	MELO3C022924.2		CLP protease regulatory subunit CLPX2, mitochondrial isoform X1	yes	10	+	yes	-0.052	5.92688e-06	0.000543044	MELO3C022924.2.1,MSTRG.18958.2,MSTRG.18958.1	-	24439819	24439882	24439610	24439715	24440763	24440886	232126148	19,5,2	88140125	0,1,1	211	149	0.896,0.947,0.981	1.0,0.99,0.989	0.941333	0.993	no	yes	yes	no
SE_11069	MELO3C019608.2		UPF0678 fatty acid-binding protein-like protein At1g79260	no	11	-	yes	-0.084	9.87042e-06	0.000783785	MSTRG.20084.2	-	25756910	25757012	25754836	25754905	25757176	25757518	141,77,121	7,6,9	91,106,97	3,0,0	250	149	0.923,0.884,0.889	0.948,1.0,1.0	0.898667	0.982667	no	yes	yes	no
SE_11068	MELO3C019608.2		UPF0678 fatty acid-binding protein-like protein At1g79260	no	11	-	yes	-0.042	0.000107376	0.00458592	MSTRG.20084.3,MELO3C019608.2.1,MSTRG.20084.1	-	25756871	25757012	25754836	25754905	25757176	25757452	336195268	7,6,9	179230227	3,0,0	289	149	0.961,0.944,0.939	0.969,1.0,1.0	0.948	0.989667	no	yes	yes	no
SE_4908	MELO3C021790.2		Protein ROOT HAIR DEFECTIVE 3 homolog	no	12	-	yes	-0.197	0.00200587	0.0407252	MSTRG.21376.1	MSTRG.21376.3,MSTRG.21376.2	17466071	17466163	17465285	17465364	17466252	17466321	173,127,31	45,20,21	133152111	21,0,20	240	149	0.705,0.798,0.478	0.797,1.0,0.775	0.660333	0.857333	no	yes	yes	no
SE_9998	MELO3C022936.2		Triacylglycerol lipase, putative	yes	10	-	yes	-0.092	9.52786e-05	0.00425578	MSTRG.18974.9,MSTRG.18974.6	-	24813036	24813104	24807754	24807830	24813499	24813581	35,38,3	0,10,0	50,26,27	0,0,0	216	149	1.0,0.724,1.0	1.0,1.0,1.0	0.908	1	no	yes	yes	no
SE_3035	MELO3C032497.2		Unknown protein	yes	7	+	yes	-0.079	0.000251514	0.00835488	-	-	15824782	15824834	15823448	15823665	15825852	15826617	58,31,33	8,1,1	27,11,23	0,0,0	200	149	0.844,0.958,0.961	1.0,1.0,1.0	0.921	1	no	yes	yes	no
SE_9991	MELO3C022936.2		Triacylglycerol lipase, putative	yes	10	-	yes	0.141	7.98603e-05	0.00378131	MSTRG.18974.5,MSTRG.18974.4,MELO3C022936.2.1,MSTRG.18974.3,MSTRG.18974.2	MSTRG.18974.6,MSTRG.18974.1	24790529	24790611	24778830	24778895	24799667	24799737	13,44,2	0,0,0	40,15,30	6,3,0	230	149	1.0,1.0,1.0	0.812,0.764,1.0	1	0.858667	yes	no	no	yes
SE_9997	MELO3C022936.2		Triacylglycerol lipase, putative	yes	10	-	yes	-0.179	1.235e-05	0.000931768	MSTRG.18974.9,MSTRG.18974.8,MSTRG.18974.5,MSTRG.18974.4,MELO3C022936.2.1,MSTRG.18974.6,MSTRG.18974.1,MSTRG.18974.3	MSTRG.18974.2,MSTRG.18974.10	24813036	24813104	24799667	24799737	24813499	24813581	21,103,3	15,6,0	105,48,55	0,0,2	216	149	0.491,0.922,1.0	1.0,1.0,0.95	0.804333	0.983333	no	yes	yes	no
SE_3037	MELO3C032497.2		Unknown protein	no	7	+	yes	-0.643	3.98204e-08	9.31295e-06	-	MSTRG.13663.2	15825247	15825673	15824782	15824834	15828168	15828281	13,5,1	16,7,27	2,2,12	1,0,0	298	149	0.289,0.263,0.018	0.5,1.0,1.0	0.19	0.833333	no	yes	yes	no
SE_10331	MSTRG.15639			no	8	+	yes	-0.023	0.000452934	0.0127236	MSTRG.15639.2	-	17759292	17759312	17758462	17758619	17760003	17760464	3,2,2	422263361	11,9,6	250237308	168	149	0.006,0.007,0.005	0.038,0.033,0.017	0.006	0.0293333	no	yes	yes	no
SE_10338	MELO3C007611.2		Prolyl 4-hydroxylase alpha-like protein	yes	8	+	yes	-0.025	0.000175349	0.00650429	MSTRG.14938.2	MELO3C007611.2.1	4081542	4081645	4080648	4080806	4082350	4082446	554402395	12,6,10	621694773	0,9,3	251	149	0.965,0.975,0.959	1.0,0.979,0.994	0.966333	0.991	no	yes	yes	no
SE_3369	MELO3C019933.2		HAT transposon superfamily	no	3	+	yes	-0.454	1.30506e-09	8.22954e-07	MELO3C019933.2.1,MSTRG.6466.3	MSTRG.6466.1	21954009	21954061	21949088	21949312	21954875	21955085	26,11,13	6,11,12	11,11,11	0,0,0	200	149	0.764,0.427,0.447	1.0,1.0,1.0	0.546	1	no	yes	yes	no
SE_6469	MELO3C035091.2		vacuolar protein sorting-associated protein 32 homolog 2	no	11	-	yes	0.161	4.47543e-11	5.99708e-08	MSTRG.19884.1	MSTRG.19884.3	20955447	20955556	20955017	20955111	20955858	20956164	236158192	0,2,2	172184184	0,32,44	257	149	1.0,0.979,0.982	1.0,0.769,0.708	0.987	0.825667	yes	no	no	yes
SE_6464	MELO3C022510.2		Iron import ATP-binding/permease IrtA	yes	11	-	yes	-0.148	0.00104941	0.0246165	MSTRG.20716.10	-	34229791	34229919	34229406	34229481	34230546	34230652	21,12,30	9,0,0	20,21,21	0,0,0	276	149	0.557,1.0,1.0	1.0,1.0,1.0	0.852333	1	no	yes	yes	no
SE_9049	MELO3C034286.2		Unknown protein	yes	10	-	yes	0.174	0.000149138	0.00581368	MSTRG.18487.7	MSTRG.18487.10,MSTRG.18487.5,MSTRG.18487.9	7870962	7873188	7870702	7870841	7873894	7874126	29,19,26	0,0,2	19,27,29	1,2,11	298	149	1.0,1.0,0.867	0.905,0.871,0.569	0.955667	0.781667	yes	no	no	yes
SE_8730	MELO3C011088.2		mechanosensitive ion channel protein 3, chloroplastic-like	no	3	-	yes	-0.166	8.58051e-05	0.00396479	MSTRG.6990.1,MELO3C011088.2.1	MSTRG.6990.2	28826022	28826083	28825602	28825752	28826364	28826478	97,52,26	4,13,8	69,53,47	0,5,0	209	149	0.945,0.74,0.699	1.0,0.883,1.0	0.794667	0.961	no	yes	yes	no
SE_10932	MELO3C017080.2		Alkaline phosphatase D	yes	7	-	yes	0.344	0	0	MSTRG.12819.2	MELO3C017080.2.1,MSTRG.12819.1	27000	32897	26123	26184	37524	37646	62,63,33	61,48,21	1,3,9	46,43,42	298	149	0.337,0.396,0.44	0.011,0.034,0.097	0.391	0.0473333	yes	no	no	yes
SE_6262	MELO3C025126.2		cysteine desulfurase 1, chloroplastic-like	yes	9	+	yes	-0.069	0.00101761	0.0239418	MSTRG.16968.4	MSTRG.16968.8	14107839	14108631	14102832	14102927	14110193	14110440	110,74,124	6,4,10	27,27,33	0,2,0	298	149	0.902,0.902,0.861	1.0,0.871,1.0	0.888333	0.957	no	yes	yes	no
SE_8903	MELO3C010538.2		RNA-binding (RRM/RBD/RNP motifs) family protein	yes	7	-	yes	0.128	0.00110475	0.0254163	MSTRG.13394.1	-	7980928	7981216	7974495	7974840	7981366	7981492	46,43,56	0,0,0	32,64,50	10,0,0	298	149	1.0,1.0,1.0	0.615,1.0,1.0	1	0.871667	yes	no	no	yes
SE_7808	MELO3C031713.2		SAGA-associated factor 11	yes	6	+	yes	-0.183	2.47375e-05	0.0015508	MSTRG.11400.1	-	4531417	4531485	4530455	4530561	4531959	4532177	33,20,21	9,1,6	28,20,19	2,0,0	216	149	0.717,0.932,0.707	0.906,1.0,1.0	0.785333	0.968667	no	yes	yes	no
SE_8961	MELO3C015622.2		Short chain dehydrogenase/reductase	no	2	+	yes	-0.311	0.000249602	0.00834225	MSTRG.4632.2	MELO3C015622.2.1	3491846	3491942	3490473	3490569	3492034	3492278	5,0,0	18,5,6	12,9,2	7,11,4	244	149	0.145,0.0,0.0	0.511,0.333,0.234	0.0483333	0.359333	no	yes	yes	no
SE_2194	MELO3C028889.2		Unknown protein	yes	1	+	yes	-0.37	2.1435e-05	0.00140112	MSTRG.2967.7	-	9772276	9772364	9764398	9764730	9778093	9778544	11,8,4	9,0,5	12,10,4	1,0,0	236	149	0.436,1.0,0.336	0.883,1.0,1.0	0.590667	0.961	no	yes	yes	no
SE_2195	MELO3C028889.2		Unknown protein	yes	1	+	yes	-0.273	1.97749e-05	0.00130856	MSTRG.2967.7	-	9777111	9777892	9764398	9764730	9778093	9778544	19,13,8	9,0,5	7,17,20	1,0,0	298	149	0.514,1.0,0.444	0.778,1.0,1.0	0.652667	0.926	no	yes	yes	no
SE_7101	MELO3C013703.2		diacylglycerol O-acyltransferase 2-like	yes	6	+	yes	0.02	9.54202e-07	0.000123242	MELO3C013703.2.1,MSTRG.12417.3	-	32852830	32852937	32851790	32851876	32853024	32853180	275913511739	10,4,2	136013841598	20,18,24	255	149	0.994,0.995,0.998	0.975,0.978,0.975	0.995667	0.976	yes	no	no	yes
SE_3646	MELO3C017732.2		30S ribosomal protein S1-like	no	7	+	yes	-0.165	0.000103446	0.00447154	MSTRG.14184.2	MSTRG.14184.4	26676714	26676776	26676283	26676446	26678559	26678719	35,32,21	4,19,0	25,22,30	2,0,0	210	149	0.861,0.544,1.0	0.899,1.0,1.0	0.801667	0.966333	no	yes	yes	no
SE_10109	MELO3C026400.2		OTU-like cysteine protease family protein	no	7	-	yes	0.228	1.00271e-05	0.0007846	MSTRG.13329.1	MSTRG.13329.2,MSTRG.13329.3	6108616	6108665	6107572	6107763	6108753	6108898	96,102,32	0,0,18	89115108	59,30,52	197	149	1.0,1.0,0.573	0.533,0.744,0.611	0.857667	0.629333	yes	no	no	yes
SE_10108	MELO3C026400.2		OTU-like cysteine protease family protein	no	7	-	yes	0.309	0.000152908	0.00589629	MSTRG.13329.3	MSTRG.13329.1,MSTRG.13329.2	6108616	6108662	6107572	6107763	6108753	6108898	64,48,12	0,0,18	41,56,61	59,30,52	194	149	1.0,1.0,0.339	0.348,0.589,0.474	0.779667	0.470333	yes	no	no	yes
SE_5779	MELO3C010724.2		trihelix transcription factor GT-1	no	3	-	yes	0.071	6.39581e-06	0.000561992	MELO3C010724.2.1	-	31265536	31265575	31264194	31264323	31266167	31266717	201,138,77	3,0,3	81,94,118	5,10,9	187	149	0.982,1.0,0.953	0.928,0.882,0.913	0.978333	0.907667	yes	no	no	yes
SE_1644	MSTRG.14123			yes	7	-	yes	0.182	3.08871e-07	4.66352e-05	MSTRG.14123.4	MSTRG.14123.5,MSTRG.14123.2	26044632	26044747	26000054	26000111	26044992	26045044	45,59,33	0,0,0	29,33,58	0,11,7	263	149	1.0,1.0,1.0	1.0,0.63,0.824	1	0.818	yes	no	no	yes
SE_1642	MSTRG.14123			yes	7	-	yes	0.146	4.54564e-07	6.67524e-05	MSTRG.14123.5,MSTRG.14123.2	MSTRG.14123.4	26044537	26044747	26000054	26000111	26044992	26045044	61,62,47	0,0,0	43,53,82	0,11,7	298	149	1.0,1.0,1.0	1.0,0.707,0.854	1	0.853667	yes	no	no	yes
SE_7418	MELO3C021162.2		Selenium-binding protein	yes	11	-	yes	0.021	7.43009e-05	0.00367053	MELO3C021162.2.1,MSTRG.20503.2	-	31651818	31651926	31651388	31651661	31652029	31652261	1126655820	8,3,0	654794775	11,11,15	256	149	0.988,0.992,1.0	0.972,0.977,0.968	0.993333	0.972333	yes	no	no	yes
SE_2206	MELO3C024279.2		Pre-mRNA-processing protein 40C	no	1	-	yes	-0.084	0.00040374	0.0117122	MSTRG.4158.4,MSTRG.4158.2	MELO3C024279.2.1,MSTRG.4158.1,MSTRG.4158.3	35672951	35673000	35672721	35672845	35674835	35674942	26,30,9	211,136,82	24,58,52	144148144	197	149	0.085,0.143,0.077	0.112,0.229,0.215	0.101667	0.185333	no	yes	yes	no
SE_2207	MELO3C024279.2		Pre-mRNA-processing protein 40C	no	1	-	yes	-0.084	4.22119e-05	0.00238164	MSTRG.4158.1,MSTRG.4158.3	MSTRG.4158.4,MELO3C024279.2.1,MSTRG.4158.2	35672951	35673043	35672721	35672845	35674835	35674942	36,31,15	211,136,82	55,54,57	144148144	240	149	0.096,0.124,0.102	0.192,0.185,0.197	0.107333	0.191333	no	yes	yes	no
SE_4691	MELO3C024689.2		Sugar transporter	no	2	+	yes	0.713	2.68724e-09	1.37177e-06	MSTRG.5275.1,MSTRG.5275.6	MELO3C024689.2.1,MSTRG.5275.2,MSTRG.5275.3,MSTRG.5275.7,MSTRG.5275.4,MSTRG.5275.8	21226536	21226785	21225978	21226132	21226962	21227051	30,7,31	1,0,0	1,11,0	7,2,2	298	149	0.938,1.0,1.0	0.067,0.733,0.0	0.979333	0.266667	yes	no	no	yes
SE_4690	MELO3C024689.2		Sugar transporter	no	2	+	yes	0.055	0.000833691	0.020537	MELO3C024689.2.1,MSTRG.5275.2,MSTRG.5275.7,MSTRG.5275.4	MSTRG.5275.3,MSTRG.5275.1,MSTRG.5275.6,MSTRG.5275.8	21226536	21226610	21225978	21226132	21226962	21227051	192,81,172	1,0,0	85,92,87	7,2,2	222	149	0.992,1.0,1.0	0.891,0.969,0.967	0.997333	0.942333	yes	no	no	yes
SE_7928	MELO3C015502.2		Integral membrane protein	yes	2	-	yes	-0.058	0.00202101	0.0408777	MSTRG.4524.1,MSTRG.4524.2,MELO3C015502.2.1	-	2363719	2363815	2362753	2362991	2364594	2364695	115,83,32	7,1,2	115,109,88	0,2,0	244	149	0.909,0.981,0.907	1.0,0.971,1.0	0.932333	0.990333	no	yes	yes	no
SE_10748	MELO3C026185.2		Pseudouridine synthase	yes	2	+	yes	0.171	8.67486e-06	0.000709882	MELO3C026185.2.1	-	26856216	26856277	26855968	26856056	26856369	26856526	44,29,18	1,0,0	24,23,30	4,4,4	209	149	0.969,1.0,1.0	0.811,0.804,0.842	0.989667	0.819	yes	no	no	yes
SE_10741	MELO3C009276.2		Acyl-CoA N-acyltransferase with RING/FYVE/PHD-type zinc finger domain-containing protein	no	4	-	yes	-0.153	0.000564532	0.01512	MSTRG.9233.1	-	33193607	33193696	33193004	33193467	33194008	33194685	134,43,127	44,17,48	95,90,108	20,10,22	237	149	0.657,0.614,0.625	0.749,0.85,0.755	0.632	0.784667	no	yes	yes	no
SE_6503	MELO3C007408.2		Aspartic proteinase	no	8	-	yes	0.048	0.000787867	0.0196875	MELO3C007408.2.1	-	2591107	2591128	2590453	2590840	2591274	2591409	21,4,0	81,94,34	0,2,4	77,67,63	169	149	0.186,0.036,0.0	0.0,0.026,0.053	0.074	0.0263333	yes	no	no	yes
SE_7362	MELO3C023829.2		Beta-hexosaminidase	yes	10	+	yes	-0.08	0.00177153	0.0367133	MSTRG.18422.1,MSTRG.18422.3	MSTRG.18422.2,MSTRG.18422.4,MSTRG.18422.6,MELO3C023829.2.1	6372053	6372187	6371859	6371930	6372534	6372551	98,74,47	4,0,5	102,88,90	0,0,0	282	149	0.928,1.0,0.832	1.0,1.0,1.0	0.92	1	no	yes	yes	no
SE_9261	MELO3C023813.2		At5g13560	no	10	+	yes	0.15	0.000270571	0.00876292	MELO3C023813.2.1	MSTRG.18411.2	6221357	6221410	6220287	6220383	6221887	6221984	83,125,31	0,15,0	103,70,69	15,16,12	201	149	1.0,0.861,1.0	0.836,0.764,0.81	0.953667	0.803333	yes	no	no	yes
SE_4361	MELO3C005689.2		Proteasome assembly chaperone 3	no	9	-	yes	-0.166	0.000835274	0.020537	MSTRG.17521.2	MSTRG.17521.1	23491851	23492050	23491163	23491215	23492729	23492892	179,92,140	42,28,36	146121149	9,8,34	298	149	0.681,0.622,0.66	0.89,0.883,0.687	0.654333	0.82	no	yes	yes	no
SE_4360	MELO3C005689.2		Proteasome assembly chaperone 3	no	9	-	yes	-0.168	0.000843005	0.0206638	MSTRG.17521.5	-	23491851	23492004	23491163	23491215	23492729	23492895	178,89,138	42,28,36	145121146	9,8,34	298	149	0.679,0.614,0.657	0.89,0.883,0.682	0.65	0.818333	no	yes	yes	no
SE_7315	MELO3C005845.2		trafficking protein particle complex subunit 1	yes	9	+	yes	0.042	0.000872777	0.0211078	MELO3C005845.2.1	-	24718464	24718703	24717752	24717990	24718968	24719083	382196373	0,9,6	249251229	5,13,14	298	149	1.0,0.916,0.969	0.961,0.906,0.891	0.961667	0.919333	yes	no	no	yes
SE_1257	MELO3C004179.2		RNA polymerase II-associated protein 3	no	5	+	yes	-0.101	0.00227941	0.0452506	MSTRG.10420.1,MELO3C004179.2.1	MSTRG.10420.2	24963987	24964131	24963205	24963361	24965248	24965431	523255341	122,65,91	190194262	25,43,29	292	149	0.686,0.667,0.657	0.795,0.697,0.822	0.67	0.771333	no	yes	yes	no
SE_1254	MELO3C021325.2		Chaperone protein dnaJ, putative	yes	11	-	yes	0.307	0.000190901	0.00691371	MSTRG.20358.1	MSTRG.20358.2	30312148	30313326	30311555	30311646	30313461	30313671	117,72,134	27,1,0	72,32,62	9,31,21	298	149	0.684,0.973,1.0	0.8,0.34,0.596	0.885667	0.578667	yes	no	no	yes
SE_1250	MELO3C021325.2		Chaperone protein dnaJ, putative	yes	11	-	yes	0.608	0.00127645	0.0284813	-	-	30311877	30311948	30311266	30311646	30313461	30313671	6,5,1	27,1,0	0,4,0	9,31,21	219	149	0.131,0.773,1.0	0.0,0.081,0.0	0.634667	0.027	yes	no	no	yes
SE_6203	MELO3C007827.2		pyridine nucleotide-disulfide oxidoreductase domain-containing protein 2-like	no	8	-	yes	0.112	0.000138127	0.00560877	MSTRG.15129.1,MSTRG.15129.2	MSTRG.15129.3	5620413	5620499	5620161	5620249	5620985	5621036	120,80,35	5,0,3	79,82,111	17,11,7	234	149	0.939,1.0,0.881	0.747,0.826,0.91	0.94	0.827667	yes	no	no	yes
SE_11659	MELO3C006647.2		cullin-1	no	6	-	yes	0.142	0.000129074	0.00536306	-	MSTRG.11424.2	4789466	4789649	4789093	4789193	4790028	4790498	54,44,1	1,1,0	51,33,34	8,6,0	298	149	0.964,0.957,1.0	0.761,0.733,1.0	0.973667	0.831333	yes	no	no	yes
SE_10169	MELO3C006918.2		Signal peptide peptidase-like protein	no	6	+	yes	0.161	0.00256271	0.0495942	MELO3C006918.2.1	-	7290432	7290553	7289984	7290186	7291164	7292083	48,52,33	38,43,16	45,35,45	64,50,57	269	149	0.412,0.401,0.533	0.28,0.279,0.304	0.448667	0.287667	yes	no	no	yes
SE_11988	MELO3C017428.2		RING/FYVE/PHD zinc finger superfamily protein, putative isoform 1	yes	2	-	yes	0.066	0.00251892	0.0489182	MELO3C017428.2.1	-	23357342	23358335	23352859	23352920	23359181	23359401	132,81,76	0,0,0	73,96,90	4,0,5	298	149	1.0,1.0,1.0	0.901,1.0,0.9	1	0.933667	yes	no	no	yes
SE_2227	MELO3C004659.2		ATP-dependent DNA helicase Q-like 3 isoform X1	no	5	-	yes	-0.121	0.00042084	0.0119984	MELO3C004659.2.1,MSTRG.10822.5,MSTRG.10822.6	MSTRG.10822.10,MSTRG.10822.8	29223427	29223516	29222507	29222660	29224019	29224103	9,36,2	2,7,0	22,28,18	0,1,1	237	149	0.739,0.764,1.0	1.0,0.946,0.919	0.834333	0.955	no	yes	yes	no
SE_7498	MELO3C003145.2		Cyclin d, putative	yes	8	-	yes	0.073	0.000226234	0.00781474	MELO3C003145.2.1	-	32506076	32506134	32506006	32506048	32506221	32506664	116116105	0,0,0	60,86,91	9,3,0	206	149	1.0,1.0,1.0	0.828,0.954,1.0	1	0.927333	yes	no	no	yes
SE_6428	MELO3C016108.2		Receptor-like protein kinase	yes	7	-	yes	-0.185	0.000486299	0.0134706	MSTRG.13782.2	-	20616942	20617111	20616218	20616290	20621382	20621818	11,48,1	6,2,0	29,45,31	0,1,0	298	149	0.478,0.923,1.0	1.0,0.957,1.0	0.800333	0.985667	no	yes	yes	no
SE_1816	MELO3C010375.2		DNA ligase	yes	7	-	yes	-0.138	2.20324e-05	0.00143144	MSTRG.13543.2,MSTRG.13543.3,MELO3C010375.2.1,MSTRG.13543.1,MSTRG.13543.5	-	11395860	11395910	11391175	11391210	11400301	11400409	54,41,7	8,3,1	1,22,31	0,0,0	198	149	0.836,0.911,0.84	1.0,1.0,1.0	0.862333	1	no	yes	yes	no
SE_9798	MELO3C003181.2		Copper ion transmembrane transporter	no	8	-	yes	0.052	0.00201647	0.0408631	MSTRG.16189.2,MSTRG.16189.1	-	32879001	32879037	32875299	32875914	32897270	32897400	6,0,6	2,2,6	1,0,0	0,4,12	184	149	0.708,0.0,0.447	1.0,0.0,0.0	0.385	0.333333	yes	no	no	yes
SE_10979	MELO3C025840.2		Beta-galactosidase	yes	4	+	yes	-0.07	0.000887278	0.0213265	MSTRG.8203.2,MELO3C025840.2.1	-	17685663	17685859	17685051	17685156	17686640	17686729	56,80,8	8,4,0	88,53,32	0,3,0	298	149	0.778,0.909,1.0	1.0,0.898,1.0	0.895667	0.966	no	yes	yes	no
SE_11766	MELO3C013504.2		Calcium-dependent protein kinase	yes	11	+	yes	-0.025	3.57521e-05	0.00209433	MSTRG.19708.3,MSTRG.19708.4,MELO3C013504.2.1	MSTRG.19708.1,MSTRG.19708.2	16195745	16195774	16195576	16195608	16196101	16196138	699346527	31,0,45	459576519	13,12,4	177	149	0.95,1.0,0.908	0.967,0.976,0.991	0.952667	0.978	no	yes	yes	no
SE_11773	MELO3C009595.2		serine/arginine-rich SC35-like splicing factor SCL33	no	4	-	yes	-0.155	0.000163277	0.00620686	MSTRG.8962.3	MSTRG.8962.2,MSTRG.8962.1,MELO3C009595.2.1	30925661	30925748	30925312	30925477	30926140	30926218	173,89,143	139,65,107	112,98,114	60,37,37	235	149	0.441,0.465,0.459	0.542,0.627,0.661	0.455	0.61	no	yes	yes	no
SE_6765	MELO3C012400.2		pentatricopeptide repeat-containing protein At2g22070	no	10	-	yes	-0.15	0.000142804	0.00562816	MSTRG.17832.2	-	708845	709014	708565	708724	709231	711750	103,60,68	8,7,15	41,41,49	2,2,0	298	149	0.866,0.811,0.694	0.911,0.911,1.0	0.790333	0.940667	no	yes	yes	no
SE_8658	MELO3C020138.2		Alpha-galactosidase	yes	10	+	yes	0.248	5.61695e-05	0.00301068	MSTRG.18660.1	-	13519762	13520144	13511628	13511711	13520569	13523362	25,14,40	2,0,0	23,13,18	2,8,2	298	149	0.862,1.0,1.0	0.852,0.448,0.818	0.954	0.706	yes	no	no	yes
SE_3680	MELO3C010080.2		Sterol 3-beta-glucosyltransferase	yes	2	-	yes	-0.021	7.27495e-05	0.00362732	MSTRG.4925.11,MSTRG.4925.10,MSTRG.4925.13,MELO3C010080.2.1,MSTRG.4925.3,MSTRG.4925.2,MSTRG.4925.6,MSTRG.4925.9	MSTRG.4925.12,MSTRG.4925.1,MSTRG.4925.5,MSTRG.4925.4,MSTRG.4925.7	13303338	13303415	13302414	13302462	13303526	13303629	633324612	19,1,19	323416352	2,1,4	225	149	0.957,0.995,0.955	0.991,0.996,0.983	0.969	0.99	no	yes	yes	no
SE_1685	MELO3C020806.2		Peptidyl-prolyl cis-trans isomerase	no	11	-	yes	-0.049	0.000778526	0.019584	MSTRG.19299.1	MELO3C020806.2.1	3956960	3957080	3956681	3956705	3957304	3957352	0,0,0	100,63,77	2,14,0	62,53,103	268	149	0.0,0.0,0.0	0.018,0.128,0.0	0	0.0486667	no	yes	yes	no
SE_274	MELO3C004257.2		DUF1995 domain protein, putative (DUF1995)	yes	5	-	yes	-0.711	6.08602e-05	0.0032139	MSTRG.10480.5	MSTRG.10480.4,MSTRG.10480.2	25730145	25730307	25729305	25729399	25730986	25731069	0,1,0	4,2,3	4,1,2	4,0,0	298	149	0.0,0.2,0.0	0.333,1.0,1.0	0.0666667	0.777667	no	yes	yes	no
SE_7966	MELO3C003467.2		thioredoxin-related transmembrane protein 2	no	4	+	yes	-0.025	0.000105345	0.00451717	MELO3C003467.2.1,MSTRG.7464.4,MSTRG.7464.6	MSTRG.7464.2	1451543	1451585	1451376	1451446	1451760	1451837	534260339	18,4,11	259271339	0,3,3	190	149	0.959,0.981,0.96	1.0,0.986,0.989	0.966667	0.991667	no	yes	yes	no
SE_7965	MELO3C003467.2		thioredoxin-related transmembrane protein 2	no	4	+	yes	-0.059	0.000401901	0.0117122	-	-	1451543	1451585	1451376	1451426	1451760	1451837	85,41,47	9,2,0	53,52,46	0,0,0	190	149	0.881,0.941,1.0	1.0,1.0,1.0	0.940667	1	no	yes	yes	no
SE_903	MELO3C033554.2		BnaA02g25840D protein	no	9	-	yes	-0.097	0.00256761	0.0495942	MSTRG.16559.1	MSTRG.16559.2	3117261	3117407	3116643	3117154	3118701	3118751	517241517	125,46,110	229348389	41,18,65	294	149	0.677,0.726,0.704	0.739,0.907,0.752	0.702333	0.799333	no	yes	yes	no
SE_3303	MELO3C017801.2		calreticulin-3	yes	7	-	yes	0.053	2.84724e-06	0.000296334	MSTRG.14250.2	MELO3C017801.2.1	27231076	27231269	27229961	27230220	27231732	27231840	400,389,92	2,3,0	299282332	16,6,8	298	149	0.99,0.985,1.0	0.903,0.959,0.954	0.991667	0.938667	yes	no	no	yes
SE_6486	MELO3C026520.2		Increased DNA methylation 3	yes	3	+	yes	0.062	0.000121001	0.00508679	MSTRG.6613.3,MSTRG.6613.5	-	24536782	24536891	24535876	24535996	24537222	24537509	142,67,68	0,0,2	99105108	12,4,0	257	149	1.0,1.0,0.952	0.827,0.938,1.0	0.984	0.921667	yes	no	no	yes
SE_9056	MELO3C034286.2		Unknown protein	yes	10	-	yes	0.273	0.000195859	0.00702211	MSTRG.18487.2	MSTRG.18487.6,MSTRG.18487.3	7872894	7873188	7870702	7870841	7873894	7873983	9,14,15	0,0,2	8,16,13	1,2,11	298	149	1.0,1.0,0.789	0.8,0.8,0.371	0.929667	0.657	yes	no	no	yes
SE_7680	MELO3C020240.2		Protein SET DOMAIN GROUP 40	no	6	-	yes	0.109	7.71921e-05	0.00374399	MSTRG.11945.2	MSTRG.11945.1	15892353	15892485	15890441	15892218	15899380	15899531	135,149,45	2,4,0	90122123	13,11,3	280	149	0.973,0.952,1.0	0.787,0.855,0.956	0.975	0.866	yes	no	no	yes
SE_11447	MELO3C011632.2		Aspartic proteinase-like protein 2	no	3	+	yes	-0.088	7.8365e-05	0.00374399	MSTRG.6220.1,MSTRG.6220.3,MSTRG.6220.4,MELO3C011632.2.1	MSTRG.6220.2	12837357	12837433	12836531	12836619	12838340	12838412	243117157	11,14,23	141130107	3,3,5	224	149	0.936,0.848,0.82	0.969,0.966,0.934	0.868	0.956333	no	yes	yes	no
SE_2496	MELO3C024840.2		DNA replication complex GINS protein PSF2	no	7	-	yes	-0.241	0.000191897	0.00692638	-	MSTRG.13718.3	18743896	18744011	18743708	18743783	18753867	18753962	7,5,3	5,1,2	5,1,2	0,1,0	263	149	0.442,0.739,0.459	1.0,0.362,1.0	0.546667	0.787333	no	yes	yes	no
SE_10952	MELO3C015406.2		RNA-dependent RNA polymerase	no	2	+	yes	-0.074	0.000397656	0.0116472	MSTRG.4437.8	MSTRG.4437.1,MSTRG.4437.3,MSTRG.4437.2,MSTRG.4437.4,MSTRG.4437.7,MSTRG.4437.6,MELO3C015406.2.1	1407449	1407543	1406897	1406969	1407811	1407918	0,2,0	32,42,27	18,0,0	33,52,24	242	149	0.0,0.028,0.0	0.251,0.0,0.0	0.00933333	0.0836667	no	yes	yes	no
SE_1749	MELO3C033902.2		Unknown protein	yes	9	-	yes	-0.101	0.000488574	0.0134987	-	-	13682251	13682530	13680195	13680724	13682885	13684890	73,53,46	4,4,4	49,41,45	2,0,0	298	149	0.901,0.869,0.852	0.925,1.0,1.0	0.874	0.975	no	yes	yes	no
SE_36	MELO3C005130.2		Cytochrome C oxidase subunit	yes	9	+	yes	-0.107	1.25163e-05	0.000931768	MSTRG.17089.1	-	17493524	17493583	17492787	17492880	17494627	17494721	143,51,89	9,11,5	55,70,75	1,1,1	207	149	0.92,0.769,0.928	0.975,0.981,0.982	0.872333	0.979333	no	yes	yes	no
SE_4945	MELO3C009559.2		ubiquitin carboxyl-terminal hydrolase 8-like	no	4	-	yes	-0.219	1.0387e-10	1.2372e-07	MSTRG.9001.3	MSTRG.9001.1,MSTRG.9001.5,MSTRG.9001.4,MELO3C009559.2.1	31212584	31213783	31212065	31212125	31213873	31214015	10,5,1	75,41,11	35,34,25	45,35,46	298	149	0.063,0.057,0.043	0.28,0.327,0.214	0.0543333	0.273667	no	yes	yes	no
SE_7519	MELO3C015985.2		Large ribosomal RNA subunit accumulation protein YCED homolog 1, chloroplastic	yes	1	-	yes	-0.281	1.94292e-06	0.000221575	MSTRG.3832.2	-	32285318	32285931	32284063	32284505	32286172	32286439	24,29,9	4,2,4	14,13,20	0,0,0	298	149	0.75,0.879,0.529	1.0,1.0,1.0	0.719333	1	no	yes	yes	no
SE_735	MELO3C012571.2		1-acyl-sn-glycerol-3-phosphate acyltransferase	no	1	-	yes	-0.23	0.000449701	0.0126863	MELO3C012571.2.1	-	20493100	20493280	20492386	20492463	20493487	20493598	56,56,8	59,43,33	93,71,88	42,38,43	298	149	0.322,0.394,0.108	0.525,0.483,0.506	0.274667	0.504667	no	yes	yes	no
SE_7166	MELO3C014739.2		protein root UVB sensitive 1, chloroplastic isoform X1	no	6	-	yes	0.275	2.71191e-06	0.000285016	MSTRG.12224.4,MSTRG.12224.2	MSTRG.12224.5,MELO3C014739.2.1,MSTRG.12224.1	25234593	25234729	25232697	25232877	25238587	25238703	29,24,39	52,19,19	4,9,17	31,32,61	284	149	0.226,0.399,0.519	0.063,0.129,0.128	0.381333	0.106667	yes	no	no	yes
SE_7165	MELO3C014739.2		protein root UVB sensitive 1, chloroplastic isoform X1	no	6	-	yes	0.279	1.63503e-07	3.12991e-05	MSTRG.12224.5,MSTRG.12224.1	MSTRG.12224.4,MELO3C014739.2.1,MSTRG.12224.2	25234593	25234711	25232697	25232877	25238587	25238703	37,22,33	52,19,19	6,6,18	31,32,61	266	149	0.285,0.393,0.493	0.098,0.095,0.142	0.390333	0.111667	yes	no	no	yes
SE_6743	MELO3C025639.2		rab3 GTPase-activating protein non-catalytic subunit	yes	7	+	yes	-0.052	0.00040643	0.0117122	MSTRG.13242.1,MSTRG.13242.2	-	4661701	4661836	4660215	4660761	4662135	4662327	208132106	6,3,6	190233199	1,3,0	283	149	0.948,0.959,0.903	0.99,0.976,1.0	0.936667	0.988667	no	yes	yes	no
SE_1884	MELO3C013507.2		Niemann-Pick C1 protein-like isoform X1	yes	11	+	yes	-0.021	0.000192909	0.00693956	MSTRG.19716.1	MELO3C013507.2.1	16288704	16288815	16288466	16288524	16289071	16289139	1010579977	18,0,19	395551616	0,0,0	259	149	0.97,1.0,0.967	1.0,1.0,1.0	0.979	1	no	yes	yes	no
SE_6745	MELO3C003122.2		Presequence protease, mitochondrial	no	8	-	yes	-0.133	6.05269e-07	8.53748e-05	MELO3C003122.2.1	MSTRG.16156.1	32250382	32250501	32249399	32249483	32250929	32251003	447212420	113,61,100	207322310	30,44,30	267	149	0.688,0.66,0.701	0.794,0.803,0.852	0.683	0.816333	no	yes	yes	no
SE_1003	MELO3C021300.2		Protein phosphatase 2c, putative	no	11	-	yes	-0.024	1.3503e-05	0.000984707	MELO3C021300.2.1	-	30506479	30506703	30505578	30506009	30507767	30507885	328517822509	106,43,72	181119822095	30,33,27	298	149	0.939,0.954,0.946	0.968,0.968,0.975	0.946333	0.970333	no	yes	yes	no
SE_8236	MELO3C029704.2		Plant intracellular Ras-group-related LRR protein 6	yes	2	-	yes	-0.093	0.00193735	0.0394608	MSTRG.5250.2	-	20473195	20473315	20471081	20472812	20475119	20475523	199,83,136	29,3,27	64,83,109	8,1,3	268	149	0.792,0.939,0.737	0.816,0.979,0.953	0.822667	0.916	no	yes	yes	no
SE_10720	MELO3C005346.2		Chaperone protein dnaJ 15	yes	9	+	yes	-0.225	8.6091e-07	0.000112548	MSTRG.17282.1	-	20742989	20743032	20742608	20742859	20743459	20743695	26,9,48	0,4,17	18,20,29	0,0,0	191	149	1.0,0.637,0.688	1.0,1.0,1.0	0.775	1	no	yes	yes	no
SE_920	MELO3C006758.2		Non-specific serine/threonine protein kinase	yes	6	+	yes	-0.476	0.000235712	0.00801766	-	-	5737265	5737340	5735907	5736087	5737983	5738100	4,2,0	0,1,7	8,3,5	0,0,0	223	149	1.0,0.572,0.0	1.0,1.0,1.0	0.524	1	no	yes	yes	no
SE_9208	MELO3C025799.2		Alpha-ketoglutarate-dependent dioxygenase AlkB	no	4	-	yes	-0.086	7.45538e-07	0.000101167	MSTRG.8220.3,MELO3C025799.2.1	MSTRG.8220.6,MSTRG.8220.4	18574542	18575331	18573672	18574017	18576174	18576345	403317221	22,13,25	362311339	7,5,6	298	149	0.902,0.924,0.815	0.963,0.969,0.966	0.880333	0.966	no	yes	yes	no
SE_1583	MELO3C008270.2		syntaxin-81	no	3	+	yes	-0.191	0.000141729	0.00562816	MELO3C008270.2.1	-	2786127	2786203	2785453	2785833	2787078	2787172	32,31,13	75,49,58	49,82,54	46,58,76	224	149	0.221,0.296,0.13	0.415,0.485,0.321	0.215667	0.407	no	yes	yes	no
SE_5074	MELO3C017624.2		Superoxide dismutase	yes	7	-	yes	-0.044	1.47316e-07	2.9098e-05	MELO3C017624.2.1	MSTRG.14104.1	25738579	25738733	25738271	25738375	25739228	25739417	639406412	19,20,0	300346377	2,0,0	298	149	0.944,0.91,1.0	0.987,1.0,1.0	0.951333	0.995667	no	yes	yes	no
SE_5072	MELO3C017624.2		Superoxide dismutase	yes	7	-	yes	-0.02	0.000602894	0.0159083	MSTRG.14104.1	MELO3C017624.2.1	25738561	25738733	25738271	25738375	25739228	25739417	14939181082	19,20,0	651859764	2,0,0	298	149	0.975,0.958,1.0	0.994,1.0,1.0	0.977667	0.998	no	yes	yes	no
SE_1761	MELO3C029281.2		ATPase family AAA domain-containing protein 1	no	2	-	yes	-0.43	6.31011e-07	8.67236e-05	MSTRG.4316.1	-	169537	169600	165282	166314	175514	176071	17,6,9	14,6,4	15,6,24	3,0,0	211	149	0.462,0.414,0.614	0.779,1.0,1.0	0.496667	0.926333	no	yes	yes	no
SE_11726	MELO3C011820.2		tRNA pseudouridine synthase	yes	10	-	yes	-0.288	4.30813e-05	0.00240537	MELO3C011820.2.1	MSTRG.18304.2	4570107	4570236	4569713	4569767	4571027	4571084	19,10,7	0,4,4	22,23,17	1,0,0	277	149	1.0,0.574,0.485	0.922,1.0,1.0	0.686333	0.974	no	yes	yes	no
SE_11725	MELO3C011820.2		tRNA pseudouridine synthase	yes	10	-	yes	-0.199	0.000370436	0.0110002	MSTRG.18304.2	MELO3C011820.2.1	4570107	4570185	4569713	4569767	4571027	4571084	35,24,8	0,4,4	42,29,35	1,0,0	226	149	1.0,0.798,0.569	0.965,1.0,1.0	0.789	0.988333	no	yes	yes	no
SE_7539	MELO3C005558.2		3-oxoacyl-[acyl-carrier-protein] synthase 3 A, chloroplastic	no	9	+	yes	-0.019	8.78634e-05	0.00402	MSTRG.17430.2	MSTRG.17430.1,MELO3C005558.2.1	22463948	22464118	22463061	22463201	22464254	22464360	0,0,5	330303200	22,18,3	344279260	298	149	0.0,0.0,0.012	0.031,0.031,0.006	0.004	0.0226667	no	yes	yes	no
SE_4848	MELO3C025454.2		2-oxoglutarate dehydrogenase E1 component family protein	no	9	+	yes	0.241	6.09275e-06	0.000551139	MELO3C025454.2.1	MSTRG.16699.1	5618269	5618314	5611116	5611429	5618476	5618607	16,6,5	22,10,29	0,1,0	6,10,3	193	149	0.36,0.317,0.117	0.0,0.072,0.0	0.264667	0.024	yes	no	no	yes
SE_719	MELO3C013202.2		Uridine kinase	no	1	+	yes	-0.08	1.20087e-05	0.000919524	MSTRG.3133.5	-	14587931	14588038	14587237	14587527	14588550	14588712	0,2,0	38,45,7	13,11,0	48,44,41	255	149	0.0,0.025,0.0	0.137,0.127,0.0	0.00833333	0.088	no	yes	yes	no
SE_2114	MELO3C014034.2		DNA-directed RNA polymerase subunit	no	6	-	yes	0.115	0.000416854	0.0119483	MSTRG.12697.3,MSTRG.12697.2,MSTRG.12697.5,MSTRG.12697.4,MSTRG.12697.6	MSTRG.12697.7	36063545	36063694	36062521	36062775	36063831	36063950	25,40,4	0,1,0	50,27,30	3,0,6	297	149	1.0,0.953,1.0	0.893,1.0,0.715	0.984333	0.869333	yes	no	no	yes
SE_2113	MELO3C025943.2		RPM1-interacting protein 4	no	11	+	yes	0.013	2.93871e-08	7.69905e-06	-	MSTRG.19664.1	14225573	14225678	14224030	14224522	14225846	14226035	67,33,99	243617331776	24,23,26	191420652040	253	149	0.016,0.011,0.032	0.007,0.007,0.007	0.0196667	0.007	yes	no	no	yes
SE_3396	MELO3C004028.2		Syntaxin/T-SNARE family protein	no	5	-	yes	-0.03	0.000687465	0.0177061	MSTRG.10325.1	-	22851114	22851176	22849665	22850561	22853091	22853197	323127363	5,3,17	119128160	0,0,3	210	149	0.979,0.968,0.938	1.0,1.0,0.974	0.961667	0.991333	no	yes	yes	no
SE_10187	MELO3C035419.2		Unknown protein	no	12	-	yes	-0.203	0.000308563	0.00964372	MSTRG.20958.1,MSTRG.20958.5,MSTRG.20958.6	MSTRG.20958.2,MSTRG.20958.4	4189580	4189650	4187163	4187197	4189832	4190175	74,42,31	31,23,25	69,76,110	14,18,28	218	149	0.62,0.555,0.459	0.771,0.743,0.729	0.544667	0.747667	no	yes	yes	no
SE_10186	MELO3C035419.2		Unknown protein	no	12	-	yes	-0.236	0.000866099	0.0210058	MSTRG.20958.2	MSTRG.20958.1,MSTRG.20958.4,MSTRG.20958.5,MSTRG.20958.6	4189410	4189650	4187163	4187197	4189832	4190175	42,36,15	31,23,25	51,55,64	14,18,28	298	149	0.404,0.439,0.231	0.646,0.604,0.533	0.358	0.594333	no	yes	yes	no
SE_8617	MELO3C017513.2		BNR/Asp-box repeat family protein	yes	2	-	yes	0.154	5.26132e-07	7.62181e-05	MSTRG.5309.2	-	22282963	22283077	22282619	22282767	22283248	22283474	108,78,36	1,2,0	60,51,78	10,7,5	262	149	0.984,0.957,1.0	0.773,0.806,0.899	0.980333	0.826	yes	no	no	yes
SE_8346	MELO3C018780.2		Universal stress protein A	no	1	+	yes	0.557	0.00136208	0.0300441	MELO3C018780.2.1	-	2779972	2780024	2778326	2779271	2780228	2780507	4,5,19	5,1,2	7,0,0	9,4,1	200	149	0.373,0.788,0.876	0.367,0.0,0.0	0.679	0.122333	yes	no	no	yes
SE_11920	MELO3C011937.2		Coilin	no	10	+	yes	0.082	2.00454e-05	0.00131833	MSTRG.18208.2,MSTRG.18208.1,MELO3C011937.2.1	MSTRG.18208.3	3804838	3804905	3804174	3804414	3805423	3805495	119,74,46	0,0,0	124,81,53	8,0,7	215	149	1.0,1.0,1.0	0.915,1.0,0.84	1	0.918333	yes	no	no	yes
SE_1397	MELO3C022781.2		UDP-glycosyltransferase TURAN isoform X1	yes	9	-	yes	-0.27	2.26786e-10	2.21013e-07	MSTRG.16894.3	-	11857998	11858062	11857747	11857853	11858130	11858197	54,32,24	13,5,10	35,24,34	0,0,0	212	149	0.745,0.818,0.628	1.0,1.0,1.0	0.730333	1	no	yes	yes	no
SE_2285	MELO3C013331.2		hippocampus abundant transcript-like protein 1	yes	1	-	yes	-0.033	9.00872e-05	0.00405988	MELO3C013331.2.1,MSTRG.3211.1	-	16573527	16573560	16572502	16572556	16573682	16573763	1098699760	68,35,61	552582597	15,14,29	181	149	0.93,0.943,0.911	0.968,0.972,0.944	0.928	0.961333	no	yes	yes	no
SE_6418	MELO3C016159.2		polyadenylate-binding protein-interacting protein 9 isoform X1	no	7	-	yes	-0.019	1.61111e-08	5.57134e-06	MSTRG.13816.1,MSTRG.13816.2	MELO3C016159.2.1,MSTRG.13816.3	21433678	21433829	21432681	21432754	21434296	21434344	18,10,2	847455629	27,38,22	466555519	298	149	0.011,0.011,0.002	0.028,0.033,0.021	0.008	0.0273333	no	yes	yes	no
SE_3883	MELO3C022946.2		Serine/threonine-protein phosphatase 7 long form-like protein	yes	10	+	yes	0.101	1.01015e-06	0.000128914	MSTRG.18973.6,MSTRG.18973.2	MSTRG.18973.4,MSTRG.18973.5,MSTRG.18973.3,MSTRG.18973.1,MELO3C022946.2.1	24911416	24912304	24910968	24911132	24912818	24913253	137,129,43	0,1,1	94,95,91	11,2,7	298	149	1.0,0.985,0.956	0.81,0.96,0.867	0.980333	0.879	yes	no	no	yes
SE_3882	MELO3C022946.2		Serine/threonine-protein phosphatase 7 long form-like protein	yes	10	+	yes	0.122	1.66292e-06	0.000195896	MSTRG.18973.4,MSTRG.18973.5,MELO3C022946.2.1	MSTRG.18973.6,MSTRG.18973.2,MSTRG.18973.3,MSTRG.18973.1	24911416	24911504	24910968	24911132	24912818	24913253	52,77,11	0,1,1	55,40,45	11,2,7	236	149	1.0,0.98,0.874	0.759,0.927,0.802	0.951333	0.829333	yes	no	no	yes
SE_5871	MELO3C008160.2		Lactoylglutathione lyase / glyoxalase I family protein	no	3	+	yes	-0.156	0.00242611	0.04755	MSTRG.5866.10	MSTRG.5866.8,MSTRG.5866.5,MSTRG.5866.6,MSTRG.5866.1,MSTRG.5866.2,MSTRG.5866.3	1267794	1267939	1264255	1264297	1268032	1268213	17,10,15	19,28,34	17,39,29	16,29,26	293	149	0.313,0.154,0.183	0.351,0.406,0.362	0.216667	0.373	no	yes	yes	no
SE_6110	MELO3C007001.2		Peptidylprolyl isomerase	no	8	+	yes	-0.082	0.000380751	0.0112442	MSTRG.14471.1	-	96923	97016	96212	96761	97208	97269	456202362	57,28,63	211217233	12,12,27	241	149	0.832,0.817,0.78	0.916,0.918,0.842	0.809667	0.892	no	yes	yes	no
SE_1217	MELO3C015038.2		Acetolactate synthase, small subunit	no	2	-	yes	0.041	0.000317591	0.00986832	MELO3C015038.2.1	MSTRG.4811.1	9549920	9550076	9545390	9545477	9562256	9562340	317188117	2,2,3	285298237	15,10,6	298	149	0.988,0.979,0.951	0.905,0.937,0.952	0.972667	0.931333	yes	no	no	yes
SE_7648	MELO3C020585.2		Unknown protein	no	12	-	yes	-0.064	7.58469e-05	0.00372972	MSTRG.20829.2	MSTRG.20829.1	1255273	1255342	1254888	1255157	1256274	1256351	12,5,14	188,92,159	26,10,39	146136131	217	149	0.042,0.036,0.057	0.109,0.048,0.17	0.045	0.109	no	yes	yes	no
SE_7640	MELO3C017793.2		Histone H2A deubiquitinase (DUF3755)	no	7	+	yes	0.015	0.000458559	0.0128349	MSTRG.14241.9	-	27152396	27154309	27151639	27151701	27156297	27156711	20,9,30	535196373	9,5,6	264303319	298	149	0.018,0.022,0.039	0.017,0.008,0.009	0.0263333	0.0113333	yes	no	no	yes
SE_8425	MELO3C029630.2		Serine/threonine-protein kinase	yes	2	-	yes	0.425	4.22883e-06	0.000399401	-	-	14951971	14952038	14951778	14951874	14963677	14964037	20,5,50	0,0,0	10,24,2	6,0,6	215	149	1.0,1.0,1.0	0.536,1.0,0.188	1	0.574667	yes	no	no	yes
SE_9779	MELO3C017167.2		Transmembrane protein	yes	2	+	yes	-0.121	3.80736e-06	0.000367702	MSTRG.5587.2,MSTRG.5587.3,MSTRG.5587.6,MSTRG.5587.7,MSTRG.5587.4,MSTRG.5587.5,MELO3C017167.2.1	-	25508898	25508987	25508499	25508564	25509066	25509180	66,64,55	9,10,2	63,67,66	1,2,0	237	149	0.822,0.801,0.945	0.975,0.955,1.0	0.856	0.976667	no	yes	yes	no
SE_9778	MELO3C017167.2		Transmembrane protein	yes	2	+	yes	-0.184	2.28706e-07	3.77189e-05	MSTRG.5587.2,MSTRG.5587.3,MSTRG.5587.6,MSTRG.5587.7,MSTRG.5587.4,MSTRG.5587.5,MELO3C017167.2.1	-	25508699	25508740	25508499	25508564	25509066	25509180	44,30,18	9,10,2	55,46,37	1,2,0	189	149	0.794,0.703,0.876	0.977,0.948,1.0	0.791	0.975	no	yes	yes	no
SE_9882	MELO3C006877.2		Protein COFACTOR ASSEMBLY OF COMPLEX C SUBUNIT B CCB2, chloroplastic	no	6	-	yes	0.397	0.00178623	0.0368947	MSTRG.11593.2	MSTRG.11593.3	6928127	6928413	6927536	6927662	6929024	6929178	30,18,11	10,0,2	14,7,20	21,8,7	298	149	0.6,1.0,0.733	0.25,0.304,0.588	0.777667	0.380667	yes	no	no	yes
SE_9487	MELO3C020997.2		Sterol 3-beta-glucosyltransferase	yes	1	+	yes	0.063	0.000578398	0.0153434	MELO3C020997.2.1,MSTRG.3507.10,MSTRG.3507.3,MSTRG.3507.5,MSTRG.3507.6,MSTRG.3507.7	MSTRG.3507.14,MSTRG.3507.9	25231698	25231869	25222914	25223154	25232671	25232735	135147108	0,0,0	103105118	4,7,0	298	149	1.0,1.0,1.0	0.928,0.882,1.0	1	0.936667	yes	no	no	yes
SE_6935	MELO3C013747.2		Cell wall integrity/stress response component	no	6	+	yes	-0.048	7.04625e-06	0.00059477	MSTRG.12454.4,MSTRG.12454.2	-	33166611	33166781	33165542	33165833	33166959	33167078	178,69,132	972473924	69,83,97	279283335	298	149	0.084,0.068,0.067	0.11,0.128,0.126	0.073	0.121333	no	yes	yes	no
SE_6939	MELO3C013747.2		Cell wall integrity/stress response component	no	6	+	yes	0.092	0.000861978	0.0209833	MELO3C013747.2.1	-	33166959	33167078	33165558	33165833	33167499	33167577	805407780	153,52,141	240248292	67,71,66	267	149	0.746,0.814,0.755	0.667,0.661,0.712	0.771667	0.68	yes	no	no	yes
SE_75	MELO3C002788.2		3-oxo-5-alpha-steroid 4-dehydrogenase family protein	yes	12	+	yes	0.119	0.00184237	0.0379812	MSTRG.21469.1	-	20657493	20657592	20646909	20647089	20657699	20657771	158,89,184	8,9,13	77,89,117	26,8,17	247	149	0.923,0.856,0.895	0.641,0.87,0.806	0.891333	0.772333	yes	no	no	yes
SE_70	MELO3C013874.2		Two-component response regulator-APRR2-like protein	yes	6	+	yes	-0.104	7.3332e-05	0.00363944	MELO3C013874.2.1	-	34262719	34262788	34262331	34262604	34262877	34262955	203101142	25,17,12	74,63,63	2,3,2	217	149	0.848,0.803,0.89	0.962,0.935,0.956	0.847	0.951	no	yes	yes	no
SE_7883	MELO3C035756.2		CAI-1 autoinducer sensor kinase/phosphatase cqsS isoform 2	yes	12	-	yes	0.184	1.27061e-05	0.000939376	MSTRG.21932.2	-	26070880	26070996	26070742	26070805	26071069	26071283	15,21,49	0,0,0	24,21,28	3,7,0	264	149	1.0,1.0,1.0	0.819,0.629,1.0	1	0.816	yes	no	no	yes
SE_7882	MELO3C035756.2		CAI-1 autoinducer sensor kinase/phosphatase cqsS isoform 2	no	12	-	yes	0.175	0.00185733	0.03807	MSTRG.21932.2	MSTRG.21932.6	26070880	26070996	26069959	26070071	26071069	26071283	13,15,16	16,18,13	14,11,8	27,26,40	264	149	0.314,0.32,0.41	0.226,0.193,0.101	0.348	0.173333	yes	no	no	yes
SE_4869	MELO3C035201.2		CBL-interacting serine/threonine-protein kinase	yes	11	-	yes	-0.06	6.2473e-07	8.67236e-05	-	-	31081039	31081258	31080607	31080700	31082678	31082725	200916361088	137,68,126	241420572043	73,109,55	298	149	0.88,0.923,0.812	0.943,0.904,0.949	0.871667	0.932	no	yes	yes	no
SE_773	MSTRG.7145			yes	3	+	yes	-0.202	0.000372171	0.0110212	MSTRG.7145.2	-	30168685	30168806	30168507	30168538	30168985	30169057	24,10,10	2,5,0	7,12,8	0,0,0	269	149	0.869,0.526,1.0	1.0,1.0,1.0	0.798333	1	no	yes	yes	no
SE_774	MSTRG.7145			yes	3	+	yes	-0.279	0.000150819	0.00583677	MSTRG.7145.1	-	30168709	30168806	30168483	30168538	30168985	30169057	12,5,6	2,5,0	5,7,8	0,0,0	245	149	0.785,0.378,1.0	1.0,1.0,1.0	0.721	1	no	yes	yes	no
SE_10470	MELO3C025982.2		histidine kinase 2	no	11	-	yes	-0.118	9.73146e-05	0.00431171	MELO3C025982.2.1	MSTRG.19636.1	13412872	13413030	13412616	13412753	13413181	13413600	691320514	283134297	321335408	104,76,126	298	149	0.55,0.544,0.464	0.607,0.688,0.618	0.519333	0.637667	no	yes	yes	no
SE_10474	MELO3C026475.2		Protein ABC transporter 1, mitochondrial	yes	10	+	yes	-0.06	0.000326671	0.0101212	MSTRG.18997.1	-	25903846	25903956	25902820	25902980	25908103	25908220	179,138,86	3,5,7	137182162	0,0,3	258	149	0.972,0.941,0.876	1.0,1.0,0.969	0.929667	0.989667	no	yes	yes	no
SE_8365	MELO3C010069.2		Ubiquitin carboxyl-terminal hydrolase 15	yes	2	+	yes	-0.053	7.72302e-05	0.00374399	MSTRG.4913.2	MSTRG.4913.3	13034181	13034486	13027703	13027797	13034586	13036785	262109348	6,2,15	59,56,83	0,0,0	298	149	0.956,0.965,0.921	1.0,1.0,1.0	0.947333	1	no	yes	yes	no
SE_8364	MELO3C010069.2		Ubiquitin carboxyl-terminal hydrolase 15	yes	2	+	yes	-0.054	6.70796e-05	0.00344064	MSTRG.4913.3	MSTRG.4913.2	13034010	13034486	13027703	13027797	13034586	13036785	256,98,350	6,2,15	62,55,80	0,0,0	298	149	0.955,0.961,0.921	1.0,1.0,1.0	0.945667	1	no	yes	yes	no
SE_8366	MELO3C010069.2		Ubiquitin carboxyl-terminal hydrolase 15	yes	2	+	yes	-0.057	4.76351e-05	0.00263221	MSTRG.4913.4	-	13034185	13034486	13027716	13027797	13034586	13034812	242,97,325	6,2,15	59,55,80	0,0,0	298	149	0.953,0.96,0.915	1.0,1.0,1.0	0.942667	1	no	yes	yes	no
SE_915	MELO3C006758.2		Non-specific serine/threonine protein kinase	no	6	+	yes	-0.193	8.64257e-05	0.00397632	-	MSTRG.11510.4	5735911	5736087	5735719	5735800	5737983	5738100	59,46,22	0,2,11	28,29,33	0,0,0	298	149	1.0,0.92,0.5	1.0,1.0,1.0	0.806667	1	no	yes	yes	no
SE_3018	MELO3C013647.2		Protein defective in exine formation 1	no	11	-	yes	-0.146	1.74261e-08	5.66086e-06	MSTRG.19824.3	MELO3C013647.2.1,MSTRG.19824.8,MSTRG.19824.5,MSTRG.19824.6,MSTRG.19824.7,MSTRG.19824.1	19844135	19844201	19843461	19843567	19845050	19845102	71,41,66	13,4,7	47,56,63	0,1,0	214	149	0.792,0.877,0.868	1.0,0.975,1.0	0.845667	0.991667	no	yes	yes	no
SE_6139	MELO3C014069.2		Calcineurin B, putative	no	6	-	yes	0.016	9.97984e-05	0.00438459	MSTRG.12719.4	MELO3C014069.2.1,MSTRG.12719.1	36494034	36494093	36493863	36493946	36494183	36494329	19,20,5	515419265	2,7,5	434384486	207	149	0.026,0.033,0.013	0.003,0.013,0.007	0.024	0.00766667	yes	no	no	yes
SE_3017	MELO3C013647.2		Protein defective in exine formation 1	no	11	-	yes	-0.115	2.27058e-08	6.76128e-06	MSTRG.19824.4	MSTRG.19824.9	19844127	19844201	19842006	19843567	19845050	19845102	93,72,80	13,4,7	59,88,99	0,1,0	222	149	0.828,0.924,0.885	1.0,0.983,1.0	0.879	0.994333	no	yes	yes	no
SE_11685	MELO3C003874.2		cytochrome P450 734A1-like	no	4	+	yes	0.074	0.000561066	0.0150743	MELO3C003874.2.1	-	6037758	6038003	6037015	6037601	6038553	6038917	279,151,90	0,6,3	144100119	0,11,13	298	149	1.0,0.926,0.938	1.0,0.82,0.821	0.954667	0.880333	yes	no	no	yes
SE_6411	MELO3C030699.2		Transcription regulator	no	4	+	yes	0.271	0.00142643	0.0311433	MSTRG.8646.6	-	27836255	27836310	27815539	27816112	27837126	27837227	10,6,2	1,0,1	0,11,17	6,2,2	203	149	0.88,1.0,0.595	0.0,0.801,0.862	0.825	0.554333	yes	no	no	yes
SE_4077	MELO3C010974.2		thioredoxin H1-like	yes	3	+	yes	-0.04	3.12736e-08	7.98221e-06	MELO3C010974.2.1	-	29675815	29675938	29675199	29675425	29676070	29676229	813529670	39,19,15	99712551361	12,17,12	271	149	0.92,0.939,0.961	0.979,0.976,0.984	0.94	0.979667	no	yes	yes	no
SE_10225	MELO3C025318.2		nudix hydrolase 20, chloroplastic-like	yes	2	-	yes	-0.09	0.00016887	0.00637423	MSTRG.5199.3,MELO3C025318.2.1,MSTRG.5199.1	-	19242204	19242330	19241125	19241205	19244404	19244585	85,42,55	5,2,3	78,45,91	0,0,0	274	149	0.902,0.919,0.909	1.0,1.0,1.0	0.91	1	no	yes	yes	no
SE_8005	MELO3C012126.2		CSC1-like protein At1g69450	yes	10	-	yes	-0.159	3.99204e-05	0.00227631	MSTRG.18045.1	-	2494993	2495093	2491595	2493700	2495174	2495408	34,13,27	5,2,4	12,18,30	1,0,0	248	149	0.803,0.796,0.802	0.878,1.0,1.0	0.800333	0.959333	no	yes	yes	no
SE_1720	MELO3C035649.2		K(+) efflux antiporter	yes	12	+	yes	-0.194	0.000881346	0.0212315	MSTRG.21304.3	-	15893112	15893157	15892595	15893026	15893266	15893383	0,1,0	8,0,3	2,2,6	1,1,8	193	149	0.0,1.0,0.0	0.607,0.607,0.367	0.333333	0.527	no	yes	yes	no
SE_571	MELO3C023009.2		COP1-interacting protein-like protein	no	5	+	yes	0.152	3.4521e-06	0.000342652	MSTRG.9822.1	MSTRG.9822.2,MSTRG.9822.3	6032642	6032668	6031388	6032267	6032763	6033175	46,19,20	138,48,73	7,8,1	67,59,37	174	149	0.222,0.253,0.19	0.082,0.104,0.023	0.221667	0.0696667	yes	no	no	yes
SE_3573	MSTRG.1566			yes	0	-	yes	-0.193	1.83671e-05	0.00123833	-	-	24510547	24510647	24509600	24510301	24510924	24511183	17,13,24	7,0,3	6,4,16	0,0,0	248	149	0.593,1.0,0.828	1.0,1.0,1.0	0.807	1	no	yes	yes	no
SE_1893	MELO3C011161.2		serine/threonine-protein kinase AFC3	yes	3	-	yes	0.08	0.000153754	0.00590768	MSTRG.6916.2,MELO3C011161.2.1	MSTRG.6916.3	28158380	28158495	28158116	28158208	28158781	28158830	106,87,65	2,0,0	65,86,111	5,5,4	263	149	0.968,1.0,1.0	0.88,0.907,0.94	0.989333	0.909	yes	no	no	yes
SE_4243	MELO3C004131.2		Exostosin family protein	yes	5	-	yes	0.131	1.62791e-09	9.18485e-07	MSTRG.10382.1	-	24484482	24484551	24483212	24483617	24492222	24492333	114,72,100	0,0,0	73,67,90	8,10,5	217	149	1.0,1.0,1.0	0.862,0.821,0.925	1	0.869333	yes	no	no	yes
SE_10820	MELO3C016731.2		Acylamino-acid-releasing enzyme, putative	no	7	-	yes	-0.161	0.000243549	0.00821019	MELO3C016731.2.1	-	2487051	2487132	2486336	2486593	2487214	2487343	63,20,33	94,34,57	37,55,54	33,42,42	229	149	0.304,0.277,0.274	0.422,0.46,0.456	0.285	0.446	no	yes	yes	no
SE_6847	MELO3C017293.2		ATP-dependent helicase/nuclease subunit A isoform 1	yes	2	+	yes	0.042	0.000783441	0.0196226	MELO3C017293.2.1	-	24596506	24596589	24596166	24596364	24597661	24597679	317211323	3,9,6	282217271	19,14,8	231	149	0.986,0.938,0.972	0.905,0.909,0.956	0.965333	0.923333	yes	no	no	yes
SE_12071	MELO3C010764.2		homeobox protein 4-like	yes	3	-	yes	0.03	0.000825443	0.0203888	MSTRG.7237.1	-	31000298	31000376	30999891	31000166	31001031	31001362	670339701	9,2,11	281362381	8,12,14	226	149	0.98,0.991,0.977	0.959,0.952,0.947	0.982667	0.952667	yes	no	no	yes
SE_12312	MELO3C008019.2		RNA-binding protein 39 isoform X2	no	8	+	yes	-0.086	5.28409e-09	2.28638e-06	MSTRG.15282.10,MSTRG.15282.4,MSTRG.15282.5,MSTRG.15282.3,MSTRG.15282.14,MSTRG.15282.13,MSTRG.15282.8,MSTRG.15282.9	MSTRG.15282.11,MSTRG.15282.12,MSTRG.15282.6,MSTRG.15282.7,MSTRG.15282.2,MSTRG.15282.1,MELO3C008019.2.1	6803000	6803071	6802694	6802751	6803216	6803272	124,131,19	823633209	200174193	706510591	219	149	0.093,0.123,0.058	0.162,0.188,0.182	0.0913333	0.177333	no	yes	yes	no
SE_12318	MELO3C002203.2		Aldehyde dehydrogenase	yes	12	-	yes	-0.022	0.000418219	0.0119555	MELO3C002203.2.1,MSTRG.21879.1	-	25628208	25628340	25628026	25628116	25628598	25628712	1109637653	8,14,13	669717722	3,4,2	280	149	0.987,0.96,0.964	0.992,0.99,0.995	0.970333	0.992333	no	yes	yes	no
SE_1064	MELO3C032499.2		Unknown protein	no	7	-	yes	-0.04	5.83657e-09	2.30992e-06	-	-	15747595	15747647	15746123	15746579	15748764	15749003	0,9,0	341169326	4,12,23	171130203	200	149	0.0,0.038,0.0	0.017,0.064,0.078	0.0126667	0.053	no	yes	yes	no
SE_1062	MELO3C032499.2		Unknown protein	no	7	-	yes	-0.028	6.30914e-06	0.000561992	MSTRG.13658.3	-	15746731	15747647	15745768	15746579	15748764	15749017	4,19,11	341169326	11,12,37	171130203	298	149	0.006,0.053,0.017	0.031,0.044,0.084	0.0253333	0.053	no	yes	yes	no
SE_8322	MELO3C009110.2		serine/threonine-protein kinase HT1	no	4	+	yes	0.021	0.000283535	0.00899259	MSTRG.9371.7	-	34160996	34161035	34160699	34160922	34161142	34161688	22,24,7	807342753	5,2,1	302374432	187	149	0.021,0.053,0.007	0.013,0.004,0.002	0.027	0.00633333	yes	no	no	yes
SE_11661	MELO3C006647.2		cullin-1	no	6	-	yes	0.137	0.000136009	0.00556356	MSTRG.11424.7	MSTRG.11424.11	4789466	4789694	4789093	4789193	4790028	4790106	53,46,3	1,1,0	51,36,37	8,6,0	298	149	0.964,0.958,1.0	0.761,0.75,1.0	0.974	0.837	yes	no	no	yes
SE_3296	MELO3C015198.2		Pentatricopeptide repeat-containing protein	yes	2	-	yes	-0.128	3.13598e-06	0.000317148	MSTRG.4697.1	-	6160267	6160404	6159861	6160197	6161689	6162232	123,87,62	11,7,7	76,103,95	0,3,1	285	149	0.854,0.867,0.822	1.0,0.947,0.98	0.847667	0.975667	no	yes	yes	no
SE_9863	MELO3C031618.2		Unknown protein	yes	6	-	yes	0.058	8.18921e-05	0.00383355	MSTRG.11421.1	-	4766547	4766633	4765930	4766467	4766749	4766793	249,91,268	0,0,0	70,97,92	0,13,0	234	149	1.0,1.0,1.0	1.0,0.826,1.0	1	0.942	yes	no	no	yes
SE_8353	MELO3C029399.2		Homoserine dehydrogenase	yes	2	-	yes	-0.064	0.000133506	0.00548346	MELO3C029399.2.1,MSTRG.4635.2	-	3500132	3500173	3499062	3499116	3500738	3500831	106,88,94	7,1,14	91,72,81	2,1,1	189	149	0.923,0.986,0.841	0.973,0.983,0.985	0.916667	0.980333	no	yes	yes	no
SE_5584	MELO3C023197.2		At4g33480	no	11	+	yes	-0.109	0.00166024	0.0348294	MSTRG.19033.3	MSTRG.19033.1,MSTRG.19033.2,MSTRG.19033.4,MELO3C023197.2.1	120660	120726	120464	120562	131884	131967	31,27,15	6,0,3	22,11,31	2,0,0	214	149	0.782,1.0,0.777	0.885,1.0,1.0	0.853	0.961667	no	yes	yes	no
SE_8249	MELO3C025279.2		Bifunctional protein FolD	no	8	+	yes	-0.075	7.04949e-05	0.00353863	MSTRG.15952.1	-	27008837	27009874	27007577	27007995	27010012	27010209	7,12,1	111,95,21	16,24,22	109,75,72	298	149	0.031,0.059,0.023	0.068,0.138,0.133	0.0376667	0.113	no	yes	yes	no
SE_7842	MELO3C011849.2		Ion channel CASTOR	yes	10	+	yes	0.121	0.000253898	0.00837473	-	-	4376915	4377014	4376761	4376860	4377252	4377447	143,74,74	5,0,0	46,55,75	10,5,1	247	149	0.945,1.0,1.0	0.735,0.869,0.978	0.981667	0.860667	yes	no	no	yes
SE_7599	MELO3C004277.2		Glycoprotein membrane GPI-anchored	yes	5	+	yes	0.29	5.02551e-05	0.00273469	-	-	25946721	25946859	25946364	25946444	25947335	25947725	5,5,7	0,0,0	8,8,8	0,5,2	286	149	1.0,1.0,1.0	1.0,0.455,0.676	1	0.710333	yes	no	no	yes
SE_2171	MELO3C024776.2		Zinc finger with UFM1-specific peptidase domain protein	no	11	+	yes	-0.194	0.00243673	0.0476674	MSTRG.19485.1	MSTRG.19485.3	8317798	8318942	8317251	8317381	8320340	8320656	13,11,13	0,0,9	1,8,4	0,0,0	298	149	1.0,1.0,0.419	1.0,1.0,1.0	0.806333	1	no	yes	yes	no
SE_10436	MELO3C016523.2		Leucine-rich repeat (LRR) family protein	yes	6	-	yes	-0.074	5.69635e-09	2.30992e-06	MSTRG.12289.1,MSTRG.12289.2,MELO3C016523.2.1	-	28060611	28060749	28055102	28055207	28066215	28066286	283227259	13,11,13	248249273	1,3,0	286	149	0.919,0.915,0.912	0.992,0.977,1.0	0.915333	0.989667	no	yes	yes	no
SE_6072	MELO3C008408.2		Ribosome maturation factor RimP	yes	3	+	yes	0.275	0.00172992	0.0360392	MSTRG.6049.6	-	5566647	5566869	5558654	5558756	5567093	5568176	13,4,9	0,0,0	7,1,7	3,0,2	298	149	1.0,1.0,1.0	0.538,1.0,0.636	1	0.724667	yes	no	no	yes
SE_5972	MELO3C002912.2		RNA recognition motif	no	9	+	yes	-0.09	0.00230541	0.0455138	MELO3C002912.2.1	-	7512001	7512209	7509519	7510083	7519191	7519683	57,64,27	9,4,1	65,59,92	1,4,0	298	149	0.76,0.889,0.931	0.97,0.881,1.0	0.86	0.950333	no	yes	yes	no
SE_4228	MELO3C025727.2		DNA repair RAD51-like protein	no	11	-	yes	-0.432	0.000780072	0.019584	MSTRG.20143.14	-	27825228	27825291	27825028	27825142	27825493	27825650	1,7,4	2,7,3	19,17,20	3,5,1	211	149	0.261,0.414,0.485	0.817,0.706,0.934	0.386667	0.819	no	yes	yes	no
SE_4225	MELO3C025727.2		DNA repair RAD51-like protein	no	11	-	yes	-0.248	0.000142457	0.00562816	MSTRG.20143.3	-	27817974	27818027	27817214	27817453	27819581	27819681	14,5,5	3,0,4	3,3,6	0,0,0	201	149	0.776,1.0,0.481	1.0,1.0,1.0	0.752333	1	no	yes	yes	no
SE_9053	MELO3C034286.2		Unknown protein	yes	10	-	yes	0.296	0.000189514	0.00691016	MSTRG.18487.6	MSTRG.18487.2,MSTRG.18487.3	7872818	7873188	7870702	7870841	7873894	7873983	9,14,16	0,0,2	8,16,10	1,2,11	298	149	1.0,1.0,0.8	0.8,0.8,0.312	0.933333	0.637333	yes	no	no	yes
SE_1887	MELO3C013507.2		Niemann-Pick C1 protein-like isoform X1	yes	11	+	yes	-0.059	2.19883e-08	6.7347e-06	MELO3C013507.2.1	MSTRG.19716.1	16288704	16288845	16288466	16288524	16289071	16289139	376235362	18,0,19	154207226	0,0,0	289	149	0.915,1.0,0.908	1.0,1.0,1.0	0.941	1	no	yes	yes	no
SE_6857	MELO3C010557.2		methyltransferase-like protein 25 isoform X5	yes	7	+	yes	-0.121	0.00229003	0.0453773	MSTRG.13382.5,MSTRG.13382.4,MSTRG.13382.1,MELO3C010557.2.1,MSTRG.13382.2	-	7614195	7614279	7601429	7601525	7614828	7614903	19,47,1	6,1,0	64,20,25	0,0,0	232	149	0.67,0.968,1.0	1.0,1.0,1.0	0.879333	1	no	yes	yes	no
SE_3825	MELO3C018365.2		GDP-Man:Man(3)GlcNAc(2)-PP-Dol alpha-1,2-mannosyltransferase	yes	10	+	yes	0.082	0.000383265	0.0112874	MSTRG.18793.1	-	18437994	18438281	18437198	18437854	18438813	18439000	235165114	6,2,0	156137111	4,7,12	298	149	0.951,0.976,1.0	0.951,0.907,0.822	0.975667	0.893333	yes	no	no	yes
SE_3820	MELO3C006557.2		ATP-dependent (S)-NAD(P)H-hydrate dehydratase	no	6	+	yes	0.112	0.000268601	0.00872547	MSTRG.11367.1	MELO3C006557.2.1,MSTRG.11367.2	4147679	4147969	4147305	4147469	4148154	4148216	65,40,66	98,56,66	30,43,33	83,88,86	298	149	0.249,0.263,0.333	0.153,0.196,0.161	0.281667	0.17	yes	no	no	yes
SE_8826	MELO3C008563.2		LUC7-related protein	yes	5	-	yes	0.021	0.00150965	0.032497	MSTRG.10057.6,MSTRG.10057.3	MSTRG.10057.5,MSTRG.10057.4,MSTRG.10057.1,MSTRG.10057.2,MELO3C008563.2.1	13193216	13193271	13192049	13192096	13193491	13193573	13,6,17	258158263	4,4,2	161159178	203	149	0.036,0.027,0.045	0.018,0.018,0.008	0.036	0.0146667	yes	no	no	yes
SE_8824	MELO3C008563.2		LUC7-related protein	yes	5	-	yes	-0.407	0.000348618	0.0106338	MSTRG.10057.6,MSTRG.10057.3	-	13193027	13193080	13192049	13192096	13193216	13193271	14,4,10	6,6,12	11,9,14	3,0,2	201	149	0.634,0.331,0.382	0.731,1.0,0.838	0.449	0.856333	no	yes	yes	no
SE_11508	MELO3C023740.2		Aldo/keto reductase	yes	6	+	yes	-0.068	0.000234524	0.00800667	MSTRG.11987.4,MSTRG.11987.5,MSTRG.11987.1,MSTRG.11987.2,MSTRG.11987.3,MELO3C023740.2.1	-	17681195	17681260	17681017	17681119	17681592	17681696	70,64,61	10,1,3	50,70,47	2,0,0	213	149	0.83,0.978,0.934	0.946,1.0,1.0	0.914	0.982	no	yes	yes	no
SE_7620	MELO3C013409.2		GAGA-binding transcriptional activator	no	1	-	yes	0.746	5.33205e-09	2.28638e-06	MELO3C013409.2.1	MSTRG.3270.1	17465565	17465673	17464718	17464893	17466092	17466138	1,6,4	0,3,1	0,0,0	7,1,1	256	149	1.0,0.538,0.7	0.0,0.0,0.0	0.746	0	yes	no	no	yes
SE_6681	MELO3C033967.2		Pentatricopeptide repeat-containing protein, putative	yes	9	+	yes	-0.326	3.24094e-08	8.07973e-06	MSTRG.17151.1	-	18606991	18608128	18604129	18606714	18609477	18610057	17,16,14	6,2,4	7,12,31	0,0,0	298	149	0.586,0.8,0.636	1.0,1.0,1.0	0.674	1	no	yes	yes	no
SE_6682	MELO3C033967.2		Pentatricopeptide repeat-containing protein, putative	yes	9	+	yes	-0.413	2.9446e-08	7.69905e-06	MSTRG.17151.2	-	18606991	18608352	18604130	18606714	18609477	18610061	17,15,5	6,2,4	10,5,14	0,0,0	298	149	0.586,0.789,0.385	1.0,1.0,1.0	0.586667	1	no	yes	yes	no
SE_8593	MELO3C011261.2		Peroxidase	yes	3	+	yes	-0.093	4.2378e-06	0.000399401	MELO3C011261.2.1,MSTRG.6834.1,MSTRG.6834.2,MSTRG.6834.3	-	27377210	27377307	27377052	27377095	27377734	27377818	110,57,58	10,6,0	59,59,71	0,0,0	245	149	0.87,0.852,1.0	1.0,1.0,1.0	0.907333	1	no	yes	yes	no
SE_8047	MELO3C015176.2		NADH dehydrogenase ubiquinone complex I, assembly factor-like protein (DUF185)	no	2	-	yes	-0.104	0.00152084	0.0326722	MSTRG.4715.2	MSTRG.4715.3,MSTRG.4715.4	6622422	6622544	6622075	6622120	6622802	6622919	39,48,46	156,74,84	64,51,50	64,72,67	270	149	0.121,0.264,0.232	0.356,0.281,0.292	0.205667	0.309667	no	yes	yes	no
SE_829	MELO3C005100.2		Nuclear factor related to kappa-B-binding protein	yes	9	-	yes	-0.257	0.00039097	0.0114827	MSTRG.17065.2,MELO3C005100.2.1	-	17131693	17131867	17131283	17131434	17132360	17132444	34,59,5	5,0,3	93,59,51	0,0,0	298	149	0.773,1.0,0.455	1.0,1.0,1.0	0.742667	1	no	yes	yes	no
SE_797	MELO3C018788.2		BTB/POZ domain-containing protein At3g22104	yes	1	-	yes	-0.213	0.00051612	0.0140071	MSTRG.2673.1,MSTRG.2673.2	MSTRG.2673.3	2817465	2817582	2817101	2817168	2818370	2818471	18,21,10	3,1,9	23,12,9	0,0,2	265	149	0.771,0.922,0.385	1.0,1.0,0.717	0.692667	0.905667	no	yes	yes	no
SE_798	MELO3C018788.2		BTB/POZ domain-containing protein At3g22104	yes	1	-	yes	-0.187	0.00240662	0.0473376	MSTRG.2673.3	MSTRG.2673.1,MSTRG.2673.2	2817475	2817582	2817101	2817168	2818370	2818471	6,17,13	3,1,9	21,1,3	0,0,2	255	149	0.539,0.909,0.458	1.0,1.0,0.467	0.635333	0.822333	no	yes	yes	no
AS ID	Gene ID	Gene name	Gene description	Novel AS	Chr	Strand	Diff significant	IncLevelDiff (M42D_0/M33D_0,螖PSI)	P Value JunctionCountOnly	FDR JunctionCountOnly	1stExonTranscripts	2ndExonTranscripts	1stExonStart	1stExonEnd	2ndExonStart	2ndExonEnd	IJC M42D_0	SJC M42D_0	IJC M33D_0	SJC M33D_0	IncFormLen	SkipFormLen	IncLevel1 (PSI M42D_0)	IncLevel2 (PSI M33D_0)	Average IncLevel1 (Average PSI M42D_0)	Average IncLevel2 (Average PSI M33D_0)	Increase Inclusion M42D_0	Increase Exclusion M42D_0	Increase Inclusion M33D_0	Increase Exclusion M33D_0
MXE_102	MELO3C033892.2		Unknown protein	yes	9	-	yes	-0.018	2.63897e-05	0.0012167	MSTRG.16920.2	MSTRG.16920.2	12801712	12801885	12801979	12802055	881846552	20,17,28	674675684	3,9,1	224	298	0.983,0.985,0.963	0.997,0.99,0.999	0.977	0.995333	no	yes	yes	no
MXE_112	MELO3C024761.2		GDSL esterase/lipase At2g30310-like	yes	11	+	yes	-0.121	0.00222883	0.0285163	MSTRG.19468.5	MSTRG.19468.7	7900581	7903592	7909560	7909817	2,4,2	100,67,96	9,2,3	17,40,43	298	298	0.02,0.056,0.02	0.346,0.048,0.065	0.032	0.153	no	yes	yes	no
MXE_113	MELO3C024761.2		GDSL esterase/lipase At2g30310-like	no	11	+	yes	-0.104	0.00238482	0.0290154	-	MSTRG.19468.4,MSTRG.19468.7	7903224	7903592	7909560	7909817	2,9,12	120,67,107	6,6,15	27,51,43	298	298	0.016,0.118,0.101	0.182,0.105,0.259	0.0783333	0.182	no	yes	yes	no
MXE_116	MELO3C014006.2		Obscurin-like protein	yes	6	-	yes	0.221	5.1454e-06	0.000310302	MELO3C014006.2.1	MELO3C014006.2.1	35807772	35807928	35808142	35808319	13,5,7	39,17,15	0,2,0	9,13,17	298	298	0.25,0.227,0.318	0.0,0.133,0.0	0.265	0.0443333	yes	no	no	yes
MXE_430	MELO3C017624.2		Superoxide dismutase	yes	7	-	yes	-0.016	6.93804e-05	0.00221403	MELO3C017624.2.1,MSTRG.14104.1	MELO3C017624.2.1,MSTRG.14104.1	25739228	25739417	25740217	25740292	558476268	22,20,3	392349434	5,4,0	223	298	0.971,0.97,0.992	0.991,0.991,1.0	0.977667	0.994	no	yes	yes	no
MXE_897	MELO3C020300.2		AAR2 family protein	yes	6	-	yes	0.034	7.32956e-05	0.00221403	MSTRG.11898.1,MELO3C020300.2.1,MSTRG.11898.2	MSTRG.11898.1	14515659	14515794	14517721	14517936	30,26,24	495297545	4,8,0	150170236	298	283	0.054,0.077,0.04	0.025,0.043,0.0	0.057	0.0226667	yes	no	no	yes
MXE_96	MELO3C026065.2		Acetyl-CoA acetyltransferase	yes	12	-	yes	-0.032	0.000384093	0.00909365	MSTRG.21264.1,MELO3C026065.2.1	MSTRG.21264.1,MELO3C026065.2.1	15102746	15102824	15103409	15103548	509405222	17,16,12	459465409	7,10,4	287	226	0.959,0.952,0.936	0.981,0.973,0.988	0.949	0.980667	no	yes	yes	no
MXE_98	MELO3C011172.2		Proteasome subunit beta type	yes	3	+	yes	-0.07	0.00212663	0.0278048	MELO3C011172.2.1	MELO3C011172.2.1	28085596	28085652	28086405	28086478	531352313	260204174	512507508	197177218	204	221	0.689,0.651,0.661	0.738,0.756,0.716	0.667	0.736667	no	yes	yes	no
MXE_21	MELO3C035440.2		Mitochondrial import inner membrane translocase subunit Tim10	yes	12	-	yes	0.206	0.00224615	0.0285163	MSTRG.20975.4	MSTRG.20975.9	4827706	4828100	4828818	4828871	5,5,2	1,0,1	1,4,9	1,4,3	201	298	0.881,1.0,0.748	0.597,0.597,0.816	0.876333	0.67	yes	no	no	yes
MXE_408	MELO3C035201.2		CBL-interacting serine/threonine-protein kinase	yes	11	-	yes	-0.146	0	0	MSTRG.20445.2	MSTRG.20445.2	31082678	31082858	31084586	31084649	102,106,17	1082944548	373237256	139911371190	211	298	0.117,0.137,0.042	0.274,0.227,0.233	0.0986667	0.244667	no	yes	yes	no
MXE_407	MELO3C035201.2		CBL-interacting serine/threonine-protein kinase	yes	11	-	yes	-0.065	1.47975e-10	2.59252e-08	MSTRG.20445.1,MSTRG.20445.8	MSTRG.20445.1,MSTRG.20445.8	31082678	31082858	31083843	31083924	9171100457	133,65,125	173411431212	74,103,42	229	298	0.9,0.957,0.826	0.968,0.935,0.974	0.894333	0.959	no	yes	yes	no
MXE_274	MELO3C026291.2		peroxisomal membrane protein PEX14 isoform X1	yes	2	-	yes	-0.083	0.00150722	0.0233126	MSTRG.5657.2	MSTRG.5657.2	26179112	26179181	26179589	26179634	228159118	691371478	146167198	292361397	193	217	0.271,0.325,0.217	0.36,0.342,0.359	0.271	0.353667	no	yes	yes	no
MXE_279	MELO3C008611.2		LOW QUALITY PROTEIN: putative metallophosphoesterase At3g03305	yes	5	-	yes	-0.145	1.62662e-06	0.000129538	MELO3C008611.2.1	MELO3C008611.2.1	14712291	14713867	14715854	14716096	27,26,4	264,95,165	43,61,38	119134164	298	298	0.093,0.215,0.024	0.265,0.313,0.188	0.110667	0.255333	no	yes	yes	no
MXE_542	MELO3C023103.2		ABC transporter A family member 1 isoform X1	no	8	-	yes	-0.053	0.000180847	0.0049507	MSTRG.15663.6	MSTRG.15663.9,MSTRG.15663.8,MELO3C023103.2.1,MSTRG.15663.1,MSTRG.15663.3,MSTRG.15663.4,MSTRG.15663.7,MSTRG.15663.6	18193987	18194143	18200456	18200592	284281151	40,25,22	295262284	12,20,17	284	298	0.882,0.922,0.878	0.963,0.932,0.946	0.894	0.947	no	yes	yes	no
MXE_429	MELO3C017624.2		Superoxide dismutase	yes	7	-	yes	-0.019	0.00229016	0.0286597	MELO3C017624.2.1	MELO3C017624.2.1,MSTRG.14104.1	25738579	25738733	25739228	25739417	603474334	11,7,14	388359389	4,0,2	298	298	0.982,0.985,0.96	0.99,1.0,0.995	0.975667	0.995	no	yes	yes	no
MXE_837	MELO3C017080.2		Alkaline phosphatase D	yes	7	-	yes	0.054	7.11996e-05	0.00221403	MSTRG.12819.2	MSTRG.12819.2	25587	25695	26123	26184	25,17,11	391236370	1,0,0	42,43,43	209	256	0.073,0.081,0.035	0.028,0.0,0.0	0.063	0.00933333	yes	no	no	yes
MXE_836	MELO3C017080.2		Alkaline phosphatase D	yes	7	-	yes	-0.185	0.000878224	0.0167244	MELO3C017080.2.1	MELO3C017080.2.1	25587	25695	25855	25996	302322178	393236369	65,63,95	42,43,43	289	256	0.405,0.547,0.299	0.578,0.565,0.662	0.417	0.601667	no	yes	yes	no
MXE_77	MELO3C012571.2		1-acyl-sn-glycerol-3-phosphate acyltransferase	yes	1	-	yes	-0.076	0.0030189	0.0350717	MSTRG.3340.2	MSTRG.3340.2	20490777	20490908	20491395	20492021	35,45,25	326135267	55,48,30	138160164	298	279	0.091,0.238,0.081	0.272,0.219,0.146	0.136667	0.212333	no	yes	yes	no
MXE_78	MELO3C013333.2		dnaJ homolog subfamily C member 17	yes	1	+	yes	-0.191	0.00167895	0.0245127	MSTRG.3204.2,MELO3C013333.2.1	MSTRG.3204.2,MELO3C013333.2.1	16615003	16615679	16615795	16615978	183,237,50	470261440	259215236	212291282	298	298	0.28,0.476,0.102	0.55,0.425,0.456	0.286	0.477	no	yes	yes	no
MXE_586	MELO3C021521.2		WAT1-related protein	yes	9	-	yes	-0.119	0.00286352	0.0338979	MSTRG.16554.2	MSTRG.16554.2	2972610	2972724	2973408	2973474	218,150,57	280178122	318369301	298295306	214	262	0.488,0.508,0.364	0.566,0.605,0.546	0.453333	0.572333	no	yes	yes	no
MXE_584	MELO3C021521.2		WAT1-related protein	yes	9	-	yes	-0.084	0.0016342	0.0242636	MSTRG.16554.1,MELO3C021521.2.1,MSTRG.16554.2	MSTRG.16554.1,MELO3C021521.2.1,MSTRG.16554.2	2972219	2972484	2972610	2972724	219,160,85	649413410	292352296	574706797	262	298	0.277,0.306,0.191	0.367,0.362,0.297	0.258	0.342	no	yes	yes	no
MXE_749	MELO3C005672.2		Receptor protein kinase, putative	yes	9	+	yes	-0.064	0.00233446	0.0288026	MSTRG.17508.1	MSTRG.17508.1	23362688	23362762	23363054	23363264	4,8,1	155,147,34	10,18,13	150136158	222	298	0.033,0.068,0.038	0.082,0.151,0.099	0.0463333	0.110667	no	yes	yes	no
MXE_306	MELO3C017600.2		LanC-like protein GCL1	yes	7	-	yes	-0.114	0.000936114	0.0172766	MSTRG.14089.2	MSTRG.14089.2	25606681	25607152	25608648	25608760	372292126	982648809	331352356	565669733	260	298	0.303,0.341,0.151	0.402,0.376,0.358	0.265	0.378667	no	yes	yes	no
MXE_510	MELO3C015707.2		Calcium-dependent protein kinase	yes	1	-	yes	-0.126	0.00415579	0.0445797	MSTRG.3627.1	MSTRG.3627.1	28633815	28633959	28634480	28635353	215,305,39	627470339	405263310	529523541	298	292	0.251,0.389,0.101	0.429,0.33,0.36	0.247	0.373	no	yes	yes	no
MXE_129	MELO3C033461.2		Ribosomal protein	yes	8	-	yes	-0.451	0.00110683	0.0186209	-	MSTRG.16066.5	30347276	30347312	30347463	30347533	2,2,0	3,2,6	13,10,7	8,3,1	218	184	0.36,0.458,0.0	0.578,0.738,0.855	0.272667	0.723667	no	yes	yes	no
MXE_909	MELO3C014477.2		cyclic nucleotide-gated ion channel 1-like isoform X3	no	5	+	yes	0.344	0.000218608	0.0056546	-	MSTRG.9589.2	2114184	2114355	2114679	2114722	13,7,9	1,0,0	2,6,2	5,2,0	298	191	0.893,1.0,1.0	0.204,0.658,1.0	0.964333	0.620667	yes	no	no	yes
MXE_867	MELO3C008903.2		CDK5RAP3-like protein	yes	8	-	yes	-0.123	0.00387046	0.042918	MSTRG.15848.3,MELO3C008903.2.1	MELO3C008903.2.1	24230056	24230151	24230920	24231055	82,91,29	79,56,24	134121124	63,58,59	283	243	0.471,0.583,0.509	0.646,0.642,0.643	0.521	0.643667	no	yes	yes	no
MXE_903	MELO3C013504.2		Calcium-dependent protein kinase	yes	11	+	yes	-0.118	0.0051554	0.0499243	MSTRG.19708.3,MSTRG.19708.4,MELO3C013504.2.1	MSTRG.19708.1,MSTRG.19708.3,MSTRG.19708.2,MSTRG.19708.4,MELO3C013504.2.1	16195745	16195774	16196256	16196313	140,78,90	280137287	136106125	129176197	177	205	0.367,0.397,0.266	0.55,0.411,0.424	0.343333	0.461667	no	yes	yes	no
MXE_87	MELO3C002943.2		Terpene cyclase/mutase family member	yes	9	+	yes	-0.09	0.00422388	0.0445797	MSTRG.16821.2,MELO3C002943.2.1	MSTRG.16821.2,MELO3C002943.2.1	8307025	8307280	8307632	8307821	327,335,71	621520190	473358375	599517502	298	298	0.345,0.392,0.272	0.441,0.409,0.428	0.336333	0.426	no	yes	yes	no
MXE_290	MELO3C020149.2		U-box domain-containing protein 62-like	yes	10	-	yes	-0.073	0.00444641	0.0463697	MELO3C020149.2.1	MSTRG.18674.2,MSTRG.18674.1	13772264	13772335	13773130	13773212	37,22,18	2,0,6	10,22,18	1,0,0	230	219	0.946,1.0,0.741	0.905,1.0,1.0	0.895667	0.968333	no	yes	yes	no
MXE_105	MELO3C030762.2		Protein DETOXIFICATION	yes	4	-	yes	-0.144	4.95517e-05	0.00188727	MSTRG.8007.1	MSTRG.8007.1	12089476	12089821	12090706	12090837	0,2,0	45,28,28	8,1,3	19,30,17	279	298	0.0,0.071,0.0	0.31,0.034,0.159	0.0236667	0.167667	no	yes	yes	no
MXE_108	MELO3C023275.2		terpene synthase 10-like isoform X1	yes	11	-	yes	-0.112	4.64507e-07	4.52121e-05	MELO3C023275.2.1,MSTRG.19099.1,MSTRG.19099.2,MSTRG.19099.3	MELO3C023275.2.1,MSTRG.19099.3	746753	746972	748382	748656	781601319	254515891759	616584622	117212361245	298	298	0.235,0.274,0.154	0.345,0.321,0.333	0.221	0.333	no	yes	yes	no
MXE_410	MELO3C035201.2		CBL-interacting serine/threonine-protein kinase	yes	11	-	yes	-0.254	1.11022e-14	4.86278e-12	MSTRG.20445.2,MSTRG.20445.8	MSTRG.20445.2,MSTRG.20445.8	31083843	31083924	31084586	31084649	89,106,17	361341124	373227240	404358324	211	229	0.211,0.252,0.13	0.501,0.408,0.446	0.197667	0.451667	no	yes	yes	no
MXE_38	MELO3C033353.2		60S ribosomal protein l11	no	8	-	yes	-0.173	0.00187843	0.0261191	MSTRG.15769.1	MELO3C033353.2.1,MSTRG.15769.1	21631970	21632038	21633166	21633297	89,56,83	26,23,64	68,69,76	12,9,22	279	216	0.726,0.653,0.501	0.814,0.856,0.728	0.626667	0.799333	no	yes	yes	no
MXE_39	MELO3C033353.2		60S ribosomal protein l11	yes	8	-	yes	-0.249	5.22384e-07	4.57608e-05	MSTRG.15769.1	MSTRG.15769.1	21633166	21633297	21633747	21633836	79,66,58	68,40,82	86,61,89	28,11,28	237	279	0.578,0.66,0.454	0.783,0.867,0.789	0.564	0.813	no	yes	yes	no
MXE_174	MELO3C019957.2		tRNA pseudouridine synthase	yes	3	+	yes	0.119	0.00520023	0.0499243	MELO3C019957.2.1,MSTRG.6443.6,MSTRG.6443.4,MSTRG.6443.2,MSTRG.6443.3,MSTRG.6443.1	MELO3C019957.2.1,MSTRG.6443.6,MSTRG.6443.4,MSTRG.6443.2,MSTRG.6443.3,MSTRG.6443.1	21615433	21615506	21616613	21616724	15,19,3	44,67,16	15,7,3	77,78,43	221	259	0.285,0.249,0.18	0.186,0.095,0.076	0.238	0.119	yes	no	no	yes
MXE_175	MELO3C003575.2		Cryptochrome 1 family protein	yes	4	-	yes	-0.101	0.000507388	0.0113967	MELO3C003575.2.1	MELO3C003575.2.1	2390083	2390790	2391715	2391934	209,242,37	1067558547	202156130	457389413	298	298	0.164,0.302,0.063	0.307,0.286,0.239	0.176333	0.277333	no	yes	yes	no
MXE_674	MELO3C023211.2		CCR4-NOT transcription complex subunit 11 isoform X1	yes	11	-	yes	-0.137	0.00151692	0.0233126	MSTRG.19044.2	MSTRG.19044.2	244664	244751	248288	248399	236,202,72	165,96,71	213197207	74,94,68	259	235	0.565,0.656,0.479	0.723,0.655,0.734	0.566667	0.704	no	yes	yes	no
MXE_741	MELO3C019721.2		centromere/kinetochore protein zw10 homolog	yes	11	-	yes	-0.128	0.00128855	0.0209032	MSTRG.19998.3	MSTRG.19998.3	23606655	23606826	23607163	23607322	0,8,1	33,50,17	20,19,8	76,64,49	298	298	0.0,0.138,0.056	0.208,0.229,0.14	0.0646667	0.192333	no	yes	yes	no
MXE_181	MELO3C011161.2		serine/threonine-protein kinase AFC3	yes	3	-	yes	0.085	0.000793307	0.015443	MSTRG.6916.3,MSTRG.6916.2,MELO3C011161.2.1	MSTRG.6916.2,MELO3C011161.2.1	28158116	28158208	28158380	28158495	56,44,33	1,0,0	29,47,48	6,2,2	263	240	0.981,1.0,1.0	0.815,0.955,0.956	0.993667	0.908667	yes	no	no	yes
MXE_595	MELO3C016215.2		Transposase	yes	7	-	yes	0.053	0.00160339	0.0242168	MSTRG.13864.1,MELO3C016215.2.1	MSTRG.13864.1	22293491	22293564	22293631	22293701	6,3,3	71,40,95	0,1,0	46,45,60	218	221	0.079,0.071,0.031	0.0,0.022,0.0	0.0603333	0.00733333	yes	no	no	yes
MXE_296	MELO3C017887.2		Phospholipase D	yes	7	-	yes	-0.134	3.8891e-07	4.32132e-05	MSTRG.14316.2	MSTRG.14316.2	27881369	27883269	27883613	27883715	444,787,65	382119854061	864701597	187322162298	250	298	0.122,0.321,0.019	0.355,0.274,0.236	0.154	0.288333	no	yes	yes	no
MXE_759	MELO3C031618.2		Unknown protein	yes	6	-	yes	-0.135	0.00201222	0.0271185	MSTRG.11421.1	MSTRG.11421.1	4766547	4766633	4766749	4766793	115,47,76	236,84,256	58,59,62	58,91,89	192	234	0.373,0.405,0.266	0.549,0.441,0.459	0.348	0.483	no	yes	yes	no
MXE_755	MELO3C033158.2		Unknown protein	no	8	-	yes	-0.385	4.02236e-05	0.0016779	MSTRG.16072.1,MSTRG.16072.3	MELO3C033158.2.1	29786128	29786265	29786630	29786680	0,4,6	64,24,51	5,3,5	7,3,11	198	285	0.0,0.193,0.145	0.507,0.59,0.396	0.112667	0.497667	no	yes	yes	no
MXE_753	MELO3C013997.2		serine/threonine-protein kinase rio2	yes	6	-	yes	-0.182	0.00519925	0.0499243	MELO3C013997.2.1	MELO3C013997.2.1	35708471	35708542	35708827	35708954	50,69,5	72,73,12	99,91,62	81,56,45	275	219	0.356,0.429,0.249	0.493,0.564,0.523	0.344667	0.526667	no	yes	yes	no
MXE_528	MELO3C025126.2		cysteine desulfurase 1, chloroplastic-like	yes	9	+	yes	0.038	0.00109201	0.0186209	MSTRG.16968.1,MSTRG.16968.2,MSTRG.16968.3,MSTRG.16968.6,MSTRG.16968.7,MSTRG.16968.8	MSTRG.16968.1,MSTRG.16968.2,MSTRG.16968.3,MSTRG.16968.6,MSTRG.16968.7,MSTRG.16968.8	14099817	14099863	14101140	14101318	5,9,4	191244108	1,0,1	109,107,81	194	298	0.039,0.054,0.054	0.014,0.0,0.019	0.049	0.011	yes	no	no	yes
MXE_624	MELO3C003374.2		Inner nuclear membrane Man1	yes	4	+	yes	-0.072	6.55037e-06	0.000358633	MSTRG.7393.4	MSTRG.7393.4	672336	672462	672593	672685	100,43,85	13,0,7	40,37,43	0,0,0	274	240	0.871,1.0,0.914	1.0,1.0,1.0	0.928333	1	no	yes	yes	no
MXE_145	MELO3C015107.2		Protein CASP, putative	yes	2	+	yes	-0.201	0.000219471	0.0056546	MSTRG.4763.1	MSTRG.4763.1	8169647	8169757	8173919	8174050	166,199,48	172,99,65	216143134	65,42,70	258	279	0.511,0.685,0.444	0.782,0.786,0.674	0.546667	0.747333	no	yes	yes	no
MXE_916	MELO3C017428.2		RING/FYVE/PHD zinc finger superfamily protein, putative isoform 1	yes	2	-	yes	0.034	0.000579912	0.0124667	MELO3C017428.2.1	MELO3C017428.2.1	23352859	23352920	23357342	23358335	12,0,4	83,36,54	0,3,0	46,53,64	298	209	0.092,0.0,0.049	0.0,0.038,0.0	0.047	0.0126667	yes	no	no	yes
MXE_52	MELO3C018180.2		tRNA (guanine(37)-N1)-methyltransferase	no	4	+	yes	-0.118	5.53633e-05	0.00202076	MSTRG.7881.2,MSTRG.7881.1	MELO3C018180.2.1,MSTRG.7881.2,MSTRG.7881.1	8928415	8928775	8933363	8933475	58,47,63	276120331	44,46,49	76,93,117	298	260	0.155,0.255,0.142	0.336,0.301,0.268	0.184	0.301667	no	yes	yes	no
MXE_352	MELO3C012490.2		AT5g06970/MOJ9_14	yes	10	+	yes	-0.12	0.00415881	0.0445797	MSTRG.17750.4,MELO3C012490.2.1,MSTRG.17750.1,MSTRG.17750.2,MSTRG.17750.3	MSTRG.17750.4,MELO3C012490.2.1,MSTRG.17750.1,MSTRG.17750.2,MSTRG.17750.3	89915	90008	96021	96093	68,65,23	107,98,44	60,71,72	70,71,63	241	220	0.367,0.377,0.323	0.439,0.477,0.511	0.355667	0.475667	no	yes	yes	no
MXE_355	MELO3C014010.2		Histone deacetylase complex subunit SAP18	yes	6	-	yes	-0.119	0.00205645	0.0272947	MELO3C014010.2.1	MELO3C014010.2.1	35831047	35831158	35831451	35831484	368332249	815431662	373365418	417466521	181	259	0.393,0.524,0.35	0.561,0.528,0.534	0.422333	0.541	no	yes	yes	no
MXE_213	MELO3C011621.2		Pyruvate carboxyltransferase	no	3	+	yes	-0.09	0.00142043	0.0226236	MSTRG.6228.1,MSTRG.6228.3,MSTRG.6228.2,MELO3C011621.2.1	MSTRG.6228.1,MSTRG.6228.3,MSTRG.6228.2,MELO3C011621.2.1,MSTRG.6228.4	13102446	13102644	13113105	13113604	242,240,96	598481349	331280275	462506547	298	298	0.288,0.333,0.216	0.417,0.356,0.335	0.279	0.369333	no	yes	yes	no
MXE_214	MELO3C011621.2		Pyruvate carboxyltransferase	yes	3	+	yes	-0.134	5.93848e-05	0.00208084	MELO3C011621.2.1	MELO3C011621.2.1	13102446	13102644	13116536	13116809	242,240,96	900491864	326280279	520553589	298	298	0.212,0.328,0.1	0.385,0.336,0.321	0.213333	0.347333	no	yes	yes	no
MXE_766	MELO3C005733.2		Ubiquitin-conjugating enzyme E2	yes	9	+	yes	-0.05	0.00104328	0.0182783	MELO3C005733.2.1	MELO3C005733.2.1	23834772	23834868	23836249	23836377	346276351	183110402039	281322360	104311381265	244	276	0.176,0.231,0.163	0.234,0.242,0.244	0.19	0.24	no	yes	yes	no
MXE_400	MELO3C035201.2		CBL-interacting serine/threonine-protein kinase	yes	11	-	yes	-0.034	1.36834e-05	0.000705096	MSTRG.20445.7,MSTRG.20445.4,MSTRG.20445.3,MSTRG.20445.2,MSTRG.20445.1,MSTRG.20445.8,MSTRG.20445.10	MSTRG.20445.3,MSTRG.20445.1,MSTRG.20445.8,MSTRG.20445.10	31080294	31080417	31081039	31081258	423355232	433430453286	603486461	368732454128	298	271	0.082,0.096,0.06	0.129,0.12,0.092	0.0793333	0.113667	no	yes	yes	no
MXE_409	MELO3C035201.2		CBL-interacting serine/threonine-protein kinase	yes	11	-	yes	-0.238	4.93394e-06	0.000310302	MSTRG.20445.10	MSTRG.20445.10	31083843	31083924	31084586	31084649	102,106,17	247188132	373237256	347302248	211	229	0.309,0.38,0.123	0.538,0.46,0.528	0.270667	0.508667	no	yes	yes	no
MXE_9	MELO3C019045.2		Mitochondrial fission 1 protein	yes	8	-	yes	-0.116	0.00338685	0.0385309	MELO3C019045.2.1	MELO3C019045.2.1	11700959	11701023	11701614	11701736	262132198	110,49,145	143180164	37,52,52	270	212	0.652,0.679,0.517	0.752,0.731,0.712	0.616	0.731667	no	yes	yes	no
MXE_673	MELO3C008563.2		LUC7-related protein	yes	5	-	yes	0.374	0.000966385	0.0172766	MSTRG.10057.6,MSTRG.10057.3	MSTRG.10057.6,MSTRG.10057.3	13193027	13193080	13193216	13193271	13,6,17	7,3,3	4,4,2	6,5,8	203	201	0.648,0.664,0.849	0.398,0.442,0.198	0.720333	0.346	yes	no	no	yes
MXE_664	MELO3C020138.2		Alpha-galactosidase	yes	10	+	yes	0.026	3.83152e-05	0.0016779	MSTRG.18660.1	MSTRG.18660.1	13520569	13523362	13524336	13524427	6,5,26	248161297	4,0,1	122176153	298	239	0.019,0.024,0.066	0.026,0.0,0.005	0.0363333	0.0103333	yes	no	no	yes
MXE_396	MELO3C035201.2		CBL-interacting serine/threonine-protein kinase	yes	11	-	yes	-0.044	5.3033e-06	0.000310302	MSTRG.20445.7,MSTRG.20445.4,MSTRG.20445.3,MSTRG.20445.2,MSTRG.20445.1,MSTRG.20445.8,MSTRG.20445.10	MSTRG.20445.3,MSTRG.20445.1,MSTRG.20445.8,MSTRG.20445.10	31079571	31079643	31081039	31081258	421354232	275117022229	597483454	213120982433	298	220	0.102,0.133,0.071	0.171,0.145,0.121	0.102	0.145667	no	yes	yes	no
MXE_395	MELO3C035201.2		CBL-interacting serine/threonine-protein kinase	yes	11	-	yes	0.023	0.00384972	0.042918	MSTRG.20445.7,MSTRG.20445.4,MSTRG.20445.3,MSTRG.20445.2,MSTRG.20445.1,MSTRG.20445.8,MSTRG.20445.10	MSTRG.20445.7,MSTRG.20445.4,MSTRG.20445.3,MSTRG.20445.2,MSTRG.20445.1,MSTRG.20445.8,MSTRG.20445.10	31079571	31079643	31080294	31080417	420328332	275117022229	362,77,467	213120982433	271	220	0.11,0.135,0.108	0.121,0.029,0.135	0.117667	0.095	yes	no	no	yes
MXE_399	MELO3C035201.2		CBL-interacting serine/threonine-protein kinase	yes	11	-	yes	-0.066	0.000277604	0.00675504	MSTRG.20445.7,MSTRG.20445.10	MSTRG.20445.10	31080294	31080417	31081039	31081258	11911043584	386126942894	158413311335	330131903599	298	271	0.219,0.26,0.155	0.304,0.275,0.252	0.211333	0.277	no	yes	yes	no
MXE_859	MELO3C013822.2		Unknown protein	no	6	-	yes	-0.092	0.00013893	0.00392589	MSTRG.12518.1	MELO3C013822.2.1	33729674	33729762	33730970	33731098	423239362	634310673	311320380	362302393	276	236	0.363,0.397,0.315	0.424,0.475,0.453	0.358333	0.450667	no	yes	yes	no
MXE_911	MELO3C017750.2		5-methylthioadenosine/S-adenosylhomocysteine deaminase-like	yes	7	-	yes	-0.238	0.000583488	0.0124667	MELO3C017750.2.1,MSTRG.14201.2,MSTRG.14201.3,MSTRG.14201.6,MSTRG.14201.7,MSTRG.14201.4,MSTRG.14201.5,MSTRG.14201.8,MSTRG.14201.9	MELO3C017750.2.1,MSTRG.14201.2,MSTRG.14201.3,MSTRG.14201.6,MSTRG.14201.7,MSTRG.14201.4,MSTRG.14201.5,MSTRG.14201.8,MSTRG.14201.9	26824447	26824503	26825110	26825283	43,40,21	47,25,40	45,47,50	21,15,22	298	204	0.385,0.523,0.264	0.595,0.682,0.609	0.390667	0.628667	no	yes	yes	no
MXE_363	MELO3C015399.2		cysteine synthase-like	yes	2	+	yes	-0.138	1.95399e-13	5.70566e-11	MSTRG.4445.13,MSTRG.4445.17,MSTRG.4445.14,MSTRG.4445.10,MSTRG.4445.8,MSTRG.4445.9,MSTRG.4445.16,MSTRG.4445.11,MSTRG.4445.3,MSTRG.4445.12,MSTRG.4445.1,MSTRG.4445.6,MSTRG.4445.4,MSTRG.4445.5	MSTRG.4445.13,MSTRG.4445.17,MSTRG.4445.14,MSTRG.4445.10,MSTRG.4445.8,MSTRG.4445.16,MSTRG.4445.11,MSTRG.4445.3,MSTRG.4445.12,MSTRG.4445.1,MSTRG.4445.6,MSTRG.4445.4	1352001	1352139	1358420	1358558	1090728893	337166406	620589891	54,93,105	286	286	0.764,0.814,0.687	0.92,0.864,0.895	0.755	0.893	no	yes	yes	no
MXE_361	MELO3C017589.2		Cytochrome c oxidase assembly protein cox11, mitochondrial	yes	7	+	yes	-0.12	1.57869e-05	0.000768297	MSTRG.14085.8	MSTRG.14085.8	25478788	25478979	25480065	25480145	79,70,14	8,12,2	87,98,63	0,3,3	298	228	0.883,0.817,0.843	1.0,0.962,0.941	0.847667	0.967667	no	yes	yes	no
MXE_360	MELO3C017589.2		Cytochrome c oxidase assembly protein cox11, mitochondrial	yes	7	+	yes	-0.118	6.36709e-05	0.00214522	MSTRG.14085.7	MSTRG.14085.7	25478788	25478979	25480034	25480145	79,70,14	19,16,2	87,98,63	0,8,8	298	259	0.783,0.792,0.859	1.0,0.914,0.873	0.811333	0.929	no	yes	yes	no
MXE_539	MELO3C033370.2		Protein DETOXIFICATION	yes	8	+	yes	0.514	0.000462447	0.0106606	MSTRG.15818.2	MSTRG.15818.2	23382076	23382120	23384056	23384327	5,3,20	0,1,0	2,3,0	8,0,2	192	298	1.0,0.823,1.0	0.28,1.0,0.0	0.941	0.426667	yes	no	no	yes
MXE_792	MELO3C005804.2		E3 ubiquitin-protein ligase MARCH9 isoform X3	yes	9	+	yes	-0.139	0.00422335	0.0445797	MSTRG.17627.2	MSTRG.17627.2	24396846	24396889	24397626	24397683	53,38,77	45,17,26	61,72,70	14,15,21	191	205	0.558,0.706,0.761	0.824,0.837,0.782	0.675	0.814333	no	yes	yes	no
MXE_791	MELO3C005804.2		E3 ubiquitin-protein ligase MARCH9 isoform X3	yes	9	+	yes	-0.134	0.00304275	0.0350717	MSTRG.17627.1,MELO3C005804.2.1	MSTRG.17627.1	24396846	24396889	24397626	24397683	54,43,81	100,44,108	63,69,72	47,49,67	191	205	0.367,0.512,0.446	0.59,0.602,0.536	0.441667	0.576	no	yes	yes	no
MXE_158	MSTRG.14123			no	7	-	yes	0.082	0.00194901	0.026677	MSTRG.14123.4	MSTRG.14123.4,MSTRG.14123.3	26006373	26006509	26044632	26044747	55,62,46	0,3,0	36,27,61	0,11,1	263	284	1.0,0.957,1.0	1.0,0.726,0.985	0.985667	0.903667	yes	no	no	yes
MXE_924	MELO3C035473.2		Glycine cleavage T-protein aminomethyltransferase	yes	12	-	yes	-0.166	0.00112661	0.0186209	MSTRG.21345.1	MSTRG.21345.2,MSTRG.21345.1	16895844	16895940	16896421	16896451	26,9,29	22,0,19	18,20,27	0,6,1	178	244	0.618,1.0,0.677	1.0,0.82,0.974	0.765	0.931333	no	yes	yes	no
MXE_484	MELO3C029692.2		Transcriptional corepressor LEUNIG	yes	2	-	yes	-0.262	5.31339e-06	0.000310302	MSTRG.5220.2,MSTRG.5220.3	MSTRG.5220.2,MSTRG.5220.3	19835180	19835322	19835807	19836032	88,66,30	84,76,68	77,75,57	28,31,34	298	290	0.505,0.458,0.3	0.728,0.702,0.62	0.421	0.683333	no	yes	yes	no
MXE_485	MELO3C029692.2		Transcriptional corepressor LEUNIG	yes	2	-	yes	-0.235	0.000241255	0.00603826	MSTRG.5220.2,MSTRG.5220.3	MSTRG.5220.2,MSTRG.5220.3	19835807	19836032	19836295	19836399	4,10,5	35,46,23	24,9,25	27,27,38	252	298	0.119,0.205,0.205	0.512,0.283,0.438	0.176333	0.411	no	yes	yes	no
MXE_841	MELO3C017080.2		Alkaline phosphatase D	yes	7	-	yes	-0.149	2.36326e-10	3.45036e-08	MELO3C017080.2.1,MSTRG.12819.1,MSTRG.12819.2	MELO3C017080.2.1,MSTRG.12819.1,MSTRG.12819.2	25855	25996	26123	26184	24,23,17	710450434	18,11,19	83,93,85	209	289	0.045,0.066,0.051	0.231,0.141,0.236	0.054	0.202667	no	yes	yes	no
MXE_576	MELO3C013747.2		Cell wall integrity/stress response component	no	6	+	yes	-0.11	1.16091e-10	2.54239e-08	MSTRG.12454.4,MSTRG.12454.2	MSTRG.12454.2,MSTRG.12454.3	33166611	33166781	33167365	33167423	69,35,52	462226550	40,46,56	128122159	298	206	0.094,0.097,0.061	0.178,0.207,0.196	0.084	0.193667	no	yes	yes	no
MXE_200	MELO3C024776.2		Zinc finger with UFM1-specific peptidase domain protein	yes	11	+	yes	-0.244	0.000103093	0.00301032	MELO3C024776.2.1	MELO3C024776.2.1	8314856	8315746	8316220	8316332	76,56,24	86,62,83	66,69,42	39,33,28	298	260	0.435,0.441,0.201	0.596,0.646,0.567	0.359	0.603	no	yes	yes	no
MXE_578	MELO3C013747.2		Cell wall integrity/stress response component	yes	6	+	yes	-0.069	0.000951238	0.0172766	MSTRG.12454.4,MSTRG.12454.2	MSTRG.12454.2	33166959	33167078	33167365	33167423	93,32,77	443214517	30,37,42	115117140	267	206	0.139,0.103,0.103	0.168,0.196,0.188	0.115	0.184	no	yes	yes	no
MXE_206	MELO3C030100.2		Coatomer subunit beta'	no	3	-	yes	-0.568	3.94641e-07	4.32132e-05	MSTRG.6858.2	MSTRG.6858.3	27653081	27653130	27658229	27658264	0,10,11	42,10,84	9,3,13	2,3,0	183	197	0.0,0.518,0.124	0.829,0.518,1.0	0.214	0.782333	no	yes	yes	no
MXE_770	MELO3C010145.2		ATP-dependent zinc metalloprotease FtsH	yes	2	-	yes	-0.202	0.00524319	0.0499243	MELO3C010145.2.1	MSTRG.4963.3,MSTRG.4963.2,MELO3C010145.2.1	14609478	14609600	14610621	14610795	122,156,3	209,161,70	147131106	123115129	298	270	0.346,0.467,0.037	0.52,0.508,0.427	0.283333	0.485	no	yes	yes	no
MXE_778	MELO3C004150.2		Retrovirus-related Pol polyprotein from transposon TNT 1-94	yes	5	-	yes	-0.194	0.00514466	0.0499243	MSTRG.10397.1	MSTRG.10397.1	24663728	24663812	24669995	24670136	19,18,10	9,2,4	22,20,17	4,1,0	289	232	0.629,0.878,0.667	0.815,0.941,1.0	0.724667	0.918667	no	yes	yes	no
MXE_335	MELO3C008880.2		exosome complex component RRP4 homolog	yes	8	-	yes	0.199	0.00171621	0.024533	MSTRG.15874.1	MSTRG.15874.1	24858573	24858625	24863223	24863293	52,48,34	20,23,6	49,30,43	33,27,36	218	200	0.705,0.657,0.839	0.577,0.505,0.523	0.733667	0.535	yes	no	no	yes
MXE_330	MELO3C006302.2		RPM1-interacting protein 4	yes	6	-	yes	-0.105	0.000733128	0.0149354	MELO3C006302.2.1	MELO3C006302.2.1	2366542	2367217	2368633	2368727	9,11,5	110,66,118	18,16,15	67,83,81	242	298	0.092,0.17,0.05	0.249,0.192,0.186	0.104	0.209	no	yes	yes	no
MXE_338	MELO3C004437.2		Methyltransferase-related family protein	yes	5	-	yes	-0.129	0.00492298	0.0495694	MELO3C004437.2.1	MELO3C004437.2.1	27475108	27475213	27476267	27476379	110,69,80	161,72,181	44,70,78	42,56,71	260	253	0.399,0.483,0.301	0.505,0.549,0.517	0.394333	0.523667	no	yes	yes	no
AS ID	Gene ID	Gene name	Gene description	Novel AS	Chr	Strand	Diff significant	IncLevelDiff (M42D_0/M33D_0,螖PSI)	P Value JunctionCountOnly	FDR JunctionCountOnly	LongExonTranscripts	ShortExonTranscripts	LongExonStart	LongExonEnd	ShortES	ShortEE	FlankingES	FlankingEE	IJC M42D_0	SJC M42D_0	IJC M33D_0	SJC M33D_0	IncFormLen	SkipFormLen	IncLevel1 (PSI M42D_0)	IncLevel2 (PSI M33D_0)	Average IncLevel1 (Average PSI M42D_0)	Average IncLevel2 (Average PSI M33D_0)	Increase Inclusion M42D_0	Increase Exclusion M42D_0	Increase Inclusion M33D_0	Increase Exclusion M33D_0
A5SS_2033	MELO3C006202.2		Peptidase_M22 domain-containing protein	no	6	-	yes	-0.428	1.99282e-06	0.000250871	MSTRG.11061.1	MELO3C006202.2.1	1687196	1687285	1687210	1687285	1687018	1687115	0,5,1	24,16,7	9,16,18	17,8,9	162	149	0.0,0.223,0.116	0.327,0.648,0.648	0.113	0.541	no	yes	yes	no
A5SS_2032	MELO3C011434.2		F-box only protein 21	no	3	+	yes	0.056	0.00366297	0.0469028	MELO3C011434.2.1	MSTRG.6684.1	26026755	26026928	26026755	26026909	26027295	26027408	317138263	23,3,1	86117108	6,12,10	167	149	0.925,0.976,0.996	0.927,0.897,0.906	0.965667	0.91	yes	no	no	yes
A5SS_2529	MELO3C012759.2		Phosphoglycolate phosphatase	no	1	-	yes	-0.516	0.00243904	0.0362593	MSTRG.3482.1,MELO3C012759.2.1	MSTRG.3482.3	24446420	24446738	24446424	24446738	24446040	24446263	6,6,0	1,15,6	27,16,8	9,1,0	152	149	0.855,0.282,0.0	0.746,0.94,1.0	0.379	0.895333	no	yes	yes	no
A5SS_79	MELO3C014571.2		Mg-protoporphyrin IX chelatase	no	5	-	yes	-0.17	0.000129408	0.0040816	MELO3C014571.2.1,MSTRG.9509.1,MSTRG.9509.4	MSTRG.9509.2	1257475	1257568	1257486	1257568	1256979	1257075	15,21,11	9,0,3	12,11,9	0,0,1	159	149	0.61,1.0,0.775	1.0,1.0,0.894	0.795	0.964667	no	yes	yes	no
A5SS_2140	MELO3C029831.2		Methyltransferase type 11	no	3	+	yes	0.099	0.00347486	0.0466111	MELO3C029831.2.1,MSTRG.6009.1,MSTRG.6009.3	MSTRG.6009.2	3893785	3893883	3893785	3893869	3894300	3894374	116,39,68	9,6,4	60,76,86	6,36,13	162	149	0.922,0.857,0.94	0.902,0.66,0.859	0.906333	0.807	yes	no	no	yes
A5SS_2145	MELO3C027120.2		1-aminocyclopropane-1-carboxylate oxidase 2	no	0	-	yes	0.52	2.04222e-06	0.000250871	MSTRG.111.3	MSTRG.111.1	2933489	2933675	2933561	2933675	2932879	2933169	3,9,2	0,1,0	3,0,5	1,9,2	220	149	1.0,0.859,1.0	0.67,0.0,0.629	0.953	0.433	yes	no	no	yes
A5SS_4	MELO3C010968.2		protein YeeZ isoform X1	no	3	+	yes	-0.41	7.46888e-05	0.00276704	MSTRG.7084.2	MSTRG.7084.9	29723184	29723319	29723184	29723312	29723487	29723643	7,3,3	4,6,2	7,5,2	2,0,0	155	149	0.627,0.325,0.59	0.771,1.0,1.0	0.514	0.923667	no	yes	yes	no
A5SS_488	MELO3C018633.2		pentatricopeptide repeat-containing protein At5g16860	no	1	+	yes	-0.836	5.57179e-11	3.25114e-08	MSTRG.2549.4,MSTRG.2549.2	MELO3C018633.2.1,MSTRG.2549.1,MSTRG.2549.8	1631506	1631646	1631506	1631640	1631893	1632018	0,0,3	3,2,3	4,3,3	0,0,0	154	149	0.0,0.0,0.492	1.0,1.0,1.0	0.164	1	no	yes	yes	no
A5SS_1760	MELO3C016162.2		Caffeoyl-CoA O-methyltransferase	no	7	+	yes	0.225	0.00276725	0.0386753	MSTRG.13821.6,MSTRG.13821.3,MSTRG.13821.9	MELO3C016162.2.1,MSTRG.13821.5,MSTRG.13821.2,MSTRG.13821.8	21570880	21571030	21570880	21570964	21571797	21571923	24,12,9	15,9,7	8,6,12	16,13,19	214	149	0.527,0.481,0.472	0.258,0.243,0.305	0.493333	0.268667	yes	no	no	yes
A5SS_1945	MELO3C031111.2		Negative regulator of systemic acquired resistance SNI1	no	5	+	yes	-0.343	2.36849e-05	0.00117618	MSTRG.9865.3	MSTRG.9865.4	7182287	7182795	7182287	7182573	7182992	7183074	0,0,0	17,6,10	3,5,2	1,4,22	298	149	0.0,0.0,0.0	0.6,0.385,0.043	0	0.342667	no	yes	yes	no
A5SS_1949	MELO3C026971.2		Vacuolar protein sorting-associated protein 16-like protein	no	7	+	yes	-0.192	5.17419e-11	3.25114e-08	MSTRG.13364.5	MSTRG.13364.1,MSTRG.13364.3,MSTRG.13364.2,MELO3C026971.2.1	7000658	7001264	7000658	7000732	7001597	7001652	21,17,6	97,90,74	61,60,101	95,125,89	298	149	0.098,0.086,0.039	0.243,0.194,0.362	0.0743333	0.266333	no	yes	yes	no
A5SS_1783	MELO3C017913.2		Histone-lysine N-methyltransferase	no	7	+	yes	-0.032	0.000261829	0.00702423	MELO3C017913.2.1	MSTRG.14347.3,MSTRG.14347.2	28048800	28048960	28048800	28048954	28049079	28049294	9,14,11	329322107	35,28,37	375314359	154	149	0.026,0.04,0.09	0.083,0.079,0.091	0.052	0.0843333	no	yes	yes	no
A5SS_220	MELO3C008064.2		Histone deacetylase, putative	no	8	+	yes	-0.081	0.00317618	0.0435593	MSTRG.15322.1,MSTRG.15322.2	MELO3C008064.2.1	7331239	7331343	7331239	7331296	7331501	7331753	167,101,79	43,11,12	109,94,113	3,11,13	195	149	0.748,0.875,0.834	0.965,0.867,0.869	0.819	0.900333	no	yes	yes	no
A5SS_170	MELO3C002115.2		Poly(A) polymerase	no	12	+	yes	-0.129	7.8644e-06	0.000524077	MELO3C002115.2.1	MSTRG.21949.1	26222982	26223114	26222982	26223060	26223214	26223322	24,33,4	153,179,27	52,39,70	157119110	202	149	0.104,0.12,0.099	0.196,0.195,0.319	0.107667	0.236667	no	yes	yes	no
A5SS_2020	MELO3C016874.2		Alpha/beta-Hydrolases superfamily protein	no	7	+	yes	-0.065	0.000871966	0.0170004	MSTRG.13004.4	MSTRG.13004.2,MSTRG.13004.3,MELO3C016874.2.1	1489092	1489734	1489092	1489175	1489881	1490003	4,4,2	70,51,50	12,11,2	34,45,47	298	149	0.028,0.038,0.02	0.15,0.109,0.021	0.0286667	0.0933333	no	yes	yes	no
A5SS_761	MELO3C006455.2		Cellulose synthase	no	6	-	yes	-0.195	5.3951e-05	0.0022486	MSTRG.11268.1	MSTRG.11268.2	3352943	3353148	3353043	3353148	3351966	3352157	58,41,10	24,13,3	89,68,96	12,10,8	248	149	0.592,0.655,0.667	0.817,0.803,0.878	0.638	0.832667	no	yes	yes	no
A5SS_816	MELO3C002581.2		Fiber protein Fb34	no	12	-	yes	0.235	0.00129455	0.0230647	MELO3C002581.2.1	MSTRG.21622.2	22975332	22975516	22975437	22975516	22975075	22975193	88,47,78	6,4,0	32,42,49	10,31,1	253	149	0.896,0.874,1.0	0.653,0.444,0.967	0.923333	0.688	yes	no	no	yes
A5SS_1157	MELO3C024431.2		Protein CHUP1, chloroplastic	no	1	-	yes	-0.1	0.000243301	0.00660308	MSTRG.4285.2	MSTRG.4285.1	36782500	36783261	36782644	36783261	36782118	36782352	4,5,0	49,54,12	11,7,10	40,23,35	292	149	0.04,0.045,0.0	0.123,0.134,0.127	0.0283333	0.128	no	yes	yes	no
A5SS_1156	MELO3C025449.2		Zinc finger C3H1 domain-containing protein, putative	no	9	+	yes	-0.101	2.57792e-05	0.00122793	MSTRG.16695.1	MELO3C025449.2.1	5519944	5521101	5519944	5520980	5522152	5522653	5,0,0	23,52,7	19,4,10	43,27,35	269	149	0.107,0.0,0.0	0.197,0.076,0.137	0.0356667	0.136667	no	yes	yes	no
A5SS_1857	MELO3C026141.2		ADP-ribosylation factor-like	no	3	+	yes	-0.034	1.85154e-05	0.00102893	MSTRG.6322.3	MSTRG.6322.2,MSTRG.6322.1,MELO3C026141.2.1,MSTRG.6322.4	18138757	18138818	18138757	18138811	18138899	18138944	88,9,9	1035748823	51,65,40	748665716	155	149	0.076,0.011,0.01	0.062,0.086,0.051	0.0323333	0.0663333	no	yes	yes	no
A5SS_822	MELO3C029774.2		Copia protein	no	2	-	yes	0.155	0.000479964	0.0112024	MSTRG.5784.6,MSTRG.5784.3,MSTRG.5784.2,MSTRG.5784.12,MSTRG.5784.14,MSTRG.5784.18,MSTRG.5784.9,MSTRG.5784.8,MSTRG.5784.10,MSTRG.5784.17,MELO3C029774.2.1,MSTRG.5784.16	MSTRG.5784.5,MSTRG.5784.13	27059201	27059330	27059235	27059330	27057355	27057452	105,82,118	8,6,29	70,63,60	19,18,27	182	149	0.915,0.918,0.769	0.751,0.741,0.645	0.867333	0.712333	yes	no	no	yes
A5SS_2019	MELO3C016874.2		Alpha/beta-Hydrolases superfamily protein	no	7	+	yes	-0.063	0.000374339	0.00939471	MSTRG.13004.5	MSTRG.13004.2,MSTRG.13004.3,MELO3C016874.2.1	1489092	1489520	1489092	1489175	1489881	1490003	2,4,2	70,51,50	11,10,2	34,45,47	298	149	0.014,0.038,0.02	0.139,0.1,0.021	0.024	0.0866667	no	yes	yes	no
A5SS_2012	MELO3C015249.2		Pyrrolidone-carboxylate peptidase	no	2	-	yes	-0.034	0.000780132	0.0158469	MSTRG.4329.4	MSTRG.4329.3	265228	265530	265473	265530	264512	264837	285212201	1435994810	288218276	857889804	298	149	0.09,0.096,0.11	0.144,0.109,0.146	0.0986667	0.133	no	yes	yes	no
A5SS_613	MELO3C025876.2		Alpha-1,4 glucan phosphorylase	no	11	-	yes	0.01	0.00212328	0.0330382	MSTRG.19914.5	MELO3C025876.2.1,MSTRG.19914.4,MSTRG.19914.1,MSTRG.19914.2,MSTRG.19914.3	21357791	21358149	21357969	21358149	21357287	21357464	2,26,0	225,312,25	11,5,0	600476373	298	149	0.004,0.04,0.0	0.009,0.005,0.0	0.0146667	0.00466667	yes	no	no	yes
A5SS_617	MELO3C026542.2		TSA: Wollemia nobilis Ref_Wollemi_Transcript_18968_1826 transcribed RNA sequence	no	3	+	yes	0.061	0.00128186	0.0230647	MSTRG.6629.4,MSTRG.6629.5	MSTRG.6629.6,MSTRG.6629.7	24759253	24759545	24759253	24759537	24760247	24760337	121,81,50	4,0,2	59,74,55	8,6,3	156	149	0.967,1.0,0.96	0.876,0.922,0.946	0.975667	0.914667	yes	no	no	yes
A5SS_2169	MELO3C005096.2		rRNA-processing protein UTP23 homolog	no	9	+	yes	-0.057	0.00077117	0.0158469	MSTRG.17057.3	MSTRG.17057.5,MELO3C005096.2.1,MSTRG.17057.1,MSTRG.17057.2	17052686	17054652	17052686	17052754	17054841	17055032	1,2,0	34,23,23	2,5,12	29,68,32	298	149	0.014,0.042,0.0	0.033,0.035,0.158	0.0186667	0.0753333	no	yes	yes	no
A5SS_2168	MELO3C018521.2		DNA polymerase kappa	no	1	-	yes	-0.158	4.63415e-06	0.000360537	MSTRG.2464.3,MSTRG.2464.2	MSTRG.2464.1,MSTRG.2464.4	843274	843689	843345	843689	842860	843186	6,0,7	66,33,38	19,12,14	35,38,39	219	149	0.058,0.0,0.111	0.27,0.177,0.196	0.0563333	0.214333	no	yes	yes	no
A5SS_2162	MELO3C025857.2		villin-1	no	11	+	yes	-0.249	0.00159737	0.0265438	MSTRG.19934.10,MSTRG.19934.6,MSTRG.19934.5,MSTRG.19934.1	MSTRG.19934.8	21508433	21508536	21508433	21508444	21508734	21508875	37,9,12	0,11,2	16,11,22	0,0,2	240	149	1.0,0.337,0.788	1.0,1.0,0.872	0.708333	0.957333	no	yes	yes	no
A5SS_2161	MELO3C025857.2		villin-1	no	11	+	yes	-0.474	1.90918e-05	0.00103628	MSTRG.19934.11,MSTRG.19934.4,MSTRG.19934.3,MELO3C025857.2.1	MSTRG.19934.10,MSTRG.19934.6,MSTRG.19934.7,MSTRG.19934.5,MSTRG.19934.2,MSTRG.19934.1,MSTRG.19934.8	21508137	21508296	21508137	21508285	21508734	21508875	0,1,0	3,0,7	9,7,12	0,9,0	159	149	0.0,1.0,0.0	1.0,0.422,1.0	0.333333	0.807333	no	yes	yes	no
A5SS_779	MELO3C021893.2		binding partner of ACD11 1-like isoform X1	no	11	-	yes	0.082	3.92518e-08	1.14517e-05	MSTRG.19392.2	MSTRG.19392.3	5787785	5788268	5788101	5788268	5787603	5787707	155,83,49	342241116	32,74,40	271241260	298	149	0.185,0.147,0.174	0.056,0.133,0.071	0.168667	0.0866667	yes	no	no	yes
A5SS_1858	MELO3C026141.2		ADP-ribosylation factor-like	no	3	+	yes	0.061	0.00131718	0.0232902	MSTRG.6322.4	MSTRG.6322.3	18140547	18140659	18140547	18140639	18141258	18141412	14928441563	395232437	681647701	257231274	168	149	0.77,0.763,0.76	0.702,0.713,0.694	0.764333	0.703	yes	no	no	yes
A5SS_1454	MELO3C017384.2		tRNA pseudouridine synthase	no	2	-	yes	0.498	6.63813e-05	0.0025399	MSTRG.5407.2	-	23760361	23760577	23760431	23760577	23757651	23757707	4,3,6	0,0,0	0,2,3	4,0,2	218	149	1.0,1.0,1.0	0.0,1.0,0.506	1	0.502	yes	no	no	yes
A5SS_1452	MELO3C025278.2		Emp24/gp25L/p24 family/GOLD family protein	no	8	-	yes	-0.024	5.58383e-05	0.00228643	MSTRG.15955.1	MELO3C025278.2.1	27025275	27027087	27027008	27027087	27024486	27024527	16,15,8	414305240	27,36,33	382360319	298	149	0.019,0.024,0.016	0.034,0.048,0.049	0.0196667	0.0436667	no	yes	yes	no
A5SS_2223	MELO3C003280.2		Glucose-6-phosphate 1-dehydrogenase	no	8	-	yes	-0.077	0.000126517	0.00404508	MELO3C003280.2.1	MSTRG.16279.2,MSTRG.16279.4	34454835	34455020	34454903	34455020	34454656	34454751	107,115,40	16,10,2	166154127	5,0,8	216	149	0.822,0.888,0.932	0.958,1.0,0.916	0.880667	0.958	no	yes	yes	no
A5SS_110	MELO3C001916.2		chaperone protein DnaJ isoform X2	no	12	-	yes	0.106	1.96487e-06	0.000250871	MSTRG.22112.1	MELO3C001916.2.1	27532361	27532476	27532373	27532476	27530138	27530733	71,58,43	1,0,0	41,42,53	4,5,7	160	149	0.985,1.0,1.0	0.905,0.887,0.876	0.995	0.889333	yes	no	no	yes
A5SS_2170	MELO3C023224.2		Glutathione-S-transferase	no	11	+	yes	-0.02	2.55377e-06	0.00025163	MSTRG.19058.1	MELO3C023224.2.1	362724	362998	362724	362796	363091	363145	36,20,15	922498657	25,64,37	481545628	298	149	0.019,0.02,0.011	0.025,0.055,0.029	0.0166667	0.0363333	no	yes	yes	no
A5SS_2173	MELO3C026547.2		Receptor protein kinase, putative	no	3	+	yes	0.69	2.03428e-05	0.00105511	MSTRG.6635.3	MSTRG.6635.2	24797321	24797401	24797321	24797393	24797450	24798028	4,9,3	0,4,0	5,0,3	9,7,8	156	149	1.0,0.682,1.0	0.347,0.0,0.264	0.894	0.203667	yes	no	no	yes
A5SS_2175	MELO3C007397.2		Lactoylglutathione lyase	no	8	-	yes	0.101	8.73564e-06	0.000526161	MSTRG.14772.2	-	2544442	2545121	2544865	2545121	2544033	2544172	401331156	8,14,1	164180167	18,14,11	298	149	0.962,0.922,0.987	0.82,0.865,0.884	0.957	0.856333	yes	no	no	yes
A5SS_1546	MELO3C014400.2		Thiamine phosphate synthase	no	5	-	yes	-0.175	0.00262782	0.0371717	MSTRG.9646.1,MSTRG.9646.3	MSTRG.9646.2	2835490	2835608	2835539	2835608	2834229	2834427	29,21,6	14,8,1	21,24,36	4,1,4	197	149	0.61,0.665,0.819	0.799,0.948,0.872	0.698	0.873	no	yes	yes	no
A5SS_1133	MELO3C004569.2		methyltransferase-like protein 5	no	5	+	yes	0.085	0.00206253	0.0325266	MSTRG.10748.3	MELO3C004569.2.1,MSTRG.10748.1	28611038	28611143	28611038	28611136	28611345	28611415	2,9,2	35,28,29	0,2,1	22,27,33	155	149	0.052,0.236,0.062	0.0,0.066,0.028	0.116667	0.0313333	yes	no	no	yes
A5SS_1463	MELO3C011211.2		syntaxin-32	no	3	-	yes	0.033	0.000525924	0.0120344	MSTRG.6870.2	MELO3C011211.2.1,MSTRG.6870.5,MSTRG.6870.1,MSTRG.6870.3	27798506	27799113	27798855	27799113	27797898	27798149	4,9,19	290,179,92	5,0,9	230247258	298	149	0.007,0.025,0.094	0.011,0.0,0.017	0.042	0.00933333	yes	no	no	yes
A5SS_1664	MELO3C003206.2		Phosphate translocator-related family protein	no	8	-	yes	0.285	0.00353665	0.0469007	MSTRG.16208.1	MELO3C003206.2.1,MSTRG.16208.3	33169373	33169434	33169402	33169434	33169244	33169295	3,4,1	20,2,1	1,1,0	6,3,5	177	149	0.112,0.627,0.457	0.123,0.219,0.0	0.398667	0.114	yes	no	no	yes
A5SS_344	MELO3C026343.2		GTP-binding protein	no	8	-	yes	-0.059	0.00367747	0.0469028	MSTRG.16078.3	MELO3C026343.2.1	30625714	30625818	30625757	30625818	30625476	30625612	3,5,0	104,85,22	2,10,19	132,108,76	191	149	0.022,0.044,0.0	0.012,0.067,0.163	0.022	0.0806667	no	yes	yes	no
A5SS_535	MELO3C006309.2		DUF246 domain-containing protein family	no	6	+	yes	-0.063	3.45848e-05	0.00155474	MSTRG.11150.1	MELO3C006309.2.1	2416380	2416488	2416380	2416459	2416582	2416653	1,0,0	63,77,14	5,3,10	53,63,87	177	149	0.013,0.0,0.0	0.074,0.039,0.088	0.00433333	0.067	no	yes	yes	no
A5SS_290	MELO3C024871.2		serine/threonine-protein phosphatase 4 regulatory subunit 2 isoform X1	no	7	+	yes	0.102	0.00212055	0.0330382	MSTRG.13696.1	MELO3C024871.2.1	18084273	18084332	18084273	18084322	18084478	18084572	222148196	174127130	150114134	142165151	158	149	0.546,0.524,0.587	0.499,0.395,0.456	0.552333	0.45	yes	no	no	yes
A5SS_2106	MELO3C011378.2		phosphopantothenate--cysteine ligase 2-like	no	3	-	yes	-0.065	0.00121854	0.022572	MSTRG.6738.3,MSTRG.6738.2,MELO3C011378.2.1	MSTRG.6738.5,MSTRG.6738.1	26498537	26498661	26498553	26498661	26498405	26498450	171,92,72	11,6,12	78,82,82	2,3,2	164	149	0.934,0.933,0.845	0.973,0.961,0.974	0.904	0.969333	no	yes	yes	no
A5SS_1907	MELO3C003467.2		thioredoxin-related transmembrane protein 2	no	4	+	yes	-0.085	6.04031e-05	0.00234968	MSTRG.7464.1,MSTRG.7464.3	MSTRG.7464.5	1451376	1451446	1451376	1451426	1451760	1453564	46,28,30	9,2,0	36,34,35	0,0,0	168	149	0.819,0.925,1.0	1.0,1.0,1.0	0.914667	1	no	yes	yes	no
A5SS_1698	MELO3C016921.2		G-protein coupled receptor 1	no	7	-	yes	0.103	4.8918e-07	8.62741e-05	MELO3C016921.2.1	MSTRG.12961.1	1125744	1125914	1125755	1125914	1125428	1125523	87,64,61	1,1,0	41,64,50	5,10,4	159	149	0.988,0.984,1.0	0.885,0.857,0.921	0.990667	0.887667	yes	no	no	yes
A5SS_1472	MELO3C018432.2		Exosome complex exonuclease	no	1	+	yes	0.092	0.00160355	0.0265438	MSTRG.2386.4	MELO3C018432.2.1,MSTRG.2386.3	218363	218546	218363	218486	218640	218771	10,5,3	58,44,10	3,3,1	60,59,42	208	149	0.11,0.075,0.177	0.035,0.035,0.017	0.120667	0.029	yes	no	no	yes
A5SS_1678	MELO3C024652.2		Guanine nucleotide-binding protein beta subunit-like protein	no	2	+	yes	-0.587	0.000206807	0.00581551	MSTRG.5247.3,MSTRG.5247.2	-	20504185	20504500	20504185	20504385	20504591	20504707	1,2,0	4,3,2	5,2,1	0,0,3	263	149	0.124,0.274,0.0	1.0,1.0,0.159	0.132667	0.719667	no	yes	yes	no
A5SS_1679	MELO3C024652.2		Guanine nucleotide-binding protein beta subunit-like protein	no	2	+	yes	-0.667	7.59786e-05	0.00277084	MSTRG.5247.3,MSTRG.5247.2	MSTRG.5247.4	20504185	20504500	20504185	20504408	20504591	20504707	1,2,0	3,9,1	5,2,1	0,3,0	240	149	0.171,0.121,0.0	1.0,0.293,1.0	0.0973333	0.764333	no	yes	yes	no
A5SS_1670	MELO3C010537.2		Rop guanine nucleotide exchange factor, putative	no	7	-	yes	-0.305	2.48666e-06	0.00025163	MSTRG.13395.2	MSTRG.13395.1	7987512	7988285	7987764	7988285	7987012	7987402	2,0,0	22,3,9	4,9,5	16,7,3	298	149	0.043,0.0,0.0	0.111,0.391,0.455	0.0143333	0.319	no	yes	yes	no
A5SS_1583	MELO3C009474.2		Iron-sulfur cluster biosynthesis family protein	no	4	+	yes	-0.109	3.13801e-06	0.000273834	MSTRG.9064.2,MSTRG.9064.6,MSTRG.9064.5	MSTRG.9064.3,MSTRG.9064.1,MSTRG.9064.4,MELO3C009474.2.1	31859634	31859726	31859634	31859700	31860278	31860362	0,5,2	112,77,30	8,14,11	80,38,73	174	149	0.0,0.053,0.054	0.079,0.24,0.114	0.0356667	0.144333	no	yes	yes	no
A5SS_2591	MELO3C002930.2		26S proteasome non-ATPase regulatory subunit 10	no	9	+	yes	0.057	2.58746e-06	0.00025163	MELO3C002930.2.1	MSTRG.16806.1	8006905	8007030	8006905	8007004	8007190	8007337	180139116	1,0,0	129141114	3,11,7	174	149	0.994,1.0,1.0	0.974,0.917,0.933	0.998	0.941333	yes	no	no	yes
A5SS_2603	MELO3C015700.2		Pantothenate kinase	no	1	+	yes	-0.036	0.000124887	0.00404508	MSTRG.3620.1	MELO3C015700.2.1	28587402	28587497	28587402	28587489	28588205	28588280	13,2,4	328194298	6,27,16	219254303	156	149	0.036,0.01,0.013	0.026,0.092,0.048	0.0196667	0.0553333	no	yes	yes	no
A5SS_24	MELO3C003243.2		RNA polymerase II C-terminal domain phosphatase-like 2	no	8	+	yes	-0.155	0.000874058	0.0170004	MSTRG.16243.1	MSTRG.16243.2,MELO3C003243.2.1	33594715	33595127	33594715	33594879	33595474	33595560	112,84,114	69,41,61	74,94,77	17,34,22	298	149	0.448,0.506,0.483	0.685,0.58,0.636	0.479	0.633667	no	yes	yes	no
A5SS_927	MELO3C022588.2		Elongation factor tu, plastid	no	10	-	yes	-0.11	0.00247784	0.0363728	MSTRG.18724.1	MSTRG.18724.2	16395277	16395374	16395304	16395374	16394702	16394889	18,6,1	107,87,22	17,21,16	97,69,51	175	149	0.125,0.055,0.037	0.13,0.206,0.211	0.0723333	0.182333	no	yes	yes	no
A5SS_1060	MELO3C015399.2		cysteine synthase-like	no	2	+	yes	-0.292	0.00255442	0.0366342	MSTRG.4445.11	MSTRG.4445.8,MSTRG.4445.1,MSTRG.4445.6,MSTRG.4445.4	1354705	1354953	1354705	1354809	1355929	1356080	65,37,57	28,29,20	34,28,34	0,21,0	292	149	0.542,0.394,0.593	1.0,0.405,1.0	0.509667	0.801667	no	yes	yes	no
A5SS_1116	MELO3C022245.2		Calmodulin-related, putative isoform 2	no	11	-	yes	-0.081	0.000612191	0.0129896	MSTRG.20529.4	MSTRG.20529.2	32104111	32104747	32104133	32104747	32102932	32103025	11,6,2	170,67,81	7,9,15	43,69,68	170	149	0.054,0.073,0.021	0.125,0.103,0.162	0.0493333	0.13	no	yes	yes	no
A5SS_1118	MELO3C017019.2		Dolichol-phosphate mannosyltransferase	no	7	+	yes	-0.134	0.000566708	0.0125971	MELO3C017019.2.1,MSTRG.12865.2	MSTRG.12865.1,MSTRG.12865.3	395513	395590	395513	395549	396530	396695	39,23,40	5,4,9	29,33,31	0,0,4	189	149	0.86,0.819,0.778	1.0,1.0,0.859	0.819	0.953	no	yes	yes	no
A5SS_2446	MELO3C006201.2		DNA repair RAD51-like protein	no	6	-	yes	0.099	8.7919e-06	0.000526161	-	MSTRG.11060.2	1678653	1678806	1678674	1678806	1678087	1678154	8,1,5	44,15,27	0,1,0	31,23,41	169	149	0.138,0.056,0.14	0.0,0.037,0.0	0.111333	0.0123333	yes	no	no	yes
A5SS_1642	MELO3C013747.2		Cell wall integrity/stress response component	no	6	+	yes	0.033	0.000451211	0.0109698	MELO3C013747.2.1,MSTRG.12454.2,MSTRG.12454.3	MSTRG.12454.4	33167365	33167423	33167365	33167419	33167499	33167577	9624911103	42,20,25	247262336	19,25,15	152	149	0.957,0.96,0.977	0.927,0.911,0.956	0.964667	0.931333	yes	no	no	yes
A5SS_1244	MELO3C019500.2		Protein-protein interaction regulator family protein	no	6	-	yes	-0.065	0.00272761	0.0383509	MSTRG.11803.2	MSTRG.11803.1	11849331	11849730	11849335	11849730	11846986	11848808	74,29,94	394252528	52,56,60	222191249	152	149	0.155,0.101,0.149	0.187,0.223,0.191	0.135	0.200333	no	yes	yes	no
A5SS_387	MELO3C014372.2		Alkaline phytoceramidase (APHC)	no	5	-	yes	0.023	0.00340631	0.0459556	MELO3C014372.2.1	MSTRG.9666.1	3145283	3145428	3145307	3145428	3145070	3145192	12,4,12	363134180	1,3,4	134171204	172	149	0.028,0.025,0.055	0.006,0.015,0.017	0.036	0.0126667	yes	no	no	yes
A5SS_381	MELO3C010375.2		DNA ligase	no	7	-	yes	-0.107	3.03973e-05	0.00141895	MSTRG.13543.1	MELO3C010375.2.1	11428246	11431030	11428477	11431030	11428016	11428098	60,46,66	6,0,6	25,44,40	0,0,0	298	149	0.833,1.0,0.846	1.0,1.0,1.0	0.893	1	no	yes	yes	no
A5SS_2745	MELO3C014590.2		Nuclear transcription factor Y subunit A-1-like protein	no	5	+	yes	0.045	0.000153462	0.00477574	MSTRG.9495.1,MELO3C014590.2.1	MSTRG.9495.2	1117070	1117183	1117070	1117168	1117319	1117388	487306235	23,11,10	364312430	36,28,34	163	149	0.951,0.962,0.956	0.902,0.911,0.92	0.956333	0.911	yes	no	no	yes
A5SS_159	MELO3C007821.2		U1 small nuclear ribonucleoprotein 70 kDa	no	8	+	yes	-0.065	0.000478321	0.0112024	MSTRG.15113.1	MSTRG.15113.2,MELO3C007821.2.1	5580837	5582099	5580837	5580900	5582293	5582375	100,178,37	327395131	230186166	384344345	298	149	0.133,0.184,0.124	0.23,0.213,0.194	0.147	0.212333	no	yes	yes	no
A5SS_935	MSTRG.6249			no	3	-	yes	-0.103	9.02691e-06	0.00052672	MSTRG.6249.2,MSTRG.6249.3,MSTRG.6249.1	MSTRG.6249.4	13929024	13929070	13929062	13929070	13927560	13927610	96,88,59	1,5,14	29,46,47	0,0,0	186	149	0.987,0.934,0.771	1.0,1.0,1.0	0.897333	1	no	yes	yes	no
A5SS_428	MELO3C013243.2		TOM1-like protein 2	no	1	-	yes	-0.031	0.00234734	0.0353464	MSTRG.3158.2,MELO3C013243.2.1	MSTRG.3158.1	15535599	15535678	15535602	15535678	15535147	15535246	255,205,42	11,11,2	259168176	5,1,4	151	149	0.958,0.948,0.954	0.981,0.994,0.977	0.953333	0.984	no	yes	yes	no
A5SS_2433	MELO3C016565.2		malonate--CoA ligase isoform X1	no	6	-	yes	-0.022	0.00333274	0.0452245	MSTRG.12259.1	MELO3C016565.2.1,MSTRG.12259.6,MSTRG.12259.5,MSTRG.12259.4,MSTRG.12259.3,MSTRG.12259.2	27315709	27315945	27315846	27315945	27315524	27315617	4,8,1	145163107	22,6,6	153137159	285	149	0.014,0.025,0.005	0.07,0.022,0.019	0.0146667	0.037	no	yes	yes	no
A5SS_1105	MELO3C018453.2		glycoprotein 3-alpha-L-fucosyltransferase A-like	no	1	-	yes	-0.125	0.00287617	0.0397218	MSTRG.2403.2	MSTRG.2403.1	398816	398977	398892	398977	397837	398079	124,107,61	57,24,21	119105145	26,21,17	224	149	0.591,0.748,0.659	0.753,0.769,0.85	0.666	0.790667	no	yes	yes	no
A5SS_1102	MELO3C018453.2		glycoprotein 3-alpha-L-fucosyltransferase A-like	no	1	-	yes	0.095	0.000552943	0.0124093	MSTRG.2403.3	MELO3C018453.2.1,MSTRG.2403.2,MSTRG.2403.1	396269	398079	397837	398079	396062	396167	70,49,58	116,96,70	34,27,36	86,92,101	298	149	0.232,0.203,0.293	0.165,0.128,0.151	0.242667	0.148	yes	no	no	yes
A5SS_2386	MELO3C019943.2		CCA tRNA nucleotidyltransferase	no	3	-	yes	-0.184	0.00180354	0.0294367	MSTRG.6454.3,MELO3C019943.2.1	MSTRG.6454.2	21837347	21837475	21837358	21837475	21836983	21837050	28,43,16	22,11,7	49,44,58	8,7,9	159	149	0.544,0.786,0.682	0.852,0.855,0.858	0.670667	0.855	no	yes	yes	no
A5SS_2385	MELO3C019943.2		CCA tRNA nucleotidyltransferase	no	3	-	yes	-0.336	0.000311636	0.00817256	MSTRG.6454.1	MSTRG.6454.2	21837240	21837475	21837358	21837475	21836983	21837050	14,8,1	22,11,7	18,13,21	8,7,9	266	149	0.263,0.289,0.074	0.558,0.51,0.567	0.208667	0.545	no	yes	yes	no
A5SS_1499	MELO3C021978.2		homeobox-leucine zipper protein ATHB-20-like	no	9	+	yes	-0.182	0.00197788	0.031619	MSTRG.16512.2	MSTRG.16512.1	2335409	2335604	2335409	2335592	2339345	2339527	4,2,8	0,0,9	1,2,1	0,0,0	160	149	1.0,1.0,0.453	1.0,1.0,1.0	0.817667	1	no	yes	yes	no
A5SS_1652	MELO3C018803.2		zinc finger CCCH domain-containing protein 40 isoform X1	no	1	-	yes	-0.06	1.00925e-07	2.58752e-05	MSTRG.2689.6	MELO3C018803.2.1,MSTRG.2689.4,MSTRG.2689.5,MSTRG.2689.2,MSTRG.2689.3,MSTRG.2689.1	2913217	2913380	2913346	2913380	2912782	2912921	3,9,0	180,148,46	21,19,13	127113119	277	149	0.009,0.032,0.0	0.082,0.083,0.056	0.0136667	0.0736667	no	yes	yes	no
A5SS_2017	MELO3C016408.2		D-2-hydroxyglutarate dehydrogenase, mitochondrial-like	no	7	-	yes	0.07	0.000460828	0.0109752	MSTRG.14036.3	MSTRG.14036.2,MSTRG.14036.1,MSTRG.14036.4,MELO3C016408.2.1	24215906	24216245	24216143	24216245	24215749	24215797	33,16,1	56,68,21	9,3,6	53,61,64	298	149	0.228,0.105,0.023	0.078,0.024,0.045	0.118667	0.049	yes	no	no	yes
A5SS_2355	MELO3C011994.2		BHLH transcription factor	no	10	-	yes	-0.154	0.00027832	0.00738181	MSTRG.18160.1	MSTRG.18160.2,MELO3C011994.2.1	3411814	3411905	3411836	3411905	3410843	3411365	2,0,0	17,18,3	4,2,6	18,7,22	170	149	0.093,0.0,0.0	0.163,0.2,0.193	0.031	0.185333	no	yes	yes	no
A5SS_1597	MELO3C005976.2		Protein AATF	no	6	+	yes	0.048	2.18134e-06	0.00025163	MSTRG.10866.4,MSTRG.10866.1,MSTRG.10866.3,MSTRG.10866.2	MSTRG.10866.5,MSTRG.10866.6,MELO3C005976.2.1	335202	335285	335202	335277	335370	335481	16,10,1	181,120,85	2,0,0	104100105	156	149	0.078,0.074,0.011	0.018,0.0,0.0	0.0543333	0.006	yes	no	no	yes
A5SS_1596	MELO3C005976.2		Protein AATF	no	6	+	yes	0.063	4.3547e-06	0.000350479	MSTRG.10866.5,MSTRG.10866.1	MSTRG.10866.4,MSTRG.10866.6,MELO3C005976.2.1	334116	334292	334116	334288	334365	334556	8,10,4	120,105,52	1,1,1	109,95,106	152	149	0.061,0.085,0.07	0.009,0.01,0.009	0.072	0.00933333	yes	no	no	yes
A5SS_2138	MELO3C029831.2		Methyltransferase type 11	no	3	+	yes	0.206	3.43192e-07	7.28192e-05	MSTRG.6009.2	MSTRG.6009.4	3893785	3893869	3893785	3893833	3894300	3894374	39,27,29	0,0,0	26,69,45	6,0,24	184	149	1.0,1.0,1.0	0.778,1.0,0.603	1	0.793667	yes	no	no	yes
A5SS_2139	MELO3C029831.2		Methyltransferase type 11	no	3	+	yes	0.101	1.23216e-08	4.10837e-06	MELO3C029831.2.1,MSTRG.6009.1,MSTRG.6009.3	MSTRG.6009.4	3893785	3893883	3893785	3893833	3894300	3894374	146,60,93	0,0,0	80109118	6,0,24	198	149	1.0,1.0,1.0	0.909,1.0,0.787	1	0.898667	yes	no	no	yes
A5SS_2135	MELO3C017654.2		Small G family protein/RhoGAP family protein	no	7	-	yes	0.667	0.00138429	0.023942	MSTRG.14129.3	-	25972288	25972744	25972545	25972744	25971378	25971542	2,0,2	0,2,0	0,0,0	2,4,5	298	149	1.0,0.0,1.0	0.0,0.0,0.0	0.666667	0	yes	no	no	yes
A5SS_2130	MELO3C015909.2		Zinc finger protein 469	no	1	-	yes	-0.169	5.81707e-09	2.26284e-06	MSTRG.3792.5,MSTRG.3792.10	MSTRG.3792.4,MSTRG.3792.6,MSTRG.3792.1,MSTRG.3792.2,MSTRG.3792.3,MSTRG.3792.8,MSTRG.3792.9	31683696	31683766	31683714	31683766	31682384	31682964	2,0,1	53,43,6	16,11,24	56,57,46	166	149	0.033,0.0,0.13	0.204,0.148,0.319	0.0543333	0.223667	no	yes	yes	no
A5SS_2910	MELO3C035473.2		Glycine cleavage T-protein aminomethyltransferase	no	12	-	yes	-0.371	5.17497e-07	8.62741e-05	MSTRG.21345.2	MSTRG.21345.1	16895785	16895940	16895844	16895940	16894833	16895022	49,16,49	44,9,41	36,34,40	1,13,1	207	149	0.445,0.561,0.462	0.963,0.653,0.966	0.489333	0.860667	no	yes	yes	no
A5SS_1347	MELO3C010724.2		trihelix transcription factor GT-1	no	3	-	yes	0.111	1.56779e-05	0.000892491	MSTRG.7286.5	MSTRG.7286.1	31265536	31267110	31266167	31267110	31264194	31264323	165,115,69	3,0,3	75,96,97	5,10,9	298	149	0.965,1.0,0.92	0.882,0.828,0.843	0.961667	0.851	yes	no	no	yes
A5SS_895	MELO3C022946.2		Serine/threonine-protein phosphatase 7 long form-like protein	no	10	+	yes	-0.437	0.00358549	0.0469028	MSTRG.18973.3,MSTRG.18973.1	MSTRG.18973.4,MSTRG.18973.5	24911416	24911713	24911416	24911504	24911812	24912304	32,11,0	12,22,7	33,28,15	23,2,2	298	149	0.571,0.2,0.0	0.418,0.875,0.789	0.257	0.694	no	yes	yes	no
A5SS_1711	MELO3C015342.2		Myb/SANT-like DNA-binding domain protein	no	2	+	yes	-0.212	0.00156417	0.0262645	MSTRG.4388.1,MELO3C015342.2.1	MSTRG.4388.2	920595	920746	920595	920736	921285	921629	21,12,14	40,27,24	23,14,23	15,16,16	158	149	0.331,0.295,0.355	0.591,0.452,0.575	0.327	0.539333	no	yes	yes	no
A5SS_1002	MELO3C012421.2		Cytochrome c oxidase assembly protein COX16	no	10	+	yes	0.16	0.0022594	0.0342431	MSTRG.17815.8,MSTRG.17815.9,MSTRG.17815.3	MSTRG.17815.1,MSTRG.17815.7	597160	597214	597160	597187	597346	597510	52,26,30	41,34,37	14,20,21	39,45,36	175	149	0.519,0.394,0.408	0.234,0.275,0.332	0.440333	0.280333	yes	no	no	yes
A5SS_2806	MELO3C003874.2		cytochrome P450 734A1-like	no	4	+	yes	0.11	0.00246206	0.03637	MSTRG.7803.3	MSTRG.7803.2	6037043	6038003	6037043	6037601	6038553	6038917	150,96,62	0,6,3	80,64,69	0,11,13	298	149	1.0,0.889,0.912	1.0,0.744,0.726	0.933667	0.823333	yes	no	no	yes
A5SS_258	MELO3C004339.2		Coiled-coil domain-containing protein SCD2	no	5	+	yes	-0.31	0.00197639	0.031619	MSTRG.10553.4,MSTRG.10553.7	MSTRG.10553.6,MSTRG.10553.2,MSTRG.10553.3,MELO3C004339.2.1	26671406	26671927	26671406	26671467	26672144	26672252	12,4,2	18,7,20	15,12,14	4,17,6	298	149	0.25,0.222,0.048	0.652,0.261,0.538	0.173333	0.483667	no	yes	yes	no
A5SS_2800	MELO3C006647.2		cullin-1	no	6	-	yes	0.137	0.000176886	0.00516065	MSTRG.11424.8	MSTRG.11424.2	4789466	4790498	4790028	4790498	4789093	4789193	50,41,1	1,1,0	52,34,34	8,6,0	298	149	0.962,0.953,1.0	0.765,0.739,1.0	0.971667	0.834667	yes	no	no	yes
A5SS_676	MELO3C002949.2		Kinase family protein	no	9	+	yes	0.051	9.2025e-05	0.00325434	MSTRG.16813.6,MSTRG.16813.5	MELO3C002949.2.1	8546291	8546397	8546291	8546393	8546618	8546787	12,6,0	111,66,45	0,0,1	45,37,39	152	149	0.096,0.082,0.0	0.0,0.0,0.025	0.0593333	0.00833333	yes	no	no	yes
A5SS_711	MELO3C024122.2		Calcium-dependent protein kinase, putative	no	1	-	yes	0.044	4.27069e-06	0.000350479	MSTRG.2974.5	MELO3C024122.2.1,MSTRG.2974.3,MSTRG.2974.2,MSTRG.2974.4,MSTRG.2974.6	10082779	10082911	10082795	10082911	10074538	10074706	4,10,26	363216187	4,1,2	200209215	164	149	0.01,0.04,0.112	0.018,0.004,0.008	0.054	0.01	yes	no	no	yes
A5SS_886	MELO3C019454.2		potassium channel AKT2/3	no	6	-	yes	0.119	2.0007e-05	0.00105511	MELO3C019454.2.1	MSTRG.11762.2	11029129	11029447	11029179	11029447	11028773	11029013	23,30,4	0,1,0	65,57,80	7,4,14	198	149	1.0,0.958,1.0	0.875,0.915,0.811	0.986	0.867	yes	no	no	yes
A5SS_1384	MELO3C026051.2		Aspartate aminotransferase	no	8	-	yes	-0.139	0.00101942	0.0195275	MSTRG.16009.2,MSTRG.16009.3	MELO3C026051.2.1,MSTRG.16009.1	28528129	28528640	28528544	28528640	28527866	28527961	154125115	116,58,103	119189193	51,65,75	298	149	0.399,0.519,0.358	0.538,0.592,0.563	0.425333	0.564333	no	yes	yes	no
A5SS_1012	MELO3C012415.2		DNL-type zinc finger protein	no	10	+	yes	-0.463	0.00064839	0.0136337	MSTRG.17814.1	MSTRG.17814.2	623655	624579	623655	624337	624742	624998	14,7,4	33,16,31	11,9,7	0,7,5	298	149	0.175,0.179,0.061	1.0,0.391,0.412	0.138333	0.601	no	yes	yes	no
A5SS_2126	MELO3C019799.2		Phosphoglucomutase/phosphomannomutase family protein	no	3	+	yes	0.582	0.00105542	0.0198657	MSTRG.6575.6	MELO3C019799.2.1,MSTRG.6575.4	23624326	23624571	23624326	23624545	23624805	23624866	13,6,1	0,13,0	0,2,11	14,13,13	174	149	1.0,0.283,1.0	0.0,0.116,0.42	0.761	0.178667	yes	no	no	yes
A5SS_1227	MELO3C002919.2		Appr-1-p processing enzyme family protein	no	9	-	yes	-0.038	0.000710533	0.014807	MSTRG.16793.1,MSTRG.16793.7	MELO3C002919.2.1,MSTRG.16793.8,MSTRG.16793.9,MSTRG.16793.2,MSTRG.16793.3,MSTRG.16793.4,MSTRG.16793.5,MSTRG.16793.6	7746597	7746701	7746623	7746701	7746337	7746393	2,3,0	133,132,40	3,7,13	144134118	174	149	0.013,0.019,0.0	0.018,0.043,0.086	0.0106667	0.049	no	yes	yes	no
A5SS_2045	MELO3C033986.2		Mitochondrial import inner membrane translocase subunit TIM44-2	no	9	-	yes	0.148	5.32881e-05	0.0022486	MSTRG.17278.3	-	20703930	20704014	20703935	20704014	20703717	20703845	27,19,11	1,0,0	15,13,17	4,0,6	153	149	0.963,1.0,1.0	0.785,1.0,0.734	0.987667	0.839667	yes	no	no	yes
A5SS_1521	MELO3C018060.2		3-ketoacyl-CoA thiolase 2, peroxisomal-like	no	4	-	yes	0.062	8.28031e-06	0.000524077	MSTRG.7967.2	MELO3C018060.2.1,MSTRG.7967.3,MSTRG.7967.1	11480277	11480694	11480585	11480694	11480083	11480167	61,31,41	232,97,257	17,8,15	123146143	298	149	0.116,0.138,0.074	0.065,0.027,0.05	0.109333	0.0473333	yes	no	no	yes
A5SS_246	MELO3C002785.2		epimerase family protein SDR39U1 homolog, chloroplastic-like	no	12	-	yes	-0.249	0.00125553	0.023012	MSTRG.21472.1	MELO3C002785.2.1	20685964	20686032	20685972	20686032	20685758	20685877	0,2,2	8,11,12	10,3,5	10,7,14	156	149	0.0,0.148,0.137	0.489,0.29,0.254	0.095	0.344333	no	yes	yes	no
A5SS_2738	MELO3C015232.2		Enhancer of polycomb-like protein	no	2	-	yes	0.084	6.00023e-05	0.00234968	MELO3C015232.2.1	MSTRG.4312.2	114718	114791	114726	114791	114257	114524	197,231,62	22,20,9	238170181	47,53,32	156	149	0.895,0.917,0.868	0.829,0.754,0.844	0.893333	0.809	yes	no	no	yes
A5SS_1831	MELO3C023537.2		zinc finger A20 and AN1 domain-containing stress-associated protein 8-like	no	1	+	yes	0.019	0.00218353	0.0337507	MSTRG.3975.4	MSTRG.3975.2,MSTRG.3975.1	33768646	33769503	33768646	33769206	33769608	33769850	37,16,35	489184510	4,3,4	77120122	298	149	0.036,0.042,0.033	0.025,0.012,0.016	0.037	0.0176667	yes	no	no	yes
A5SS_665	MELO3C018549.2		DUF21 domain-containing protein	no	1	+	yes	0.035	0.00202495	0.0321513	MSTRG.2475.4,MSTRG.2475.3,MELO3C018549.2.1	MSTRG.2475.5,MSTRG.2475.1,MSTRG.2475.2	1043016	1043103	1043016	1043095	1043317	1043457	188,97,47	6,0,2	200204208	4,17,17	156	149	0.968,1.0,0.957	0.979,0.92,0.921	0.975	0.94	yes	no	no	yes
A5SS_663	MELO3C026594.2		E3 ubiquitin-protein ligase RGLG2	no	4	-	yes	-0.059	0.000604564	0.0129454	MSTRG.8588.1	MSTRG.8588.2	26428032	26428904	26428221	26428904	26427178	26427498	29,33,5	162,144,25	82,77,109	269231254	298	149	0.082,0.103,0.091	0.132,0.143,0.177	0.092	0.150667	no	yes	yes	no
A5SS_2426	MELO3C028797.2		Unknown protein	no	1	+	yes	0.122	4.6511e-05	0.00204824	MSTRG.3409.2,MSTRG.3409.1	MSTRG.3409.3	22277726	22278114	22277726	22277951	22278791	22278839	41,50,18	0,1,0	50,28,30	10,0,2	298	149	1.0,0.962,1.0	0.714,1.0,0.882	0.987333	0.865333	yes	no	no	yes
A5SS_985	MELO3C005083.2		Polygalacturonase inhibitor 3	no	9	+	yes	0.285	0.00111861	0.0208867	MSTRG.17049.3	MSTRG.17049.5,MSTRG.17049.1,MSTRG.17049.2	16855597	16855868	16855597	16855832	16856323	16856410	12,7,0	3,16,3	2,1,0	19,8,11	184	149	0.764,0.262,0.0	0.079,0.092,0.0	0.342	0.057	yes	no	no	yes
A5SS_509	MELO3C026527.2		RING-type E3 ubiquitin transferase	no	3	-	yes	0.041	0.00147329	0.0250998	MELO3C026527.2.1	MSTRG.6618.4	24614344	24614918	24614355	24614918	24613954	24614264	105,70,18	1,0,0	103,79,111	5,1,8	159	149	0.99,1.0,1.0	0.951,0.987,0.929	0.996667	0.955667	yes	no	no	yes
A5SS_873	MELO3C013786.2		alpha-glucosidase 2	no	6	-	yes	-0.065	0.00102908	0.0195275	MSTRG.12490.8,MSTRG.12490.6,MSTRG.12490.2,MSTRG.12490.10	MSTRG.12490.9,MSTRG.12490.4,MSTRG.12490.7,MELO3C013786.2.1,MSTRG.12490.3	33481597	33481782	33481686	33481782	33481035	33481204	0,1,0	23,21,1	4,6,3	33,35,32	237	149	0.0,0.029,0.0	0.071,0.097,0.056	0.00966667	0.0746667	no	yes	yes	no
A5SS_1733	MELO3C013668.2		Nudix hydrolase 9	no	11	-	yes	0.13	0.000115481	0.00385046	MSTRG.19838.3,MSTRG.19838.2	MELO3C013668.2.1	20321062	20321148	20321094	20321148	20320379	20320438	29,31,26	2,0,0	47,28,57	2,12,4	180	149	0.923,1.0,1.0	0.951,0.659,0.922	0.974333	0.844	yes	no	no	yes
A5SS_1285	MELO3C013227.2		Transmembrane protein, putative	no	1	-	yes	0.038	0.000198596	0.00572251	MSTRG.3147.1	MSTRG.3147.2	15239087	15239364	15239174	15239364	15238476	15238867	98,26,142	447187689	23,26,23	176196284	235	149	0.122,0.081,0.116	0.077,0.078,0.049	0.106333	0.068	yes	no	no	yes
A5SS_272	MELO3C014152.2		Arginine/serine-rich splicing factor, putative	no	6	-	yes	-0.061	0.000488584	0.0112907	MSTRG.12781.6	MSTRG.12781.5,MSTRG.12781.4,MSTRG.12781.7	37615250	37616176	37616065	37616176	37614909	37615022	287178128	654448268	212194252	353334348	298	149	0.18,0.166,0.193	0.231,0.225,0.266	0.179667	0.240667	no	yes	yes	no
A5SS_783	MELO3C002808.2		ADP-ribosylation factor GTPase-activating protein AGD12-like	no	12	-	yes	-0.108	0.00083128	0.0165284	MSTRG.21442.1	MSTRG.21442.5	20306002	20306210	20306101	20306210	20305658	20305746	7,9,1	4,2,0	6,6,2	1,1,0	247	149	0.514,0.731,1.0	0.784,0.784,1.0	0.748333	0.856	no	yes	yes	no
A5SS_2410	MELO3C015564.2		Pyruvate dehydrogenase E1 component subunit beta	no	2	-	yes	-0.017	2.35343e-05	0.00117618	MSTRG.4581.3,MSTRG.4581.2,MSTRG.4581.1	MELO3C015564.2.1	2904538	2905314	2905216	2905314	2904359	2904449	12,13,9	713372354	22,21,23	332354398	298	149	0.008,0.017,0.013	0.032,0.029,0.028	0.0126667	0.0296667	no	yes	yes	no
A5SS_2418	MELO3C026400.2		OTU-like cysteine protease family protein	no	7	-	yes	0.277	2.49654e-06	0.00025163	MELO3C026400.2.1	MSTRG.13329.1,MSTRG.13329.2,MSTRG.13329.3	6108616	6108898	6108753	6108898	6107572	6107763	123,135,45	0,0,18	103123135	59,30,52	285	149	1.0,1.0,0.567	0.477,0.682,0.576	0.855667	0.578333	yes	no	no	yes
A5SS_510	MELO3C026527.2		RING-type E3 ubiquitin transferase	no	3	-	yes	0.261	3.04817e-06	0.000273834	MSTRG.6618.1,MSTRG.6618.3	MSTRG.6618.4	24614349	24614918	24614355	24614918	24613954	24614264	16,7,5	1,0,0	9,4,22	5,1,8	154	149	0.939,1.0,1.0	0.635,0.795,0.727	0.979667	0.719	yes	no	no	yes
A5SS_868	MELO3C026159.2		Transducin family protein / WD-40 repeat family protein	no	2	+	yes	0.293	0.00257221	0.0366342	MELO3C026159.2.1	MSTRG.5775.1,MSTRG.5775.4	27009168	27009344	27009168	27009325	27009416	27009569	8,3,0	0,8,1	0,0,2	5,8,3	167	149	1.0,0.251,0.0	0.0,0.0,0.373	0.417	0.124333	yes	no	no	yes
A5SS_1037	MELO3C032034.2		Pentatricopeptide repeat-containing protein	no	6	-	yes	0.245	0.00129236	0.0230647	MSTRG.11919.2	MSTRG.11919.1	15079003	15079197	15079095	15079197	15074061	15074268	3,3,4	5,4,2	1,0,1	2,1,3	240	149	0.271,0.318,0.554	0.237,0.0,0.171	0.381	0.136	yes	no	no	yes
A5SS_1610	MELO3C019053.2		Ectonucleotide pyrophosphatase/phosphodiesterase family member 3	no	8	-	yes	0.505	8.30799e-06	0.000524077	MSTRG.15494.5	MSTRG.15494.3	11929132	11929606	11929249	11929606	11928193	11928308	5,15,3	2,0,0	6,5,3	5,4,5	265	149	0.584,1.0,1.0	0.403,0.413,0.252	0.861333	0.356	yes	no	no	yes
A5SS_263	MELO3C018187.2		double-strand break repair protein MRE11	no	4	-	yes	0.203	0.000205115	0.00581551	MSTRG.7874.2	-	8776738	8776830	8776755	8776830	8776477	8776580	13,23,2	2,0,0	15,6,17	10,2,1	165	149	0.854,1.0,1.0	0.575,0.73,0.939	0.951333	0.748	yes	no	no	yes
A5SS_198	MELO3C029608.2		Unknown protein	no	2	+	yes	-0.222	3.16774e-06	0.000273834	MSTRG.4905.2	MSTRG.4905.1	12772718	12774736	12772718	12773602	12783564	12783723	1,0,0	10,7,3	9,9,5	19,19,5	298	149	0.048,0.0,0.0	0.191,0.191,0.333	0.016	0.238333	no	yes	yes	no
A5SS_2081	MELO3C019423.2		ATP-dependent RNA helicase, putative	no	6	+	yes	0.146	5.73581e-05	0.00230817	MELO3C019423.2.1,MSTRG.11734.5,MSTRG.11734.2	MSTRG.11734.4,MSTRG.11734.1,MSTRG.11734.3	10545877	10545960	10545877	10545949	10546072	10546256	17,43,1	0,2,0	35,26,28	6,6,4	159	149	1.0,0.953,1.0	0.845,0.802,0.868	0.984333	0.838333	yes	no	no	yes
A5SS_2716	MELO3C004888.2		homeobox-leucine zipper protein REVOLUTA-like	no	12	-	yes	-0.203	0.00365071	0.0469028	MSTRG.21040.2,MELO3C004888.2.1	MSTRG.21040.3	7742126	7742310	7742215	7742310	7741504	7741693	99,50,46	55,35,39	61,79,61	9,23,32	237	149	0.531,0.473,0.426	0.81,0.683,0.545	0.476667	0.679333	no	yes	yes	no
A5SS_2882	MELO3C013823.2		Survival motor neuron protein	no	6	-	yes	0.043	0.000535973	0.0121453	MSTRG.12519.4,MELO3C013823.2.1	MSTRG.12519.2	33738435	33738521	33738457	33738521	33736040	33736465	319231170	5,14,5	229226270	19,20,17	170	149	0.982,0.935,0.968	0.914,0.908,0.933	0.961667	0.918333	yes	no	no	yes
A5SS_2402	MELO3C018322.2		ATP-dependent DNA helicase homolog RECG, chloroplastic	no	10	+	yes	0.052	5.21721e-05	0.0022486	MSTRG.18832.2,MELO3C018322.2.1,MSTRG.18832.1,MSTRG.18832.5	MSTRG.18832.4	19862777	19863009	19862777	19863004	19864619	19864783	101,123,18	0,2,0	132,84,63	14,0,5	153	149	1.0,0.984,1.0	0.902,1.0,0.925	0.994667	0.942333	yes	no	no	yes
A5SS_2407	MELO3C011191.2		Centromere protein O	no	3	-	yes	-0.095	9.75694e-05	0.00339891	MSTRG.6893.1,MSTRG.6893.2	MELO3C011191.2.1	27976961	27977984	27977927	27977984	27976762	27976860	9,6,2	55,18,60	10,21,17	27,54,34	298	149	0.076,0.143,0.016	0.156,0.163,0.2	0.0783333	0.173	no	yes	yes	no
A5SS_2661	MELO3C017572.2		transcription factor TGA1 isoform X1	no	7	-	yes	-0.145	0.000347005	0.008999	MSTRG.14071.4,MELO3C017572.2.1,MSTRG.14071.3,MSTRG.14071.2	MSTRG.14071.5	25242504	25242582	25242516	25242582	25242311	25242375	46,20,27	7,3,14	26,49,34	4,0,2	160	149	0.86,0.861,0.642	0.858,1.0,0.941	0.787667	0.933	no	yes	yes	no
A5SS_453	MELO3C024776.2		Zinc finger with UFM1-specific peptidase domain protein	no	11	+	yes	-0.171	0.00147038	0.0250998	MSTRG.19485.4,MSTRG.19485.2	MSTRG.19485.3,MSTRG.19485.1	8317251	8318942	8317251	8317381	8320340	8320656	13,13,17	0,0,9	1,9,4	0,0,0	298	149	1.0,1.0,0.486	1.0,1.0,1.0	0.828667	1	no	yes	yes	no
A5SS_450	MELO3C004006.2		Homogentisate phytyltransferase	no	5	-	yes	-0.05	0.00319136	0.0435593	MELO3C004006.2.1,MSTRG.10308.2	MSTRG.10308.3,MSTRG.10308.1	22542606	22542881	22542611	22542881	22542338	22542422	199,174,65	28,13,8	205210208	8,7,19	153	149	0.874,0.929,0.888	0.961,0.967,0.914	0.897	0.947333	no	yes	yes	no
A5SS_1817	MELO3C013966.2		Flavin-containing monooxygenase	no	6	+	yes	-0.171	0.00243111	0.0362593	MELO3C013966.2.1,MSTRG.12648.1	MSTRG.12648.3,MSTRG.12648.2	35474428	35474581	35474428	35474558	35474658	35474741	36,20,39	13,10,12	38,40,37	3,5,8	171	149	0.707,0.635,0.739	0.917,0.875,0.801	0.693667	0.864333	no	yes	yes	no
A5SS_1990	MELO3C013724.2		Cancer-related nucleoside-triphosphatase	no	6	+	yes	-0.05	7.99876e-06	0.000524077	MSTRG.12429.2	MSTRG.12429.1,MELO3C013724.2.1	32984856	32985284	32984856	32984947	32986012	32986097	19,33,6	263218185	35,29,48	178206185	298	149	0.035,0.07,0.016	0.09,0.066,0.115	0.0403333	0.0903333	no	yes	yes	no
A5SS_524	MELO3C008758.2		R3H domain protein	no	5	+	yes	-0.036	0.00102518	0.0195275	MSTRG.10204.4,MSTRG.10204.2	MELO3C008758.2.1,MSTRG.10204.3,MSTRG.10204.1	18674341	18674741	18674341	18674413	18675097	18675195	3,2,3	99,97,48	6,8,9	86,57,67	298	149	0.015,0.01,0.03	0.034,0.066,0.063	0.0183333	0.0543333	no	yes	yes	no
A5SS_1196	MELO3C002354.2		cycloeucalenol cycloisomerase	no	12	-	yes	-0.031	0.000573934	0.0126374	MSTRG.21750.2	MSTRG.21750.3,MSTRG.21750.4,MELO3C002354.2.1	24647643	24647834	24647792	24647834	24646426	24646537	39,12,8	376184274	19,39,29	160228255	297	149	0.049,0.032,0.014	0.056,0.079,0.054	0.0316667	0.063	no	yes	yes	no
A5SS_1750	MELO3C026635.2		Plant Tudor-like RNA-binding protein	no	2	+	yes	-0.066	0.000378973	0.00940981	MSTRG.5160.2	MSTRG.5160.1	18208280	18208985	18208280	18208912	18209712	18211757	4,0,2	59,33,47	0,10,11	18,49,42	221	149	0.044,0.0,0.028	0.0,0.121,0.15	0.024	0.0903333	no	yes	yes	no
A5SS_1976	MELO3C026023.2		protein DETOXIFICATION 44, chloroplastic isoform X2	no	8	-	yes	-0.391	2.43318e-05	0.00118313	MSTRG.16031.3,MSTRG.16031.6,MSTRG.16031.5,MSTRG.16031.4	MSTRG.16031.2,MSTRG.16031.7,MSTRG.16031.8	29043713	29043826	29043729	29043826	29043505	29043606	9,12,7	25,11,12	9,16,14	4,3,4	164	149	0.246,0.498,0.346	0.672,0.829,0.761	0.363333	0.754	no	yes	yes	no
A5SS_1408	MELO3C026234.2		elongator complex protein 3	no	2	+	yes	0.02	0.000241914	0.00660308	MSTRG.5708.1	MELO3C026234.2.1	26540798	26541034	26540798	26540971	26541143	26541318	14,16,2	325227153	8,0,1	249224263	211	149	0.03,0.047,0.009	0.022,0.0,0.003	0.0286667	0.00833333	yes	no	no	yes
A5SS_141	MELO3C023291.2		glycine-rich RNA-binding protein 1-like	no	11	+	yes	-0.309	0.00365371	0.0469028	MSTRG.19106.4	-	976934	977127	976934	977082	977298	977918	18,19,57	175,0,0	46,42,11	0,0,0	193	149	0.074,1.0,1.0	1.0,1.0,1.0	0.691333	1	no	yes	yes	no
A5SS_235	MELO3C035080.2		Unknown protein	no	11	-	yes	-0.108	0.00358154	0.0469028	MSTRG.19828.3	-	20175408	20175888	20175827	20175888	20174941	20175130	9,6,18	0,1,7	8,16,7	0,0,2	298	149	1.0,0.75,0.563	1.0,1.0,0.636	0.771	0.878667	no	yes	yes	no
A5SS_2503	MELO3C008024.2		Transcription elongation factor (TFIIS) family protein	no	8	+	yes	-0.079	2.44249e-15	5.70077e-12	MSTRG.15285.1,MSTRG.15285.2	MELO3C008024.2.1	6851623	6851901	6851623	6851748	6852041	6852138	245113235	16506201695	185152224	416563610	298	149	0.069,0.084,0.065	0.182,0.119,0.155	0.0726667	0.152	no	yes	yes	no
A5SS_2052	MELO3C012319.2		Beta-glucosidase	no	10	-	yes	0.086	0.000419004	0.0102943	MSTRG.17898.3	MSTRG.17898.1,MELO3C012319.2.1	1254506	1254669	1254523	1254669	1253969	1254213	4,6,0	11,17,3	0,1,1	13,18,4	165	149	0.247,0.242,0.0	0.0,0.048,0.184	0.163	0.0773333	yes	no	no	yes
A5SS_1989	MELO3C013724.2		Cancer-related nucleoside-triphosphatase	no	6	+	yes	-0.038	0.00126201	0.023012	MSTRG.12429.3	MSTRG.12429.1,MELO3C013724.2.1	32984856	32985279	32984856	32984947	32986012	32986097	31,37,6	263218185	32,48,31	178206185	298	149	0.056,0.078,0.016	0.082,0.104,0.077	0.05	0.0876667	no	yes	yes	no
A5SS_2937	MELO3C017471.2		mitochondrial outer membrane protein porin 4	no	2	-	yes	-0.088	0.00351331	0.0468575	MSTRG.5346.2	MSTRG.5346.1	22763390	22763774	22763431	22763774	22762965	22763046	297,253,98	81,71,38	285286325	60,70,41	189	149	0.743,0.737,0.67	0.789,0.763,0.862	0.716667	0.804667	no	yes	yes	no
A5SS_1365	MELO3C021095.2		Transcription initiation factor tfiid subunit 1	no	1	-	yes	0.633	0.000590783	0.0128222	MSTRG.3574.5	MELO3C021095.2.1,MSTRG.3574.9,MSTRG.3574.7,MSTRG.3574.4,MSTRG.3574.2,MSTRG.3574.3,MSTRG.3574.1	27428857	27429181	27429077	27429181	27428687	27428750	2,2,5	0,22,0	1,3,0	36,10,9	298	149	1.0,0.043,1.0	0.014,0.13,0.0	0.681	0.048	yes	no	no	yes
A5SS_1748	MELO3C002586.2		WAPL (Wings apart-like protein regulation of heterochromatin) protein	no	12	+	yes	-0.031	0.0004559	0.0109698	MSTRG.21621.2	-	22954615	22954726	22954615	22954720	22954862	22955452	196,173,53	27,3,1	170180156	0,0,11	154	149	0.875,0.982,0.981	1.0,1.0,0.932	0.946	0.977333	no	yes	yes	no
A5SS_1965	MELO3C031824.2		DUF4283 domain-containing protein	no	6	+	yes	-0.285	6.83336e-05	0.00257243	MSTRG.11637.4	MSTRG.11637.7	7451013	7453641	7451013	7451090	7454149	7454205	17,14,7	0,2,6	10,5,9	0,0,0	298	149	1.0,0.778,0.368	1.0,1.0,1.0	0.715333	1	no	yes	yes	no
A5SS_1562	MELO3C012210.2		p-loop nucleoside triphosphate hydrolase superfamily protein	no	10	+	yes	0.168	0.000352893	0.00905113	MELO3C012210.2.1,MSTRG.17980.4	MSTRG.17980.3	1970895	1971039	1970895	1971023	1971117	1971196	30,19,7	0,3,0	16,22,17	3,5,6	164	149	1.0,0.852,1.0	0.829,0.8,0.72	0.950667	0.783	yes	no	no	yes
A5SS_1418	MELO3C005488.2		ceramide kinase isoform X5	no	9	+	yes	0.477	3.74885e-07	7.2915e-05	MELO3C005488.2.1	-	21922955	21923169	21922955	21923064	21923738	21923838	1,2,3	0,0,0	4,3,5	1,3,3	253	149	1.0,1.0,1.0	0.702,0.371,0.495	1	0.522667	yes	no	no	yes
A5SS_2265	MELO3C013263.2		Protein DETOXIFICATION	no	1	-	yes	-0.107	0.000126166	0.00404508	MELO3C013263.2.1	MSTRG.3174.2,MSTRG.3174.1	15744288	15744473	15744340	15744473	15743615	15743998	0,3,0	31,51,1	7,8,6	63,40,24	200	149	0.0,0.042,0.0	0.076,0.13,0.157	0.014	0.121	no	yes	yes	no
A5SS_2862	MELO3C011718.2		elongator complex protein 6	no	10	-	yes	-0.458	1.38244e-06	0.000201664	MSTRG.18397.1	MSTRG.18397.2,MELO3C011718.2.1	5532079	5532165	5532092	5532165	5529911	5530117	1,11,2	22,27,12	12,18,18	13,10,6	161	149	0.04,0.274,0.134	0.461,0.625,0.735	0.149333	0.607	no	yes	yes	no
A5SS_2868	MELO3C024225.2		Coatomer subunit beta'	no	1	-	yes	0.076	6.32006e-06	0.00046097	MSTRG.4114.3	MSTRG.4114.4,MSTRG.4114.2	35339361	35339564	35339437	35339564	35338344	35338784	674386865	51,41,45	355491577	70,74,56	224	149	0.898,0.862,0.927	0.771,0.815,0.873	0.895667	0.819667	yes	no	no	yes
A5SS_2869	MELO3C024225.2		Coatomer subunit beta'	no	1	-	yes	0.027	0.000593317	0.0128222	MSTRG.4114.4,MSTRG.4114.3,MSTRG.4114.11	MSTRG.4114.8,MSTRG.4114.5,MSTRG.4114.7,MSTRG.4114.6,MSTRG.4114.1,MSTRG.4114.2,MELO3C024225.2.1,MSTRG.4114.10	35341712	35347787	35347693	35347787	35341246	35341353	42,14,26	324157208	6,11,27	184281279	298	149	0.061,0.043,0.059	0.016,0.019,0.046	0.0543333	0.027	yes	no	no	yes
A5SS_2682	MELO3C005390.2		ABC transporter B family member 28	no	9	-	yes	-0.446	0.0028212	0.0391945	MSTRG.17316.1	MSTRG.17316.2	21153189	21153316	21153214	21153316	21152777	21152868	11,12,0	13,21,2	13,2,6	4,1,2	173	149	0.422,0.33,0.0	0.737,0.633,0.721	0.250667	0.697	no	yes	yes	no
A5SS_2681	MELO3C005390.2		ABC transporter B family member 28	no	9	-	yes	-0.513	0.000101504	0.00344677	MSTRG.17316.3	MSTRG.17316.2	21153129	21153316	21153214	21153316	21152777	21152868	3,7,0	13,21,2	8,6,3	4,1,2	233	149	0.129,0.176,0.0	0.561,0.793,0.49	0.101667	0.614667	no	yes	yes	no
A5SS_2048	MELO3C018085.2		AP-5 complex subunit zeta-1	no	4	-	yes	-0.09	0.000161872	0.00490661	MSTRG.7946.1,MELO3C018085.2.1,MSTRG.7946.2,MSTRG.7946.5	MSTRG.7946.4	10855740	10855832	10855754	10855832	10855505	10855652	55,44,16	3,7,2	39,56,55	2,0,0	162	149	0.944,0.853,0.88	0.947,1.0,1.0	0.892333	0.982333	no	yes	yes	no
A5SS_49	MELO3C022428.2		trigger factor-like isoform X3	no	11	+	yes	0.24	0.00250377	0.0365237	MSTRG.20665.2	MELO3C022428.2.1,MSTRG.20665.1	33639141	33639236	33639141	33639224	33639803	33639912	27,17,8	32,18,20	5,0,1	9,14,7	160	149	0.44,0.468,0.271	0.341,0.0,0.117	0.393	0.152667	yes	no	no	yes
A5SS_549	MELO3C010916.2		RING finger protein 5	no	3	+	yes	0.073	7.45165e-07	0.000115948	MSTRG.7128.2	MSTRG.7128.4	30047969	30048114	30047969	30048087	30048426	30049057	201146156	0,9,0	132133137	14,12,10	175	149	1.0,0.932,1.0	0.889,0.904,0.921	0.977333	0.904667	yes	no	no	yes
A5SS_543	MELO3C016954.2		AT5g25080/T11H3_90	no	7	-	yes	0.043	0.00257412	0.0366342	MSTRG.12930.3	MSTRG.12930.2,MELO3C016954.2.1	871673	871755	871699	871755	871526	871581	9,1,5	88,87,44	0,4,0	66,62,89	174	149	0.081,0.01,0.089	0.0,0.052,0.0	0.06	0.0173333	yes	no	no	yes
A5SS_835	MELO3C004622.2		Enhanced ethylene response protein 5	no	5	+	yes	0.17	0.00363055	0.0469028	MSTRG.10788.3	MSTRG.10788.1	28999674	28999747	28999674	28999736	29001782	29001870	23,23,13	51,26,34	17,8,5	39,48,55	159	149	0.297,0.453,0.264	0.29,0.135,0.079	0.338	0.168	yes	no	no	yes
A5SS_1170	MELO3C012862.2		Phospholipid--sterol o-acyltransferase	no	4	+	yes	0.126	0.00149108	0.0252187	MSTRG.8045.2	MSTRG.8045.6	13458615	13458966	13458615	13458636	13459244	13459413	30,10,14	0,0,0	20,23,4	0,7,0	298	149	1.0,1.0,1.0	1.0,0.622,1.0	1	0.874	yes	no	no	yes
A5SS_1177	MELO3C003340.2		Decapping nuclease DXO homolog, chloroplastic	no	4	+	yes	0.086	6.73075e-06	0.000476047	MSTRG.7371.1	MELO3C003340.2.1,MSTRG.7371.2	428407	428645	428407	428624	428732	428786	127,73,67	410227216	43,52,41	260229331	169	149	0.215,0.221,0.215	0.127,0.167,0.098	0.217	0.130667	yes	no	no	yes
A5SS_1179	MELO3C010119.2		U11/U12 small nuclear ribonucleoprotein 48 kDa protein	no	2	-	yes	-0.453	3.33085e-09	1.55484e-06	MSTRG.4944.2	-	14098604	14099382	14098765	14099382	14097233	14097816	9,14,15	1,12,9	5,12,19	0,0,0	298	149	0.818,0.368,0.455	1.0,1.0,1.0	0.547	1	no	yes	yes	no
A5SS_1882	MELO3C014494.2		protein phosphatase 2C 70 isoform X2	no	5	+	yes	0.062	0.00223058	0.0342431	MSTRG.9576.4,MSTRG.9576.3,MELO3C014494.2.1,MSTRG.9576.1	MSTRG.9576.2	1934389	1934548	1934389	1934544	1934922	1935066	93,38,35	2,0,3	49,53,71	3,11,4	152	149	0.979,1.0,0.92	0.941,0.825,0.946	0.966333	0.904	yes	no	no	yes
A5SS_944	MELO3C003972.2		DNA ligase	no	5	-	yes	-0.087	0.000364538	0.00924817	MSTRG.10280.1,MELO3C003972.2.1	MSTRG.10280.3,MSTRG.10280.2	21806432	21806524	21806442	21806524	21804837	21804923	19,39,11	6,7,0	48,27,17	0,1,2	158	149	0.749,0.84,1.0	1.0,0.962,0.889	0.863	0.950333	no	yes	yes	no
A5SS_490	MELO3C018633.2		pentatricopeptide repeat-containing protein At5g16860	no	1	+	yes	0.59	0.00022069	0.00613202	MSTRG.2549.7,MSTRG.2549.6	MSTRG.2549.4,MSTRG.2549.2	1631506	1631654	1631506	1631646	1631893	1632018	3,6,3	0,0,3	0,8,0	4,3,3	156	149	1.0,1.0,0.489	0.0,0.718,0.0	0.829667	0.239333	yes	no	no	yes
A5SS_1311	MELO3C013730.2		poly(A) polymerase I	no	6	+	yes	0.082	0.000101897	0.00344677	MSTRG.12436.5,MSTRG.12436.6	MSTRG.12436.1,MELO3C013730.2.1,MSTRG.12436.3,MSTRG.12436.7	33027424	33027540	33027424	33027482	33027651	33027849	4,11,0	17,42,3	2,2,0	52,46,16	206	149	0.145,0.159,0.0	0.027,0.03,0.0	0.101333	0.019	yes	no	no	yes
A5SS_1755	MELO3C031104.2		zinc finger BED domain-containing protein RICESLEEPER 1-like isoform X1	no	5	-	yes	0.148	0.000797176	0.0160397	MSTRG.9599.3	MSTRG.9599.2	2227636	2228225	2227965	2228225	2224763	2227016	27,11,2	24,18,4	10,3,8	36,27,19	298	149	0.36,0.234,0.2	0.122,0.053,0.174	0.264667	0.116333	yes	no	no	yes
A5SS_1959	MELO3C011949.2		Octicosapeptide/Phox/Bem1p domain-containing protein kinase	no	10	+	yes	-0.265	3.46386e-05	0.00155474	MELO3C011949.2.1	MSTRG.18200.4	3699153	3699898	3699153	3699799	3700194	3700273	53,18,34	13,5,17	11,28,14	0,0,3	247	149	0.711,0.685,0.547	1.0,1.0,0.738	0.647667	0.912667	no	yes	yes	no
A5SS_1552	MELO3C009277.2		arginine biosynthesis bifunctional protein ArgJ, chloroplastic	no	4	-	yes	0.017	0.00225352	0.0342431	MSTRG.9230.3,MSTRG.9230.4	MSTRG.9230.2,MSTRG.9230.1,MSTRG.9230.7,MSTRG.9230.6,MELO3C009277.2.1	33190382	33190704	33190611	33190704	33190125	33190249	23,9,1	158,165,47	2,6,6	155146103	298	149	0.068,0.027,0.011	0.006,0.02,0.028	0.0353333	0.018	yes	no	no	yes
A5SS_308	MELO3C008069.2		Phosphoinositide phosphatase family protein	no	3	-	yes	0.023	0.000780805	0.0158469	MSTRG.5781.7	MELO3C008069.2.1,MSTRG.5781.6,MSTRG.5781.4,MSTRG.5781.2,MSTRG.5781.3,MSTRG.5781.1	66176	67725	67627	67725	65898	66032	19,53,3	231,375,34	22,18,8	339282219	298	149	0.04,0.066,0.042	0.031,0.031,0.018	0.0493333	0.0266667	yes	no	no	yes
AS ID	Gene ID	Gene name	Gene description	Novel AS	Chr	Strand	Diff significant	IncLevelDiff (M42D_0/M33D_0,螖PSI)	P Value JunctionCountOnly	FDR JunctionCountOnly	LongExonTranscripts	ShortExonTranscripts	LongExonStart	LongExonEnd	ShortES	ShortEE	FlankingES	FlankingEE	IJC M42D_0	SJC M42D_0	IJC M33D_0	SJC M33D_0	IncFormLen	SkipFormLen	IncLevel1 (PSI M42D_0)	IncLevel2 (PSI M33D_0)	Average IncLevel1 (Average PSI M42D_0)	Average IncLevel2 (Average PSI M33D_0)	Increase Inclusion M42D_0	Increase Exclusion M42D_0	Increase Inclusion M33D_0	Increase Exclusion M33D_0
A3SS_1472	MELO3C032685.2		protein HESO1 isoform X1	no	7	+	yes	-0.084	9.29857e-05	0.003928	MSTRG.13558.2	MSTRG.13558.1	12048007	12048163	12048053	12048163	12046295	12046544	110,61,72	400237212	92135121	202296239	194	149	0.174,0.165,0.207	0.259,0.259,0.28	0.182	0.266	no	yes	yes	no
A3SS_1780	MELO3C024257.2		protein CURVATURE THYLAKOID 1C, chloroplastic	no	1	+	yes	-0.048	0.00105577	0.0224465	MSTRG.4143.2	MELO3C024257.2.1	35539819	35539925	35539833	35539925	35538499	35538808	4,5,4	262117164	14,5,4	76100122	162	149	0.014,0.038,0.022	0.145,0.044,0.029	0.0246667	0.0726667	no	yes	yes	no
A3SS_1786	MELO3C018345.2		Uridine-cytidine kinase C	no	10	+	yes	0.138	0.002828	0.0422257	MELO3C018345.2.1,MSTRG.18820.2,MSTRG.18820.1	MSTRG.18820.3	19066351	19066478	19066356	19066478	19066127	19066240	29,41,2	0,5,0	40,50,36	16,6,5	153	149	1.0,0.889,1.0	0.709,0.89,0.875	0.963	0.824667	yes	no	no	yes
A3SS_701	MELO3C008520.2		Cysteine protease	no	5	-	yes	0.044	0.00190821	0.0327419	MELO3C008520.2.1	MSTRG.10013.2	11664056	11664436	11664056	11664352	11664530	11664581	88,87,23	1,1,1	77107100	5,2,8	232	149	0.983,0.982,0.937	0.908,0.972,0.889	0.967333	0.923	yes	no	no	yes
A3SS_95	MELO3C011160.2		2-on-2 hemoglobin	no	3	+	yes	-0.02	7.08578e-05	0.00326113	MSTRG.6917.1	MELO3C011160.2.1,MSTRG.6917.2	28162932	28164508	28164363	28164508	28162638	28162769	16,4,4	547235455	9,10,20	236184239	298	149	0.014,0.008,0.004	0.019,0.026,0.04	0.00866667	0.0283333	no	yes	yes	no
A3SS_837	MELO3C026229.2		argininosuccinate synthase, chloroplastic-like	no	2	+	yes	0.118	1.62469e-07	3.64087e-05	MSTRG.5713.1	MSTRG.5713.2	26578498	26578649	26578504	26578649	26578026	26578200	731592269	332251135	885855888	735639631	154	149	0.681,0.695,0.658	0.538,0.564,0.577	0.678	0.559667	yes	no	no	yes
A3SS_3126	MELO3C003295.2		Mitochondrial carrier protein	no	8	+	yes	-0.289	9.62977e-05	0.00398017	MSTRG.16291.2,MSTRG.16291.1	MELO3C003295.2.1,MSTRG.16291.3	34750447	34750524	34750467	34750524	34750287	34750350	1,0,0	25,5,4	0,6,4	12,3,10	168	149	0.034,0.0,0.0	0.0,0.639,0.262	0.0113333	0.300333	no	yes	yes	no
A3SS_492	MELO3C007829.2		ADP-ribosylation factor, putative	no	8	-	yes	0.397	0.00217649	0.0351444	MELO3C007829.2.1	MSTRG.15131.3	5630157	5630285	5630157	5630245	5630450	5630665	21,15,11	36,1,11	11,1,11	26,23,34	188	149	0.316,0.922,0.442	0.251,0.033,0.204	0.56	0.162667	yes	no	no	yes
A3SS_234	MELO3C017729.2		Glutathione peroxidase	no	7	+	yes	0.012	0.0007605	0.0181051	MELO3C017729.2.1	MSTRG.14180.2	26644079	26644198	26644111	26644198	26643934	26643996	15558011243	18,5,8	8478631127	16,14,24	180	149	0.986,0.993,0.992	0.978,0.981,0.975	0.990333	0.978	yes	no	no	yes
A3SS_235	MELO3C026613.2		Tubulin alpha chain	no	4	-	yes	0.015	0.000507829	0.0135131	MELO3C026613.2.1	MSTRG.8570.2	26168971	26169171	26168971	26169164	26169261	26169476	267527571233	122,33,2	269824772368	90,91,78	155	149	0.955,0.988,0.998	0.966,0.963,0.967	0.980333	0.965333	yes	no	no	yes
A3SS_3302	MELO3C034286.2		Unknown protein	no	10	-	yes	0.377	0.000275078	0.00851245	-	-	7870702	7870870	7870702	7870841	7870981	7871039	6,2,2	1,2,4	0,0,2	3,6,2	177	149	0.835,0.457,0.296	0.0,0.0,0.457	0.529333	0.152333	yes	no	no	yes
A3SS_2258	MELO3C003597.2		ABC1 family protein	no	4	+	yes	-0.164	0.00124916	0.0249323	MSTRG.7581.2,MSTRG.7581.3,MSTRG.7581.1,MSTRG.7581.4,MSTRG.7581.9	MSTRG.7581.10,MSTRG.7581.12,MELO3C003597.2.1,MSTRG.7581.6,MSTRG.7581.5,MSTRG.7581.8	2537540	2537650	2537551	2537650	2537314	2537443	4,6,0	85,54,16	16,10,3	23,44,47	159	149	0.042,0.094,0.0	0.395,0.176,0.056	0.0453333	0.209	no	yes	yes	no
A3SS_1266	MELO3C019797.2		mRNA-decapping enzyme subunit 2-like	no	3	+	yes	-0.089	0.00121961	0.0247208	MELO3C019797.2.1	MSTRG.6575.7	23637687	23638501	23638397	23638501	23637294	23637390	85,55,37	3,4,3	60,56,53	0,2,0	298	149	0.934,0.873,0.86	1.0,0.933,1.0	0.889	0.977667	no	yes	yes	no
A3SS_1265	MELO3C017685.2		Isocitrate lyase	no	7	-	yes	0.077	0.000541246	0.0138389	MELO3C017685.2.1,MSTRG.14151.2,MSTRG.14151.1	MSTRG.14151.4,MSTRG.14151.5,MSTRG.14151.3	26384374	26384656	26384374	26384643	26386190	26386402	144,124,49	3,14,3	131143107	24,18,16	161	149	0.978,0.891,0.938	0.835,0.88,0.861	0.935667	0.858667	yes	no	no	yes
A3SS_1268	MELO3C020474.2		BSD transcription factor	no	12	+	yes	-0.049	0.000771851	0.0181051	MSTRG.20747.5	MELO3C020474.2.1,MSTRG.20747.3,MSTRG.20747.1,MSTRG.20747.7	22038	22197	22070	22197	21423	21487	2,5,0	104,105,40	15,5,10	119126100	180	149	0.016,0.038,0.0	0.094,0.032,0.076	0.018	0.0673333	no	yes	yes	no
A3SS_4149	MELO3C011439.2		6,7-dimethyl-8-ribityllumazine synthase	no	3	+	yes	0.297	0.00145866	0.0274341	MSTRG.6682.1	MSTRG.6682.7	25990925	25991193	25990926	25991193	25990341	25990486	37,9,34	43,5,59	2,9,8	19,25,28	149	149	0.463,0.643,0.366	0.095,0.265,0.222	0.490667	0.194	yes	no	no	yes
A3SS_1319	MELO3C003927.2		Regulatory particle non-ATPase 13	no	5	+	yes	0.085	0.00223259	0.0356485	MSTRG.10244.2	MSTRG.10244.1,MELO3C003927.2.1	20669439	20669466	20669442	20669466	20669282	20669347	37,30,21	112,112,78	21,23,17	140112132	151	149	0.246,0.209,0.21	0.129,0.168,0.113	0.221667	0.136667	yes	no	no	yes
A3SS_4495	MELO3C007917.2		thiosulfate sulfurtransferase 18 isoform X1	no	8	+	yes	-0.012	0.00166454	0.0301467	MSTRG.15189.2	MELO3C007917.2.1	6238062	6238139	6238085	6238139	6237504	6237575	2,4,3	363211151	23,26,40	101510361021	171	149	0.005,0.016,0.017	0.019,0.021,0.033	0.0126667	0.0243333	no	yes	yes	no
A3SS_2249	MELO3C007827.2		pyridine nucleotide-disulfide oxidoreductase domain-containing protein 2-like	no	8	-	yes	0.347	1.21823e-07	2.97857e-05	MSTRG.15129.1	MSTRG.15129.2,MSTRG.15129.3	5621445	5621625	5621445	5621557	5621743	5621905	69,39,17	10,8,1	33,50,41	25,27,36	216	149	0.826,0.771,0.921	0.477,0.561,0.44	0.839333	0.492667	yes	no	no	yes
A3SS_2084	MELO3C010805.2		DAR GTPase 2, mitochondrial isoform X1	no	3	+	yes	0.232	1.73182e-05	0.0012098	MELO3C010805.2.1	MSTRG.7202.2	30720849	30720962	30720865	30720962	30720487	30720558	16,2,6	22,16,11	0,1,2	14,16,21	164	149	0.398,0.102,0.331	0.0,0.054,0.08	0.277	0.0446667	yes	no	no	yes
A3SS_3420	MELO3C021657.2		Serine/threonine-protein phosphatase	no	9	+	yes	-0.227	4.83774e-07	7.27893e-05	MSTRG.16675.4,MELO3C021657.2.1	MSTRG.16675.1,MSTRG.16675.3	5056030	5056225	5056157	5056225	5054872	5054932	113,39,78	73,28,84	119126105	32,48,31	275	149	0.456,0.43,0.335	0.668,0.587,0.647	0.407	0.634	no	yes	yes	no
A3SS_3426	MELO3C019066.2		EXS domain-containing protein	no	8	+	yes	-0.083	0.00014728	0.0054484	MSTRG.15510.3	MSTRG.15510.5	12401736	12402068	12401929	12402068	12400162	12400494	5,6,0	62,62,11	10,21,20	70,74,60	298	149	0.039,0.046,0.0	0.067,0.124,0.143	0.0283333	0.111333	no	yes	yes	no
A3SS_3208	MELO3C029831.2		Methyltransferase type 11	no	3	+	yes	0.227	0.00077752	0.0181051	MSTRG.6009.4	MSTRG.6009.1	3879725	3884419	3884268	3884419	3879108	3879316	49,27,59	0,0,0	11,8,15	0,2,4	298	149	1.0,1.0,1.0	1.0,0.667,0.652	1	0.773	yes	no	no	yes
A3SS_3112	MELO3C016542.2		peptidyl-prolyl cis-trans isomerase CYP37, chloroplastic	no	6	+	yes	-0.35	0.00191664	0.0327419	-	MSTRG.12276.3	27640230	27640499	27640238	27640499	27639292	27639581	1,0,0	10,4,3	2,0,9	12,8,0	156	149	0.087,0.0,0.0	0.137,0.0,1.0	0.029	0.379	no	yes	yes	no
A3SS_489	MELO3C013149.2		UPF0505 protein C16orf62 homolog isoform X1	no	1	+	yes	0.114	0.0030168	0.0443674	MELO3C013149.2.1,MSTRG.3077.1	MSTRG.3077.2	13377618	13377757	13377673	13377757	13377373	13377456	94,101,40	7,12,2	85,96,89	24,11,19	203	149	0.908,0.861,0.936	0.722,0.865,0.775	0.901667	0.787333	yes	no	no	yes
A3SS_134	MSTRG.15462			no	8	-	yes	-0.264	0.00115224	0.0239764	MSTRG.15462.2	MSTRG.15462.1	10479557	10482034	10479557	10480298	10482457	10483025	60,40,17	33,18,23	42,14,38	6,5,8	298	149	0.476,0.526,0.27	0.778,0.583,0.704	0.424	0.688333	no	yes	yes	no
A3SS_133	MELO3C021990.2		Defective in cullin neddylation protein	no	9	+	yes	-0.066	0.000827208	0.0189242	MELO3C021990.2.1	MSTRG.16499.1,MSTRG.16499.2	2140714	2140790	2140718	2140790	2140531	2140583	186,158,91	51,27,7	181196190	19,19,11	152	149	0.781,0.852,0.927	0.903,0.91,0.944	0.853333	0.919	no	yes	yes	no
A3SS_1408	MELO3C025618.2		Polynucleotidyl transferase ribonuclease H-like superfamily protein	no	7	-	yes	-0.088	0.00137304	0.0267231	MELO3C025618.2.1,MSTRG.13260.6	MSTRG.13260.1	5050197	5050323	5050197	5050306	5050586	5050667	20,20,27	3,0,9	19,32,28	3,0,0	165	149	0.858,1.0,0.73	0.851,1.0,1.0	0.862667	0.950333	no	yes	yes	no
A3SS_1660	MELO3C013186.2		GDP-mannose transporter GONST3	no	1	-	yes	-0.086	0.000103277	0.00420853	MELO3C013186.2.1	MSTRG.3108.1	14160359	14160487	14160359	14160468	14160901	14161087	0,0,0	40,52,11	0,4,8	45,41,33	167	149	0.0,0.0,0.0	0.0,0.08,0.178	0	0.086	no	yes	yes	no
A3SS_1872	MELO3C017044.2		Glyceraldehyde-3-phosphate dehydrogenase	no	7	+	yes	0.525	3.67539e-05	0.00199696	MSTRG.12850.6	MSTRG.12850.7	247846	248607	248478	248607	246859	247675	15,13,4	0,3,2	7,1,4	7,3,13	298	149	1.0,0.684,0.5	0.333,0.143,0.133	0.728	0.203	yes	no	no	yes
A3SS_1873	MELO3C017044.2		Glyceraldehyde-3-phosphate dehydrogenase	no	7	+	yes	0.448	0.00011683	0.00452514	MSTRG.12850.1	MSTRG.12850.7	247863	248607	248478	248607	246859	247675	19,16,4	0,3,2	10,3,4	7,3,13	298	149	1.0,0.727,0.5	0.417,0.333,0.133	0.742333	0.294333	yes	no	no	yes
A3SS_4373	MELO3C010764.2		homeobox protein 4-like	no	3	-	yes	0.111	0.00210432	0.0346461	MSTRG.7237.1	-	31002417	31002878	31002417	31002874	31003362	31003510	31,5,5	0,2,0	15,6,11	4,2,2	152	149	1.0,0.71,1.0	0.786,0.746,0.844	0.903333	0.792	yes	no	no	yes
A3SS_1271	MELO3C020474.2		BSD transcription factor	no	12	+	yes	0.027	1.87848e-05	0.00124553	MSTRG.20747.3	MELO3C020474.2.1,MSTRG.20747.2,MSTRG.20747.1,MSTRG.20747.6,MSTRG.20747.7,MSTRG.20747.4,MSTRG.20747.5	42287	42359	42290	42359	42145	42193	24,2,8	334137290	1,0,4	159225207	151	149	0.066,0.014,0.026	0.006,0.0,0.019	0.0353333	0.00833333	yes	no	no	yes
A3SS_3436	MELO3C003339.2		Calcineurin B-like protein	no	4	+	yes	-0.081	0.000680271	0.0165293	MSTRG.7369.2	MSTRG.7369.1	421782	421947	421813	421947	421087	421331	33,30,8	215,170,60	40,47,65	164196163	179	149	0.113,0.128,0.1	0.169,0.166,0.249	0.113667	0.194667	no	yes	yes	no
A3SS_1453	MELO3C004892.2		Unknown protein	no	12	-	yes	0.029	1.32576e-10	1.45037e-07	MSTRG.21054.1	-	7668047	7668157	7668047	7668106	7668295	7668877	267116051967	0,0,0	9639511229	0,54,17	199	149	1.0,1.0,1.0	1.0,0.93,0.982	1	0.970667	yes	no	no	yes
A3SS_4445	MELO3C014129.2		THO complex subunit 3	no	6	+	yes	-0.074	0.00190392	0.0327419	MSTRG.12768.2,MSTRG.12768.1	MELO3C014129.2.1	37203418	37203564	37203434	37203564	37202839	37202935	36,40,15	268172104	70,33,47	178166167	164	149	0.109,0.174,0.116	0.263,0.153,0.204	0.133	0.206667	no	yes	yes	no
A3SS_2624	MELO3C016215.2		Transposase	no	7	-	yes	-0.109	1.4591e-08	4.86381e-06	MELO3C016215.2.1	MSTRG.13864.1	22293631	22293739	22293631	22293701	22293818	22293986	103,56,138	14,8,9	75,89,138	1,2,0	186	149	0.855,0.849,0.925	0.984,0.973,1.0	0.876333	0.985667	no	yes	yes	no
A3SS_3691	MELO3C016565.2		malonate--CoA ligase isoform X1	no	6	-	yes	-0.035	0.000155129	0.00556757	MSTRG.12259.5,MSTRG.12259.4	MELO3C016565.2.1,MSTRG.12259.2	27317281	27317495	27317281	27317480	27317633	27317792	0,2,0	199,165,42	12,2,9	177177166	163	149	0.0,0.011,0.0	0.058,0.01,0.047	0.00366667	0.0383333	no	yes	yes	no
A3SS_3108	MELO3C003185.2		Proteasome inhibitor-related	no	8	+	yes	-0.013	0.00138043	0.0267339	MSTRG.16190.4,MSTRG.16190.1,MELO3C003185.2.1	MSTRG.16190.3	32942109	32942187	32942123	32942187	32941976	32942037	11376791645	18,21,48	518679658	10,5,8	162	149	0.983,0.967,0.969	0.979,0.992,0.987	0.973	0.986	no	yes	yes	no
A3SS_3109	MELO3C006206.2		Methionine aminopeptidase	no	6	-	yes	-0.059	8.90217e-05	0.00386948	MELO3C006206.2.1	MSTRG.11065.1	1703731	1703801	1703731	1703796	1703913	1703987	494314394	47,62,61	390333403	16,23,49	153	149	0.911,0.831,0.863	0.96,0.934,0.889	0.868333	0.927667	no	yes	yes	no
A3SS_3305	MELO3C016851.2		endo-1,4-beta-xylanase A-like	no	7	+	yes	-0.063	2.55548e-06	0.00027019	MELO3C016851.2.1,MSTRG.13024.2,MSTRG.13024.3,MSTRG.13024.1	MSTRG.13024.5	1608451	1608629	1608458	1608629	1608020	1608364	121,85,17	19,0,1	111,69,69	1,0,0	155	149	0.86,1.0,0.942	0.991,1.0,1.0	0.934	0.997	no	yes	yes	no
A3SS_1327	MELO3C007501.2		BTB/POZ domain-containing protein	no	8	-	yes	0.13	0.000589888	0.0146984	MELO3C007501.2.1,MSTRG.14853.2	MSTRG.14853.3	3200277	3201419	3200277	3201348	3201509	3201591	1,7,0	5,8,2	0,1,0	7,6,5	219	149	0.12,0.373,0.0	0.0,0.102,0.0	0.164333	0.034	yes	no	no	yes
A3SS_3309	MELO3C019030.2		D-xylose-proton symporter-like 2	no	7	+	yes	0.156	1.86139e-07	3.64087e-05	MELO3C019030.2.1,MSTRG.13683.3,MSTRG.13683.5	MSTRG.13683.4,MSTRG.13683.6	16583631	16584000	16583642	16584000	16583046	16583148	137,61,20	6,2,0	66,43,86	17,9,14	159	149	0.955,0.966,1.0	0.784,0.817,0.852	0.973667	0.817667	yes	no	no	yes
A3SS_214	MELO3C001942.2		bifunctional D-cysteine desulfhydrase/1-aminocyclopropane-1-carboxylate deaminase, mitochondrial	no	12	-	yes	0.041	0.00269185	0.0408159	MSTRG.22097.1,MSTRG.22097.2,MSTRG.22097.3,MELO3C001942.2.1	MSTRG.22097.4	27296470	27296665	27296470	27296649	27297881	27297947	181,167,69	2,8,0	192158158	14,7,10	164	149	0.988,0.95,1.0	0.926,0.954,0.935	0.979333	0.938333	yes	no	no	yes
A3SS_4017	MELO3C011097.2		ubiquitin carboxyl-terminal hydrolase 16-like isoform X1	no	3	+	yes	0.133	0.000526238	0.0136334	MSTRG.6983.5	MSTRG.6983.3,MSTRG.6983.2,MSTRG.6983.1,MELO3C011097.2.1	28761032	28761161	28761040	28761161	28760769	28760932	1,1,8	53,32,14	0,0,0	55,38,52	156	149	0.018,0.029,0.353	0.0,0.0,0.0	0.133333	0	yes	no	no	yes
A3SS_4019	MELO3C019462.2		Membralin, putative	no	6	-	yes	0.188	0.00184703	0.0324018	MSTRG.11766.4	MSTRG.11766.9,MSTRG.11766.3	11166435	11166542	11166435	11166516	11167181	11167298	1,6,9	2,0,0	1,4,4	0,7,5	174	149	0.3,1.0,1.0	1.0,0.329,0.407	0.766667	0.578667	yes	no	no	yes
A3SS_4018	MELO3C019462.2		Membralin, putative	no	6	-	yes	0.053	0.00150801	0.027959	MSTRG.11766.8,MSTRG.11766.1,MSTRG.11766.2,MELO3C019462.2.1,MSTRG.11766.10	MSTRG.11766.9,MSTRG.11766.3	11166435	11166521	11166435	11166516	11167181	11167298	117,61,40	2,0,0	72,71,56	0,7,5	153	149	0.983,1.0,1.0	1.0,0.908,0.916	0.994333	0.941333	yes	no	no	yes
A3SS_1993	MELO3C005634.2		phosphatidylinositol glycan anchor biosynthesis class U protein-like	no	9	+	yes	0.111	5.66474e-05	0.00273586	MSTRG.17477.2,MSTRG.17477.3	MELO3C005634.2.1,MSTRG.17477.1	23141388	23141500	23141467	23141500	23141178	23141239	44,52,5	65,112,24	41,20,44	200200167	227	149	0.308,0.234,0.12	0.119,0.062,0.147	0.220667	0.109333	yes	no	no	yes
A3SS_1202	MELO3C009042.2		ARM repeat superfamily protein	no	8	+	yes	-0.391	6.29179e-06	0.000546966	MSTRG.15712.6,MSTRG.15712.1,MSTRG.15712.2	MSTRG.15712.5	20138822	20138968	20138827	20138968	20138634	20138733	12,12,1	6,1,3	10,18,11	0,0,0	153	149	0.661,0.921,0.245	1.0,1.0,1.0	0.609	1	no	yes	yes	no
A3SS_1424	MELO3C032919.2		DUF4283 domain protein	no	8	+	yes	-0.353	1.26344e-05	0.000999933	MSTRG.15332.1	MSTRG.15332.3,MSTRG.15332.6	8533361	8534177	8534009	8534177	8533175	8533247	27,24,20	15,8,14	18,40,36	3,5,0	298	149	0.474,0.6,0.417	0.75,0.8,1.0	0.497	0.85	no	yes	yes	no
A3SS_2641	MELO3C015696.2		Receptor-like protein kinase	no	1	+	yes	-0.341	9.33802e-05	0.003928	MSTRG.3618.1	MSTRG.3618.3	28566443	28567041	28566535	28567041	28565432	28565648	19,6,14	38,17,17	10,13,32	6,8,6	240	149	0.237,0.18,0.338	0.509,0.502,0.768	0.251667	0.593	no	yes	yes	no
A3SS_3599	MELO3C004020.2		40S ribosomal protein S8-like	no	5	-	yes	0.017	0.00135103	0.0264261	MSTRG.10318.2	MELO3C004020.2.1	22747309	22747386	22747309	22747358	22747842	22747921	29,30,7	568487313	10,10,25	657578614	176	149	0.041,0.05,0.019	0.013,0.014,0.033	0.0366667	0.02	yes	no	no	yes
A3SS_1735	MELO3C016211.2		Lipase, GDSL	no	7	+	yes	-0.085	4.99268e-05	0.00253654	MELO3C016211.2.1,MSTRG.13856.1	MSTRG.13856.4,MSTRG.13856.2	22255277	22255392	22255317	22255392	22254290	22254400	177,80,73	14,8,9	63,94,108	2,0,4	188	149	0.909,0.888,0.865	0.961,1.0,0.955	0.887333	0.972	no	yes	yes	no
A3SS_2814	MELO3C012073.2		SNF1-related kinase regulatory subunit gamma 1	no	10	-	yes	0.097	0.00118156	0.0243277	MSTRG.18089.4,MSTRG.18089.1	-	2837189	2837373	2837189	2837365	2837732	2837820	96,138,49	16,10,5	91,67,96	26,19,16	156	149	0.851,0.929,0.903	0.77,0.771,0.851	0.894333	0.797333	yes	no	no	yes
A3SS_2428	MELO3C003029.2		UPF0695 membrane protein C977.11/PB8B6.06c	no	9	-	yes	-0.036	0.00278709	0.0420959	-	MSTRG.16865.2	10456122	10456594	10456122	10456581	10457477	10457957	2,0,0	65,105,14	6,6,3	132,89,73	161	149	0.028,0.0,0.0	0.04,0.059,0.037	0.00933333	0.0453333	no	yes	yes	no
A3SS_2427	MELO3C017287.2		DNA mismatch repair protein	no	2	-	yes	0.115	0.00257772	0.0398037	MELO3C017287.2.1	MSTRG.5486.1	24638571	24638682	24638571	24638678	24638947	24639019	23,26,34	0,0,1	17,25,33	10,0,0	152	149	1.0,1.0,0.971	0.625,1.0,1.0	0.990333	0.875	yes	no	no	yes
A3SS_2354	MELO3C026520.2		Increased DNA methylation 3	no	3	+	yes	-0.185	0.000131062	0.00497782	MSTRG.6613.3,MSTRG.6613.5	MSTRG.6613.2,MSTRG.6613.1	24537222	24537509	24537296	24537509	24535876	24535996	0,0,2	13,14,17	12,4,0	10,12,18	222	149	0.0,0.0,0.073	0.446,0.183,0.0	0.0243333	0.209667	no	yes	yes	no
A3SS_3358	MELO3C021275.2		Binding protein	no	11	+	yes	-0.169	1.78533e-05	0.0012253	MSTRG.20404.6,MSTRG.20404.5,MSTRG.20404.2,MSTRG.20404.3,MSTRG.20404.1,MELO3C021275.2.1	MSTRG.20404.7,MSTRG.20404.4,MSTRG.20404.8,MSTRG.20404.10	30729194	30729288	30729199	30729288	30728738	30728816	64,50,11	28,19,4	96,68,76	4,14,12	153	149	0.69,0.719,0.728	0.959,0.825,0.86	0.712333	0.881333	no	yes	yes	no
A3SS_840	MELO3C022176.2		Non-lysosomal glucosylceramidase	no	9	+	yes	-0.071	0.00262179	0.0400643	MSTRG.16342.2,MELO3C022176.2.1	MSTRG.16342.1	524354	524454	524359	524454	524186	524257	716,1440,66	216,343,25	1294894667	248187123	153	149	0.763,0.803,0.72	0.836,0.823,0.841	0.762	0.833333	no	yes	yes	no
A3SS_3173	MELO3C022187.2		RNA polymerase II transcription mediator	no	9	-	yes	-0.063	0.00258439	0.0398037	MELO3C022187.2.1,MSTRG.16335.1	MSTRG.16335.2	391830	392215	391830	392208	393350	393436	37,22,7	8,3,0	26,27,24	1,0,2	155	149	0.816,0.876,1.0	0.962,1.0,0.92	0.897333	0.960667	no	yes	yes	no
A3SS_3008	MELO3C026023.2		protein DETOXIFICATION 44, chloroplastic isoform X2	no	8	-	yes	-0.327	8.39143e-05	0.00368846	MSTRG.16031.7,MSTRG.16031.4,MSTRG.16031.8	MSTRG.16031.2,MSTRG.16031.6,MSTRG.16031.5,MELO3C026023.2.1	29044570	29044754	29044570	29044729	29044981	29045106	0,3,0	11,19,1	6,2,4	8,4,5	173	149	0.0,0.12,0.0	0.392,0.301,0.408	0.04	0.367	no	yes	yes	no
A3SS_595	MELO3C005534.2		Arginine N-methyltransferase family protein	no	9	-	yes	-0.374	9.06007e-05	0.00389484	MSTRG.17415.4,MSTRG.17415.1	MSTRG.17415.2	22250050	22250180	22250050	22250120	22250245	22250407	23,13,3	5,10,4	35,20,21	0,4,1	208	149	0.767,0.482,0.349	1.0,0.782,0.938	0.532667	0.906667	no	yes	yes	no
A3SS_207	MELO3C003831.2		Maf-like protein	no	4	-	yes	-0.053	0.00129488	0.025699	MELO3C003831.2.1,MSTRG.7776.2	-	5211471	5211541	5211471	5211525	5212409	5212493	80,58,59	7,3,1	41,58,35	0,0,0	164	149	0.912,0.946,0.982	1.0,1.0,1.0	0.946667	1	no	yes	yes	no
A3SS_3156	MELO3C020138.2		Alpha-galactosidase	no	10	+	yes	0.251	0.000217114	0.00720707	MSTRG.18660.7	MSTRG.18660.1	13519762	13523362	13520569	13523362	13511628	13511711	19,9,17	2,0,0	19,13,16	2,8,2	298	149	0.826,1.0,1.0	0.826,0.448,0.8	0.942	0.691333	yes	no	no	yes
A3SS_1850	MELO3C022560.2		protein MICRORCHIDIA 7	no	10	-	yes	0.348	0.000887	0.0200575	MSTRG.18710.1	MSTRG.18710.2	15484131	15484280	15484131	15484207	15485106	15485292	20,10,9	2,1,0	3,6,11	4,3,2	221	149	0.871,0.871,1.0	0.336,0.574,0.788	0.914	0.566	yes	no	no	yes
A3SS_2282	MELO3C015192.2		Armadillo repeat-containing protein 8	no	2	-	yes	0.047	0.000511234	0.0135131	MSTRG.4702.2,MSTRG.4702.3,MELO3C015192.2.1,MSTRG.4702.6,MSTRG.4702.5	MSTRG.4702.1	6269502	6269586	6269502	6269573	6269670	6269766	148,89,65	0,6,0	137105115	9,5,11	161	149	1.0,0.932,1.0	0.934,0.951,0.906	0.977333	0.930333	yes	no	no	yes
A3SS_1037	MELO3C020958.2		Shikimate kinase	no	11	+	yes	0.193	1.60643e-05	0.00114955	MSTRG.19192.2	MSTRG.19192.4	2534732	2535061	2534776	2535061	2534334	2534449	6,8,0	8,17,1	0,1,0	3,13,4	192	149	0.368,0.268,0.0	0.0,0.056,0.0	0.212	0.0186667	yes	no	no	yes
A3SS_1432	MELO3C004201.2		ATP-dependent DNA helicase Q-like 1	no	5	-	yes	-0.192	0.000319138	0.00955545	-	MSTRG.10439.3,MSTRG.10439.2	25145322	25145416	25145322	25145411	25145704	25145873	0,1,0	1,3,2	2,5,0	4,5,7	153	149	0.0,0.245,0.0	0.327,0.493,0.0	0.0816667	0.273333	no	yes	yes	no
A3SS_1430	MELO3C017721.2		endonuclease III homolog 1, chloroplastic-like	no	7	-	yes	-0.039	0.0019084	0.0327419	-	MSTRG.14179.2,MSTRG.14179.3	26593096	26593196	26593096	26593188	26594139	26594206	1,4,0	120,85,73	0,4,10	49,69,72	156	149	0.008,0.043,0.0	0.0,0.052,0.117	0.017	0.0563333	no	yes	yes	no
A3SS_1431	MELO3C004201.2		ATP-dependent DNA helicase Q-like 1	no	5	-	yes	-0.179	6.20596e-05	0.0029607	MSTRG.10439.2,MELO3C004201.2.1	MSTRG.10439.3	25142609	25142834	25142609	25142783	25143375	25143729	10,1,7	3,0,4	1,6,10	0,1,0	199	149	0.714,1.0,0.567	1.0,0.818,1.0	0.760333	0.939333	no	yes	yes	no
A3SS_2989	MELO3C011949.2		Octicosapeptide/Phox/Bem1p domain-containing protein kinase	no	10	+	yes	-0.071	1.43952e-05	0.00108296	MSTRG.18200.2	MSTRG.18200.1	3700805	3706259	3705806	3706259	3700194	3700273	165,74,111	10,1,6	106,85,85	1,0,0	298	149	0.892,0.974,0.902	0.981,1.0,1.0	0.922667	0.993667	no	yes	yes	no
A3SS_3761	MELO3C023887.2		protein HESO1 isoform X1	no	10	+	yes	0.234	0.00148266	0.0276198	MSTRG.18468.2	MELO3C023887.2.1,MSTRG.18468.1	7345426	7345532	7345436	7345532	7344563	7344728	6,1,4	0,0,2	4,10,5	1,3,7	158	149	1.0,1.0,0.654	0.79,0.759,0.402	0.884667	0.650333	yes	no	no	yes
A3SS_2163	MELO3C029039.2		COBRA-like protein 2	no	1	+	yes	-0.244	0.00035954	0.0104964	MSTRG.3252.2	MSTRG.3252.3	17099335	17099831	17099377	17099831	17098678	17098758	1,1,0	7,9,2	6,8,0	6,7,8	190	149	0.101,0.08,0.0	0.44,0.473,0.0	0.0603333	0.304333	no	yes	yes	no
A3SS_2164	MELO3C029039.2		COBRA-like protein 2	no	1	+	yes	-0.215	0.00140697	0.026849	MSTRG.3252.4	MSTRG.3252.3	17099339	17099831	17099377	17099831	17098678	17098758	1,0,2	7,9,2	11,2,7	6,7,8	186	149	0.103,0.0,0.445	0.595,0.186,0.412	0.182667	0.397667	no	yes	yes	no
A3SS_2166	MELO3C005488.2		ceramide kinase isoform X5	no	9	+	yes	-0.118	0.000241487	0.00787248	-	MSTRG.17380.2,MSTRG.17380.5,MSTRG.17380.4	21923738	21923838	21923741	21923838	21922955	21923064	0,0,0	35,9,7	1,3,5	16,34,18	151	149	0.0,0.0,0.0	0.058,0.08,0.215	0	0.117667	no	yes	yes	no
A3SS_3340	MELO3C008109.2		Vacuolar protein sorting-associated protein 52 A	no	3	+	yes	0.027	0.000937486	0.0208378	-	MSTRG.5818.2	644741	644799	644745	644799	644207	644286	20,3,12	348214166	3,6,4	210245277	152	149	0.053,0.014,0.066	0.014,0.023,0.014	0.0443333	0.017	yes	no	no	yes
A3SS_3341	MELO3C014202.2		UDP-N-acetylglucosamine--dolichyl-phosphate N-acetylglucosaminephosphotransferase-like	no	8	+	yes	0.084	0.000269716	0.00844104	MSTRG.16082.3	MSTRG.16082.1,MELO3C014202.2.1	30953291	30953415	30953296	30953415	30953068	30953160	8,19,5	86,81,35	4,6,8	106132117	153	149	0.083,0.186,0.122	0.035,0.042,0.062	0.130333	0.0463333	yes	no	no	yes
A3SS_2029	MELO3C012391.2		NAC domain-containing protein 16	no	10	+	yes	0.031	0.00225976	0.0359357	MELO3C012391.2.1	MSTRG.17837.3	779421	779664	779441	779664	778865	779155	180,159,59	0,5,6	177122134	13,9,10	168	149	1.0,0.966,0.897	0.924,0.923,0.922	0.954333	0.923	yes	no	no	yes
A3SS_469	MELO3C005981.2		Elongation factor 4	no	6	+	yes	-0.045	0.00139637	0.0268194	MELO3C005981.2.1	MSTRG.10871.3	377034	377345	377221	377345	375137	375577	147,103,48	6,5,0	132,132,86	2,0,0	298	149	0.925,0.912,1.0	0.971,1.0,1.0	0.945667	0.990333	no	yes	yes	no
A3SS_477	MELO3C007414.2		Leucine--tRNA ligase	no	8	-	yes	-0.101	0.000217391	0.00720707	MSTRG.14786.2	MSTRG.14786.1,MELO3C007414.2.1	2642432	2642599	2642432	2642587	2642679	2642746	0,0,2	16,22,7	7,0,6	18,10,17	160	149	0.0,0.0,0.21	0.266,0.0,0.247	0.07	0.171	no	yes	yes	no
A3SS_474	MELO3C005981.2		Elongation factor 4	no	6	+	yes	-0.158	0.000106442	0.00420908	MSTRG.10871.1	MSTRG.10871.3	377094	377345	377221	377345	375137	375577	27,26,21	6,5,0	43,34,27	2,0,0	275	149	0.709,0.738,1.0	0.921,1.0,1.0	0.815667	0.973667	no	yes	yes	no
A3SS_472	MELO3C005981.2		Elongation factor 4	no	6	+	yes	-0.221	5.27216e-05	0.00257809	MSTRG.10871.4	MSTRG.10871.3	377038	377345	377221	377345	375137	375577	22,15,11	6,5,0	40,28,22	2,0,0	298	149	0.647,0.6,1.0	0.909,1.0,1.0	0.749	0.969667	no	yes	yes	no
A3SS_36	MELO3C008805.2		glutamyl-tRNA reductase-binding protein, chloroplastic	no	8	-	yes	0.021	0.00027635	0.00851245	MSTRG.15927.4,MSTRG.15927.1	MELO3C008805.2.1,MSTRG.15927.3	26371281	26371410	26371281	26371347	26371529	26371625	23,5,4	245128189	6,2,0	130186167	211	149	0.062,0.027,0.015	0.032,0.008,0.0	0.0346667	0.0133333	yes	no	no	yes
A3SS_876	MELO3C011972.2		Alpha-glucan water dikinase, chloroplastic	no	10	+	yes	-0.012	0.00187517	0.032604	MSTRG.18184.8,MSTRG.18184.9,MELO3C011972.2.1,MSTRG.18184.1,MSTRG.18184.3,MSTRG.18184.5,MSTRG.18184.10,MSTRG.18184.11,MSTRG.18184.16,MSTRG.18184.15,MSTRG.18184.18	MSTRG.18184.2,MSTRG.18184.4,MSTRG.18184.6,MSTRG.18184.7,MSTRG.18184.12,MSTRG.18184.13,MSTRG.18184.14	3543069	3543185	3543076	3543185	3542762	3542855	341013713147	112,53,81	124414481555	25,35,25	155	149	0.967,0.961,0.974	0.98,0.975,0.984	0.967333	0.979667	no	yes	yes	no
A3SS_2106	MELO3C015937.2		transcription initiation factor TFIID subunit 13	no	1	+	yes	0.826	1.75272e-10	1.45037e-07	MSTRG.3810.5	MSTRG.3810.4	31896800	31896912	31896804	31896912	31896399	31896460	16,3,5	13,0,0	1,0,0	13,3,5	152	149	0.547,1.0,1.0	0.07,0.0,0.0	0.849	0.0233333	yes	no	no	yes
A3SS_272	MELO3C019359.2		TBC1 domain family member 2A	no	11	+	yes	0.578	0.000205854	0.00700262	MSTRG.19621.5	MSTRG.19621.2,MSTRG.19621.4	12824468	12825654	12824469	12825654	12823768	12824006	10,4,11	0,6,0	0,0,4	7,1,2	149	149	1.0,0.4,1.0	0.0,0.0,0.667	0.8	0.222333	yes	no	no	yes
A3SS_2269	MELO3C018432.2		Exosome complex exonuclease	no	1	+	yes	0.163	0.00102257	0.0219796	MSTRG.2386.1	MSTRG.2386.3	219596	219773	219619	219773	218870	219111	3,7,2	0,0,0	7,12,6	0,10,0	171	149	1.0,1.0,1.0	1.0,0.511,1.0	1	0.837	yes	no	no	yes
A3SS_4290	MELO3C005932.2		Arv1-like protein, putative	no	6	+	yes	0.103	1.80429e-07	3.64087e-05	MELO3C005932.2.1	MSTRG.10834.1,MSTRG.10834.2	62725	62877	62743	62877	62557	62633	7,11,15	110,41,169	0,1,0	38,63,83	166	149	0.054,0.194,0.074	0.0,0.014,0.0	0.107333	0.00466667	yes	no	no	yes
A3SS_4107	MELO3C011346.2		UTP--glucose-1-phosphate uridylyltransferase-like	no	3	+	yes	0.054	0.000589029	0.0146984	MSTRG.6768.1	MSTRG.6768.2,MELO3C011346.2.1	26786097	26786195	26786117	26786195	26785963	26786024	10,4,5	125,108,34	2,3,1	119,93,122	168	149	0.066,0.032,0.115	0.015,0.028,0.007	0.071	0.0166667	yes	no	no	yes
A3SS_1886	MELO3C020846.2		Thioredoxin-like protein AAED1, chloroplastic	no	11	-	yes	0.367	2.13349e-09	1.19232e-06	MSTRG.19264.4	-	3617319	3617458	3617319	3617454	3617549	3617596	28,22,19	2,0,0	12,22,14	10,5,15	152	149	0.932,1.0,1.0	0.541,0.812,0.478	0.977333	0.610333	yes	no	no	yes
A3SS_1884	MELO3C020846.2		Thioredoxin-like protein AAED1, chloroplastic	no	11	-	yes	-0.185	3.39064e-09	1.65802e-06	-	MSTRG.19264.2,MSTRG.19264.3	3617319	3617454	3617319	3617434	3617549	3617596	3,0,2	94,39,54	11,5,17	30,44,39	168	149	0.028,0.0,0.032	0.245,0.092,0.279	0.02	0.205333	no	yes	yes	no
A3SS_1881	MELO3C005930.2		endoribonuclease Dicer homolog 1	no	6	-	yes	-0.032	0.00303404	0.0444364	MSTRG.10830.2,MELO3C005930.2.1	MSTRG.10830.3,MSTRG.10830.4	28706	29080	28706	29043	29149	29314	391236207	24,7,14	235284286	5,4,11	185	149	0.929,0.964,0.923	0.974,0.983,0.954	0.938667	0.970333	no	yes	yes	no
A3SS_1153	MELO3C020317.2		CAMP-regulated phosphoprotein 19-related protein isoform 1	no	6	-	yes	-0.45	0.000996927	0.0217876	-	MSTRG.11884.1	14275058	14275211	14275058	14275200	14275392	14275462	11,0,0	23,12,12	10,5,8	3,14,4	159	149	0.309,0.0,0.0	0.757,0.251,0.652	0.103	0.553333	no	yes	yes	no
A3SS_970	MELO3C007034.2		GTP-binding protein ERG	no	8	+	yes	0.384	0.00247155	0.0383679	MELO3C007034.2.1	-	342226	342334	342230	342334	341619	341686	4,1,12	3,0,0	1,5,1	10,1,1	152	149	0.567,1.0,1.0	0.089,0.831,0.495	0.855667	0.471667	yes	no	no	yes
A3SS_3579	MELO3C031618.2		Unknown protein	no	6	-	yes	-0.432	4.43216e-05	0.00231181	MSTRG.11421.1,MELO3C031618.2.1,MSTRG.11421.2	MSTRG.11421.3	4772307	4772441	4772307	4772412	4777387	4777491	0,1,0	3,0,2	2,3,3	4,0,0	177	149	0.0,1.0,0.0	0.296,1.0,1.0	0.333333	0.765333	no	yes	yes	no
A3SS_2194	MELO3C020298.2		Gamma-tubulin complex component, putative	no	6	+	yes	-0.141	0.00204749	0.0343987	MSTRG.11897.3,MSTRG.11897.4	MSTRG.11897.1,MELO3C020298.2.1	14553254	14553419	14553259	14553419	14553007	14553149	2,1,0	34,28,19	3,2,18	54,71,23	153	149	0.054,0.034,0.0	0.051,0.027,0.433	0.0293333	0.170333	no	yes	yes	no
A3SS_2192	MELO3C019872.2		Dihydrolipoamide acetyltransferase component of pyruvate dehydrogenase complex	no	3	-	yes	0.072	0.000453563	0.0124385	MSTRG.6525.3	-	22758089	22758383	22758089	22758157	22758662	22758693	80,68,46	2,0,0	92,76,79	8,5,0	298	149	0.952,1.0,1.0	0.852,0.884,1.0	0.984	0.912	yes	no	no	yes
A3SS_3718	MELO3C023468.2		NAD(P)H dehydrogenase subunit 48	no	1	-	yes	-0.081	1.6366e-06	0.000206529	MSTRG.4026.4	MSTRG.4026.2	34300170	34300447	34300170	34300428	34300921	34301107	15,6,11	307186200	8,18,22	95,87,127	167	149	0.042,0.028,0.047	0.07,0.156,0.134	0.039	0.12	no	yes	yes	no
A3SS_866	MELO3C030364.2		AIG2-like protein D	no	4	-	yes	0.07	0.00279779	0.0420959	MSTRG.7586.1,MELO3C030364.2.1	MSTRG.7586.2	2601438	2601531	2601438	2601521	2601640	2601713	423262299	83,66,28	277336383	88,90,96	158	149	0.828,0.789,0.91	0.748,0.779,0.79	0.842333	0.772333	yes	no	no	yes
A3SS_268	MELO3C005382.2		luc7-like protein 3	no	9	+	yes	0.219	7.32263e-05	0.00329266	MSTRG.17308.4	MSTRG.17308.6	21081994	21082155	21082011	21082155	21081855	21081913	92,54,74	30,36,33	29,26,20	35,31,21	165	149	0.735,0.575,0.669	0.428,0.431,0.462	0.659667	0.440333	yes	no	no	yes
A3SS_181	MELO3C011256.2		DEAD-box ATP-dependent RNA helicase-like protein	no	3	+	yes	0.039	2.83208e-07	5.27576e-05	MSTRG.6836.3,MSTRG.6836.1	MELO3C011256.2.1,MSTRG.6836.2	27412306	27412619	27412446	27412619	27411573	27411674	86,99,24	541437170	72,59,73	756739775	288	149	0.076,0.105,0.068	0.047,0.04,0.046	0.083	0.0443333	yes	no	no	yes
A3SS_4281	MELO3C033521.2		AGAMOUS MADS box factor transcription factor	no	9	-	yes	-0.111	3.10729e-05	0.00179695	MSTRG.16320.2,MSTRG.16320.3	MSTRG.16320.1	243534	243646	243534	243634	243995	244057	203,67,146	59,26,53	300385475	48,79,79	160	149	0.762,0.706,0.72	0.853,0.819,0.848	0.729333	0.84	no	yes	yes	no
A3SS_1238	MELO3C013727.2		WUSCHEL-related homeobox 13	no	6	+	yes	-0.074	8.09385e-08	2.11088e-05	MSTRG.12433.2	MELO3C013727.2.1	33016712	33017247	33016734	33017247	33015608	33015863	28,5,11	405332202	20,36,34	262229164	170	149	0.057,0.013,0.046	0.063,0.121,0.154	0.0386667	0.112667	no	yes	yes	no
A3SS_2766	MELO3C020738.2		Nuclear ribonuclease Z	no	8	-	yes	0.115	0.00351729	0.0493177	MSTRG.15467.7,MSTRG.15467.9	MELO3C020738.2.1,MSTRG.15467.6,MSTRG.15467.5,MSTRG.15467.3,MSTRG.15467.8	10663368	10663747	10663368	10663482	10663840	10663936	110,75,103	95,50,122	38,51,45	58,60,89	298	149	0.367,0.429,0.297	0.247,0.298,0.202	0.364333	0.249	yes	no	no	yes
A3SS_2763	MELO3C023707.2		Vps51/Vps67 family (Components of vesicular transport) protein isoform 1	no	1	-	yes	-0.098	0.00132764	0.0260992	MELO3C023707.2.1,MSTRG.2850.1	MSTRG.2850.2	6561334	6561450	6561334	6561436	6561715	6561782	93,101,32	23,35,8	127,111,87	15,16,15	162	149	0.788,0.726,0.786	0.886,0.865,0.842	0.766667	0.864333	no	yes	yes	no
A3SS_1095	MELO3C006210.2		tRNA threonylcarbamoyladenosine dehydratase 2-like	no	6	-	yes	0.189	1.85445e-05	0.00124553	MELO3C006210.2.1	MSTRG.11069.3,MSTRG.11069.2,MSTRG.11069.4	1745504	1745673	1745504	1745652	1746063	1746181	7,5,1	20,13,3	0,0,1	13,7,5	169	149	0.236,0.253,0.227	0.0,0.0,0.15	0.238667	0.05	yes	no	no	yes
A3SS_3568	MELO3C030082.2		Unknown protein	no	3	+	yes	0.123	0.000252108	0.00808398	MSTRG.6619.3,MSTRG.6619.2	MELO3C030082.2.1	24642393	24644288	24644168	24644288	24642169	24642305	14,14,5	0,0,1	16,23,21	4,0,5	298	149	1.0,1.0,0.714	0.667,1.0,0.677	0.904667	0.781333	yes	no	no	yes
A3SS_1703	MELO3C024689.2		Sugar transporter	no	2	+	yes	0.035	0.00211415	0.0346461	MELO3C024689.2.1,MSTRG.5275.6	MSTRG.5275.2,MSTRG.5275.1	21226282	21226426	21226370	21226426	21225978	21226132	528273396	14,2,0	229267268	6,11,10	236	149	0.96,0.989,1.0	0.96,0.939,0.944	0.983	0.947667	yes	no	no	yes
A3SS_3969	MELO3C026585.2		protein kinase PVPK-1	no	4	-	yes	0.41	0.000199658	0.00687605	MSTRG.8598.1	MSTRG.8598.2	26529520	26530825	26529520	26530712	26530947	26531012	4,4,2	1,1,0	0,2,2	2,6,0	261	149	0.695,0.695,1.0	0.0,0.16,1.0	0.796667	0.386667	yes	no	no	yes
A3SS_2144	MELO3C024905.2		DUF21 domain-containing protein	no	1	-	yes	-0.166	0.000185851	0.00649151	MSTRG.3031.2	MELO3C024905.2.1,MSTRG.3031.1	11477041	11477154	11477041	11477135	11477224	11477322	2,3,0	20,39,9	24,10,4	41,35,33	167	149	0.082,0.064,0.0	0.343,0.203,0.098	0.0486667	0.214667	no	yes	yes	no
A3SS_3811	MELO3C013689.2		Sec14 cytosolic factor	no	11	-	yes	-0.41	0.0014783	0.0276198	MSTRG.19862.2	MSTRG.19862.3	20502202	20502848	20502202	20502549	20503075	20503329	22,64,1	13,19,3	85,31,37	5,8,2	298	149	0.458,0.627,0.143	0.895,0.66,0.902	0.409333	0.819	no	yes	yes	no
A3SS_3360	MELO3C002111.2		Alpha/beta hydrolase family protein	no	12	+	yes	-0.234	5.36428e-06	0.000499644	MSTRG.21953.2	MSTRG.21953.3	26237816	26238022	26237821	26238022	26237518	26237687	24,17,17	6,6,5	2,2,6	0,0,0	153	149	0.796,0.734,0.768	1.0,1.0,1.0	0.766	1	no	yes	yes	no
A3SS_2799	MELO3C025602.2		germinal center kinase 1 isoform X1	no	7	-	yes	-0.254	1.7103e-07	3.64087e-05	MSTRG.13278.2,MSTRG.13278.1	MELO3C025602.2.1	5197754	5197888	5197754	5197877	5197949	5197977	1,3,0	26,35,5	20,15,12	37,36,33	159	149	0.035,0.074,0.0	0.336,0.281,0.254	0.0363333	0.290333	no	yes	yes	no
A3SS_3639	MELO3C006785.2		U11/U12 small nuclear ribonucleoprotein 35 kDa protein	no	6	-	yes	-0.096	0.00161701	0.0296984	MSTRG.11530.10,MSTRG.11530.11,MSTRG.11530.12,MSTRG.11530.7,MSTRG.11530.4,MSTRG.11530.2,MSTRG.11530.3,MELO3C006785.2.1,MSTRG.11530.9	MSTRG.11530.1	5953879	5953950	5953879	5953944	5954166	5954218	67,60,27	3,1,11	56,59,58	4,0,0	154	149	0.956,0.983,0.704	0.931,1.0,1.0	0.881	0.977	no	yes	yes	no
A3SS_3146	MELO3C008994.2		Ribosomal protein S1-like1	no	8	-	yes	0.111	0.00199618	0.0339524	MSTRG.15768.4	MSTRG.15768.6,MSTRG.15768.5,MSTRG.15768.2,MELO3C008994.2.1	21539805	21539963	21539805	21539953	21540023	21540098	8,2,1	27,62,6	3,0,0	53,23,31	158	149	0.218,0.03,0.136	0.051,0.0,0.0	0.128	0.017	yes	no	no	yes
A3SS_3142	MELO3C024432.2		DNA-directed RNA polymerase III subunit RPC7-like isoform X1	no	1	+	yes	-0.096	3.96497e-05	0.00212479	MSTRG.4289.5,MELO3C024432.2.1	MSTRG.4289.4,MSTRG.4289.2	36787112	36787238	36787149	36787238	36785181	36785274	125,74,124	23,5,18	63,62,67	1,4,2	185	149	0.814,0.923,0.847	0.981,0.926,0.964	0.861333	0.957	no	yes	yes	no
A3SS_3143	MELO3C024432.2		DNA-directed RNA polymerase III subunit RPC7-like isoform X1	no	1	+	yes	-0.023	0.000797943	0.0183786	MSTRG.4289.3,MELO3C024432.2.1	MSTRG.4289.4	36787112	36787238	36787149	36787238	36786859	36786980	462308363	13,4,15	290262226	6,0,1	185	149	0.966,0.984,0.951	0.975,1.0,0.995	0.967	0.99	no	yes	yes	no
A3SS_1958	MELO3C009510.2		TLD domain-containing protein 1	no	4	+	yes	-0.064	0.000798662	0.0183786	MELO3C009510.2.1	MSTRG.9034.1	31599141	31599386	31599159	31599386	31598915	31599001	2,5,1	100,75,42	4,6,15	59,69,72	166	149	0.018,0.056,0.021	0.057,0.072,0.158	0.0316667	0.0956667	no	yes	yes	no
A3SS_1398	MELO3C021565.2		DExH-box ATP-dependent RNA helicase DExH17-like	no	9	-	yes	0.151	0.0031967	0.0461457	MSTRG.16598.3,MSTRG.16598.2	MSTRG.16598.1,MSTRG.16598.5,MSTRG.16598.4,MSTRG.16598.7,MSTRG.16598.6,MELO3C021565.2.1	3824620	3824982	3824620	3824738	3825086	3825158	11,28,4	2,0,1	25,7,14	6,2,4	298	149	0.733,1.0,0.667	0.676,0.636,0.636	0.8	0.649333	yes	no	no	yes
A3SS_4382	MELO3C032471.2		LRR receptor-like kinase	no	7	+	yes	-0.592	2.61801e-05	0.00160026	MSTRG.13226.3,MSTRG.13226.1	MSTRG.13226.4	4436216	4436260	4436239	4436260	4435929	4435989	2,2,0	6,0,2	1,3,1	0,0,0	171	149	0.225,1.0,0.0	1.0,1.0,1.0	0.408333	1	no	yes	yes	no
A3SS_1178	MELO3C026510.2		Protein FAM135B family	no	3	-	yes	0.062	0.00153103	0.0282518	MSTRG.6603.9,MELO3C026510.2.1,MSTRG.6603.2,MSTRG.6603.5,MSTRG.6603.6,MSTRG.6603.7	MSTRG.6603.8,MSTRG.6603.1,MSTRG.6603.3	24452764	24452919	24452764	24452913	24453628	24453714	42,72,3	0,3,0	65,63,85	10,0,8	154	149	1.0,0.959,1.0	0.863,1.0,0.911	0.986333	0.924667	yes	no	no	yes
A3SS_594	MELO3C005534.2		Arginine N-methyltransferase family protein	no	9	-	yes	-0.319	0.000209708	0.00707221	MSTRG.17415.3,MELO3C005534.2.1	MSTRG.17415.2	22250050	22250169	22250050	22250120	22250245	22250407	29,12,5	5,10,4	30,19,25	0,4,1	197	149	0.814,0.476,0.486	1.0,0.782,0.95	0.592	0.910667	no	yes	yes	no
A3SS_1554	MELO3C014719.2		Aldehyde oxidase, putative	no	5	-	yes	0.286	3.99849e-09	1.73801e-06	MSTRG.9406.4,MSTRG.9406.2	MELO3C014719.2.1,MSTRG.9406.5	213797	215006	213797	214757	215766	215985	7,16,9	12,16,7	0,3,1	19,24,15	298	149	0.226,0.333,0.391	0.0,0.059,0.032	0.316667	0.0303333	yes	no	no	yes
A3SS_4255	MELO3C009595.2		serine/arginine-rich SC35-like splicing factor SCL33	no	4	-	yes	0.139	0.00333589	0.0471633	MSTRG.8962.1	MSTRG.8962.3	30925661	30925871	30925661	30925748	30926140	30926218	187109111	24,2,16	82,92,97	24,14,21	271	149	0.811,0.968,0.792	0.653,0.783,0.717	0.857	0.717667	yes	no	no	yes
A3SS_2152	MELO3C014978.2		serine/threonine-protein kinase max-2 isoform X2	no	2	+	yes	0.068	0.00288035	0.0428439	MSTRG.4859.2,MELO3C014978.2.1	MSTRG.4859.1	10997273	10997381	10997277	10997381	10997031	10997139	100,140,34	10,14,8	118,87,92	33,18,21	152	149	0.907,0.907,0.806	0.778,0.826,0.811	0.873333	0.805	yes	no	no	yes
A3SS_2153	MELO3C024231.2		regulator of telomere elongation helicase 1 isoform X1	no	1	+	yes	-0.3	5.09647e-05	0.00255607	MSTRG.4122.2	MSTRG.4122.1	35404860	35404932	35404886	35404932	35404480	35404764	1,0,0	2,2,1	2,10,6	6,8,6	174	149	0.3,0.0,0.0	0.222,0.517,0.461	0.1	0.4	no	yes	yes	no
A3SS_3827	MELO3C019853.2		Plastid envelope DNA binding protein	no	3	+	yes	0.182	4.50449e-07	7.04863e-05	MSTRG.6531.1,MSTRG.6531.2,MSTRG.6531.3	MELO3C019853.2.1	23082414	23082560	23082468	23082560	23080760	23081721	80,24,50	95,36,60	15,21,33	57,78,87	202	149	0.383,0.33,0.381	0.163,0.166,0.219	0.364667	0.182667	yes	no	no	yes
A3SS_2802	MELO3C020888.2		Serine/threonine protein kinase	no	11	-	yes	-0.051	0.000485899	0.0131092	MELO3C020888.2.1,MSTRG.19239.1	MSTRG.19239.2	3211632	3211725	3211632	3211721	3211844	3211898	112,68,70	12,0,10	35,39,56	2,0,1	152	149	0.901,1.0,0.873	0.945,1.0,0.982	0.924667	0.975667	no	yes	yes	no
A3SS_2807	MELO3C023751.2		elongator complex protein 5 isoform X1	no	6	-	yes	-0.1	0.00184106	0.0324018	MELO3C023751.2.1	MSTRG.11994.1	17970142	17970192	17970142	17970189	17970281	17970448	19,9,13	166,78,73	13,18,24	73,57,66	151	149	0.101,0.102,0.149	0.149,0.238,0.264	0.117333	0.217	no	yes	yes	no
A3SS_3324	MELO3C029935.2		mitochondrial ubiquitin ligase activator of NFKB 1	no	3	+	yes	-0.415	0.000540418	0.0138389	MSTRG.6020.3	MSTRG.6020.2	4234735	4234902	4234741	4234902	4233666	4234075	0,1,8	20,11,32	2,13,8	1,9,20	154	149	0.0,0.081,0.195	0.659,0.583,0.279	0.092	0.507	no	yes	yes	no
A3SS_2209	MELO3C012410.2		thioredoxin-like 3-2, chloroplastic isoform X8	no	10	-	yes	-0.157	0.00333953	0.0471633	MSTRG.17821.2	MSTRG.17821.3	650970	651331	650970	650985	651410	651477	97,49,106	20,8,17	30,54,31	0,0,7	298	149	0.708,0.754,0.757	1.0,1.0,0.689	0.739667	0.896333	no	yes	yes	no
A3SS_995	MELO3C020575.2		serine/arginine-rich splicing factor SR45a-like	no	12	+	yes	-0.148	0.00069257	0.0167243	MSTRG.20818.2	MSTRG.20818.1	1136411	1136500	1136414	1136500	1136121	1136271	50,34,9	158,138,96	74,48,39	103129100	151	149	0.238,0.196,0.085	0.415,0.269,0.278	0.173	0.320667	no	yes	yes	no
A3SS_3207	MELO3C029831.2		Methyltransferase type 11	no	3	+	yes	0.278	7.67236e-06	0.000652484	-	MSTRG.6009.2	3879725	3884419	3884268	3884419	3879108	3879309	52,24,37	0,0,0	9,15,14	4,0,4	298	149	1.0,1.0,1.0	0.529,1.0,0.636	1	0.721667	yes	no	no	yes
A3SS_881	MELO3C008415.2		Exostosin family protein	no	3	+	yes	0.04	0.000233004	0.00765978	MELO3C008415.2.1,MSTRG.6053.1	MSTRG.6053.3	5688769	5688834	5688776	5688834	5688482	5688629	176,143,56	0,1,0	125113137	0,5,12	155	149	1.0,0.993,1.0	1.0,0.956,0.916	0.997667	0.957333	yes	no	no	yes
A3SS_974	MELO3C026854.2		DNA-directed RNA polymerase subunit	no	12	-	yes	-0.131	0.000520852	0.0135876	MSTRG.20936.1	MSTRG.20936.2	3534501	3535073	3534501	3534704	3535207	3535304	84,22,97	11,0,25	48,44,64	0,1,4	298	149	0.792,1.0,0.66	1.0,0.957,0.889	0.817333	0.948667	no	yes	yes	no
A3SS_2588	MELO3C009112.2		ATP-dependent helicase/deoxyribonuclease subunit B	no	4	+	yes	-0.034	0.000391588	0.0111007	MSTRG.9368.1	MELO3C009112.2.1	34144645	34144769	34144687	34144769	34142154	34142215	9,6,14	284212267	28,21,17	278231270	190	149	0.024,0.022,0.039	0.073,0.067,0.047	0.0283333	0.0623333	no	yes	yes	no
A3SS_1062	MELO3C013825.2		Shikimate kinase	no	6	-	yes	-0.173	9.55009e-06	0.000794893	MSTRG.12525.2	MELO3C013825.2.1,MSTRG.12525.1	33751153	33751245	33751153	33751220	33752281	33752343	44,36,30	128,68,64	54,34,59	59,40,54	173	149	0.228,0.313,0.288	0.441,0.423,0.485	0.276333	0.449667	no	yes	yes	no
A3SS_1416	MELO3C005891.2		Transmembrane protein, putative	no	9	-	yes	0.338	0.000347401	0.0102183	MELO3C005891.2.1	-	25024323	25025266	25024323	25025212	25025659	25025738	8,8,1	2,0,0	6,8,4	2,2,7	202	149	0.747,1.0,1.0	0.689,0.747,0.297	0.915667	0.577667	yes	no	no	yes
A3SS_4136	MELO3C027204.2		Alpha-1,3-glucosyltransferase	no	0	-	yes	0.1	0.0002589	0.00823427	MSTRG.186.1,MSTRG.186.2	MSTRG.186.3	4670284	4670468	4670284	4670409	4670569	4670972	44,38,24	0,0,0	30,36,34	0,3,6	207	149	1.0,1.0,1.0	1.0,0.896,0.803	1	0.899667	yes	no	no	yes
A3SS_1386	MELO3C021272.2		Aldehyde dehydrogenase, putative	no	11	-	yes	0.072	0.000283754	0.00867224	MELO3C021272.2.1,MSTRG.20402.2	MSTRG.20402.3,MSTRG.20402.4	30745517	30745596	30745517	30745582	30745675	30745779	99,81,32	3,1,0	64,104,67	7,4,8	162	149	0.968,0.987,1.0	0.894,0.96,0.885	0.985	0.913	yes	no	no	yes
A3SS_4399	MELO3C011886.2		cyclin-dependent kinase G-2-like isoform X1	no	10	+	yes	0.062	6.65713e-05	0.00313767	MSTRG.18253.1	MSTRG.18253.5,MSTRG.18253.2	4113955	4114058	4114012	4114058	4112459	4113096	102,35,138	409232418	14,27,44	201199231	205	149	0.153,0.099,0.194	0.048,0.09,0.122	0.148667	0.0866667	yes	no	no	yes
A3SS_4395	MELO3C012356.2		Aspartyl aminopeptidase	no	10	+	yes	-0.091	0.00327474	0.0467547	MSTRG.17865.3,MSTRG.17865.2,MELO3C012356.2.1	MSTRG.17865.1	1064087	1064220	1064097	1064220	1062932	1063172	147100116	34,35,31	133102109	27,12,15	158	149	0.803,0.729,0.779	0.823,0.889,0.873	0.770333	0.861667	no	yes	yes	no
A3SS_4405	MELO3C013617.2		DTW domain-containing protein	no	11	+	yes	0.275	0.00213439	0.0346461	MSTRG.19790.3	-	19110153	19110293	19110181	19110293	19109994	19110087	12,9,6	2,0,0	5,3,8	2,2,2	176	149	0.836,1.0,1.0	0.679,0.559,0.772	0.945333	0.67	yes	no	no	yes
A3SS_2966	MELO3C022508.2		Coiled-coil protein	no	11	-	yes	-0.166	0.00318485	0.046145	MSTRG.20716.2	MSTRG.20716.1,MSTRG.20716.4	34218150	34219270	34218150	34218724	34220773	34220910	116,36,115	34,12,32	36,67,59	6,4,11	298	149	0.63,0.6,0.642	0.75,0.893,0.728	0.624	0.790333	no	yes	yes	no
A3SS_1763	MELO3C029187.2		D-amino acid dehydrogenase	no	1	-	yes	-0.291	0.00172368	0.0309314	MSTRG.3637.1	MSTRG.3637.2	28812132	28812223	28812132	28812197	28812335	28812550	5,4,4	25,22,15	18,9,9	8,9,27	174	149	0.146,0.135,0.186	0.658,0.461,0.222	0.155667	0.447	no	yes	yes	no
A3SS_1768	MELO3C009559.2		ubiquitin carboxyl-terminal hydrolase 8-like	no	4	-	yes	-0.194	1.52739e-06	0.000199172	MSTRG.9001.2	MSTRG.9001.1,MSTRG.9001.3,MSTRG.9001.5,MSTRG.9001.4,MELO3C009559.2.1	31212065	31213783	31212065	31212125	31213873	31214015	18,19,3	75,41,11	62,32,35	45,35,46	298	149	0.107,0.188,0.12	0.408,0.314,0.276	0.138333	0.332667	no	yes	yes	no
A3SS_3942	MELO3C015535.2		ubiquinone biosynthesis protein COQ9-B, mitochondrial	no	2	-	yes	0.029	0.00123934	0.0249323	MELO3C015535.2.1	MSTRG.4552.1	2624482	2624619	2624482	2624556	2625194	2625366	6,10,9	219108164	1,1,4	137128133	211	149	0.019,0.061,0.037	0.005,0.005,0.021	0.039	0.0103333	yes	no	no	yes
A3SS_2495	MELO3C003464.2		Peptidyl-tRNA hydrolase 2	no	4	+	yes	-0.141	0.00291815	0.0432417	MSTRG.7463.6,MSTRG.7463.5	MSTRG.7463.7	1439661	1439871	1439667	1439871	1439313	1439563	48,27,45	18,11,9	31,39,44	3,3,8	154	149	0.721,0.704,0.829	0.909,0.926,0.842	0.751333	0.892333	no	yes	yes	no
A3SS_1615	MELO3C016280.2		Seh1 family protein	no	7	+	yes	-0.07	2.53349e-06	0.00027019	MELO3C016280.2.1,MSTRG.13914.3,MSTRG.13914.1,MSTRG.13914.5	MSTRG.13914.2,MSTRG.13914.4	23098411	23098564	23098448	23098564	23097433	23097511	268106208	25,11,9	114155142	0,2,5	185	149	0.896,0.886,0.949	1.0,0.984,0.958	0.910333	0.980667	no	yes	yes	no
A3SS_3839	MELO3C007638.2		Pentatricopeptide repeat-containing protein	no	8	+	yes	0.255	0.0026191	0.0400643	MSTRG.14965.1	MELO3C007638.2.1,MSTRG.14965.2	4291295	4291500	4291308	4291500	4291133	4291215	19,11,10	39,31,7	0,0,8	13,27,13	161	149	0.311,0.247,0.569	0.0,0.0,0.363	0.375667	0.121	yes	no	no	yes
A3SS_3542	MELO3C011781.2		SAC3 family protein C	no	10	+	yes	-0.174	3.59789e-05	0.00198239	MELO3C011781.2.1	MSTRG.18342.1	4892436	4892658	4892444	4892658	4891539	4891640	59,65,34	34,36,12	67,33,90	12,11,7	156	149	0.624,0.633,0.73	0.842,0.741,0.925	0.662333	0.836	no	yes	yes	no
A3SS_657	MELO3C034277.2		Beta-glucosidase	no	10	+	yes	0.121	1.61618e-05	0.00114955	MSTRG.18480.4	MSTRG.18480.5	7711250	7711460	7711401	7711460	7710771	7711165	325298173	20,27,8	241215215	28,40,36	298	149	0.89,0.847,0.915	0.811,0.729,0.749	0.884	0.763	yes	no	no	yes
A3SS_3722	MELO3C024600.2		SET domain-containing protein	no	8	-	yes	-0.286	0.00100868	0.0218009	MSTRG.15339.5,MSTRG.15339.3,MELO3C024600.2.1	MSTRG.15339.6,MSTRG.15339.1	8991515	8991604	8991515	8991577	8991911	8991992	21,3,7	39,26,13	11,15,16	10,8,15	175	149	0.314,0.089,0.314	0.484,0.615,0.476	0.239	0.525	no	yes	yes	no
A3SS_2865	MELO3C022873.2		threonine--tRNA ligase, mitochondrial 1	no	10	+	yes	-0.021	0.00208993	0.0346432	MSTRG.18934.3,MSTRG.18934.2,MSTRG.18934.5,MSTRG.18934.4,MSTRG.18934.7,MELO3C022873.2.1,MSTRG.18934.11	MSTRG.18934.1,MSTRG.18934.6,MSTRG.18934.9,MSTRG.18934.8	23160312	23160402	23160322	23160402	23159545	23159674	171,182,48	12,6,0	176215151	7,0,0	158	149	0.931,0.966,1.0	0.96,1.0,1.0	0.965667	0.986667	no	yes	yes	no
A3SS_1371	MELO3C019302.2		Acid phosphatase/vanadium-dependent haloperoxidase-related protein	no	11	-	yes	0.03	0.00304795	0.0444364	MSTRG.19564.2	MELO3C019302.2.1	11209206	11209292	11209206	11209257	11213137	11213294	12,6,20	226166169	1,7,8	157160228	183	149	0.041,0.029,0.088	0.005,0.034,0.028	0.0526667	0.0223333	yes	no	no	yes
A3SS_1375	MELO3C007925.2		cell cycle checkpoint protein RAD17	no	8	-	yes	0.053	3.12353e-05	0.00179695	MELO3C007925.2.1	MSTRG.15201.1,MSTRG.15201.3,MSTRG.15201.2,MSTRG.15201.4	6276888	6277003	6276888	6276949	6277038	6277237	9,4,20	165,66,101	0,4,4	95,99,135	202	149	0.039,0.043,0.127	0.0,0.029,0.021	0.0696667	0.0166667	yes	no	no	yes
A3SS_4425	MELO3C015522.2		FRIGIDA interacting protein 1	no	2	-	yes	-0.404	0.00227913	0.036097	MELO3C015522.2.1	-	2526079	2526188	2526079	2526184	2526301	2526389	0,2,0	3,0,4	4,2,5	0,1,4	152	149	0.0,1.0,0.0	1.0,0.662,0.551	0.333333	0.737667	no	yes	yes	no
A3SS_1027	MELO3C017768.2		IQ-domain 14	no	7	-	yes	-0.026	0.00010457	0.00420908	MSTRG.14219.12	MSTRG.14219.13,MELO3C017768.2.1,MSTRG.14219.5,MSTRG.14219.7,MSTRG.14219.6,MSTRG.14219.1,MSTRG.14219.3,MSTRG.14219.9	26976686	26976836	26976686	26976772	26977083	26977183	12,13,1	584446130	20,14,18	344245308	212	149	0.014,0.02,0.005	0.039,0.039,0.039	0.013	0.039	no	yes	yes	no
A3SS_3448	MELO3C026250.2		Rhodanese-like domain-containing protein 11, chloroplastic	no	2	-	yes	-0.24	0.000389322	0.0111007	MSTRG.5696.1	MELO3C026250.2.1	26473764	26473965	26473764	26473852	26474350	26474425	9,22,5	25,36,20	12,32,17	12,16,16	261	149	0.17,0.259,0.125	0.363,0.533,0.378	0.184667	0.424667	no	yes	yes	no
A3SS_3992	MELO3C012590.2		Myb family transcription factor APL	no	1	-	yes	-0.176	2.04354e-05	0.00133239	MELO3C012590.2.1	MSTRG.3347.2	20868713	20868786	20868713	20868756	20869241	20869308	4,0,1	45,29,25	5,8,7	23,18,23	178	149	0.069,0.0,0.032	0.154,0.271,0.203	0.0336667	0.209333	no	yes	yes	no
A3SS_1625	MELO3C025812.2		ATP-dependent zinc metalloprotease FtsH	no	4	+	yes	0.043	0.000982165	0.0217075	MELO3C025812.2.1,MSTRG.8207.4	MSTRG.8207.2,MSTRG.8207.1	18276972	18277237	18277023	18277237	18276411	18276748	349227209	10,0,7	214187173	14,13,6	199	149	0.963,1.0,0.957	0.92,0.915,0.956	0.973333	0.930333	yes	no	no	yes
A3SS_2818	MELO3C025467.2		photosynthetic NDH subunit of lumenal location 1, chloroplastic isoform X1	no	9	+	yes	0.44	1.06673e-05	0.000869388	MELO3C025467.2.1	MSTRG.16708.2	5854116	5854190	5854119	5854190	5853961	5854045	13,9,2	7,3,3	0,1,1	3,6,2	151	149	0.647,0.747,0.397	0.0,0.141,0.33	0.597	0.157	yes	no	no	yes
A3SS_3366	MELO3C021231.2		Non-specific serine/threonine protein kinase	no	11	-	yes	-0.064	1.10667e-12	4.32929e-09	MSTRG.20445.6	MSTRG.20445.9	31080607	31081258	31080607	31080700	31083843	31083924	647497352	0,41,9	716651613	0,0,0	298	149	1.0,0.858,0.951	1.0,1.0,1.0	0.936333	1	no	yes	yes	no
A3SS_3912	MELO3C002589.2		At2g47960/T9J23.10	no	12	-	yes	0.138	0.00118037	0.0243277	MSTRG.21618.3	MSTRG.21618.1,MSTRG.21618.2	22913674	22913837	22913674	22913820	22914356	22914400	1,6,0	8,8,1	1,0,0	9,9,5	165	149	0.101,0.404,0.0	0.091,0.0,0.0	0.168333	0.0303333	yes	no	no	yes
A3SS_423	MELO3C017806.2		poly(A) polymerase I-like	no	7	+	yes	-0.141	1.30359e-05	0.000999933	-	MSTRG.14254.1	27282043	27282193	27282083	27282193	27281898	27281944	1,3,0	56,36,17	6,6,7	24,33,21	188	149	0.014,0.062,0.0	0.165,0.126,0.209	0.0253333	0.166667	no	yes	yes	no
A3SS_2546	MELO3C003471.2		protein SAWADEE HOMEODOMAIN HOMOLOG 1-like isoform X2	no	4	-	yes	0.423	0.000748926	0.0179742	MSTRG.7468.2,MSTRG.7468.4	MSTRG.7468.1,MSTRG.7468.3,MELO3C003471.2.1	1505448	1505919	1505448	1505566	1506823	1506909	5,5,1	1,0,0	1,1,3	1,4,0	298	149	0.714,1.0,1.0	0.333,0.111,1.0	0.904667	0.481333	yes	no	no	yes
A3SS_2544	MELO3C003471.2		protein SAWADEE HOMEODOMAIN HOMOLOG 1-like isoform X2	no	4	-	yes	0.159	0.000148306	0.0054484	MSTRG.7468.2,MSTRG.7468.4,MELO3C003471.2.1	MSTRG.7468.1,MSTRG.7468.3	1502625	1502769	1502625	1502765	1503036	1503088	134,71,105	121,55,63	47,50,51	73,70,68	152	149	0.521,0.559,0.62	0.387,0.412,0.424	0.566667	0.407667	yes	no	no	yes
A3SS_511	MELO3C022781.2		UDP-glycosyltransferase TURAN isoform X1	no	9	-	yes	-0.658	1.85375e-10	1.45037e-07	MELO3C022781.2.1	MSTRG.16894.3	11857747	11857862	11857747	11857853	11858130	11858197	2,11,3	13,5,10	1,8,5	0,0,0	157	149	0.127,0.676,0.222	1.0,1.0,1.0	0.341667	1	no	yes	yes	no
A3SS_510	MELO3C022781.2		UDP-glycosyltransferase TURAN isoform X1	no	9	-	yes	-0.267	4.95493e-11	9.69183e-08	MSTRG.16894.1,MSTRG.16894.2	MSTRG.16894.3	11857747	11857859	11857747	11857853	11858130	11858197	35,23,20	13,5,10	15,27,37	0,0,0	154	149	0.723,0.817,0.659	1.0,1.0,1.0	0.733	1	no	yes	yes	no
A3SS_4433	MELO3C010270.2		Protein CHLORORESPIRATORY REDUCTION 6, chloroplastic	no	2	-	yes	0.106	0.00143304	0.0272138	MSTRG.5065.2	MELO3C010270.2.1	16124912	16125132	16124912	16125121	16125217	16125349	4,2,3	7,2,3	0,1,0	1,0,6	159	149	0.349,0.484,0.484	0.0,1.0,0.0	0.439	0.333333	yes	no	no	yes
A3SS_2317	MELO3C030699.2		Transcription regulator	no	4	+	yes	0.213	0.00112683	0.0236997	MSTRG.8646.9,MSTRG.8646.10	MSTRG.8646.11	27836255	27837227	27837126	27837227	27815869	27816112	13,13,3	1,0,1	3,17,18	6,2,2	298	149	0.867,1.0,0.6	0.2,0.81,0.818	0.822333	0.609333	yes	no	no	yes
A3SS_1297	MELO3C005650.2		Dead box ATP-dependent RNA helicase, putative	no	9	-	yes	0.238	0.000597064	0.014783	MELO3C005650.2.1,MSTRG.17491.4	MSTRG.17491.1	23214357	23214582	23214357	23214490	23214668	23214724	63,60,17	6,8,0	44,33,30	11,13,10	240	149	0.867,0.823,1.0	0.713,0.612,0.651	0.896667	0.658667	yes	no	no	yes
A3SS_2927	MELO3C033218.2		Stromal membrane-associated protein, putative	no	8	+	yes	0.253	0.00305557	0.0444364	MSTRG.15497.2,MSTRG.15497.6	MSTRG.15497.3,MSTRG.15497.4,MSTRG.15497.5	11969668	11969819	11969671	11969819	11969448	11969575	14,12,18	10,10,8	8,10,7	16,13,17	151	149	0.58,0.542,0.689	0.33,0.432,0.289	0.603667	0.350333	yes	no	no	yes
A3SS_1568	MELO3C004658.2		protein STRICTOSIDINE SYNTHASE-LIKE 4-like isoform X1	no	5	+	yes	0.185	5.17671e-05	0.00256345	MSTRG.10821.2	MSTRG.10821.1	29211175	29211415	29211178	29211415	29211020	29211094	18,18,14	38,40,41	4,7,2	42,30,38	151	149	0.319,0.307,0.252	0.086,0.187,0.049	0.292667	0.107333	yes	no	no	yes
A3SS_1740	MELO3C035201.2		CBL-interacting serine/threonine-protein kinase	no	11	-	yes	-0.085	1.28478e-05	0.000999933	MSTRG.20445.2	MSTRG.20445.1,MSTRG.20445.8	31080607	31081258	31080607	31080700	31082678	31082858	14161185704	137,68,126	169714961487	73,109,55	298	149	0.838,0.897,0.736	0.921,0.873,0.931	0.823667	0.908333	no	yes	yes	no
A3SS_1741	MELO3C035201.2		CBL-interacting serine/threonine-protein kinase	no	11	-	yes	0.065	0.000200376	0.00687605	MSTRG.20445.2,MSTRG.20445.1,MSTRG.20445.8	MSTRG.20445.7,MSTRG.20445.10	31082678	31082858	31082678	31082725	31083843	31083924	13471267593	150,132,49	171313771389	245220213	281	149	0.826,0.836,0.865	0.788,0.768,0.776	0.842333	0.777333	yes	no	no	yes
A3SS_2722	MELO3C010511.2		DNA topoisomerase 2-binding protein 1 isoform X2	no	7	+	yes	0.535	5.31186e-06	0.000499644	MSTRG.13424.4,MSTRG.13424.5,MSTRG.13424.8,MSTRG.13424.9	MSTRG.13424.1,MSTRG.13424.6,MSTRG.13424.7	8385524	8385699	8385577	8385699	8385229	8385272	2,4,1	0,1,0	7,4,7	9,11,4	201	149	1.0,0.748,1.0	0.366,0.212,0.565	0.916	0.381	yes	no	no	yes
A3SS_3981	MELO3C009589.2		homogentisate solanesyltransferase, chloroplastic-like	no	4	-	yes	-0.156	0.00218305	0.0351444	MSTRG.8966.15,MSTRG.8966.17	MSTRG.8966.7,MSTRG.8966.4,MSTRG.8966.5,MSTRG.8966.1,MELO3C009589.2.1,MSTRG.8966.14,MSTRG.8966.13	30967260	30967395	30967260	30967382	30968271	30968696	6,12,0	82,49,22	11,9,12	41,30,26	161	149	0.063,0.185,0.0	0.199,0.217,0.299	0.0826667	0.238333	no	yes	yes	no
A3SS_2104	MELO3C015937.2		transcription initiation factor TFIID subunit 13	no	1	+	yes	-0.235	1.39429e-06	0.000188085	MELO3C015937.2.1	MSTRG.3810.5	31896771	31896912	31896800	31896912	31896399	31896460	19,13,14	11,0,5	9,13,8	0,0,0	177	149	0.593,1.0,0.702	1.0,1.0,1.0	0.765	1	no	yes	yes	no
A3SS_1633	MELO3C014042.2		Myb family transcription factor APL	no	6	+	yes	-0.169	0.00130072	0.025699	MSTRG.12708.2	MSTRG.12708.8	36123644	36123982	36123648	36123982	36123359	36123431	50,11,25	40,4,16	28,13,37	8,4,6	152	149	0.551,0.729,0.605	0.774,0.761,0.858	0.628333	0.797667	no	yes	yes	no
A3SS_2586	MELO3C024326.2		acyl carrier protein 1, chloroplastic-like isoform X1	no	1	-	yes	-0.051	0.000307685	0.00933073	MELO3C024326.2.1	MSTRG.4204.1	36034587	36035302	36034587	36034707	36035688	36035867	12617844210834	202510122007	8668940811272	90411161298	298	149	0.757,0.807,0.73	0.827,0.808,0.813	0.764667	0.816	no	yes	yes	no
A3SS_2852	MELO3C011849.2		Ion channel CASTOR	no	10	+	yes	0.256	6.95849e-05	0.00324067	MSTRG.18283.4	-	4376761	4377014	4376915	4377014	4376003	4376268	43,24,14	3,0,0	25,21,13	6,8,1	298	149	0.878,1.0,1.0	0.676,0.568,0.867	0.959333	0.703667	yes	no	no	yes
A3SS_3526	MELO3C024280.2		DUF1666 family protein	no	1	-	yes	0.105	0.00212088	0.0346461	MSTRG.4159.1	MSTRG.4159.2	35685158	35685291	35685158	35685282	35685368	35685563	48,11,46	0,6,0	39,24,53	6,13,11	157	149	1.0,0.635,1.0	0.861,0.637,0.821	0.878333	0.773	yes	no	no	yes
A3SS_3673	MELO3C011963.2		anthranilate phosphoribosyltransferase	no	10	+	yes	0.069	4.67767e-05	0.00240777	MELO3C011963.2.1	MSTRG.18188.1,MSTRG.18188.2,MSTRG.18188.3	3594348	3594506	3594424	3594506	3593775	3594255	450287304	20,18,11	258249314	30,25,31	224	149	0.937,0.914,0.948	0.851,0.869,0.871	0.933	0.863667	yes	no	no	yes
A3SS_636	MELO3C007182.2		Protein kinase, putative	no	8	-	yes	0.643	1.80037e-06	0.000219662	MSTRG.14608.9,MSTRG.14608.8	MSTRG.14608.11	1336503	1336875	1336503	1336846	1337095	1337191	3,6,2	4,0,0	0,1,0	2,1,1	177	149	0.387,1.0,1.0	0.0,0.457,0.0	0.795667	0.152333	yes	no	no	yes
A3SS_3998	MELO3C026543.2		Inactive purple acid phosphatase-like protein	no	3	-	yes	-0.205	3.35358e-05	0.00190133	MSTRG.6630.2	MSTRG.6630.1,MELO3C026543.2.1	24770550	24770628	24770550	24770590	24771367	24771561	11,4,4	47,41,25	22,20,14	27,33,36	186	149	0.158,0.072,0.114	0.395,0.327,0.238	0.114667	0.32	no	yes	yes	no
A3SS_3294	MELO3C017320.2		Zinc finger protein, putative	no	2	+	yes	-0.183	2.13865e-05	0.00137154	MSTRG.5457.2	MSTRG.5457.1	24365894	24366572	24366362	24366572	24364555	24365221	4,2,0	23,30,1	11,15,11	30,19,19	298	149	0.08,0.032,0.0	0.155,0.283,0.224	0.0373333	0.220667	no	yes	yes	no
A3SS_3291	MELO3C015714.2		poly(A)-specific ribonuclease PARN-like	no	1	+	yes	-0.223	3.11182e-05	0.00179695	MSTRG.3633.3	MSTRG.3633.2	28786132	28786270	28786157	28786270	28785437	28785629	13,13,6	41,42,16	25,24,39	34,25,34	173	149	0.215,0.21,0.244	0.388,0.453,0.497	0.223	0.446	no	yes	yes	no
A3SS_741	MELO3C016190.2		Oxygen-evolving enhancer 2-1, chloroplastic	no	7	-	yes	0.229	1.85298e-06	0.000219662	MSTRG.13845.2	MSTRG.13845.3	21909214	21909438	21909214	21909428	21909462	21909791	6,0,53	22,18,54	0,0,0	12,8,5	158	149	0.205,0.0,0.481	0.0,0.0,0.0	0.228667	0	yes	no	no	yes
A3SS_3187	MELO3C016495.2		prolycopene isomerase, chloroplastic isoform X1	no	6	-	yes	-0.304	5.59238e-09	2.18774e-06	MSTRG.12306.4,MSTRG.12306.2,MSTRG.12306.3	MELO3C016495.2.1	28735327	28735524	28735327	28735381	28735606	28735717	57,37,16	19,2,6	37,43,16	0,0,0	291	149	0.606,0.905,0.577	1.0,1.0,1.0	0.696	1	no	yes	yes	no
A3SS_569	MELO3C030859.2		Unknown protein	no	4	+	yes	-0.193	0.00115	0.0239764	MSTRG.8255.2	MSTRG.8255.1	19338447	19338657	19338462	19338657	19337796	19338100	37,11,17	6,4,6	3,14,2	0,2,0	163	149	0.849,0.715,0.721	1.0,0.865,1.0	0.761667	0.955	no	yes	yes	no
A3SS_4343	MELO3C006086.2		protein REVEILLE 6 isoform X2	no	6	+	yes	0.137	0.00213043	0.0346461	MELO3C006086.2.1	MSTRG.10969.2	971718	972251	971727	972251	971506	971625	113,79,140	80,62,118	53,72,46	73,72,83	157	149	0.573,0.547,0.53	0.408,0.487,0.345	0.55	0.413333	yes	no	no	yes
A3SS_363	MELO3C032499.2		Unknown protein	no	7	-	yes	-0.663	1.18928e-06	0.00016616	MSTRG.13658.3	MSTRG.13658.2	15746731	15747647	15746731	15747226	15748764	15749017	0,9,0	12,8,4	6,13,27	0,4,5	298	149	0.0,0.36,0.0	1.0,0.619,0.73	0.12	0.783	no	yes	yes	no
A3SS_17	MELO3C010746.2		Mitochondrial carrier protein	no	3	-	yes	-0.138	0.000555943	0.0141224	MELO3C010746.2.1	MSTRG.7255.2	31132244	31132754	31132244	31132700	31133086	31133319	95,106,33	125,110,52	121,123,98	103,81,68	202	149	0.359,0.415,0.319	0.464,0.528,0.515	0.364333	0.502333	no	yes	yes	no
A3SS_4185	MELO3C023994.2		Structural constituent of ribosome, putative	no	4	-	yes	0.042	0.00180892	0.0320204	MELO3C023994.2.1	MSTRG.8439.2	23883411	23883511	23883411	23883480	23883729	23883807	390271213	11,15,4	212207215	24,10,13	179	149	0.967,0.938,0.978	0.88,0.945,0.932	0.961	0.919	yes	no	no	yes
A3SS_4182	MELO3C011817.2		peptide chain release factor 1	no	10	+	yes	0.091	0.000520997	0.0135876	MSTRG.18309.2	MSTRG.18309.3,MELO3C011817.2.1	4589536	4589639	4589540	4589639	4588742	4588849	16,18,3	1,0,0	22,28,26	2,9,0	152	149	0.94,1.0,1.0	0.915,0.753,1.0	0.98	0.889333	yes	no	no	yes
A3SS_4188	MELO3C020487.2		Superoxide dismutase	no	12	+	yes	-0.014	0.000149023	0.0054484	MELO3C020487.2.1	MSTRG.20753.1	196930	197633	197265	197633	195359	195416	343013354212	53,18,52	109613631378	7,7,10	298	149	0.97,0.974,0.976	0.987,0.99,0.986	0.973333	0.987667	no	yes	yes	no
A3SS_1820	MELO3C006796.2		Reticulon-like protein	no	6	-	yes	-0.127	1.81643e-08	5.46606e-06	MSTRG.11539.5,MSTRG.11539.4	MSTRG.11539.3,MSTRG.11539.2,MELO3C006796.2.1	6068025	6068212	6068025	6068196	6068296	6068430	0,12,0	141,119,22	31,14,29	159,74,131	164	149	0.0,0.084,0.0	0.15,0.147,0.167	0.028	0.154667	no	yes	yes	no
A3SS_1822	MELO3C009157.2		Transducin family protein / WD-40 repeat family protein	no	4	-	yes	-0.101	0.000992672	0.0217876	MSTRG.9331.1,MELO3C009157.2.1	MSTRG.9331.2	33898433	33898637	33898433	33898633	33898737	33899082	21,50,3	9,0,0	69,68,45	0,0,0	152	149	0.696,1.0,1.0	1.0,1.0,1.0	0.898667	1	no	yes	yes	no
A3SS_4070	MELO3C030856.2		Unknown protein	no	4	-	yes	-0.077	3.47548e-05	0.0019423	-	MSTRG.8248.3	19183132	19183203	19183132	19183200	19183762	19183822	1,0,0	79,60,46	6,6,2	47,58,49	151	149	0.012,0.0,0.0	0.112,0.093,0.039	0.004	0.0813333	no	yes	yes	no
A3SS_4075	MELO3C021145.2		Phosphatidate cytidylyltransferase	no	11	-	yes	0.104	0.000421807	0.0117865	MSTRG.20514.4	MELO3C021145.2.1,MSTRG.20514.1,MSTRG.20514.3	31800142	31800289	31800142	31800276	31800966	31801091	5,2,2	23,29,20	0,0,0	27,23,17	161	149	0.167,0.06,0.085	0.0,0.0,0.0	0.104	0	yes	no	no	yes
A3SS_4078	MELO3C025217.2		MACPF domain-containing protein CAD1	no	8	-	yes	-0.045	0.000454161	0.0124385	MSTRG.15997.2	-	28021249	28021413	28021249	28021369	28021513	28021697	114,81,55	12,0,3	72,98,86	3,0,0	192	149	0.881,1.0,0.934	0.949,1.0,1.0	0.938333	0.983	no	yes	yes	no
A3SS_2939	MELO3C023239.2		GDP-mannose transporter	no	11	-	yes	0.196	0.000621354	0.0152876	MELO3C023239.2.1	MSTRG.19073.2	472045	472175	472045	472110	472746	472886	40,26,30	0,6,0	32,19,44	6,7,12	213	149	1.0,0.752,1.0	0.789,0.655,0.719	0.917333	0.721	yes	no	no	yes
A3SS_4219	MELO3C025063.2		N-alpha-acetyltransferase MAK3	no	9	-	yes	-0.031	0.00204953	0.0343987	MELO3C025063.2.1	MSTRG.17011.2	15239084	15239140	15239084	15239134	15239600	15239721	143104130	10,3,2	99116132	2,0,0	154	149	0.933,0.971,0.984	0.98,1.0,1.0	0.962667	0.993333	no	yes	yes	no
A3SS_253	MELO3C005835.2		Keratin-associated protein (DUF819)	no	9	-	yes	0.371	0.000389548	0.0111007	MSTRG.17655.2	MSTRG.17655.3	24664013	24664169	24664013	24664145	24665073	24665184	10,1,0	2,2,4	0,0,0	2,8,4	172	149	0.812,0.302,0.0	0.0,0.0,0.0	0.371333	0	yes	no	no	yes
A3SS_398	MELO3C011498.2		Splicing factor u2af large subunit, putative	no	3	-	yes	-0.038	0.0024221	0.0380533	MSTRG.6317.3	-	17199621	17199695	17199621	17199692	17200225	17200262	51,38,3	9,0,0	25,25,28	0,1,0	151	149	0.848,1.0,1.0	1.0,0.961,1.0	0.949333	0.987	no	yes	yes	no
A3SS_2731	MELO3C025770.2		RING/U-box protein	no	11	+	yes	-0.378	0.00139856	0.0268194	MSTRG.20183.4,MSTRG.20183.1,MSTRG.20183.3	MELO3C025770.2.1,MSTRG.20183.2	28198773	28198870	28198779	28198870	28198631	28198704	1,2,5	4,9,11	3,10,15	5,5,4	154	149	0.195,0.177,0.305	0.367,0.659,0.784	0.225667	0.603333	no	yes	yes	no
A3SS_3468	MELO3C014687.2		Structural maintenance of chromosomes protein	no	5	+	yes	-0.179	0.000151441	0.00548553	MSTRG.9432.1	MSTRG.9432.2	384511	384635	384595	384635	384314	384395	2,32,0	28,147,3	72,55,17	182,74,50	232	149	0.044,0.123,0.0	0.203,0.323,0.179	0.0556667	0.235	no	yes	yes	no
A3SS_2208	MELO3C012410.2		thioredoxin-like 3-2, chloroplastic isoform X8	no	10	-	yes	-0.033	0.000840975	0.0191273	MSTRG.17821.1,MELO3C012410.2.1	MSTRG.17821.3	650970	650988	650970	650985	651410	651477	302184395	20,8,17	119113144	0,0,7	151	149	0.937,0.958,0.958	1.0,1.0,0.953	0.951	0.984333	no	yes	yes	no
A3SS_47	MELO3C021463.2		AP-2 complex subunit alpha	no	11	+	yes	-0.037	0.00050853	0.0135131	MSTRG.20244.1	MELO3C021463.2.1,MSTRG.20244.3	29208592	29208729	29208608	29208729	29208412	29208517	3,0,0	101,119,39	8,8,7	149138151	164	149	0.026,0.0,0.0	0.047,0.05,0.04	0.00866667	0.0456667	no	yes	yes	no
A3SS_49	MELO3C031662.2		Unknown protein	no	6	+	yes	0.405	0.00299822	0.0442605	-	MSTRG.11246.4	3155603	3155729	3155648	3155729	3155387	3155415	6,3,8	0,4,0	3,2,3	3,4,3	193	149	1.0,0.367,1.0	0.436,0.279,0.436	0.789	0.383667	yes	no	no	yes
A3SS_3804	MELO3C026658.2		protein STRUBBELIG-RECEPTOR FAMILY 7 isoform X1	no	4	+	yes	-0.372	0.00124642	0.0249323	MSTRG.8371.3,MELO3C026658.2.1	MSTRG.8371.1,MSTRG.8371.2	22165306	22165378	22165323	22165378	22165093	22165226	4,1,3	1,8,0	1,2,1	0,0,0	165	149	0.783,0.101,1.0	1.0,1.0,1.0	0.628	1	no	yes	yes	no
A3SS_2968	MELO3C005265.2		THO complex subunit 2	no	9	-	yes	0.057	5.56329e-06	0.00050613	MSTRG.17208.2,MELO3C005265.2.1,MSTRG.17208.1	MSTRG.17208.4	19587959	19589120	19587959	19589095	19589208	19589664	134,168,24	1,0,0	157156108	11,5,7	173	149	0.991,1.0,1.0	0.925,0.964,0.93	0.997	0.939667	yes	no	no	yes
A3SS_3007	MELO3C026023.2		protein DETOXIFICATION 44, chloroplastic isoform X2	no	8	-	yes	-0.229	1.58144e-05	0.00114955	MELO3C026023.2.1	MSTRG.16031.3,MSTRG.16031.2,MSTRG.16031.7,MSTRG.16031.6,MSTRG.16031.5,MSTRG.16031.4,MSTRG.16031.8	29041201	29041330	29041201	29041323	29041430	29041526	6,2,4	49,33,46	12,9,7	21,16,24	155	149	0.105,0.055,0.077	0.355,0.351,0.219	0.079	0.308333	no	yes	yes	no
A3SS_175	MELO3C006715.2		PsbB mRNA maturation factor Mbb1	no	6	-	yes	-0.058	0.000454679	0.0124385	MSTRG.11473.1,MELO3C006715.2.1	MSTRG.11473.3	5301189	5301435	5301189	5301431	5301917	5301977	48,50,19	7,4,0	32,36,25	1,0,0	152	149	0.87,0.925,1.0	0.969,1.0,1.0	0.931667	0.989667	no	yes	yes	no
A3SS_2986	MELO3C013777.2		Serine/threonine protein kinase	no	6	+	yes	0.052	0.00335236	0.0471743	MSTRG.12481.1	MELO3C013777.2.1,MSTRG.12481.4,MSTRG.12481.2,MSTRG.12481.3	33377687	33377829	33377764	33377829	33377177	33377233	128,81,97	524209308	70,55,68	297280361	225	149	0.139,0.204,0.173	0.135,0.115,0.111	0.172	0.120333	yes	no	no	yes
A3SS_4060	MELO3C005872.2		Polypyrimidine tract binding protein, putative	no	9	+	yes	-0.253	9.66554e-05	0.00398017	MSTRG.17686.3	MELO3C005872.2.1,MSTRG.17686.2	24887861	24887978	24887873	24887978	24887304	24887400	32,5,7	2,4,2	12,7,12	0,0,0	160	149	0.937,0.538,0.765	1.0,1.0,1.0	0.746667	1	no	yes	yes	no
A3SS_3572	MELO3C021433.2		Aldo/keto reductase family protein	no	11	+	yes	-0.091	0.00162548	0.0297145	MSTRG.20270.2,MSTRG.20270.5,MSTRG.20270.6	MELO3C021433.2.1,MSTRG.20270.3,MSTRG.20270.4	29469371	29469474	29469385	29469474	29469203	29469268	8,9,3	120,89,67	13,8,7	52,44,45	162	149	0.058,0.085,0.04	0.187,0.143,0.125	0.061	0.151667	no	yes	yes	no
A3SS_1012	MELO3C021326.2		Peroxisomal fatty acid beta-oxidation multifunctional protein	no	11	+	yes	-0.06	0.000106518	0.00420908	MSTRG.20357.2	MSTRG.20357.3	30309248	30309352	30309278	30309352	30308658	30308780	106,57,151	8,4,9	24,37,52	1,0,0	178	149	0.917,0.923,0.934	0.953,1.0,1.0	0.924667	0.984333	no	yes	yes	no
A3SS_1651	MELO3C017850.2		protein NUCLEAR FUSION DEFECTIVE 4-like	no	7	-	yes	-0.04	0.000476242	0.0129379	MSTRG.14297.1	MSTRG.14297.3	27674521	27676176	27674521	27675423	27677094	27677772	46,51,8	392360137	79,68,64	431311342	298	149	0.055,0.066,0.028	0.084,0.099,0.086	0.0496667	0.0896667	no	yes	yes	no
A3SS_3871	MELO3C024193.2		SNF1-related protein kinase regulatory subunit beta-2-like	no	1	-	yes	-0.402	0.00238061	0.0375522	MELO3C024193.2.1,MSTRG.2772.5,MSTRG.2772.4,MSTRG.2772.7,MSTRG.2772.6,MSTRG.2772.2	MSTRG.2772.8,MSTRG.2772.3	4334404	4334586	4334404	4334576	4335335	4335532	43,4,1	6,5,4	12,24,31	3,0,3	158	149	0.871,0.43,0.191	0.79,1.0,0.907	0.497333	0.899	no	yes	yes	no
A3SS_965	MELO3C017433.2		Transmembrane protein, putative	no	2	-	yes	-0.021	0.00168773	0.0304258	MELO3C017433.2.1,MSTRG.5369.1	MSTRG.5369.2	23300297	23300555	23300297	23300540	23300932	23301144	320202238	10,4,11	241247179	1,0,6	163	149	0.967,0.979,0.952	0.995,1.0,0.965	0.966	0.986667	no	yes	yes	no
A3SS_3893	MELO3C024722.2		Cadmium/zinc-transporting ATPase, putative	no	11	+	yes	0.067	0.000141855	0.00533591	MELO3C024722.2.1,MSTRG.19433.1,MSTRG.19433.2	MSTRG.19433.3	7291788	7291901	7291795	7291901	7291269	7291465	112,80,22	0,2,0	99,71,60	1,4,11	155	149	1.0,0.975,1.0	0.99,0.945,0.84	0.991667	0.925	yes	no	no	yes
A3SS_2278	MELO3C034342.2		PHD finger alfin-like protein	no	10	-	yes	0.566	3.20821e-07	5.70478e-05	MSTRG.18576.2	MSTRG.18576.6	10822474	10822529	10822474	10822524	10823310	10823420	10,1,8	0,0,0	9,3,0	7,1,3	153	149	1.0,1.0,1.0	0.556,0.745,0.0	1	0.433667	yes	no	no	yes
A3SS_3474	MELO3C011875.2		nuclear pore complex protein NUP54	no	10	-	yes	-0.102	0.00202196	0.034242	MSTRG.18257.1	MELO3C011875.2.1	4204282	4204406	4204282	4204393	4204504	4204564	6,4,1	82,40,33	8,8,12	37,59,44	161	149	0.063,0.085,0.027	0.167,0.111,0.202	0.0583333	0.16	no	yes	yes	no
A3SS_3255	MELO3C018530.2		ribosomal RNA small subunit methyltransferase E	no	1	-	yes	-0.275	0.00165063	0.0300339	MELO3C018530.2.1,MSTRG.2470.3	MSTRG.2470.2	928186	928233	928186	928222	928314	928457	8,12,11	6,7,10	7,15,19	1,5,2	159	149	0.555,0.616,0.508	0.868,0.738,0.899	0.559667	0.835	no	yes	yes	no
A3SS_2301	MELO3C006824.2		Mitochondrial intermediate peptidase, putative	no	6	+	yes	0.332	2.40944e-06	0.00027019	MELO3C006824.2.1,MSTRG.11559.2	MSTRG.11559.1	6414982	6415035	6415007	6415035	6414798	6414880	5,25,5	0,2,0	9,16,7	6,9,2	173	149	1.0,0.915,1.0	0.564,0.605,0.751	0.971667	0.64	yes	no	no	yes
A3SS_3652	MELO3C034445.2		Transposon protein, putative, CACTA, En/Spm sub-class	no	10	-	yes	-0.168	0.00040571	0.0114183	MSTRG.18799.1,MSTRG.18799.3	MSTRG.18799.4	18500509	18500701	18500509	18500698	18500776	18500992	51,21,19	13,4,11	9,10,20	0,3,0	151	149	0.795,0.838,0.63	1.0,0.767,1.0	0.754333	0.922333	no	yes	yes	no
A3SS_548	MELO3C013939.2		Asparagine--tRNA ligase	no	6	-	yes	-0.182	0.000371901	0.0107769	MSTRG.12632.2,MSTRG.12632.3,MSTRG.12632.1	MELO3C013939.2.1,MSTRG.12632.6,MSTRG.12632.4	34960749	34960879	34960749	34960860	34961427	34961496	1,5,3	39,48,11	12,6,12	25,35,15	167	149	0.022,0.085,0.196	0.3,0.133,0.416	0.101	0.283	no	yes	yes	no
A3SS_1497	MELO3C017855.2		Thymidylate kinase	no	7	+	yes	-0.211	0.00144898	0.0273836	MSTRG.14310.1	MSTRG.14310.2,MSTRG.14310.5	27696622	27696811	27696625	27696811	27696029	27696156	21,26,26	54,35,24	48,36,28	22,25,20	151	149	0.277,0.423,0.517	0.683,0.587,0.58	0.405667	0.616667	no	yes	yes	no
A3SS_3013	MELO3C016968.2		transcription initiation factor TFIID subunit 5	no	7	-	yes	0.096	4.36922e-05	0.00230978	MSTRG.12916.1	MSTRG.12916.3	772448	772530	772448	772525	773700	774026	45,50,8	0,1,0	56,41,43	1,6,8	153	149	1.0,0.98,1.0	0.982,0.869,0.84	0.993333	0.897	yes	no	no	yes
A3SS_3997	MELO3C026543.2		Inactive purple acid phosphatase-like protein	no	3	-	yes	-0.143	7.28142e-05	0.00329266	MELO3C026543.2.1	MSTRG.6630.2,MSTRG.6630.1	24767562	24767635	24767562	24767602	24768771	24768893	9,2,9	65,46,66	21,14,20	49,37,82	181	149	0.102,0.035,0.101	0.261,0.238,0.167	0.0793333	0.222	no	yes	yes	no
A3SS_1800	MELO3C012862.2		Phospholipid--sterol o-acyltransferase	no	4	+	yes	-0.261	0.000181138	0.00642135	MSTRG.8045.2	MSTRG.8045.3	13458615	13458966	13458914	13458966	13458451	13458523	22,9,4	7,0,2	12,17,1	0,1,0	298	149	0.611,1.0,0.5	1.0,0.895,1.0	0.703667	0.965	no	yes	yes	no
A3SS_4052	MELO3C005199.2		charged multivesicular body protein 7 isoform X1	no	9	-	yes	-0.122	0.000182201	0.00642135	MELO3C005199.2.1,MSTRG.17145.9,MSTRG.17145.4,MSTRG.17145.7,MSTRG.17145.2	-	18409520	18409703	18409520	18409698	18409879	18410050	33,13,12	11,1,2	15,4,23	1,0,1	153	149	0.745,0.927,0.854	0.936,1.0,0.957	0.842	0.964333	no	yes	yes	no
A3SS_4050	MELO3C005199.2		charged multivesicular body protein 7 isoform X1	no	9	-	yes	0.28	0.00206639	0.0343987	-	-	18409520	18409698	18409520	18409665	18409879	18410050	12,2,6	0,1,0	2,3,1	0,5,1	181	149	1.0,0.622,1.0	1.0,0.331,0.452	0.874	0.594333	yes	no	no	yes
A3SS_2910	MELO3C017192.2		Kinase, putative	no	2	-	yes	-0.098	0.000916066	0.0205957	MSTRG.5565.4,MSTRG.5565.3	MELO3C017192.2.1	25352525	25352717	25352525	25352703	25353086	25353147	21,0,0	128,88,46	16,10,24	97,77,96	162	149	0.131,0.0,0.0	0.132,0.107,0.187	0.0436667	0.142	no	yes	yes	no
A3SS_1794	MELO3C004546.2		VIN3-like protein 1	no	5	-	yes	0.329	0.0022159	0.0355271	MSTRG.10725.3,MSTRG.10725.7	MSTRG.10725.2	28417262	28417442	28417262	28417350	28417995	28418053	8,10,2	0,2,0	12,1,10	5,3,0	240	149	1.0,0.756,1.0	0.598,0.171,1.0	0.918667	0.589667	yes	no	no	yes
A3SS_2680	MELO3C016473.2		Acyl-CoA N-acyltransferase	no	6	+	yes	-0.229	0.00179214	0.0318675	MSTRG.12325.3	MSTRG.12325.1,MSTRG.12325.4	29192393	29192514	29192431	29192514	29191947	29192234	11,6,3	6,0,2	6,1,12	0,0,2	186	149	0.595,1.0,0.546	1.0,1.0,0.828	0.713667	0.942667	no	yes	yes	no
A3SS_1486	MELO3C018457.2		DJ-1 family protein	no	1	+	yes	-0.144	0.000645919	0.0157927	MSTRG.2408.1	MELO3C018457.2.1	420073	420266	420086	420266	419840	419990	14,6,6	71,60,31	10,13,23	26,31,55	161	149	0.154,0.085,0.152	0.263,0.28,0.279	0.130333	0.274	no	yes	yes	no
A3SS_612	MELO3C026986.2		NHL domain-containing protein	no	4	+	yes	-0.213	0.000129822	0.00497782	MELO3C026986.2.1,MSTRG.8384.4,MSTRG.8384.6,MSTRG.8384.3	MSTRG.8384.5,MSTRG.8384.1,MSTRG.8384.2	22652799	22652923	22652807	22652923	22652529	22652715	44,24,34	30,16,24	30,28,65	12,8,6	156	149	0.583,0.589,0.575	0.705,0.77,0.912	0.582333	0.795667	no	yes	yes	no
A3SS_1465	MELO3C007145.2		high mobility group B protein 14	no	8	+	yes	-0.38	0.000932571	0.0208378	MSTRG.14576.4	MSTRG.14576.1	1107676	1107799	1107700	1107799	1106599	1106782	2,0,0	13,6,1	1,1,5	1,7,2	172	149	0.118,0.0,0.0	0.464,0.11,0.684	0.0393333	0.419333	no	yes	yes	no
A3SS_2042	MELO3C025725.2		RNA binding (RRM/RBD/RNP motifs) family protein	no	11	+	yes	-0.083	7.95182e-05	0.00353494	MELO3C025725.2.1	MSTRG.20142.3,MSTRG.20142.2	27776098	27776224	27776113	27776224	27773958	27775634	22,20,10	243147144	31,28,17	116123105	163	149	0.076,0.111,0.06	0.196,0.172,0.129	0.0823333	0.165667	no	yes	yes	no
A3SS_609	MELO3C009063.2		serine/threonine-protein kinase Nek6 isoform X1	no	8	+	yes	0.379	0.00243299	0.0380715	-	MSTRG.15699.2	19719794	19719994	19719869	19719994	19718796	19719364	2,4,3	14,20,0	0,2,0	13,18,13	223	149	0.087,0.118,1.0	0.0,0.069,0.0	0.401667	0.023	yes	no	no	yes
A3SS_3221	MELO3C023211.2		CCR4-NOT transcription complex subunit 11 isoform X1	no	11	-	yes	0.046	0.000776954	0.0181051	MSTRG.19044.2	MSTRG.19044.4	239086	239234	239086	239230	239373	239565	72,32,53	454269364	34,17,51	390350445	152	149	0.135,0.104,0.125	0.079,0.045,0.101	0.121333	0.075	yes	no	no	yes
A3SS_3136	MELO3C019423.2		ATP-dependent RNA helicase, putative	no	6	+	yes	0.107	0.00121886	0.0247208	MSTRG.11734.4,MSTRG.11734.3	MELO3C019423.2.1,MSTRG.11734.5,MSTRG.11734.1,MSTRG.11734.2	10512680	10512835	10512684	10512835	10511486	10511540	3,4,0	10,26,1	0,1,0	46,26,11	152	149	0.227,0.131,0.0	0.0,0.036,0.0	0.119333	0.012	yes	no	no	yes
A3SS_4418	MELO3C024310.2		translation initiation factor eIF-2B subunit alpha	no	1	+	yes	-0.06	1.49197e-08	4.86381e-06	MSTRG.4186.2,MELO3C024310.2.1	MSTRG.4186.1	35910732	35910974	35910735	35910974	35908937	35909079	195186122	14,5,11	199168185	0,0,0	151	149	0.932,0.973,0.916	1.0,1.0,1.0	0.940333	1	no	yes	yes	no
A3SS_3627	MELO3C006899.2		flap endonuclease GEN-like 2 isoform X1	no	6	+	yes	0.087	0.000265776	0.00838481	MELO3C006899.2.1,MSTRG.11611.2	MSTRG.11611.1	7076955	7077028	7076974	7077028	7076541	7076593	65,52,37	2,2,0	67,49,54	6,2,12	167	149	0.967,0.959,1.0	0.909,0.956,0.801	0.975333	0.888667	yes	no	no	yes
A3SS_1927	MELO3C004001.2		Aldose 1-epimerase family protein	no	5	+	yes	-0.128	8.12395e-07	0.000117707	MSTRG.10303.1,MSTRG.10303.2,MSTRG.10303.4	-	22412219	22412322	22412224	22412322	22411387	22411652	42,31,20	13,5,0	20,40,20	0,0,0	153	149	0.759,0.858,1.0	1.0,1.0,1.0	0.872333	1	no	yes	yes	no
A3SS_1811	MELO3C015208.2		Transducin/WD40 repeat-like superfamily protein	no	2	-	yes	0.44	0.00178077	0.0318099	MSTRG.4688.5,MSTRG.4688.2	MSTRG.4688.4,MELO3C015208.2.1,MSTRG.4688.3	6006456	6006528	6006456	6006523	6006620	6006686	5,6,3	4,1,2	5,0,9	11,13,15	153	149	0.549,0.854,0.594	0.307,0.0,0.369	0.665667	0.225333	yes	no	no	yes
A3SS_1816	MELO3C014575.2		Saccharopine dehydrogenase	no	5	-	yes	-0.331	3.91069e-07	6.37443e-05	MSTRG.9505.4,MSTRG.9505.2	MELO3C014575.2.1,MSTRG.9505.3	1225598	1225849	1225598	1225700	1226038	1226162	69,29,50	25,13,23	45,32,37	1,5,2	297	149	0.581,0.528,0.522	0.958,0.763,0.903	0.543667	0.874667	no	yes	yes	no
A3SS_855	MELO3C015567.2		Protein kinase	no	2	+	yes	-0.215	3.45607e-06	0.00034667	MSTRG.4584.2	MSTRG.4584.1	2937130	2937282	2937145	2937282	2936345	2936481	22,9,10	90,46,69	13,21,25	21,30,43	163	149	0.183,0.152,0.117	0.361,0.39,0.347	0.150667	0.366	no	yes	yes	no
A3SS_582	MELO3C010523.2		F-box protein SKIP31	no	7	+	yes	-0.036	0.0028143	0.0421821	MSTRG.13409.1,MELO3C010523.2.1	MSTRG.13409.3,MSTRG.13409.2	8218785	8218960	8218791	8218960	8218488	8218599	500258384	28,27,31	272274300	9,14,12	154	149	0.945,0.902,0.923	0.967,0.95,0.96	0.923333	0.959	no	yes	yes	no
AS ID	Gene ID	Gene name	Gene description	Novel AS	Chr	Strand	Diff significant	IncLevelDiff (M42D_0/M33D_0,螖PSI)	P Value JunctionCountOnly	FDR JunctionCountOnly	RetainTranscripts	AbandonTranscripts	RiExonStart	RiExonEnd	IJC M42D_0	SJC M42D_0	IJC M33D_0	SJC M33D_0	IncFormLen	SkipFormLen	IncLevel1 (PSI M42D_0)	IncLevel2 (PSI M33D_0)	Average IncLevel1 (Average PSI M42D_0)	Average IncLevel2 (Average PSI M33D_0)	Increase Inclusion M42D_0	Increase Exclusion M42D_0	Increase Inclusion M33D_0	Increase Exclusion M33D_0
RI_2435	MELO3C030712.2		tRNA-splicing endonuclease subunit Sen54	no	4	+	yes	0.473	0.00233959	0.0427811	MSTRG.8769.2	-	29092258	29093495	14,1,6	3,0,0	1,5,5	4,1,3	298	149	0.7,1.0,1.0	0.111,0.714,0.455	0.9	0.426667	yes	no	no	yes
RI_2300	MSTRG.19039			no	11	+	yes	0.459	0.00174235	0.0346921	MSTRG.19039.3	MSTRG.19039.1	181263	182381	19,7,5	8,0,3	2,4,5	7,8,6	240	149	0.596,1.0,0.509	0.151,0.237,0.341	0.701667	0.243	yes	no	no	yes
RI_1314	MELO3C013799.2		cyclin-dependent kinase F-4-like isoform X1	no	6	+	yes	0.057	0.000370413	0.0138288	MELO3C013799.2.1	MSTRG.12498.1,MSTRG.12498.2	33552171	33552912	140,49,196	13441232442	70,114,95	136613701313	256	149	0.057,0.023,0.205	0.029,0.046,0.04	0.095	0.0383333	yes	no	no	yes
RI_895	MELO3C014358.2		transcription initiation factor TFIID subunit 6-like	yes	5	-	yes	-0.358	5.63742e-05	0.00388548	MSTRG.9687.5,MSTRG.9687.7	MSTRG.9687.6	3355597	3357063	5,0,0	30,4,25	13,1,12	6,15,4	298	149	0.077,0.0,0.0	0.52,0.032,0.6	0.0256667	0.384	no	yes	yes	no
RI_1959	MELO3C013232.2		F-box/LRR protein	no	1	-	yes	0.533	0.000498261	0.0169251	MSTRG.3152.2	MSTRG.3152.3	15348218	15348741	1,3,1	0,0,0	1,1,2	2,2,0	298	149	1.0,1.0,1.0	0.2,0.2,1.0	1	0.466667	yes	no	no	yes
RI_1813	MELO3C015611.2		ABSCISIC ACID-INSENSITIVE 5-like protein 2	no	2	-	yes	-0.036	1.2006e-05	0.00134467	MSTRG.4623.2	MSTRG.4623.1,MSTRG.4623.3	3295731	3296427	153,116,69	1515942734	129102117	648660662	249	149	0.057,0.069,0.053	0.106,0.085,0.096	0.0596667	0.0956667	no	yes	yes	no
RI_1818	MELO3C032004.2		Unknown protein	no	6	+	yes	-0.422	0.000103412	0.00555109	MSTRG.11857.4,MSTRG.11857.3	MSTRG.11857.5	13148979	13149497	5,3,1	11,4,0	12,3,5	2,0,0	259	149	0.207,0.301,1.0	0.775,1.0,1.0	0.502667	0.925	no	yes	yes	no
RI_1569	MELO3C010490.2		protein disulfide-isomerase-like isoform X1	yes	7	+	yes	0.227	0.00259408	0.0464859	MELO3C010490.2.1	MSTRG.13442.2	8748162	8748561	42,25,47	27,16,18	5,9,7	8,14,8	252	149	0.479,0.48,0.607	0.27,0.275,0.341	0.522	0.295333	yes	no	no	yes
RI_179	MELO3C005182.2		Short-chain dehydrogenase/reductase family protein	yes	9	+	yes	0.245	5.16046e-05	0.00369902	MSTRG.17133.2	MSTRG.17133.1	18228489	18230427	22,8,23	37,37,9	1,4,3	30,29,19	298	149	0.229,0.098,0.561	0.016,0.065,0.073	0.296	0.0513333	yes	no	no	yes
RI_381	MELO3C011274.2		AmmeMemoRadiSam system protein B	no	3	+	yes	0.154	6.01955e-06	0.0010787	MELO3C011274.2.1	MSTRG.6825.2	27305582	27305802	212,133,92	166,100,76	106,59,78	142132101	246	149	0.436,0.446,0.423	0.311,0.213,0.319	0.435	0.281	yes	no	no	yes
RI_2211	MELO3C035024.2		Calcineurin-like metallo-phosphoesterase superfamily protein	yes	11	+	yes	-0.206	0.000842805	0.0232355	MSTRG.19733.4	-	16867987	16869416	23,14,8	0,4,3	17,26,19	0,0,2	298	149	1.0,0.636,0.571	1.0,1.0,0.826	0.735667	0.942	no	yes	yes	no
RI_616	MELO3C024716.2		nuclear pore complex protein NUP98A-like	no	11	+	yes	0.274	3.42682e-08	3.07043e-05	MELO3C024716.2.1	MSTRG.19431.2,MSTRG.19431.1	7149087	7149774	7,5,9	16,45,8	0,0,1	35,35,23	172	149	0.275,0.088,0.494	0.0,0.0,0.036	0.285667	0.012	yes	no	no	yes
RI_2459	MELO3C035473.2		Glycine cleavage T-protein aminomethyltransferase	yes	12	-	yes	-0.429	2.3434e-05	0.0022102	MSTRG.21345.3	MSTRG.21345.1	16894833	16895940	35,17,41	44,9,41	34,26,35	1,13,1	298	149	0.285,0.486,0.333	0.944,0.5,0.946	0.368	0.796667	no	yes	yes	no
RI_618	MELO3C011406.2		Chaperone DnaJ-domain superfamily protein	no	3	-	yes	0.447	0.00136466	0.0294635	MSTRG.6711.1	MELO3C011406.2.1	26240016	26241019	17,25,3	1,8,0	29,13,15	21,15,9	298	149	0.895,0.61,1.0	0.408,0.302,0.455	0.835	0.388333	yes	no	no	yes
RI_1157	MELO3C033394.2		Unknown protein	no	8	+	yes	0.083	1.69942e-06	0.000609071	MSTRG.15891.1	MSTRG.15891.2	25311122	25311323	68,82,41	1,0,1	87,53,84	14,2,7	176	149	0.983,1.0,0.972	0.84,0.957,0.91	0.985	0.902333	yes	no	no	yes
RI_1021	MELO3C012862.2		Phospholipid--sterol o-acyltransferase	no	4	+	yes	-0.223	7.64976e-05	0.00480911	MSTRG.8045.4	MSTRG.8045.3	13458451	13458966	18,5,6	7,0,2	12,10,6	0,1,0	298	149	0.563,1.0,0.6	1.0,0.833,1.0	0.721	0.944333	no	yes	yes	no
RI_1799	MELO3C019799.2		Phosphoglucomutase/phosphomannomutase family protein	no	3	+	yes	-0.117	0.00276288	0.04854	MSTRG.6575.6	MELO3C019799.2.1	23630717	23631337	2,2,0	19,2,13	4,6,3	8,10,4	268	149	0.055,0.357,0.0	0.218,0.25,0.294	0.137333	0.254	no	yes	yes	no
RI_934	MELO3C022728.2		GEM-like protein 1	yes	4	-	yes	0.344	0.000475493	0.0167075	MSTRG.8313.4,MSTRG.8313.3	MSTRG.8313.1	20683529	20685348	7,2,4	5,0,1	1,0,1	0,8,10	298	149	0.412,1.0,0.667	1.0,0.0,0.048	0.693	0.349333	yes	no	no	yes
RI_66	MELO3C016392.2		maf-like protein DDB_G0281937	no	7	-	yes	-0.318	0.000813814	0.0231485	MSTRG.14022.1	MSTRG.14022.2	24105796	24106821	18,22,10	22,2,10	17,31,3	0,3,1	275	149	0.307,0.856,0.351	1.0,0.848,0.619	0.504667	0.822333	no	yes	yes	no
RI_2147	MELO3C034994.2		Unknown protein	no	11	+	yes	0.184	1.13962e-05	0.00134467	MSTRG.19653.5	MSTRG.19653.2	14026566	14027135	6,8,2	18,6,17	0,1,1	13,17,28	298	149	0.143,0.4,0.056	0.0,0.029,0.018	0.199667	0.0156667	yes	no	no	yes
RI_598	MELO3C011507.2		Vesicle transport protein GOT1	yes	3	-	yes	0.192	0.00272687	0.0483817	MELO3C011507.2.1	MSTRG.6302.3	16978159	16978481	48,43,17	2,6,3	25,49,32	11,12,9	272	149	0.929,0.797,0.756	0.555,0.691,0.661	0.827333	0.635667	yes	no	no	yes
RI_2469	MELO3C022535.2		Methionine adenosyltransferase 2 subunit beta	no	11	+	yes	-0.083	2.27575e-07	0.000135938	MSTRG.20741.2	MELO3C022535.2.1	34431920	34436614	14,3,9	195110190	8,9,17	40,48,51	298	149	0.035,0.013,0.023	0.091,0.086,0.143	0.0236667	0.106667	no	yes	yes	no
RI_2463	MELO3C011886.2		cyclin-dependent kinase G-2-like isoform X1	no	10	+	yes	0.111	0.00067838	0.0202609	MSTRG.18253.6	MSTRG.18253.8	4112765	4113096	143,79,120	0,6,3	65,64,68	1,10,11	298	149	1.0,0.868,0.952	0.97,0.762,0.756	0.94	0.829333	yes	no	no	yes
RI_1017	MELO3C004546.2		VIN3-like protein 1	no	5	-	yes	-0.215	0.00108539	0.0273946	MELO3C004546.2.1	MSTRG.10725.4	28416718	28418053	1,0,0	1,7,2	3,5,1	11,1,3	298	149	0.333,0.0,0.0	0.12,0.714,0.143	0.111	0.325667	no	yes	yes	no
RI_79	MELO3C022416.2		Ubiquitin family protein	no	11	-	yes	0.052	1.02252e-06	0.000458088	MELO3C022416.2.1	MSTRG.20652.1	33565250	33565983	353297115	0,0,0	355306341	33,0,0	298	149	1.0,1.0,1.0	0.843,1.0,1.0	1	0.947667	yes	no	no	yes
RI_367	MELO3C019957.2		tRNA pseudouridine synthase	yes	3	+	yes	0.15	0.000674786	0.0202609	MSTRG.6443.5	MELO3C019957.2.1,MSTRG.6443.6,MSTRG.6443.4,MSTRG.6443.2,MSTRG.6443.3,MSTRG.6443.1	21614420	21614684	23,19,38	65,64,30	9,8,17	87,47,61	261	149	0.168,0.145,0.42	0.056,0.089,0.137	0.244333	0.094	yes	no	no	yes
RI_1619	MELO3C004999.2		nicotinamide adenine dinucleotide transporter 1, chloroplastic-like	yes	12	+	yes	-0.159	2.47724e-05	0.00221961	MSTRG.20974.4,MELO3C004999.2.1,MSTRG.20974.1	MSTRG.20974.3	4846047	4846969	270137348	105,62,111	113,97,118	23,17,20	258	149	0.598,0.561,0.644	0.739,0.767,0.773	0.601	0.759667	no	yes	yes	no
RI_2497	MELO3C008019.2		RNA-binding protein 39 isoform X2	no	8	+	yes	-0.069	0.0014986	0.03197	MSTRG.15282.4	MSTRG.15282.5	6800554	6801389	54,48,34	3,6,0	90,70,48	0,2,0	241	149	0.918,0.832,1.0	1.0,0.956,1.0	0.916667	0.985333	no	yes	yes	no
RI_2492	MELO3C026267.2		Histone deacetylase	yes	2	-	yes	-0.013	0.00194659	0.0379162	MELO3C026267.2.1	MSTRG.5680.2	26378439	26378784	20,6,6	605267609	15,9,22	289326374	277	149	0.017,0.012,0.005	0.027,0.015,0.031	0.0113333	0.0243333	no	yes	yes	no
RI_2498	MELO3C019594.2		ABC transporter family protein	no	11	+	yes	0.485	0.000413937	0.0148355	MSTRG.20095.1,MSTRG.20095.3	MSTRG.20095.2	25912013	25912707	5,10,4	4,2,0	2,1,2	11,7,1	265	149	0.413,0.738,1.0	0.093,0.074,0.529	0.717	0.232	yes	no	no	yes
RI_964	MELO3C021484.2		Methyltransferase	no	9	+	yes	0.048	0.000121463	0.00576891	MSTRG.16529.1	MSTRG.16529.3,MSTRG.16529.2	2562208	2564004	8,0,8	61,18,60	0,0,0	27,23,23	253	149	0.072,0.0,0.073	0.0,0.0,0.0	0.0483333	0	yes	no	no	yes
RI_1595	MELO3C003374.2		Inner nuclear membrane Man1	yes	4	+	yes	-0.232	4.80771e-06	0.000957268	MSTRG.7393.3	MSTRG.7393.4	672593	675010	23,18,44	12,0,5	12,14,11	0,0,0	298	149	0.489,1.0,0.815	1.0,1.0,1.0	0.768	1	no	yes	yes	no
RI_1759	MELO3C013677.2		Myb family transcription factor family protein	no	11	-	yes	0.069	0.00130968	0.0293369	MSTRG.19847.1	MELO3C013677.2.1	20406394	20406842	10,8,6	75,27,35	4,4,0	45,49,53	269	149	0.069,0.141,0.087	0.047,0.043,0.0	0.099	0.03	yes	no	no	yes
RI_105	MELO3C013040.2		Dentin sialophosphoprotein-like protein	no	4	-	yes	0.184	0.000930772	0.0248947	MELO3C013040.2.1,MSTRG.8154.4,MSTRG.8154.2	MSTRG.8154.3	16411494	16411844	15,21,2	0,0,0	18,22,1	12,0,0	277	149	1.0,1.0,1.0	0.447,1.0,1.0	1	0.815667	yes	no	no	yes
RI_352	MELO3C019408.2		RNA-binding S4 domain-containing protein	no	6	-	yes	0.102	0.00115291	0.0283015	MSTRG.11727.13	MELO3C019408.2.1,MSTRG.11727.8,MSTRG.11727.1,MSTRG.11727.2,MSTRG.11727.10,MSTRG.11727.11	10285059	10285300	20,10,10	47,33,39	4,4,4	33,39,27	225	149	0.22,0.167,0.145	0.074,0.064,0.089	0.177333	0.0756667	yes	no	no	yes
RI_1227	MELO3C029517.2		Unknown protein	no	2	-	yes	0.354	0.000293642	0.0114393	MSTRG.5306.5	MSTRG.5306.6	22233322	22234519	33,24,9	2,4,3	9,24,14	11,9,15	298	149	0.892,0.75,0.6	0.29,0.571,0.318	0.747333	0.393	yes	no	no	yes
RI_822	MELO3C026077.2		leucine-rich repeat extensin-like protein 3	no	12	+	yes	-0.088	0.00082837	0.0231944	MELO3C026077.2.1	MSTRG.21250.2	14865450	14866333	158,59,174	0,16,0	95,64,72	0,0,0	196	149	1.0,0.737,1.0	1.0,1.0,1.0	0.912333	1	no	yes	yes	no
RI_1437	MELO3C012004.2		Xyloglucan endotransglucosylase/hydrolase	no	10	-	yes	0.202	0.00127798	0.0293369	MSTRG.18151.3	MSTRG.18151.5	3358368	3358757	59,43,72	19,14,19	20,20,21	17,12,14	241	149	0.658,0.655,0.701	0.421,0.507,0.481	0.671333	0.469667	yes	no	no	yes
RI_1169	MELO3C021343.2		Dynein beta chain, ciliary	no	11	+	yes	0.113	0.00122649	0.0289194	MELO3C021343.2.1	MSTRG.20343.3	30196033	30196327	74,67,105	0,1,7	44,77,71	6,8,7	240	149	1.0,0.977,0.903	0.82,0.857,0.863	0.96	0.846667	yes	no	no	yes
RI_2386	MELO3C031577.2		Plastid transcriptionally active 5 isoform 1	yes	5	+	yes	-0.428	0.00171047	0.0344401	MSTRG.10710.4	MSTRG.10710.3	28215029	28215314	7,1,4	0,2,3	6,6,3	0,0,0	226	149	1.0,0.248,0.468	1.0,1.0,1.0	0.572	1	no	yes	yes	no
RI_654	MELO3C020831.2		Protein CHAPERONE-LIKE PROTEIN OF POR1, chloroplastic	no	11	+	yes	0.175	0.000113469	0.00564824	MSTRG.19279.3,MSTRG.19279.4,MSTRG.19279.6	MSTRG.19279.7	3723287	3723946	46,34,36	0,0,0	21,14,21	0,1,7	298	149	1.0,1.0,1.0	1.0,0.875,0.6	1	0.825	yes	no	no	yes
RI_1263	MELO3C020808.2		Choline transporter-related family protein	no	11	-	yes	-0.055	0.000284041	0.0114393	MELO3C020808.2.1	MSTRG.19298.1	3944325	3944671	174122140	4,0,14	89120154	0,1,2	287	149	0.958,1.0,0.838	1.0,0.984,0.976	0.932	0.986667	no	yes	yes	no
RI_1426	MELO3C013540.2		Diacylglycerol kinase	yes	11	-	yes	-0.079	0.000583246	0.0190032	MSTRG.19743.7,MSTRG.19743.9	MSTRG.19743.6,MSTRG.19743.5,MSTRG.19743.8,MELO3C013540.2.1	16957111	16957738	1,1,1	25,11,32	8,2,3	24,22,10	298	149	0.02,0.043,0.015	0.143,0.043,0.13	0.026	0.105333	no	yes	yes	no
RI_129	MELO3C017558.2		ATP-dependent DNA helicase DDM1	no	7	+	yes	-0.556	0.00107642	0.0273946	MSTRG.14056.4,MSTRG.14056.6,MSTRG.14056.2	MSTRG.14056.5	25092937	25094058	0,0,0	7,5,2	0,4,3	10,1,0	298	149	0.0,0.0,0.0	0.0,0.667,1.0	0	0.555667	no	yes	yes	no
RI_23	MELO3C035440.2		Mitochondrial import inner membrane translocase subunit Tim10	no	12	-	yes	0.178	0.00120212	0.0287227	MSTRG.20975.3,MSTRG.20975.7	MSTRG.20975.6	4830052	4830234	26,12,17	0,0,0	7,16,2	2,4,0	203	149	1.0,1.0,1.0	0.72,0.746,1.0	1	0.822	yes	no	no	yes
RI_874	MELO3C002828.2		Histidinol dehydrogenase, chloroplastic	no	12	-	yes	-0.429	0.000357454	0.0136289	MSTRG.21428.6,MSTRG.21428.3	MSTRG.21428.7	19993310	19993898	4,3,5	3,1,1	6,4,1	0,0,0	298	149	0.4,0.6,0.714	1.0,1.0,1.0	0.571333	1	no	yes	yes	no
RI_8	MELO3C014772.2		Protein phosphatase 2C family protein	yes	6	+	yes	0.369	0.00132897	0.0294014	MSTRG.12201.3	-	24400985	24401738	27,31,26	9,0,11	12,12,10	6,16,14	298	149	0.6,1.0,0.542	0.5,0.273,0.263	0.714	0.345333	yes	no	no	yes
RI_1129	MELO3C003186.2		Proteasome inhibitor-related	no	8	+	yes	-0.039	3.50973e-05	0.00285883	MELO3C003186.2.1	MSTRG.16195.2	32985809	32986020	222,99,272	15076292006	164179198	677841897	239	149	0.084,0.089,0.078	0.131,0.117,0.121	0.0836667	0.123	no	yes	yes	no
RI_933	MELO3C022728.2		GEM-like protein 1	yes	4	-	yes	0.486	7.0887e-05	0.0047048	MSTRG.8313.4,MSTRG.8313.3	MSTRG.8313.5	20683529	20685348	7,2,4	2,4,0	1,0,1	1,1,7	238	149	0.687,0.238,1.0	0.385,0.0,0.082	0.641667	0.155667	yes	no	no	yes
RI_1707	MELO3C016408.2		D-2-hydroxyglutarate dehydrogenase, mitochondrial-like	no	7	-	yes	0.662	2.61332e-05	0.00223003	MSTRG.14036.3	MSTRG.14036.2	24215906	24216245	7,8,1	0,3,0	1,1,3	4,4,3	257	149	1.0,0.607,1.0	0.127,0.127,0.367	0.869	0.207	yes	no	no	yes
RI_955	MELO3C028637.2		Subtilisin-like protease	no	1	-	yes	0.024	0.00223549	0.0417291	MSTRG.2914.1	MSTRG.2914.2	8137568	8138061	53,24,44	354245273	44,34,33	426433464	288	149	0.072,0.048,0.077	0.051,0.039,0.035	0.0656667	0.0416667	yes	no	no	yes
RI_951	MELO3C024689.2		Sugar transporter	no	2	+	yes	0.103	0.000915271	0.024851	MSTRG.5275.5	MSTRG.5275.2,MSTRG.5275.1	21225978	21226426	228122178	14,2,0	97,91,118	6,11,10	298	149	0.891,0.968,1.0	0.89,0.805,0.855	0.953	0.85	yes	no	no	yes
RI_788	MELO3C005579.2		Maspardin	no	9	+	yes	-0.038	0.000122332	0.00576891	MELO3C005579.2.1	MSTRG.17444.1	22640969	22641503	23,13,11	265224137	19,37,31	160201174	298	149	0.042,0.028,0.039	0.056,0.084,0.082	0.0363333	0.074	no	yes	yes	no
RI_1244	MELO3C024190.2		Acetyl-CoA acetyltransferase	no	1	+	yes	0.017	0.000286557	0.0114393	MELO3C024190.2.1	MSTRG.2775.2	4373410	4373678	33853097902	39,32,2	276528432938	49,39,61	287	149	0.978,0.98,0.996	0.967,0.974,0.962	0.984667	0.967667	yes	no	no	yes
RI_2170	MELO3C019378.2		exonuclease mut-7 homolog	no	6	+	yes	0.086	0.000105322	0.00555109	MSTRG.11710.2	MSTRG.11710.3,MSTRG.11710.1,MELO3C019378.2.1	9970648	9971421	21,15,24	73,51,54	6,9,7	61,52,65	298	149	0.126,0.128,0.182	0.047,0.08,0.051	0.145333	0.0593333	yes	no	no	yes
RI_1478	MELO3C009144.2		transcription factor bHLH140	no	4	-	yes	0.505	3.52123e-06	0.000788756	MSTRG.9340.5	MSTRG.9340.8,MSTRG.9340.6	33972476	33972856	7,3,1	0,0,0	2,4,2	8,0,2	264	149	1.0,1.0,1.0	0.124,1.0,0.361	1	0.495	yes	no	no	yes
RI_1506	MELO3C010511.2		DNA topoisomerase 2-binding protein 1 isoform X2	no	7	+	yes	0.11	0.00164107	0.0334181	MSTRG.13424.2,MSTRG.13424.1,MSTRG.13424.7,MSTRG.13424.4,MSTRG.13424.5,MSTRG.13424.8,MSTRG.13424.9	MSTRG.13424.6	8407692	8408140	2,6,1	2,1,2	0,1,0	4,0,7	275	149	0.351,0.765,0.213	0.0,1.0,0.0	0.443	0.333333	yes	no	no	yes
RI_908	MELO3C020583.2		Neutral ceramidase	no	12	+	yes	0.103	0.00120097	0.0287227	MSTRG.20825.6	MSTRG.20825.8,MSTRG.20825.1,MSTRG.20825.3,MSTRG.20825.11	1234772	1235432	8,6,0	13,10,5	0,2,1	12,10,7	298	149	0.235,0.231,0.0	0.0,0.091,0.067	0.155333	0.0526667	yes	no	no	yes
RI_302	MELO3C023602.2		Protein disulfide-isomerase	yes	1	-	yes	0.55	8.63667e-05	0.00515897	MELO3C023602.2.1	MSTRG.3912.2	33226004	33226400	1,9,1	1,1,0	8,2,1	12,4,10	267	149	0.358,0.834,1.0	0.271,0.218,0.053	0.730667	0.180667	yes	no	no	yes
RI_864	MELO3C029848.2		Unknown protein	no	3	+	yes	-0.234	0.000277237	0.0114393	MSTRG.6046.11,MSTRG.6046.3,MSTRG.6046.5,MSTRG.6046.9	MELO3C029848.2.1	5317337	5317812	13,7,18	6,1,0	9,13,8	0,0,0	298	149	0.52,0.778,1.0	1.0,1.0,1.0	0.766	1	no	yes	yes	no
RI_1601	MELO3C020875.2		CLK4-associating serine/arginine-rich protein	yes	11	+	yes	0.147	8.94337e-09	1.60265e-05	MSTRG.19247.2,MSTRG.19247.1	MELO3C020875.2.1	3363120	3363686	289158201	240117186	96104107	196169155	298	149	0.376,0.403,0.351	0.197,0.235,0.257	0.376667	0.229667	yes	no	no	yes
RI_2465	MELO3C011886.2		cyclin-dependent kinase G-2-like isoform X1	no	10	+	yes	-0.119	0.00207137	0.0397104	MSTRG.18253.8,MSTRG.18253.6,MSTRG.18253.4	MSTRG.18253.2	4114012	4115300	237111296	140,63,163	115114143	34,51,47	298	149	0.458,0.468,0.476	0.628,0.528,0.603	0.467333	0.586333	no	yes	yes	no
RI_1086	MELO3C003048.2		Histone-lysine N-methyltransferase ASHR1-like protein	yes	9	-	yes	0.22	0.000793664	0.0230075	MSTRG.16879.4	MSTRG.16879.3,MSTRG.16879.2	10841723	10842668	109,36,156	46,29,45	22,22,38	22,51,30	298	149	0.542,0.383,0.634	0.333,0.177,0.388	0.519667	0.299333	yes	no	no	yes
RI_1262	MELO3C033370.2		Protein DETOXIFICATION	yes	8	+	yes	-0.152	4.88065e-05	0.00364422	MSTRG.15818.2	MSTRG.15818.4	23384056	23384327	0,0,0	21,9,21	7,0,2	8,4,8	263	149	0.0,0.0,0.0	0.331,0.0,0.124	0	0.151667	no	yes	yes	no
RI_1936	MELO3C006500.2		Dyggve-melchior-clausen syndrome protein	no	6	-	yes	-0.112	0.000621189	0.0198781	MSTRG.11314.1	MSTRG.11314.2	3721165	3722042	138,42,139	4,8,16	51,71,81	2,0,3	256	149	0.953,0.753,0.835	0.937,1.0,0.94	0.847	0.959	no	yes	yes	no
RI_900	MELO3C015399.2		cysteine synthase-like	yes	2	+	yes	0.098	9.1864e-06	0.00123261	MSTRG.4445.2,MSTRG.4445.3,MSTRG.4445.6,MSTRG.4445.7,MSTRG.4445.5	MSTRG.4445.4	1348920	1349802	254230141	2,8,5	168138188	15,14,13	298	149	0.984,0.935,0.934	0.848,0.831,0.879	0.951	0.852667	yes	no	no	yes
RI_2080	MELO3C020874.2		CCR4-NOT transcription complex subunit 2	no	11	-	yes	0.159	0.0013475	0.0294477	MSTRG.19248.1	MELO3C020874.2.1	3370980	3371362	37,67,2	5,0,0	58,47,59	15,6,7	262	149	0.808,1.0,1.0	0.687,0.817,0.827	0.936	0.777	yes	no	no	yes
RI_2087	MELO3C005714.2		meiotic recombination protein SPO11-2	no	9	-	yes	0.329	9.61396e-06	0.00123261	MSTRG.17540.3	MSTRG.17540.1,MSTRG.17540.2,MELO3C005714.2.1	23671232	23671447	23,4,12	20,3,11	0,4,11	18,30,21	223	149	0.435,0.471,0.422	0.0,0.082,0.259	0.442667	0.113667	yes	no	no	yes
RI_1697	MELO3C015249.2		Pyrrolidone-carboxylate peptidase	yes	2	-	yes	0.021	0.00027229	0.0114393	MELO3C015249.2.1	MSTRG.4329.4	264512	265530	14,30,9	285212201	3,12,9	288218276	298	149	0.024,0.066,0.022	0.005,0.027,0.016	0.0373333	0.016	yes	no	no	yes
RI_2362	MELO3C014946.2		cytochrome c oxidase subunit 6a, mitochondrial	no	6	-	yes	0.013	2.7723e-06	0.000709708	MELO3C014946.2.1	MSTRG.12053.1	20314929	20315207	95,65,87	189511032153	34,39,21	111313551317	276	149	0.026,0.031,0.021	0.016,0.015,0.009	0.026	0.0133333	yes	no	no	yes
RI_2360	MELO3C020253.2		importin-11	no	6	+	yes	0.194	1.89473e-05	0.0018863	MELO3C020253.2.1,MSTRG.11939.5,MSTRG.11939.2,MSTRG.11939.1	MSTRG.11939.4	15609251	15609651	7,15,3	0,0,0	28,25,15	6,1,2	297	149	1.0,1.0,1.0	0.701,0.926,0.79	1	0.805667	yes	no	no	yes
RI_431	MELO3C028792.2		callose synthase 7	no	1	-	yes	0.543	9.09818e-05	0.00525934	MSTRG.3396.3	MSTRG.3396.6,MSTRG.3396.1,MSTRG.3396.9	21862317	21863117	10,0,1	1,1,0	1,0,0	2,2,1	256	149	0.853,0.0,1.0	0.225,0.0,0.0	0.617667	0.075	yes	no	no	yes
RI_723	MELO3C007501.2		BTB/POZ domain-containing protein	no	8	-	yes	0.172	0.00152587	0.0319721	MSTRG.14853.1	MSTRG.14853.3	3200277	3201591	5,1,1	5,8,2	0,1,0	7,6,5	298	149	0.333,0.059,0.2	0.0,0.077,0.0	0.197333	0.0256667	yes	no	no	yes
RI_1061	MELO3C017044.2		Glyceraldehyde-3-phosphate dehydrogenase	no	7	+	yes	0.442	0.000390133	0.0142677	MSTRG.12850.4	MSTRG.12850.7	246859	248607	14,10,4	0,3,2	8,3,3	7,3,13	298	149	1.0,0.625,0.5	0.364,0.333,0.103	0.708333	0.266667	yes	no	no	yes
RI_1990	MELO3C007421.2		pyrophosphate--fructose 6-phosphate 1-phosphotransferase subunit beta	no	8	-	yes	-0.031	0.00232861	0.0427811	MSTRG.14793.2	MSTRG.14793.3	2689714	2690221	3,0,2	265117346	9,5,3	104164170	175	149	0.01,0.0,0.005	0.069,0.025,0.015	0.005	0.0363333	no	yes	yes	no
RI_1991	MELO3C024280.2		DUF1666 family protein	no	1	-	yes	0.398	2.27644e-06	0.000679897	MELO3C024280.2.1	MSTRG.4159.2	35685158	35685563	35,19,38	0,6,0	15,11,18	6,13,11	234	149	1.0,0.668,1.0	0.614,0.35,0.51	0.889333	0.491333	yes	no	no	yes
RI_1992	MELO3C024280.2		DUF1666 family protein	no	1	-	yes	0.261	0.00051002	0.0169251	MELO3C024280.2.1	MSTRG.4159.1	35685158	35685563	23,14,26	36,6,34	6,9,10	30,22,45	225	149	0.297,0.607,0.336	0.117,0.213,0.128	0.413333	0.152667	yes	no	no	yes
RI_1662	MELO3C031824.2		DUF4283 domain-containing protein	no	6	+	yes	0.333	0.000103508	0.00555109	MSTRG.11637.4	MSTRG.11637.7	7451013	7453641	3,1,5	0,2,0	1,0,2	0,9,4	298	149	1.0,0.2,1.0	1.0,0.0,0.2	0.733333	0.4	yes	no	no	yes
RI_1663	MELO3C031824.2		DUF4283 domain-containing protein	no	6	+	yes	0.239	0.000636221	0.0200019	MSTRG.11637.4	MSTRG.11637.3	7451013	7453641	2,1,4	6,1,4	1,0,0	5,1,8	298	149	0.143,0.333,0.333	0.091,0.0,0.0	0.269667	0.0303333	yes	no	no	yes
RI_1338	MELO3C011912.2		Ultraviolet-B receptor UVR8	no	10	-	yes	0.028	0.000291613	0.0114393	MELO3C011912.2.1	MSTRG.18226.3,MSTRG.18226.2,MSTRG.18226.1	3947159	3947886	10,10,4	145,141,59	5,1,5	191218169	244	149	0.04,0.042,0.04	0.016,0.003,0.018	0.0406667	0.0123333	yes	no	no	yes
RI_1688	MELO3C018456.2		methylcrotonoyl-CoA carboxylase beta chain, mitochondrial	no	1	-	yes	-0.011	0.00208303	0.0397104	MELO3C018456.2.1	MSTRG.2407.1	413767	414533	62,45,40	14299621481	50,36,38	588758685	298	149	0.021,0.023,0.013	0.041,0.023,0.027	0.019	0.0303333	no	yes	yes	no
RI_1171	MELO3C016371.2		lysosomal Pro-X carboxypeptidase	no	7	+	yes	0.172	0.000157355	0.00723026	MSTRG.13999.1	MSTRG.13999.2	23992554	23993268	133,77,125	44,31,53	67,89,77	50,51,84	298	149	0.602,0.554,0.541	0.401,0.466,0.314	0.565667	0.393667	yes	no	no	yes
RI_2221	MELO3C006896.2		Unknown protein	no	6	+	yes	0.038	0.000975622	0.0257105	MSTRG.11608.1	MELO3C006896.2.1	7066021	7068128	75,32,100	325149430	19,38,20	168197202	298	149	0.103,0.097,0.104	0.054,0.088,0.047	0.101333	0.063	yes	no	no	yes
RI_2044	MELO3C032482.2		Unknown protein	no	7	+	yes	-0.168	1.69657e-05	0.00178838	MSTRG.13602.1	MSTRG.13602.3	13863336	13865783	31,23,21	110,32,131	30,32,21	30,26,31	298	149	0.124,0.264,0.074	0.333,0.381,0.253	0.154	0.322333	no	yes	yes	no
RI_1055	MELO3C023173.2		sister chromatid cohesion 1 protein 3	no	8	-	yes	0.116	7.7826e-05	0.00480911	MELO3C023173.2.1	MSTRG.15609.1	16481538	16481741	15,2,2	23,10,33	0,2,2	21,43,30	259	149	0.273,0.103,0.034	0.0,0.026,0.037	0.136667	0.021	yes	no	no	yes
RI_1300	MELO3C008583.2		mitotic-spindle organizing protein 1B-like	no	5	-	yes	0.096	0.00103782	0.0269533	MSTRG.10080.2	MSTRG.10080.1	13779415	13779938	231110165	11,0,5	121128138	13,6,14	298	149	0.913,1.0,0.943	0.823,0.914,0.831	0.952	0.856	yes	no	no	yes
RI_1303	MELO3C026789.2		N-(5-phosphoribosyl)anthranilate isomerase	no	10	+	yes	0.398	0.00114344	0.0283015	MSTRG.18564.2,MELO3C026789.2.1,MSTRG.18564.4	MSTRG.18564.1	10462538	10462903	2,4,6	5,2,0	2,0,1	6,5,1	269	149	0.181,0.526,1.0	0.156,0.0,0.356	0.569	0.170667	yes	no	no	yes
RI_181	MELO3C018712.2		E3 ubiquitin-protein ligase RNF12 isoform X1	no	1	+	yes	-0.234	0.000501584	0.0169251	MSTRG.2609.2	MSTRG.2609.1	2303653	2305746	2,1,2	9,8,11	8,10,4	11,6,7	298	149	0.1,0.059,0.083	0.267,0.455,0.222	0.0806667	0.314667	no	yes	yes	no
RI_1239	MELO3C018621.2		1,4-dihydroxy-2-naphthoate polyprenyltransferase, chloroplastic	no	1	-	yes	0.128	0.000652868	0.0201714	MSTRG.2539.1	MELO3C018621.2.1	1559012	1559290	4,2,5	28,18,7	0,1,0	4,6,12	219	149	0.089,0.07,0.327	0.0,0.102,0.0	0.162	0.034	yes	no	no	yes
RI_939	MELO3C033837.2		serine/arginine-rich splicing factor SR34A	no	9	-	yes	0.507	4.71822e-05	0.00364422	MELO3C033837.2.1	-	25215424	25216772	9,3,1	7,0,2	2,0,0	13,4,13	298	149	0.391,1.0,0.2	0.071,0.0,0.0	0.530333	0.0236667	yes	no	no	yes
RI_1543	MELO3C017696.2		Gem-associated protein 2	no	7	+	yes	-0.212	0.00153438	0.0319721	MSTRG.14158.2	MSTRG.14158.3	26448770	26449388	29,8,14	2,4,3	10,13,9	2,0,0	298	149	0.879,0.5,0.7	0.714,1.0,1.0	0.693	0.904667	no	yes	yes	no
RI_1544	MELO3C015722.2		Pentatricopeptide repeat-containing family protein	no	1	-	yes	-0.111	9.15065e-06	0.00123261	MSTRG.3654.1	MSTRG.3654.6,MSTRG.3654.5,MSTRG.3654.11	28853545	28854657	17,4,3	100,60,66	14,12,17	36,35,46	298	149	0.078,0.032,0.022	0.163,0.146,0.156	0.044	0.155	no	yes	yes	no
RI_232	MELO3C033360.2		translation initiation factor eIF-2B subunit gamma	no	8	+	yes	-0.306	0.000796017	0.0230075	MSTRG.15786.1,MSTRG.15786.6	MSTRG.15786.4	22000463	22000763	19,12,9	5,3,5	9,11,19	0,0,3	271	149	0.676,0.687,0.497	1.0,1.0,0.777	0.62	0.925667	no	yes	yes	no
RI_231	MELO3C033360.2		translation initiation factor eIF-2B subunit gamma	yes	8	+	yes	0.355	9.62979e-06	0.00123261	MSTRG.15786.1	MELO3C033360.2.1	21999960	22000216	10,4,35	10,2,13	2,3,0	5,6,12	281	149	0.347,0.515,0.588	0.175,0.21,0.0	0.483333	0.128333	yes	no	no	yes

## Sheet: D3
Table S6. Alternative splicing events of different time-point of storage between 60% and 90% melon maturity
AS ID	Gene ID	Gene name	Gene description	Novel AS	Chr	Strand	Diff significant	IncLevelDiff (M42D_3/M33D_3,螖PSI)	P Value JunctionCountOnly	FDR JunctionCountOnly	InclusionTranscripts	SkippingTranscripts	ExonStart	ExonEnd	UpstreamES	UpstreamEE	DownstreamES	DownstreamEE	IJC M42D_3	SJC M42D_3	IJC M33D_3	SJC M33D_3	IncFormLen	SkipFormLen	IncLevel1 (PSI M42D_3)	IncLevel2 (PSI M33D_3)	Average IncLevel1 (Average PSI M42D_3)	Average IncLevel2 (Average PSI M33D_3)	Increase Inclusion M42D_3	Increase Exclusion M42D_3	Increase Inclusion M33D_3	Increase Exclusion M33D_3
SE_3463	MELO3C003691.2		Lactation elevated protein 1	no	4	-	yes	-0.152	3.16971e-06	0.000356438	MSTRG.7657.5	MSTRG.7657.6,MELO3C003691.2.1,MSTRG.7657.2	3314343	3314418	3314187	3314280	3314933	3315003	1,0,0	15,22,19	3,8,4	10,30,12	223	149	0.043,0.0,0.0	0.167,0.151,0.182	0.0143333	0.166667	no	yes	yes	no
SE_2752	MELO3C024287.2		GATA transcription factor 24-like	no	1	-	yes	0.119	6.64513e-05	0.00274775	MELO3C024287.2.1	MSTRG.4166.2,MSTRG.4166.1	35734280	35734441	35733196	35733328	35734522	35734609	152219216	0,10,4	101,110,92	12,3,14	298	149	1.0,0.916,0.964	0.808,0.948,0.767	0.96	0.841	yes	no	no	yes
SE_2751	MELO3C024287.2		GATA transcription factor 24-like	no	1	-	yes	0.215	0.000116531	0.00421384	MSTRG.4166.2	MELO3C024287.2.1,MSTRG.4166.1	35734280	35734414	35733196	35733328	35734522	35734609	79120109	0,10,4	51,44,36	12,3,14	282	149	1.0,0.864,0.935	0.692,0.886,0.576	0.933	0.718	yes	no	no	yes
SE_5856	MELO3C003920.2		50S ribosomal protein L7/L12	no	5	-	yes	-0.026	0.00183311	0.0349055	MELO3C003920.2.1	-	20577843	20578014	20574348	20575270	20578954	20579034	4,0,0	51,81,53	10,0,9	82,70,71	298	149	0.038,0.0,0.0	0.057,0.0,0.06	0.0126667	0.039	no	yes	yes	no
SE_5151	MELO3C012409.2		Amino acid transporter family protein	yes	10	-	yes	0.072	1.96235e-05	0.00117156	MSTRG.17823.3,MSTRG.17823.2,MSTRG.17823.4	-	658570	658594	658033	658214	658783	658998	249325197	3,24,8	178168211	17,21,27	172	149	0.986,0.921,0.955	0.901,0.874,0.871	0.954	0.882	yes	no	no	yes
SE_8845	MELO3C016733.2		Estradiol 17-beta-dehydrogenase 1	no	7	+	yes	0.223	3.6626e-05	0.00179643	MELO3C016733.2.1	MSTRG.13122.2,MSTRG.13122.4	2475952	2476022	2475275	2475503	2476594	2476696	17,40,15	23,33,27	8,6,3	28,24,22	218	149	0.336,0.453,0.275	0.163,0.146,0.085	0.354667	0.131333	yes	no	no	yes
SE_3061	MELO3C006286.2		Heterogeneous nuclear ribonucleoprotein Q	yes	6	-	yes	0.073	0.000939436	0.0204305	MSTRG.11131.7,MSTRG.11131.6	MSTRG.11131.5,MSTRG.11131.4,MSTRG.11131.3,MSTRG.11131.2	2251204	2251604	2250579	2250678	2254527	2254624	108,106,83	0,0,0	77,80,58	4,4,1	298	149	1.0,1.0,1.0	0.906,0.909,0.967	1	0.927333	yes	no	no	yes
SE_2893	MELO3C017675.2		prolyl 4-hydroxylase 1	yes	7	-	yes	-0.057	0.0020839	0.0379756	MSTRG.14144.2,MELO3C017675.2.1	-	26268834	26268900	26266541	26266616	26269486	26269539	158200118	11,15,9	108129110	0,4,6	214	149	0.909,0.903,0.901	1.0,0.957,0.927	0.904333	0.961333	no	yes	yes	no
SE_6557	MELO3C011250.2		Transcription factor HY5	yes	3	-	yes	-0.069	4.94032e-05	0.00224407	MSTRG.6840.3	-	27442694	27442875	27442169	27442326	27443028	27443127	115,127,81	6,8,0	92,43,87	0,0,0	298	149	0.906,0.888,1.0	1.0,1.0,1.0	0.931333	1	no	yes	yes	no
SE_1782	MELO3C020815.2		protein MCM10 homolog isoform X1	no	11	-	yes	-0.629	6.87373e-05	0.00279219	MSTRG.19291.5	-	3854455	3854564	3851871	3852109	3856086	3856398	0,2,7	2,11,4	7,15,7	1,4,0	257	149	0.0,0.095,0.504	0.802,0.685,1.0	0.199667	0.829	no	yes	yes	no
SE_1788	MELO3C021025.2		Phosphatidylinositol/phosphatidylcholine transfer protein SFH9	no	1	+	yes	0.168	0.00259046	0.0448997	MSTRG.3522.3,MSTRG.3522.2	MSTRG.3522.1,MELO3C021025.2.1	25947473	25947517	25947048	25947147	25947640	25947722	72,78,50	35,52,51	33,32,24	40,45,37	192	149	0.615,0.538,0.432	0.39,0.356,0.335	0.528333	0.360333	yes	no	no	yes
SE_4412	MELO3C005777.2		serine/threonine-protein kinase WNK8-like isoform X1	yes	9	+	yes	0.079	1.42789e-05	0.000947237	MSTRG.17602.1	-	24164629	24164667	24163536	24164220	24164802	24165030	208258198	8,11,3	230164169	9,18,31	186	149	0.954,0.949,0.981	0.953,0.879,0.814	0.961333	0.882	yes	no	no	yes
SE_4419	MELO3C012862.2		Phospholipid--sterol o-acyltransferase	no	4	+	yes	0.521	0.00228219	0.0405474	MSTRG.8045.2	MSTRG.8045.3,MSTRG.8045.1,MSTRG.8045.6	13458615	13458966	13458451	13458523	13459244	13459413	19,10,3	14,0,0	16,8,5	19,5,22	298	149	0.404,1.0,1.0	0.296,0.444,0.102	0.801333	0.280667	yes	no	no	yes
SE_4418	MELO3C012862.2		Phospholipid--sterol o-acyltransferase	no	4	+	yes	0.654	3.61997e-07	7.25647e-05	MSTRG.8045.6	MSTRG.8045.2,MSTRG.8045.3,MSTRG.8045.1	13458615	13458636	13458451	13458523	13459244	13459413	0,12,6	14,0,0	0,0,1	19,5,22	169	149	0.0,1.0,1.0	0.0,0.0,0.039	0.666667	0.013	yes	no	no	yes
SE_1127	MELO3C022813.2		THO complex subunit 1	no	9	+	yes	0.027	0.000706395	0.0167446	MELO3C022813.2.1	-	12537775	12537822	12537265	12537539	12538051	12538176	16,8,3	153168101	0,6,0	126,86,100	195	149	0.074,0.035,0.022	0.0,0.051,0.0	0.0436667	0.017	yes	no	no	yes
SE_7804	MSTRG.12708			yes	6	+	yes	0.139	7.93362e-05	0.00312632	MSTRG.12708.13	-	36166430	36166482	36165060	36165313	36168731	36169114	7,20,6	0,0,0	20,5,18	6,0,2	200	149	1.0,1.0,1.0	0.713,1.0,0.87	1	0.861	yes	no	no	yes
SE_7806	MELO3C014515.2		Aspartyl/glutamyl-tRNA (Asn/Gln) amidotransferase subunit B	no	5	+	yes	0.026	2.21324e-05	0.00129993	MSTRG.9562.2	-	1787036	1787109	1786766	1786913	1788541	1789055	7,28,8	277316195	3,2,0	179116170	221	149	0.017,0.056,0.027	0.011,0.011,0.0	0.0333333	0.00733333	yes	no	no	yes
SE_9335	MELO3C026391.2		Vacuolar protein sorting-associated protein 53 A	no	7	-	yes	-0.062	3.23466e-06	0.000359359	MSTRG.13314.1	-	5963881	5964023	5962670	5962734	5965548	5965704	273385253	16,17,8	262210232	3,0,4	290	149	0.898,0.921,0.942	0.978,1.0,0.968	0.920333	0.982	no	yes	yes	no
SE_6241	MELO3C024652.2		Guanine nucleotide-binding protein beta subunit-like protein	yes	2	+	yes	0.079	0.00254158	0.0443863	MSTRG.5247.5,MSTRG.5247.4,MSTRG.5247.1,MELO3C024652.2.1,MSTRG.5247.3,MSTRG.5247.2	-	20505625	20505692	20504795	20504889	20506012	20506095	116,97,110	4,1,2	64,55,81	4,10,2	215	149	0.953,0.985,0.974	0.917,0.792,0.966	0.970667	0.891667	yes	no	no	yes
SE_5955	MELO3C009823.2		Proteasome subunit beta type-4	no	4	-	yes	0.124	0.0010165	0.0217474	MSTRG.8753.4,MSTRG.8753.5,MSTRG.8753.1,MSTRG.8753.2	MELO3C009823.2.1,MSTRG.8753.6,MSTRG.8753.7,MSTRG.8753.3	28929383	28929477	28929129	28929174	28929850	28929961	23,16,9	45,32,46	12,0,2	37,38,27	242	149	0.239,0.235,0.108	0.166,0.0,0.044	0.194	0.07	yes	no	no	yes
SE_6033	MELO3C033929.2		Unknown protein	no	9	+	yes	-0.118	4.30656e-06	0.000431639	MSTRG.17019.2,MSTRG.17019.1	MSTRG.17019.4	15512720	15512820	15512184	15512443	15513066	15513116	65,32,22	11,3,0	21,56,20	0,0,0	248	149	0.78,0.865,1.0	1.0,1.0,1.0	0.881667	1	no	yes	yes	no
SE_7788	MELO3C010538.2		RNA-binding (RRM/RBD/RNP motifs) family protein	no	7	-	yes	0.177	0.00281871	0.0475161	MSTRG.13394.2	-	7980165	7980231	7974499	7974840	7980928	7981125	33,31,56	3,7,5	34,24,25	15,5,11	214	149	0.885,0.755,0.886	0.612,0.77,0.613	0.842	0.665	yes	no	no	yes
SE_3447	MELO3C018502.2		MAR-binding filament-like protein	no	1	+	yes	0.023	5.26619e-05	0.00232342	MSTRG.2445.2	-	696585	696830	695160	695268	697635	697866	114115941096	11,6,9	1005683820	17,18,12	298	149	0.981,0.993,0.984	0.967,0.95,0.972	0.986	0.963	yes	no	no	yes
SE_6751	MELO3C023751.2		elongator complex protein 5 isoform X1	yes	6	-	yes	0.064	0.000320148	0.00945099	MSTRG.11994.1	MELO3C023751.2.1	17970142	17970189	17962373	17962443	17970281	17970448	68,105,58	0,0,4	62,67,46	12,4,0	195	149	1.0,1.0,0.917	0.798,0.928,1.0	0.972333	0.908667	yes	no	no	yes
SE_617	MELO3C016084.2		Subtilisin-like protease	yes	7	+	yes	-0.084	0.000264966	0.00814417	-	-	20309433	20309526	20309044	20309242	20310625	20311356	53,60,47	6,4,0	27,36,51	0,0,0	241	149	0.845,0.903,1.0	1.0,1.0,1.0	0.916	1	no	yes	yes	no
SE_8607	MELO3C016443.2		At2g02410	no	6	-	yes	-0.1	1.46694e-05	0.000966186	MELO3C016443.2.1	MSTRG.12344.2	29818708	29818733	29818583	29818622	29819402	29819486	0,0,0	24,30,25	3,0,8	17,9,34	173	149	0.0,0.0,0.0	0.132,0.0,0.169	0	0.100333	no	yes	yes	no
SE_10634	MELO3C022562.2		protein CHROMATIN REMODELING 19 isoform X1	no	10	+	yes	0.023	2.42819e-05	0.00136312	MSTRG.18713.4	-	15557727	15558793	15554153	15554372	15562207	15562706	20,20,27	302300279	4,7,5	250178185	298	149	0.032,0.032,0.046	0.008,0.019,0.013	0.0366667	0.0133333	yes	no	no	yes
SE_3279	MSTRG.16286			no	8	+	yes	0.015	0.00194771	0.0361366	-	-	34637035	34637085	34635980	34636410	34637452	34637794	0,1,0	3,1,5	0,10,0	2,12,5	198	149	0.0,0.429,0.0	0.0,0.385,0.0	0.143	0.128333	yes	no	no	yes
SE_2900	MELO3C029171.2		heparan-alpha-glucosaminide N-acetyltransferase	no	1	-	yes	-0.088	1.54281e-06	0.000212332	-	-	27318469	27318542	27317542	27318093	27318950	27319515	55,37,34	324291202	32,51,57	99150171	221	149	0.103,0.079,0.102	0.179,0.186,0.183	0.0946667	0.182667	no	yes	yes	no
SE_9136	MELO3C025982.2		histidine kinase 2	no	11	-	yes	0.174	5.93856e-10	5.47594e-07	MELO3C025982.2.1	MSTRG.19636.1	13412872	13413030	13412616	13412753	13413181	13413600	454575368	79,104,74	288194247	134,65,101	298	149	0.742,0.734,0.713	0.518,0.599,0.55	0.729667	0.555667	yes	no	no	yes
SE_7223	MELO3C028873.2		Unknown protein	no	1	-	yes	-0.346	3.24956e-07	6.89082e-05	MSTRG.2952.3	-	9282631	9282698	9281800	9281852	9283023	9283070	23,15,17	5,6,9	10,3,1	0,0,0	215	149	0.761,0.634,0.567	1.0,1.0,1.0	0.654	1	no	yes	yes	no
SE_7227	MELO3C014368.2		Aminomethyltransferase	no	5	-	yes	0.114	0.000100501	0.00376716	MSTRG.9671.1	MELO3C014368.2.1	3179229	3179294	3175792	3175880	3179396	3179462	48,41,30	0,1,0	40,29,26	2,7,1	213	149	1.0,0.966,1.0	0.933,0.743,0.948	0.988667	0.874667	yes	no	no	yes
SE_1107	MELO3C021325.2		Chaperone protein dnaJ, putative	yes	11	-	yes	0.192	2.17878e-07	5.42988e-05	MSTRG.20358.1	MSTRG.20358.2	30312148	30313326	30311555	30311646	30313461	30313671	73,113,56	0,0,0	59,39,29	6,0,10	298	149	1.0,1.0,1.0	0.831,1.0,0.592	1	0.807667	yes	no	no	yes
SE_1105	MELO3C021325.2		Chaperone protein dnaJ, putative	yes	11	-	yes	0.228	2.71817e-07	6.26605e-05	MSTRG.20358.2	MSTRG.20358.1	30311877	30313326	30311555	30311646	30313461	30313671	65,85,28	0,0,0	43,32,23	6,0,10	298	149	1.0,1.0,1.0	0.782,1.0,0.535	1	0.772333	yes	no	no	yes
SE_1103	MELO3C021325.2		Chaperone protein dnaJ, putative	yes	11	-	yes	0.667	1.1275e-10	1.48524e-07	-	-	30311877	30311948	30311266	30311646	30313461	30313671	6,1,1	0,0,0	0,1,0	6,0,10	219	149	1.0,1.0,1.0	0.0,1.0,0.0	1	0.333333	yes	no	no	yes
SE_4553	MELO3C018155.2		mRNA cap guanine-N7 methyltransferase	yes	4	-	yes	0.037	0.00283552	0.0477124	MSTRG.7898.1,MELO3C018155.2.1,MSTRG.7898.2	-	9581442	9581581	9574140	9574205	9582172	9582274	240321206	0,4,0	186155185	7,3,3	287	149	1.0,0.977,1.0	0.932,0.964,0.97	0.992333	0.955333	yes	no	no	yes
SE_865	MELO3C030762.2		Protein DETOXIFICATION	yes	4	-	yes	0.068	0.000854178	0.0191569	MSTRG.8007.5	MSTRG.8007.12,MSTRG.8007.10,MSTRG.8007.11,MSTRG.8007.8,MSTRG.8007.9,MSTRG.8007.4,MSTRG.8007.6,MSTRG.8007.7,MSTRG.8007.1,MSTRG.8007.2,MSTRG.8007.3	12088010	12088112	12087759	12087866	12089209	12089296	59,106,77	0,0,0	78,74,79	4,3,3	250	149	1.0,1.0,1.0	0.921,0.936,0.94	1	0.932333	yes	no	no	yes
SE_864	MELO3C030762.2		Protein DETOXIFICATION	yes	4	-	yes	0.056	0.00264625	0.0454506	MSTRG.8007.10,MSTRG.8007.11,MSTRG.8007.7,MSTRG.8007.2	MSTRG.8007.12,MSTRG.8007.8,MSTRG.8007.9,MSTRG.8007.4,MSTRG.8007.5,MSTRG.8007.6,MSTRG.8007.1,MSTRG.8007.3	12088010	12088053	12087759	12087866	12089209	12089296	63,115,91	0,0,0	78,55,87	4,3,3	191	149	1.0,1.0,1.0	0.938,0.935,0.958	1	0.943667	yes	no	no	yes
SE_868	MELO3C030762.2		Protein DETOXIFICATION	yes	4	-	yes	0.128	6.69878e-05	0.00275757	MSTRG.8007.1	-	12090706	12090837	12089476	12089821	12091887	12092125	98,128,78	0,3,3	76,54,42	7,7,4	279	149	1.0,0.958,0.933	0.853,0.805,0.849	0.963667	0.835667	yes	no	no	yes
SE_5689	MELO3C026520.2		Increased DNA methylation 3	no	3	+	yes	-0.269	1.32375e-05	0.000884514	MSTRG.6613.3	MELO3C026520.2.1	24536782	24536891	24534646	24535113	24537222	24537509	13,29,15	4,6,6	13,21,18	2,0,0	257	149	0.653,0.737,0.592	0.79,1.0,1.0	0.660667	0.93	no	yes	yes	no
SE_7426	MELO3C004275.2		histone-lysine N-methyltransferase set1-like isoform X3	no	5	-	yes	0.032	5.23653e-07	9.28578e-05	MSTRG.10501.4,MELO3C004275.2.1,MSTRG.10501.2	MSTRG.10501.1,MSTRG.10501.3	25936253	25936319	25934904	25935396	25936409	25936718	651795562	2,0,7	437327437	13,10,11	214	149	0.996,1.0,0.982	0.959,0.958,0.965	0.992667	0.960667	yes	no	no	yes
SE_810	MELO3C006758.2		Non-specific serine/threonine protein kinase	no	6	+	yes	0.098	5.5441e-09	2.69064e-06	MSTRG.11510.1	-	5735351	5735423	5734836	5735097	5735519	5735627	187263149	3,3,3	163124157	15,10,17	220	149	0.977,0.983,0.971	0.88,0.894,0.862	0.977	0.878667	yes	no	no	yes
SE_3422	MELO3C024460.2		RNA polymerase sigma factor	no	8	-	yes	0.086	0.00185212	0.0349252	MSTRG.15454.3	MELO3C024460.2.1	10324227	10324325	10319235	10319357	10324582	10324639	67,115,60	0,5,0	67,76,54	5,7,3	246	149	1.0,0.933,1.0	0.89,0.868,0.916	0.977667	0.891333	yes	no	no	yes
SE_5114	MELO3C012491.2		Arginine N-methyltransferase family protein	no	10	-	yes	-0.042	0.00208058	0.0379756	MELO3C012491.2.1	-	50641	51124	50430	50528	56386	56847	192205192	4,10,7	213162152	1,1,4	298	149	0.96,0.911,0.932	0.991,0.988,0.95	0.934333	0.976333	no	yes	yes	no
SE_8743	MELO3C022936.2		Triacylglycerol lipase, putative	yes	10	-	yes	-0.099	1.57158e-05	0.00100636	MSTRG.18974.9,MSTRG.18974.8,MSTRG.18974.5,MSTRG.18974.4,MELO3C022936.2.1,MSTRG.18974.6,MSTRG.18974.1,MSTRG.18974.3	MSTRG.18974.2,MSTRG.18974.10	24813036	24813104	24799667	24799737	24813499	24813581	104,157,59	9,12,7	134,90,100	6,0,0	216	149	0.889,0.9,0.853	0.939,1.0,1.0	0.880667	0.979667	no	yes	yes	no
SE_2918	MELO3C019601.2		CBS domain-containing protein	yes	11	-	yes	-0.018	6.0846e-05	0.00258554	MSTRG.20090.1	-	25844161	25844222	25842860	25843396	25845507	25845589	9711331861	19,24,15	776466620	0,2,7	209	149	0.973,0.975,0.976	1.0,0.994,0.984	0.974667	0.992667	no	yes	yes	no
SE_6507	MELO3C026635.2		Plant Tudor-like RNA-binding protein	yes	2	+	yes	-0.044	0.000490209	0.0126263	MSTRG.5160.2	MSTRG.5160.1	18208280	18208985	18207436	18207874	18209712	18211757	131157104	0,15,0	75,68,84	0,1,0	298	149	1.0,0.84,1.0	1.0,0.971,1.0	0.946667	0.990333	no	yes	yes	no
SE_456	MELO3C017639.2		Polycomb group protein EMBRYONIC FLOWER 2	yes	7	+	yes	0.053	4.66487e-06	0.000452787	MSTRG.14117.4,MSTRG.14117.5,MSTRG.14117.6,MSTRG.14117.7,MSTRG.14117.1,MSTRG.14117.2,MSTRG.14117.3	-	25834882	25835022	25834328	25834487	25835482	25835630	277349235	1,3,2	238227249	11,2,14	288	149	0.993,0.984,0.984	0.918,0.983,0.902	0.987	0.934333	yes	no	no	yes
SE_10616	MELO3C030319.2		Histidine-containing phosphotransfer protein, putative	yes	3	+	yes	-0.056	0.000992827	0.0213899	MSTRG.6947.1,MELO3C030319.2.1	-	28483893	28483962	28483680	28483814	28484462	28484534	174229187	20,4,12	148124102	2,6,0	217	149	0.857,0.975,0.915	0.981,0.934,1.0	0.915667	0.971667	no	yes	yes	no
SE_10286	MELO3C012881.2		rho-N domain-containing protein 1, chloroplastic isoform X3	no	4	-	yes	0.133	0.000844572	0.0189946	MELO3C012881.2.1	-	13902540	13902600	13900703	13902200	13904834	13904882	51,48,50	63,107,65	18,19,17	70,53,47	208	149	0.367,0.243,0.355	0.156,0.204,0.206	0.321667	0.188667	yes	no	no	yes
SE_8245	MELO3C024993.2		Polypyrimidine tract-binding-like protein	no	3	+	yes	0.095	4.01563e-05	0.00190867	MSTRG.6345.3,MSTRG.6345.1,MELO3C024993.2.1	MSTRG.6345.2,MSTRG.6345.4	18965995	18966009	18965786	18965844	18966308	18966416	92,97,108	0,2,0	24,36,71	4,3,5	162	149	1.0,0.978,1.0	0.847,0.917,0.929	0.992667	0.897667	yes	no	no	yes
SE_6592	MELO3C022598.2		Tobamovirus multiplication 1 homolog	no	10	-	yes	0.033	1.71178e-05	0.00106651	MSTRG.18734.2,MELO3C022598.2.1,MSTRG.18734.4	MSTRG.18734.1	16605632	16605686	16604364	16604442	16605800	16605864	342469364	0,3,1	274247279	7,4,13	202	149	1.0,0.991,0.996	0.967,0.979,0.941	0.995667	0.962333	yes	no	no	yes
SE_5128	MELO3C019509.2		protein disulfide-isomerase SCO2	no	6	+	yes	0.207	0.000667374	0.0161096	MELO3C019509.2.1	-	12065083	12065210	12064272	12064701	12066336	12066831	93,88,60	40,51,54	17,35,22	53,30,34	275	149	0.557,0.483,0.376	0.148,0.387,0.26	0.472	0.265	yes	no	no	yes
SE_4181	MELO3C017019.2		Dolichol-phosphate mannosyltransferase	no	7	+	yes	0.061	4.94325e-06	0.000469915	MELO3C017019.2.1	MSTRG.12865.2	396395	396421	395513	395590	396530	396695	134172122	0,2,1	115,94,71	4,16,0	174	149	1.0,0.987,0.991	0.961,0.834,1.0	0.992667	0.931667	yes	no	no	yes
SE_9117	MELO3C010156.2		Exportin-4 protein	no	2	+	yes	-0.165	0.00244253	0.0429001	MSTRG.4972.3,MSTRG.4972.2,MSTRG.4972.8,MELO3C010156.2.1	MSTRG.4972.5,MSTRG.4972.4,MSTRG.4972.6,MSTRG.4972.1	14872610	14872653	14867357	14867456	14878647	14878719	51,49,33	30,24,10	26,18,49	8,4,4	191	149	0.57,0.614,0.72	0.717,0.778,0.905	0.634667	0.8	no	yes	yes	no
SE_1168	MELO3C008828.2		ACT11D09.5	yes	8	-	yes	-0.053	0.000356781	0.0102488	MSTRG.15911.1	-	25908524	25908827	25905815	25906945	25914717	25914776	141168122	0,9,4	162126116	0,0,0	298	149	1.0,0.903,0.938	1.0,1.0,1.0	0.947	1	no	yes	yes	no
SE_2580	MSTRG.16360			no	9	-	yes	-0.146	0.000129047	0.00463014	-	MSTRG.16360.6	653752	653866	653023	653423	654343	654440	3,6,0	21,28,25	16,13,4	29,30,10	262	149	0.075,0.109,0.0	0.239,0.198,0.185	0.0613333	0.207333	no	yes	yes	no
SE_1166	MELO3C008828.2		ACT11D09.5	yes	8	-	yes	-0.044	0.00160612	0.0317131	-	-	25908524	25908827	25905815	25906945	25912351	25912456	108158109	2,14,0	138125106	4,0,0	298	149	0.964,0.849,1.0	0.945,1.0,1.0	0.937667	0.981667	no	yes	yes	no
SE_3980	MELO3C021471.2		aspartic proteinase-like protein 2	yes	11	-	yes	0.081	3.5549e-07	7.25647e-05	MSTRG.20233.2,MELO3C021471.2.1	-	29135564	29135727	29135283	29135357	29135928	29136156	176247165	1,1,1	170130131	10,7,5	298	149	0.989,0.992,0.988	0.895,0.903,0.929	0.989667	0.909	yes	no	no	yes
SE_846	MELO3C018967.2		Protein DETOXIFICATION	yes	7	+	yes	0.04	0.00093168	0.0203097	MELO3C018967.2.1,MSTRG.13633.2	-	14856680	14856919	14848347	14848404	14863142	14863261	81,100,61	0,2,0	205320158	9,11,1	298	149	1.0,0.962,1.0	0.919,0.936,0.988	0.987333	0.947667	yes	no	no	yes
SE_155	MELO3C035440.2		Mitochondrial import inner membrane translocase subunit Tim10	no	12	-	yes	0.226	0.00127339	0.0262159	MSTRG.20975.1,MSTRG.20975.7	MSTRG.20975.4	4828818	4828871	4827706	4828100	4829302	4829354	103,59,60	19,35,26	31,21,46	28,29,33	201	149	0.801,0.555,0.631	0.451,0.349,0.508	0.662333	0.436	yes	no	no	yes
SE_8188	MELO3C003637.2		Elongation factor 1-alpha, putative	no	4	-	yes	0.34	0.000484238	0.012509	-	MSTRG.7611.3	2898571	2898649	2896832	2897344	2899527	2899686	16,6,5	3,21,10	3,2,0	17,20,9	226	149	0.779,0.159,0.248	0.104,0.062,0.0	0.395333	0.0553333	yes	no	no	yes
SE_10072	MELO3C013201.2		nitric oxide synthase-interacting protein-like	no	1	-	yes	0.033	0.000402201	0.011204	MSTRG.3123.4	-	14524276	14524329	14523591	14523909	14525142	14525539	6,14,6	114158110	3,1,1	95,82,93	201	149	0.038,0.062,0.039	0.023,0.009,0.008	0.0463333	0.0133333	yes	no	no	yes
SE_3155	MELO3C026498.2		Plant/protein	yes	3	-	yes	0.03	1.10586e-05	0.000790474	MSTRG.6592.1	-	24331664	24331786	24331085	24331249	24332005	24332224	178422501534	23,41,27	987948901	34,26,38	270	149	0.977,0.968,0.969	0.941,0.953,0.929	0.971333	0.941	yes	no	no	yes
SE_1377	MELO3C030859.2		Unknown protein	yes	4	+	yes	0.359	6.83264e-05	0.00279219	MSTRG.8255.1	MSTRG.8255.2	19338462	19338657	19337796	19338100	19339044	19339431	43,29,27	0,0,1	23,2,20	4,8,0	298	149	1.0,1.0,0.931	0.742,0.111,1.0	0.977	0.617667	yes	no	no	yes
SE_1376	MELO3C030859.2		Unknown protein	yes	4	+	yes	0.295	0.000139813	0.00493953	MSTRG.8255.2	MSTRG.8255.1	19338447	19338657	19337796	19338100	19339044	19339431	42,34,41	0,0,1	39,5,40	4,8,0	298	149	1.0,1.0,0.953	0.83,0.238,1.0	0.984333	0.689333	yes	no	no	yes
SE_5494	MELO3C025126.2		cysteine desulfurase 1, chloroplastic-like	yes	9	+	yes	-0.168	4.14168e-05	0.00195849	MSTRG.16968.2,MSTRG.16968.6	-	14098020	14098083	14097862	14097919	14098528	14098627	33,36,11	10,0,2	1,2,16	0,0,0	211	149	0.7,1.0,0.795	1.0,1.0,1.0	0.831667	1	no	yes	yes	no
SE_382	MELO3C032661.2		Anthranilate synthase component I-2	no	7	-	yes	-0.114	6.66056e-12	1.53543e-08	MSTRG.13531.2	MSTRG.13531.4	10779981	10780115	10779103	10779320	10782594	10782857	8,0,0	67,97,81	19,8,24	73,41,55	282	149	0.059,0.0,0.0	0.121,0.093,0.187	0.0196667	0.133667	no	yes	yes	no
SE_3093	MELO3C034034.2		Ubiquitin-conjugating enzyme, E2	no	10	-	yes	0.014	5.06561e-05	0.00227854	MSTRG.18087.2	MELO3C034034.2.1,MSTRG.18087.1,MSTRG.18087.4	2832083	2832139	2831351	2831441	2832252	2832386	173322051619	0,51,0	193614901421	52,14,27	204	149	1.0,0.969,1.0	0.965,0.987,0.975	0.989667	0.975667	yes	no	no	yes
SE_9947	MELO3C008329.2		Histone-lysine N-methyltransferase	yes	3	-	yes	0.08	5.53395e-07	9.33729e-05	MSTRG.6002.1	MELO3C008329.2.1	3796685	3796750	3795216	3795373	3797474	3797531	557609412	39,24,20	318299237	36,48,23	213	149	0.909,0.947,0.935	0.861,0.813,0.878	0.930333	0.850667	yes	no	no	yes
SE_4283	MELO3C035201.2		CBL-interacting serine/threonine-protein kinase	yes	11	-	yes	-0.074	3.52132e-06	0.000364833	MSTRG.20445.10	-	31083843	31083924	31081039	31081258	31085093	31085345	333473345	16,46,20	81,59,72	0,0,3	229	149	0.931,0.87,0.918	1.0,1.0,0.94	0.906333	0.98	no	yes	yes	no
SE_4281	MELO3C035201.2		CBL-interacting serine/threonine-protein kinase	yes	11	-	yes	-0.024	1.75224e-05	0.00107716	MSTRG.20445.2	-	31082678	31082858	31080607	31081258	31085093	31085482	167222131649	16,46,20	540222572	0,0,3	298	149	0.981,0.96,0.976	1.0,1.0,0.99	0.972333	0.996667	no	yes	yes	no
SE_9814	MELO3C020370.2		LOW QUALITY PROTEIN: transcription factor bHLH91-like	no	5	+	yes	0.028	1.21011e-05	0.00083272	MSTRG.9958.1	-	10476008	10476969	10475801	10475893	10477276	10477403	8841340875	0,11,0	649489461	15,10,4	298	149	1.0,0.984,1.0	0.956,0.961,0.983	0.994667	0.966667	yes	no	no	yes
SE_8161	MELO3C018912.2		Wpp domain-interacting tail-anchored protein 2	no	7	+	yes	0.063	4.80218e-05	0.00219212	MELO3C018912.2.1	-	13556300	13556363	13544351	13544552	13556516	13557222	0,16,4	71,70,39	0,1,0	26,36,44	211	149	0.0,0.139,0.068	0.0,0.019,0.0	0.069	0.00633333	yes	no	no	yes
SE_3170	MELO3C009330.2		Rna exonuclease 3	no	4	+	yes	0.09	0.000213621	0.00681593	MELO3C009330.2.1	-	32840431	32840522	32839561	32840051	32840630	32841269	311338214	10,13,3	170161111	25,1,17	239	149	0.951,0.942,0.978	0.809,0.99,0.803	0.957	0.867333	yes	no	no	yes
SE_3179	MELO3C024090.2		D-3-phosphoglycerate dehydrogenase	no	1	+	yes	0.05	4.49961e-05	0.00208497	MSTRG.2951.2	MSTRG.2951.3,MSTRG.2951.6	9266013	9266120	9265532	9265939	9266554	9266596	518516455	16,12,0	384224299	18,8,21	255	149	0.95,0.962,1.0	0.926,0.942,0.893	0.970667	0.920333	yes	no	no	yes
SE_10652	MELO3C003278.2		PHD finger protein At1g33420	no	8	-	yes	0.048	0.000566943	0.0140155	MELO3C003278.2.1	-	34415910	34416037	34415129	34415345	34416880	34417722	725815582	15,31,15	612363403	22,24,30	275	149	0.963,0.934,0.955	0.938,0.891,0.879	0.950667	0.902667	yes	no	no	yes
SE_6256	MELO3C024326.2		acyl carrier protein 1, chloroplastic-like isoform X1	yes	1	-	yes	0.031	1.2928e-05	0.000870138	MSTRG.4204.1	-	36035188	36035302	36034587	36034707	36035688	36035867	191272700416158	9161173693	12193103499616	709809590	262	149	0.922,0.929,0.93	0.907,0.879,0.903	0.927	0.896333	yes	no	no	yes
SE_6255	MELO3C024326.2		acyl carrier protein 1, chloroplastic-like isoform X1	yes	1	-	yes	0.02	5.33559e-06	0.000491995	MSTRG.4204.1	MELO3C024326.2.1	36035188	36035302	36034081	36034484	36035688	36035867	9555133768004	191306145	612453374781	166224141	262	149	0.966,0.961,0.969	0.955,0.931,0.951	0.965333	0.945667	yes	no	no	yes
SE_6254	MELO3C024326.2		acyl carrier protein 1, chloroplastic-like isoform X1	yes	1	-	yes	0.015	9.73634e-06	0.000724022	MELO3C024326.2.1	MSTRG.4204.1	36034587	36035302	36034081	36034484	36035688	36035867	146952065012433	191306145	973883337373	166224141	298	149	0.975,0.971,0.977	0.967,0.949,0.963	0.974333	0.959667	yes	no	no	yes
SE_6253	MELO3C024326.2		acyl carrier protein 1, chloroplastic-like isoform X1	yes	1	-	yes	0.024	0.000268665	0.00823044	MSTRG.4204.1	MELO3C024326.2.1	36034587	36034707	36034081	36034484	36035688	36035867	595183075026	191306145	424237543124	166224141	268	149	0.945,0.938,0.951	0.934,0.903,0.925	0.944667	0.920667	yes	no	no	yes
SE_6620	MELO3C009598.2		histone-lysine N-methyltransferase ATXR4 isoform X1	yes	4	-	yes	0.254	5.98866e-06	0.000530976	MELO3C009598.2.1,MSTRG.8959.1	-	30898260	30898387	30897063	30897133	30899247	30899303	29,33,23	0,0,1	20,14,10	4,2,3	275	149	1.0,1.0,0.926	0.73,0.791,0.644	0.975333	0.721667	yes	no	no	yes
SE_6628	MELO3C012788.2		Transcription initiation factor IIF alpha subunit family protein	no	4	+	yes	0.048	5.11821e-06	0.000481582	MSTRG.7980.3	-	11748328	11748537	11747814	11747937	11748709	11748868	134916461069	56,43,35	13559761084	77,63,71	298	149	0.923,0.95,0.939	0.898,0.886,0.884	0.937333	0.889333	yes	no	no	yes
SE_9621	MELO3C035414.2		RING/FYVE/PHD zinc finger superfamily protein	yes	12	+	yes	0.302	1.37702e-08	5.52067e-06	MELO3C035414.2.1	MSTRG.21162.5,MSTRG.21162.1,MSTRG.21162.2	12200845	12201003	12200502	12200584	12201547	12201633	63,74,44	0,0,0	47,34,29	0,13,13	298	149	1.0,1.0,1.0	1.0,0.567,0.527	1	0.698	yes	no	no	yes
SE_9620	MELO3C035414.2		RING/FYVE/PHD zinc finger superfamily protein	yes	12	+	yes	0.145	8.42798e-11	1.29524e-07	MSTRG.21162.1,MSTRG.21162.2	MELO3C035414.2.1,MSTRG.21162.5	12200800	12201276	12200502	12200584	12201547	12201633	175255144	0,0,0	103,81,110	0,13,13	298	149	1.0,1.0,1.0	1.0,0.757,0.809	1	0.855333	yes	no	no	yes
SE_1618	MELO3C021253.2		Beta-glucosidase	yes	11	-	yes	0.052	8.62029e-05	0.00335391	MELO3C021253.2.1	MSTRG.20421.1,MSTRG.20421.2	30914037	30914131	30913590	30913924	30914219	30914430	262310168	636906568	108,104,77	509316477	242	149	0.202,0.174,0.154	0.116,0.168,0.09	0.176667	0.124667	yes	no	no	yes
SE_9543	MELO3C003825.2		Cysteine/Histidine-rich C1 domain family protein, putative	yes	4	-	yes	-0.075	2.85945e-05	0.00148849	MSTRG.7772.2	-	5169211	5169602	5168191	5168569	5172435	5172772	213266264	12,23,0	59,36,80	0,0,1	298	149	0.899,0.853,1.0	1.0,1.0,0.976	0.917333	0.992	no	yes	yes	no
SE_7443	MELO3C024313.2		AT-rich interactive domain-containing protein 4-like	yes	1	+	yes	0.074	0.00256121	0.0445603	-	MSTRG.4193.3	35920244	35920356	35919260	35919692	35920471	35920660	94,124,81	0,0,0	56,56,43	4,4,0	260	149	1.0,1.0,1.0	0.889,0.889,1.0	1	0.926	yes	no	no	yes
SE_2393	MELO3C016950.2		Myb/SANT-like DNA-binding domain protein	no	7	-	yes	0.324	2.43215e-05	0.00136312	MSTRG.12939.5	MSTRG.12939.2	905800	905951	905213	905553	906465	906606	33,23,15	21,19,7	6,0,12	27,9,17	298	149	0.44,0.377,0.517	0.1,0.0,0.261	0.444667	0.120333	yes	no	no	yes
SE_2390	MSTRG.16676			no	9	+	yes	0.138	0.000155665	0.00533601	MSTRG.16676.3	MSTRG.16676.4	5241991	5242062	5239838	5240302	5242441	5242874	3,5,6	0,0,0	29,18,7	14,0,0	219	149	1.0,1.0,1.0	0.585,1.0,1.0	1	0.861667	yes	no	no	yes
SE_2395	MELO3C017252.2		Retrovirus-related Pol polyprotein from transposon TNT 1-94	no	2	-	yes	0.6	2.21331e-05	0.00129993	MSTRG.5514.4	-	24912353	24912659	24911479	24912239	24913473	24913601	2,1,1	0,1,0	2,1,0	4,1,1	298	149	1.0,0.333,1.0	0.2,0.333,0.0	0.777667	0.177667	yes	no	no	yes
SE_10300	MELO3C009595.2		serine/arginine-rich SC35-like splicing factor SCL33	no	4	-	yes	0.32	2.57576e-08	9.13504e-06	MSTRG.8962.1	MSTRG.8962.2,MSTRG.8962.3,MELO3C009595.2.1	30925661	30925871	30925312	30925477	30926140	30926218	276306209	0,64,18	131173124	83,43,65	298	149	1.0,0.705,0.853	0.441,0.668,0.488	0.852667	0.532333	yes	no	no	yes
SE_3374	MELO3C025302.2		Catalytic/ hydrolase	yes	2	-	yes	0.231	0.00295098	0.0494746	MSTRG.5188.7	MELO3C025302.2.1,MSTRG.5188.10,MSTRG.5188.8,MSTRG.5188.6,MSTRG.5188.1,MSTRG.5188.2	19020739	19021309	19020591	19020662	19021565	19021617	33,38,49	4,3,6	27,13,39	10,6,9	298	149	0.805,0.864,0.803	0.574,0.52,0.684	0.824	0.592667	yes	no	no	yes
SE_3373	MELO3C025302.2		Catalytic/ hydrolase	yes	2	-	yes	0.218	0.000475797	0.0124287	MSTRG.5188.5,MSTRG.5188.4,MSTRG.5188.3	-	19020739	19020854	19020591	19020662	19021565	19021613	47,35,66	4,3,6	24,25,32	10,6,9	263	149	0.869,0.869,0.862	0.576,0.702,0.668	0.866667	0.648667	yes	no	no	yes
SE_8722	MSTRG.13584			yes	7	+	yes	0.179	2.15578e-08	7.95139e-06	MSTRG.13584.1	-	12877420	12877886	12876109	12876950	12878326	12878374	92,164,99	0,6,2	151,146,91	14,20,17	298	149	1.0,0.932,0.961	0.844,0.785,0.728	0.964333	0.785667	yes	no	no	yes
SE_8729	MSTRG.13584			yes	7	+	yes	0.171	5.47971e-05	0.00238341	MSTRG.13584.4	MSTRG.13584.1	12879147	12879243	12878326	12878374	12879522	12879603	168218135	53,101,61	137129114	94,150,77	244	149	0.659,0.569,0.575	0.471,0.344,0.475	0.601	0.43	yes	no	no	yes
SE_6295	MELO3C001922.2		extra-large guanine nucleotide-binding protein 3-like	no	12	-	yes	0.169	4.19811e-05	0.00196501	MSTRG.22110.2,MSTRG.22110.4	MELO3C001922.2.1	27467524	27467602	27466517	27466762	27471446	27471636	46,92,59	61,72,59	27,17,28	65,39,58	226	149	0.332,0.457,0.397	0.215,0.223,0.241	0.395333	0.226333	yes	no	no	yes
SE_8745	MELO3C022936.2		Triacylglycerol lipase, putative	yes	10	-	yes	0.16	5.87315e-07	9.33729e-05	MSTRG.18974.9	-	24813868	24813897	24813736	24813795	24814133	24814402	42,53,43	0,0,0	37,17,38	11,4,0	177	149	1.0,1.0,1.0	0.739,0.782,1.0	1	0.840333	yes	no	no	yes
SE_2402	MELO3C002960.2		anaphase-promoting complex subunit 2	yes	9	+	yes	-0.042	0.00090422	0.0199948	MSTRG.16823.2,MELO3C002960.2.1,MSTRG.16823.1,MSTRG.16823.4	-	8732907	8733149	8731901	8731973	8743832	8744249	174191123	2,11,0	183104112	0,0,0	298	149	0.978,0.897,1.0	1.0,1.0,1.0	0.958333	1	no	yes	yes	no
SE_8939	MELO3C019498.2		Tubby-like F-box protein	yes	6	+	yes	-0.057	0.00123511	0.0258156	MSTRG.11802.3	-	11834927	11835005	11834375	11834432	11835614	11836052	119,110,91	0,3,9	78,52,71	0,0,0	226	149	1.0,0.96,0.87	1.0,1.0,1.0	0.943333	1	no	yes	yes	no
SE_8932	MELO3C025318.2		nudix hydrolase 20, chloroplastic-like	yes	2	-	yes	-0.063	0.00292157	0.0490706	MSTRG.5199.3,MELO3C025318.2.1,MSTRG.5199.1	-	19242204	19242330	19241125	19241205	19244404	19244585	58,88,70	2,7,0	44,35,31	0,0,0	274	149	0.94,0.872,1.0	1.0,1.0,1.0	0.937333	1	no	yes	yes	no
SE_8933	MELO3C025318.2		nudix hydrolase 20, chloroplastic-like	yes	2	-	yes	-0.117	0.000272718	0.00827216	MELO3C025318.2.1,MSTRG.5199.1	MSTRG.5199.3	19244116	19244197	19241125	19241205	19244404	19244585	35,29,44	2,7,0	23,24,14	0,0,0	229	149	0.919,0.729,1.0	1.0,1.0,1.0	0.882667	1	no	yes	yes	no
SE_5479	MELO3C014565.2		Homeobox domain-containing protein	no	5	-	yes	0.016	0.000804976	0.0185104	MSTRG.9514.1	-	1327473	1327550	1326144	1326623	1327675	1327770	8,22,10	322423285	1,2,5	274227186	225	149	0.016,0.033,0.023	0.002,0.006,0.017	0.024	0.00833333	yes	no	no	yes
SE_3588	MELO3C017855.2		Thymidylate kinase	no	7	+	yes	0.189	0.00218684	0.0393845	MSTRG.14310.2,MSTRG.14310.5	MSTRG.14310.1,MSTRG.14310.3	27696625	27696811	27696029	27696156	27697715	27698072	93,111,68	20,7,19	64,62,51	24,24,23	298	149	0.699,0.888,0.642	0.571,0.564,0.526	0.743	0.553667	yes	no	no	yes
SE_3633	MSTRG.1962			no	0	-	yes	-0.258	1.07098e-06	0.000156754	MSTRG.1962.1	MSTRG.1962.2	29556857	29557168	29556624	29556769	29557256	29557379	19,24,15	9,1,2	20,17,23	0,0,0	298	149	0.514,0.923,0.789	1.0,1.0,1.0	0.742	1	no	yes	yes	no
SE_3630	MELO3C012904.2		Autophagy-related protein 9	no	4	-	yes	0.112	6.28649e-06	0.000546865	MSTRG.8072.3	MELO3C012904.2.1	14306917	14307006	14306200	14306311	14307076	14307147	41,45,39	92,131,79	9,17,14	102,78,62	237	149	0.219,0.178,0.237	0.053,0.121,0.124	0.211333	0.0993333	yes	no	no	yes
SE_10118	MELO3C022466.2		DnaJ/Hsp40 cysteine-rich domain superfamily protein, putative	yes	11	+	yes	0.11	5.63011e-07	9.33729e-05	MSTRG.20683.2	-	33880660	33880715	33880428	33880525	33880831	33881024	101,102,79	0,0,0	86,46,67	7,10,0	203	149	1.0,1.0,1.0	0.9,0.771,1.0	1	0.890333	yes	no	no	yes
SE_5296	MELO3C007951.2		UPF0548 protein	yes	8	+	yes	0.138	5.23401e-05	0.00232033	MELO3C007951.2.1	-	6445306	6445402	6444761	6444979	6445867	6446044	99,117,68	0,7,0	65,40,71	8,6,7	244	149	1.0,0.911,1.0	0.832,0.803,0.861	0.970333	0.832	yes	no	no	yes
SE_5297	MELO3C007951.2		UPF0548 protein	yes	8	+	yes	0.107	4.27423e-05	0.00199054	MSTRG.15222.2	-	6445318	6445402	6444736	6444979	6445867	6446044	135,153,82	0,7,0	85,51,93	8,6,7	232	149	1.0,0.933,1.0	0.872,0.845,0.895	0.977667	0.870667	yes	no	no	yes
SE_1453	MSTRG.14123			no	7	-	yes	0.137	1.48499e-05	0.000971144	-	-	26006373	26006509	25995853	25996364	26044537	26044747	10,10,0	11,26,7	0,2,0	16,12,16	284	149	0.323,0.168,0.0	0.0,0.08,0.0	0.163667	0.0266667	yes	no	no	yes
SE_3963	MELO3C020583.2		Neutral ceramidase	no	12	+	yes	0.029	0.000152515	0.00524755	MSTRG.20825.8,MSTRG.20825.1,MSTRG.20825.3,MSTRG.20825.11	MSTRG.20825.9,MSTRG.20825.5,MELO3C020583.2.1,MSTRG.20825.7,MSTRG.20825.2,MSTRG.20825.10,MSTRG.20825.12	1235273	1235432	1234772	1234898	1235533	1235597	29,21,13	195276217	11,1,4	210137109	298	149	0.069,0.037,0.029	0.026,0.004,0.018	0.045	0.016	yes	no	no	yes
SE_5605	MELO3C023103.2		ABC transporter A family member 1 isoform X1	yes	8	-	yes	-0.064	9.57757e-05	0.00361946	MSTRG.15663.6	-	18200456	18200592	18193987	18194143	18201586	18201865	116,143,95	2,14,3	128,93,77	2,0,1	284	149	0.968,0.843,0.943	0.971,1.0,0.976	0.918	0.982333	no	yes	yes	no
SE_5601	MELO3C023103.2		ABC transporter A family member 1 isoform X1	yes	8	-	yes	-0.072	0.000138578	0.00491471	MSTRG.15663.6	MSTRG.15663.9,MSTRG.15663.8,MELO3C023103.2.1,MSTRG.15663.1,MSTRG.15663.3,MSTRG.15663.4,MSTRG.15663.7	18193987	18194143	18192489	18192569	18200456	18200592	30,42,27	165186161	61,41,18	111,111,77	298	149	0.083,0.101,0.077	0.216,0.156,0.105	0.087	0.159	no	yes	yes	no
SE_7937	MELO3C012437.2		Ubiquitin-conjugating enzyme, E2	yes	10	+	yes	-0.058	0.000181656	0.00600967	MSTRG.17799.1	MELO3C012437.2.1	477017	477250	476418	476446	477470	477534	139195132	0,3,11	154124134	0,0,0	298	149	1.0,0.97,0.857	1.0,1.0,1.0	0.942333	1	no	yes	yes	no
SE_7936	MELO3C012437.2		Ubiquitin-conjugating enzyme, E2	yes	10	+	yes	-0.039	0.00295802	0.0495026	MELO3C012437.2.1	MSTRG.17799.1	477017	477248	476418	476446	477470	477534	231293204	0,3,11	201173183	0,0,0	298	149	1.0,0.98,0.903	1.0,1.0,1.0	0.961	1	no	yes	yes	no
SE_2374	MELO3C026990.2		Exostosin family protein	yes	2	-	yes	-0.318	3.80507e-07	7.46521e-05	MSTRG.5297.1	-	21787762	21788108	21786403	21787488	21793741	21793878	23,15,16	8,9,0	27,10,13	0,0,0	298	149	0.59,0.455,1.0	1.0,1.0,1.0	0.681667	1	no	yes	yes	no
SE_2375	MELO3C026990.2		Exostosin family protein	yes	2	-	yes	-0.309	4.40283e-07	7.96049e-05	MSTRG.5297.2	-	21787830	21788108	21786420	21787488	21793741	21793878	28,14,15	8,9,0	30,11,15	0,0,0	298	149	0.636,0.437,1.0	1.0,1.0,1.0	0.691	1	no	yes	yes	no
SE_4912	MELO3C031718.2		Kinesin light chain	no	6	+	yes	0.312	1.8226e-07	4.80177e-05	-	-	14014783	14014911	14012078	14012218	14015102	14015204	33,57,30	3,0,0	42,17,31	6,10,9	276	149	0.856,1.0,1.0	0.791,0.479,0.65	0.952	0.64	yes	no	no	yes
SE_9987	MELO3C025427.2		Hexosyltransferase	yes	6	-	yes	-0.131	0.00138326	0.0279717	MSTRG.12402.2	-	32183473	32183635	32182044	32182100	32185056	32185737	16,30,11	8,3,1	5,11,12	1,0,1	298	149	0.5,0.833,0.846	0.714,1.0,0.857	0.726333	0.857	no	yes	yes	no
SE_9988	MELO3C025427.2		Hexosyltransferase	yes	6	-	yes	-0.122	0.000801219	0.0184809	MSTRG.12402.4	-	32183473	32183644	32182044	32182100	32185056	32186086	23,28,11	8,3,1	6,15,14	1,0,1	298	149	0.59,0.824,0.846	0.75,1.0,0.875	0.753333	0.875	no	yes	yes	no
SE_945	MELO3C025749.2		Exonuclease v, chloroplastic	no	11	-	yes	0.421	3.12766e-06	0.000356051	MELO3C025749.2.1	-	28040840	28041393	28040437	28040542	28045619	28045708	19,18,11	0,0,0	12,5,3	2,1,4	298	149	1.0,1.0,1.0	0.75,0.714,0.273	1	0.579	yes	no	no	yes
SE_1243	MELO3C022781.2		UDP-glycosyltransferase TURAN isoform X1	yes	9	-	yes	0.078	0.000909099	0.0200067	MSTRG.16894.1,MSTRG.16894.2,MSTRG.16894.3	-	11860750	11860888	11858509	11858658	11861373	11861407	43,86,88	1,0,0	71,56,50	2,2,5	286	149	0.957,1.0,1.0	0.949,0.936,0.839	0.985667	0.908	yes	no	no	yes
SE_1247	MELO3C014691.2		outer envelope protein 61	yes	5	-	yes	0.031	0.000388667	0.0109196	MELO3C014691.2.1,MSTRG.9427.1,MSTRG.9427.2	-	357223	357389	356331	356881	357496	357546	509670427	2,5,0	308299322	9,5,5	298	149	0.992,0.985,1.0	0.945,0.968,0.97	0.992333	0.961	yes	no	no	yes
SE_6214	MELO3C021593.2		tRNA-pseudouridine synthase, putative	yes	9	+	yes	-0.094	3.68823e-06	0.000377879	MSTRG.16624.3,MSTRG.16624.1	-	4243189	4243272	4243013	4243094	4243536	4243615	109,128,77	12,6,5	62,54,52	1,0,0	231	149	0.854,0.932,0.909	0.976,1.0,1.0	0.898333	0.992	no	yes	yes	no
SE_8915	MELO3C016376.2		Holliday junction ATP-dependent DNA helicase RuvA	yes	7	+	yes	0.103	1.25253e-06	0.000174993	MSTRG.14005.1,MELO3C016376.2.1	-	24027005	24027090	24026786	24026870	24027775	24027864	237292218	7,8,5	130108134	23,10,8	233	149	0.956,0.959,0.965	0.783,0.874,0.915	0.96	0.857333	yes	no	no	yes
SE_7131	MELO3C017028.2		Protein kinase	no	7	+	yes	-0.057	6.56892e-05	0.00272862	MSTRG.12861.1	-	323934	323964	322799	323819	324074	324250	138234113	11,2,10	127,104,67	0,2,0	178	149	0.913,0.99,0.904	1.0,0.978,1.0	0.935667	0.992667	no	yes	yes	no
SE_7137	MELO3C031171.2		Glycine cleavage system H protein, mitochondrial	yes	5	+	yes	-0.039	0.00174011	0.0332207	MSTRG.9709.3	-	3788962	3789040	3787444	3787533	3789188	3789277	114144158	1,4,13	103,44,83	2,0,1	226	149	0.987,0.96,0.889	0.971,1.0,0.982	0.945333	0.984333	no	yes	yes	no
SE_3658	MELO3C013645.2		Alanine--tRNA ligase	no	11	-	yes	-0.15	3.6589e-05	0.00179643	MSTRG.19815.2	MELO3C013645.2.1,MSTRG.19815.1,MSTRG.19815.3	19806440	19808076	19805831	19805966	19809305	19809384	9,8,0	50,68,31	21,16,4	32,21,29	298	149	0.083,0.056,0.0	0.247,0.276,0.065	0.0463333	0.196	no	yes	yes	no
SE_10174	MELO3C008275.2		Translation initiation factor 2 subunit gamma	no	3	+	yes	0.114	0.00215999	0.0391301	MSTRG.5955.3,MSTRG.5955.2	MELO3C008275.2.1,MSTRG.5955.1	2925378	2925427	2924285	2924401	2926333	2926574	224343214	192166163	170143168	181166171	197	149	0.469,0.61,0.498	0.415,0.395,0.426	0.525667	0.412	yes	no	no	yes
SE_10173	MELO3C008275.2		Translation initiation factor 2 subunit gamma	no	3	+	yes	0.097	1.11167e-08	4.65942e-06	MSTRG.5955.2	-	2924046	2924089	2923208	2923933	2924285	2924401	108,109,78	336351256	35,42,38	304266254	191	149	0.2,0.195,0.192	0.082,0.11,0.105	0.195667	0.099	yes	no	no	yes
SE_1476	MELO3C019579.2		MBOAT (Membrane bound O-acyl transferase) family protein	no	11	-	yes	-0.183	0.000230866	0.00726558	MSTRG.20117.7	MSTRG.20117.6,MSTRG.20117.5,MSTRG.20117.4,MSTRG.20117.3,MSTRG.20117.1,MELO3C019579.2.1	26194056	26196323	26193250	26193313	26197750	26197802	33,53,30	52,117,79	55,42,46	61,46,22	298	149	0.241,0.185,0.16	0.311,0.313,0.511	0.195333	0.378333	no	yes	yes	no
SE_1477	MELO3C019579.2		MBOAT (Membrane bound O-acyl transferase) family protein	no	11	-	yes	-0.219	1.14702e-05	0.000804655	MSTRG.20117.5,MSTRG.20117.1	MSTRG.20117.7,MSTRG.20117.6,MSTRG.20117.4,MSTRG.20117.3,MELO3C019579.2.1	26194056	26196343	26193250	26193313	26197750	26197802	34,52,33	52,117,79	70,48,54	61,46,22	298	149	0.246,0.182,0.173	0.365,0.343,0.551	0.200333	0.419667	no	yes	yes	no
SE_1478	MELO3C019579.2		MBOAT (Membrane bound O-acyl transferase) family protein	no	11	-	yes	-0.189	0.00126496	0.026153	MSTRG.20117.6,MSTRG.20117.3	MSTRG.20117.7,MSTRG.20117.5,MSTRG.20117.4,MSTRG.20117.1,MELO3C019579.2.1	26194056	26196759	26193250	26193313	26197750	26197802	43,74,38	52,117,79	75,45,62	61,46,22	298	149	0.293,0.24,0.194	0.381,0.328,0.585	0.242333	0.431333	no	yes	yes	no
SE_5762	MELO3C014089.2		caffeic acid 3-O-methyltransferase 1-like	no	6	-	yes	0.034	1.09212e-05	0.00078675	-	MSTRG.12732.3	36744551	36745044	36743138	36743455	36745612	36748854	129196156	671933642	83,67,61	791339574	298	149	0.088,0.095,0.108	0.05,0.09,0.05	0.097	0.0633333	yes	no	no	yes
SE_5763	MELO3C014089.2		caffeic acid 3-O-methyltransferase 1-like	no	6	-	yes	0.018	0.000588224	0.0144256	MSTRG.12732.4	MSTRG.12732.2	36744551	36745044	36743138	36743455	36747830	36748851	194278184	139520851291	114,108,93	14138141136	298	149	0.065,0.062,0.067	0.039,0.062,0.039	0.0646667	0.0466667	yes	no	no	yes
SE_5761	MELO3C014089.2		caffeic acid 3-O-methyltransferase 1-like	no	6	-	yes	0.018	0.000146019	0.0050618	MSTRG.12732.1	-	36744487	36745044	36743138	36743455	36747830	36748398	179289164	139520851291	88,107,91	14138141136	298	149	0.06,0.065,0.06	0.03,0.062,0.039	0.0616667	0.0436667	yes	no	no	yes
SE_1657	MELO3C019957.2		tRNA pseudouridine synthase	yes	3	+	yes	-0.159	0.000837635	0.018931	-	-	21615747	21615793	21615433	21615506	21616627	21616724	27,22,20	11,0,5	6,5,20	0,0,2	194	149	0.653,1.0,0.754	1.0,1.0,0.885	0.802333	0.961667	no	yes	yes	no
SE_5881	MELO3C033967.2		Pentatricopeptide repeat-containing protein, putative	yes	9	+	yes	-0.374	7.12957e-05	0.00287082	MSTRG.17151.2	-	18606991	18608352	18604130	18606714	18609477	18610061	3,3,8	2,6,0	5,7,6	0,0,1	298	149	0.429,0.2,1.0	1.0,1.0,0.75	0.543	0.916667	no	yes	yes	no
SE_5880	MELO3C033967.2		Pentatricopeptide repeat-containing protein, putative	yes	9	+	yes	-0.214	0.000151549	0.00523384	MSTRG.17151.1	-	18606991	18608128	18604129	18606714	18609477	18610057	4,21,8	2,6,0	9,7,7	0,0,1	298	149	0.5,0.636,1.0	1.0,1.0,0.778	0.712	0.926	no	yes	yes	no
SE_8457	MELO3C024146.2		Unknown protein	yes	1	-	yes	0.054	0.000259894	0.00804189	MSTRG.2819.3,MSTRG.2819.2,MSTRG.2819.1,MELO3C024146.2.1	-	5348748	5348820	5337175	5337260	5349779	5349902	161186134	3,0,0	121,76,79	6,2,5	220	149	0.973,1.0,1.0	0.932,0.963,0.915	0.991	0.936667	yes	no	no	yes
SE_3703	MELO3C026046.2		alpha-ketoglutarate-dependent dioxygenase AlkB-like	no	8	+	yes	-0.491	1.19736e-05	0.000830141	MSTRG.16013.1	MSTRG.16013.4	28585544	28585593	28585396	28585462	28592870	28593201	2,9,1	8,0,4	13,5,21	0,1,0	197	149	0.159,1.0,0.159	1.0,0.791,1.0	0.439333	0.930333	no	yes	yes	no
SE_4373	MELO3C019931.2		Protein ETHYLENE INSENSITIVE 3	no	3	-	yes	-0.018	1.77769e-05	0.00108557	MELO3C019931.2.1	-	21969325	21969553	21966409	21968859	21970011	21970114	4,16,17	468657404	24,18,22	406292327	298	149	0.004,0.012,0.021	0.029,0.03,0.033	0.0123333	0.0306667	no	yes	yes	no
SE_7302	MELO3C012778.2		thioredoxin-like protein 4B	no	1	+	yes	-0.061	0.00264689	0.0454506	MSTRG.3499.1	-	24939269	24939391	24937124	24937791	24939586	24939728	148210121	15,22,0	115111115	0,8,1	270	149	0.845,0.84,1.0	1.0,0.884,0.984	0.895	0.956	no	yes	yes	no
SE_7303	MELO3C012778.2		thioredoxin-like protein 4B	no	1	+	yes	-0.038	0.00040916	0.0113298	MSTRG.3499.4,MSTRG.3499.3	MSTRG.3499.5	24939301	24939391	24937604	24937791	24939586	24939728	254310252	15,22,0	218182216	0,8,1	238	149	0.914,0.898,1.0	1.0,0.934,0.993	0.937333	0.975667	no	yes	yes	no
SE_5414	MELO3C025278.2		Emp24/gp25L/p24 family/GOLD family protein	yes	8	-	yes	0.041	7.91772e-10	6.63721e-07	MSTRG.15955.1,MSTRG.15955.3,MSTRG.15955.2,MELO3C025278.2.1	-	27017331	27017406	27016405	27016453	27020129	27020181	7631153760	2,19,0	585550574	25,20,15	223	149	0.996,0.976,1.0	0.94,0.948,0.962	0.990667	0.95	yes	no	no	yes
SE_7543	MELO3C009104.2		elongation factor P	yes	4	+	yes	-0.051	6.43358e-05	0.00270886	MELO3C009104.2.1,MSTRG.9373.2	-	34180092	34180199	34179899	34179977	34180662	34180740	123153134	0,16,0	132139137	0,0,0	255	149	1.0,0.848,1.0	1.0,1.0,1.0	0.949333	1	no	yes	yes	no
SE_5545	MELO3C008959.2		1-acyl-sn-glycerol-3-phosphate acyltransferase	yes	8	+	yes	-0.103	0.000809517	0.0185685	MSTRG.15791.3	-	22382448	22382555	22382089	22382198	22382648	22382692	101,133,84	13,14,8	85,66,63	5,0,3	255	149	0.819,0.847,0.86	0.909,1.0,0.925	0.842	0.944667	no	yes	yes	no
SE_275	MELO3C022388.2		Pre-mRNA-processing factor 39	no	11	+	yes	0.124	0.00132182	0.0268942	MSTRG.20634.8,MSTRG.20634.6,MSTRG.20634.1	MSTRG.20634.12,MSTRG.20634.9,MSTRG.20634.3	33338292	33338409	33338110	33338214	33338715	33338859	65,70,71	74,162,85	64,18,27	102,90,120	265	149	0.331,0.195,0.32	0.261,0.101,0.112	0.282	0.158	yes	no	no	yes
SE_7153	MELO3C016139.2		Mitogen-activated protein kinase	yes	7	+	yes	0.05	4.68434e-05	0.00214897	MSTRG.13805.2	-	21126484	21126627	21126131	21126233	21126827	21127393	319384223	2,0,8	321279214	18,0,16	291	149	0.988,1.0,0.935	0.901,1.0,0.873	0.974333	0.924667	yes	no	no	yes
SE_7156	MELO3C009698.2		PQ-loop repeat family protein / transmembrane family protein	yes	4	+	yes	0.043	0.000193167	0.00620626	MSTRG.8874.1	-	30076290	30076438	30075595	30076171	30077732	30078294	364463334	3,4,2	275184260	10,7,5	296	149	0.984,0.983,0.988	0.933,0.93,0.963	0.985	0.942	yes	no	no	yes
SE_10484	MELO3C022032.2		Dentin sialophosphoprotein-like protein	yes	9	+	yes	0.063	0.00192331	0.0359734	MSTRG.16457.1	-	1729195	1729413	1727958	1728607	1729579	1731415	127181122	0,0,0	122,84,120	2,6,2	298	149	1.0,1.0,1.0	0.968,0.875,0.968	1	0.937	yes	no	no	yes
SE_8660	MELO3C010012.2		Transmembrane protein	yes	2	+	yes	-0.037	0.000187484	0.00615227	MSTRG.4872.1,MELO3C010012.2.1	-	11644726	11644896	11639631	11639735	11646377	11646567	330424262	13,5,2	279257235	0,0,0	298	149	0.927,0.977,0.985	1.0,1.0,1.0	0.963	1	no	yes	yes	no
SE_1414	MELO3C026343.2		GTP-binding protein	no	8	-	yes	-0.181	0.00112902	0.0238231	MSTRG.16078.3	MSTRG.16078.1,MELO3C026343.2.1	30625714	30625818	30625476	30625612	30626178	30626318	67,78,58	48,74,58	52,56,56	32,22,17	252	149	0.452,0.384,0.372	0.49,0.601,0.661	0.402667	0.584	no	yes	yes	no
SE_1416	MELO3C026343.2		GTP-binding protein	no	8	-	yes	-0.136	6.02262e-05	0.00257104	MELO3C026343.2.1	MSTRG.16078.3,MSTRG.16078.1	30625757	30625818	30625476	30625612	30626178	30626318	141197155	48,74,58	136128122	32,22,17	209	149	0.677,0.655,0.656	0.752,0.806,0.837	0.662667	0.798333	no	yes	yes	no
SE_3928	MELO3C007568.2		PI-PLC X domain-containing protein At5g67130	yes	8	+	yes	-0.052	2.74802e-05	0.00146471	MSTRG.14900.2	-	3723376	3724712	3720788	3721245	3724946	3725216	206219182	3,13,2	196129166	0,0,0	298	149	0.972,0.894,0.978	1.0,1.0,1.0	0.948	1	no	yes	yes	no
SE_4958	MELO3C013730.2		poly(A) polymerase I	no	6	+	yes	0.077	0.00043677	0.0117762	MELO3C013730.2.1,MSTRG.12436.3,MSTRG.12436.4,MSTRG.12436.5,MSTRG.12436.7	MSTRG.12436.8,MSTRG.12436.1,MSTRG.12436.6	33033746	33033819	33031837	33031974	33034582	33034628	45,81,54	0,0,0	62,54,59	5,4,1	221	149	1.0,1.0,1.0	0.893,0.901,0.975	1	0.923	yes	no	no	yes
SE_2800	MELO3C009042.2		ARM repeat superfamily protein	yes	8	+	yes	0.128	0.0018854	0.0354078	MSTRG.15712.5,MSTRG.15712.6,MSTRG.15712.7,MSTRG.15712.1,MSTRG.15712.2,MSTRG.15712.3	MELO3C009042.2.1	20154018	20154074	20148680	20148730	20170712	20170761	7,19,7	0,2,0	13,10,6	4,2,0	204	149	1.0,0.874,1.0	0.704,0.785,1.0	0.958	0.829667	yes	no	no	yes
SE_2801	MELO3C009042.2		ARM repeat superfamily protein	yes	8	+	yes	-0.161	4.60292e-05	0.00212217	MSTRG.15712.5,MSTRG.15712.6,MSTRG.15712.7,MSTRG.15712.1,MSTRG.15712.3	-	20157551	20157715	20148680	20148730	20165995	20166180	26,26,30	2,7,0	30,13,10	0,0,0	298	149	0.867,0.65,1.0	1.0,1.0,1.0	0.839	1	no	yes	yes	no
SE_6494	MELO3C016742.2		Dihydroflavonol-4-reductase	yes	7	-	yes	0.031	0.00123745	0.0258156	MSTRG.13114.1	-	2413086	2413392	2412398	2412769	2414021	2414186	573971404728	274389192	241421692136	155134158	298	149	0.913,0.902,0.925	0.886,0.89,0.871	0.913333	0.882333	yes	no	no	yes
SE_3138	MSTRG.1566			yes	0	-	yes	-0.025	6.99378e-06	0.000580988	MSTRG.1566.1	-	24510733	24510818	24510547	24510647	24510924	24511183	984986638	12,22,29	8491849827	9,14,8	233	149	0.981,0.966,0.934	0.984,0.988,0.985	0.960333	0.985667	no	yes	yes	no
SE_1039	MELO3C011498.2		Splicing factor u2af large subunit, putative	yes	3	-	yes	-0.12	0.000248126	0.00770361	-	-	17199896	17200032	17199621	17199692	17200225	17200262	83,61,65	0,18,0	31,26,35	0,0,0	284	149	1.0,0.64,1.0	1.0,1.0,1.0	0.88	1	no	yes	yes	no
SE_4318	MELO3C021790.2		Protein ROOT HAIR DEFECTIVE 3 homolog	yes	12	-	yes	-0.062	0.00138725	0.027991	MSTRG.21376.1,MELO3C021790.2.1,MSTRG.21376.2	-	17470771	17470838	17470493	17470596	17471820	17471999	152,150,77	2,1,10	69,50,65	0,0,0	215	149	0.981,0.99,0.842	1.0,1.0,1.0	0.937667	1	no	yes	yes	no
SE_5040	MELO3C022901.2		Alpha/beta-Hydrolases superfamily protein, putative	yes	10	-	yes	0.056	0.000986737	0.0213084	MELO3C022901.2.1	MSTRG.18945.1	23861380	23861434	23859006	23861274	23862752	23863223	7,4,5	45,72,43	3,0,0	39,51,33	202	149	0.103,0.039,0.079	0.054,0.0,0.0	0.0736667	0.018	yes	no	no	yes
SE_1201	MELO3C021737.2		Protein NAP1	no	12	-	yes	-0.07	0.0004023	0.011204	MSTRG.21326.3	MELO3C021737.2.1,MSTRG.21326.5,MSTRG.21326.2,MSTRG.21326.1	16396942	16397505	16390168	16391160	16398933	16399030	7,6,5	54,91,65	11,15,8	52,46,35	298	149	0.061,0.032,0.037	0.096,0.14,0.103	0.0433333	0.113	no	yes	yes	no
SE_4142	MELO3C006460.2		TRAF-like superfamily protein	yes	6	+	yes	0.077	9.94257e-10	7.05234e-07	MSTRG.11277.1	-	3398338	3398427	3397692	3397804	3398516	3398585	295322213	4,1,0	198170182	22,2,11	237	149	0.979,0.995,1.0	0.85,0.982,0.912	0.991333	0.914667	yes	no	no	yes
SE_5238	MELO3C024905.2		DUF21 domain-containing protein	yes	1	-	yes	-0.099	0.00200414	0.0369476	MSTRG.3031.2	MELO3C024905.2.1,MSTRG.3031.1	11477041	11477154	11474885	11474963	11477224	11477322	26,60,49	9,5,1	55,13,31	1,2,0	261	149	0.623,0.873,0.965	0.969,0.788,1.0	0.820333	0.919	no	yes	yes	no
SE_1430	MELO3C021443.2		Acytochrome-C oxidase/electron carrier protein	no	11	-	yes	-0.069	2.27728e-05	0.00131243	MSTRG.20263.1	-	29386050	29386103	29385429	29385592	29389090	29389175	50,68,77	375472348	92,62,66	307252197	201	149	0.09,0.096,0.141	0.182,0.154,0.199	0.109	0.178333	no	yes	yes	no
SE_1697	MELO3C022166.2		Protein RAE1	no	9	-	yes	0.13	0.000554679	0.0138986	MELO3C022166.2.1	-	590626	590697	589163	589215	590779	591100	161208157	31,65,37	106118101	49,52,43	219	149	0.779,0.685,0.743	0.595,0.607,0.615	0.735667	0.605667	yes	no	no	yes
SE_1695	MELO3C023146.2		villin-2-like	yes	8	-	yes	-0.152	0.000546307	0.0137897	MELO3C023146.2.1	-	17294924	17295024	17294444	17294513	17298011	17298240	73,69,48	11,18,7	55,31,51	5,1,2	248	149	0.799,0.697,0.805	0.869,0.949,0.939	0.767	0.919	no	yes	yes	no
SE_6167	MELO3C023646.2		Magnesium transporter NIPA	yes	1	-	yes	-0.068	0.00278101	0.0470526	MELO3C023646.2.1	-	7981881	7981938	7977148	7977241	7982351	7982707	41,57,51	10,0,0	27,40,28	0,0,1	205	149	0.749,1.0,1.0	1.0,1.0,0.953	0.916333	0.984333	no	yes	yes	no
SE_8417	MELO3C031037.2		Unknown protein	no	4	+	yes	-0.164	3.48885e-06	0.000364833	-	-	34097074	34097178	34094156	34094948	34097595	34097931	130109133	321408259	112,41,69	80,55,98	252	149	0.193,0.136,0.233	0.453,0.306,0.294	0.187333	0.351	no	yes	yes	no
SE_8416	MELO3C031037.2		Unknown protein	no	4	+	yes	-0.22	3.25337e-05	0.00165813	MSTRG.9364.11	-	34096327	34097178	34094690	34094948	34097462	34097973	123,111,71	139238167	51,34,43	44,14,30	298	149	0.307,0.189,0.175	0.367,0.548,0.417	0.223667	0.444	no	yes	yes	no
SE_8415	MELO3C031037.2		Unknown protein	no	4	+	yes	0.142	0.000632009	0.0153767	MSTRG.9364.2	-	34096327	34096446	34094211	34094948	34097074	34097178	152179147	112,96,90	72,30,76	93,42,62	267	149	0.431,0.51,0.477	0.302,0.285,0.406	0.472667	0.331	yes	no	no	yes
SE_7695	MELO3C024853.2		GTP-binding protein, chloroplastic	no	7	+	yes	-0.046	0.000225225	0.00711231	MSTRG.13711.1	MELO3C024853.2.1	18481304	18481361	18481167	18481222	18497053	18497173	176159147	7,13,4	179117100	2,2,1	205	149	0.948,0.899,0.964	0.985,0.977,0.986	0.937	0.982667	no	yes	yes	no
SE_7341	MELO3C006307.2		Histidine kinase-, DNA gyrase B-, and HSP90-like ATPase family protein	no	6	-	yes	0.13	0.00191776	0.0359425	MSTRG.11149.2	-	2410514	2410858	2409661	2410334	2411717	2412374	40,36,30	2,0,0	25,19,19	4,3,0	298	149	0.909,1.0,1.0	0.758,0.76,1.0	0.969667	0.839333	yes	no	no	yes
SE_8311	MELO3C021603.2		alpha/beta hydrolase domain-containing protein 17B-like	no	9	+	yes	0.117	6.71165e-07	0.000103147	MSTRG.16631.1	-	4385672	4385812	4384097	4385217	4386006	4386043	36,72,53	77,124,98	12,15,21	87,67,78	288	149	0.195,0.231,0.219	0.067,0.104,0.122	0.215	0.0976667	yes	no	no	yes
SE_1599	MELO3C009351.2		Phosphoglycerate kinase	no	4	+	yes	0.464	0.00124179	0.0258476	MSTRG.9164.7	-	32694754	32694801	32693842	32694667	32695057	32695328	22,23,26	14,24,0	27,4,0	29,16,8	195	149	0.546,0.423,1.0	0.416,0.16,0.0	0.656333	0.192	yes	no	no	yes
SE_1770	MELO3C023845.2		serine/arginine-rich SC35-like splicing factor SCL30	no	10	-	yes	0.038	0.000339772	0.00988341	MSTRG.18435.1,MSTRG.18435.2	MELO3C023845.2.1	6723922	6724504	6723521	6723683	6725217	6725295	67,106,70	311411328	51,31,34	298302240	298	149	0.097,0.114,0.096	0.079,0.049,0.066	0.102333	0.0646667	yes	no	no	yes
SE_6908	MELO3C035756.2		CAI-1 autoinducer sensor kinase/phosphatase cqsS isoform 2	yes	12	-	yes	-0.136	3.36252e-06	0.000361721	MSTRG.21932.2	-	26070880	26070996	26070742	26070805	26071069	26071283	46,73,43	3,10,3	35,23,20	0,0,0	264	149	0.896,0.805,0.89	1.0,1.0,1.0	0.863667	1	no	yes	yes	no
SE_6907	MELO3C035756.2		CAI-1 autoinducer sensor kinase/phosphatase cqsS isoform 2	no	12	-	yes	-0.162	0.00204067	0.0374096	MSTRG.21932.2	MSTRG.21932.6	26070880	26070996	26069959	26070071	26071069	26071283	13,22,11	23,60,30	32,9,11	21,11,15	264	149	0.242,0.171,0.171	0.462,0.316,0.293	0.194667	0.357	no	yes	yes	no
SE_5450	MELO3C009680.2		zinc finger protein VAR3, chloroplastic	yes	4	+	yes	-0.123	3.49979e-05	0.00173503	MSTRG.8895.4	MSTRG.8895.2	30256133	30256471	30254822	30255115	30257796	30258465	51,71,49	0,5,8	18,36,18	0,0,0	298	149	1.0,0.877,0.754	1.0,1.0,1.0	0.877	1	no	yes	yes	no
SE_5451	MELO3C009680.2		zinc finger protein VAR3, chloroplastic	yes	4	+	yes	-0.069	0.00042233	0.0114876	MSTRG.8895.1	-	30256967	30257161	30254822	30255115	30257796	30258346	170,173,90	0,5,8	110,86,68	0,0,0	298	149	1.0,0.945,0.849	1.0,1.0,1.0	0.931333	1	no	yes	yes	no
SE_7501	MELO3C017757.2		Inositol transporter 1	no	7	+	yes	0.066	0.000310224	0.009198	MSTRG.14208.1	MSTRG.14208.2,MELO3C017757.2.1	26889769	26889894	26887384	26887720	26890411	26890519	15,11,10	57,86,59	2,0,3	34,29,34	273	149	0.126,0.065,0.085	0.031,0.0,0.046	0.092	0.0256667	yes	no	no	yes
SE_701	MELO3C013489.2		monosaccharide-sensing protein 2	no	11	+	yes	0.369	6.22032e-06	0.000546262	-	MSTRG.19701.5	15845983	15846055	15845122	15845274	15846277	15846406	32,44,36	0,2,12	27,16,23	17,14,13	220	149	1.0,0.937,0.67	0.518,0.436,0.545	0.869	0.499667	yes	no	no	yes
SE_2102	MELO3C033277.2		GTP pyrophosphokinase	no	8	-	yes	0.118	0.00070527	0.0167446	MSTRG.15618.1	-	16796260	16796295	16795603	16795986	16796741	16796808	159,153,97	21,16,10	131,76,129	34,29,20	183	149	0.86,0.886,0.888	0.758,0.681,0.84	0.878	0.759667	yes	no	no	yes
SE_6759	MELO3C013949.2		Ribosomal protein L20	yes	6	-	yes	0.102	6.53411e-05	0.00272862	MSTRG.12639.2	MSTRG.12639.1	35095086	35095893	35093988	35094178	35096142	35096204	225290207	9,8,15	183158151	17,16,23	298	149	0.926,0.948,0.873	0.843,0.832,0.766	0.915667	0.813667	yes	no	no	yes
SE_6752	MELO3C023751.2		elongator complex protein 5 isoform X1	yes	6	-	yes	0.096	0.00163308	0.0317693	MELO3C023751.2.1	MSTRG.11994.1	17970142	17970192	17962373	17962443	17970281	17970448	32,52,34	0,0,4	40,33,27	12,4,0	198	149	1.0,1.0,0.865	0.715,0.861,1.0	0.955	0.858667	yes	no	no	yes
SE_3501	MSTRG.6249			yes	3	-	yes	-0.074	0.000420586	0.0114876	MSTRG.6249.2,MSTRG.6249.3,MSTRG.6249.1	-	13927777	13927831	13927560	13927610	13929024	13929070	138154115	15,23,7	77,53,71	1,6,0	202	149	0.872,0.832,0.924	0.983,0.867,1.0	0.876	0.95	no	yes	yes	no
SE_2209	MELO3C011495.2		endoribonuclease Dicer homolog 3	yes	3	-	yes	-0.137	6.12973e-09	2.82611e-06	MELO3C011495.2.1,MSTRG.6648.2	-	25592487	25592582	25590697	25590924	25592681	25593223	135,138,79	0,21,13	79,93,78	0,0,0	243	149	1.0,0.801,0.788	1.0,1.0,1.0	0.863	1	no	yes	yes	no
SE_9578	MELO3C009397.2		F-box protein CPR30	no	4	-	yes	0.512	0.000119878	0.00431797	MSTRG.9122.1	MSTRG.9122.2	32421985	32422065	32421179	32421294	32422552	32422669	11,7,7	0,0,3	19,0,6	6,8,6	228	149	1.0,1.0,0.604	0.674,0.0,0.395	0.868	0.356333	yes	no	no	yes
SE_9130	MELO3C030913.2		60S ribosomal protein L7	no	4	+	yes	0.255	0.000445443	0.011837	MSTRG.8398.2	MSTRG.8398.1	23209497	23209567	23208678	23208873	23209717	23209816	51,80,22	24,62,45	20,1,13	32,55,29	218	149	0.592,0.469,0.25	0.299,0.012,0.235	0.437	0.182	yes	no	no	yes
SE_2299	MELO3C019877.2		Unknown protein	no	3	+	yes	0.363	0.00259959	0.0449734	MSTRG.6515.2	-	22698327	22698337	22697950	22698175	22698915	22701412	15,21,11	0,0,34	32,8,20	57,55,9	158	149	1.0,1.0,0.234	0.346,0.121,0.677	0.744667	0.381333	yes	no	no	yes
[truncated: 945 more rows]

## Sheet: D5
Table S6. Alternative splicing events of different time-point of storage between 60% and 90% melon maturity
[truncated: 1,415 more rows]

## Sheet: D7
Table S6. Alternative splicing events of different time-point of storage between 60% and 90% melon maturity
[truncated: 865 more rows]

## Sheet: D14
Table S6. Alternative splicing events of different time-point of storage between 60% and 90% melon maturity
[truncated: 2,377 more rows]

[truncated: 1 more sheets: D21]
